# Supplementary material for: FAM111A regulates replication origin activation and cell fitness
Source: Life Sci Alliance. 2023 Oct 4;6(12):e202302111. doi: 10.26508/lsa.202302111 (PMC10551639; doi:10.26508/lsa.202302111)
Supplement: Supplementary file 5 [file LSA-2023-02111_TableS1.xlsx]

## Sheet: FAM111A IP - Chromatin
id	Protein IDs	Majority protein IDs	Protein names	Gene names	iBAQ IP#1	iBAQ IgG#1	iBAQ IP#2	iBAQ IgG#2	iBAQ IP#3	iBAQ IgG#3	iBAQ IP#4	iBAQ IgG#4	Peptides	Razor + unique peptides	Unique peptides	Sequence coverage [%]	Unique + razor sequence coverage [%]	Unique sequence coverage [%]	Mol. weight [kDa]	Q-value	Score	Intensity	MS/MS count	-Log Student's T-test p-value IP_IgG	Student's T-test q-value IP_IgG	Student's T-test Difference IP_IgG	Student's T-test Test statistic IP_IgG
569	H7BXG7;D6REX3;O94979;D6RHZ5;H0YAF5;H0Y9K1;H0Y8V7;H0Y8W8;H0YAB3	H7BXG7;D6REX3;O94979;D6RHZ5	Protein transport protein Sec31A	SEC31A	NaN	NaN	NaN	NaN	19.2007	17.9161	19.0349	17.2432	3	3	3	3	3	3	105.7	0.0010341	3.8375	69041000	3	2.77413	1	1.74191	5.38845
422	B4DGI9;Q99081;F5GY10;B4DZP2;H0YNP8;H0YNQ5;A0A0D9SG78;A0A1B0GW91;A0A1B0GWD5;A0A1B0GVB8;H3BPJ7;A0A1B0GVR6;H3BTP3;E9PH57;P15884	B4DGI9;Q99081;F5GY10;B4DZP2;H0YNP8	Transcription factor 12	TCF12	NaN	NaN	NaN	NaN	17.8328	NaN	18.2119	16.4104	4	4	4	8	8	8	71.855	0	4.9433	21799000	6	2.57972	1	1.94011	4.92933
2531	Q6SJ93;E9PS27	Q6SJ93	Protein FAM111B	FAM111B	23.0949	20.8508	23.4424	NaN	26.3194	19.1152	24.0669	15.7099	45	45	45	62.4	62.4	62.4	84.673	0	231.53	6375800000	123	2.16166	1	6.73543	4.0285
1687	P32780;E9PI26	P32780;E9PI26	General transcription factor IIH subunit 1	GTF2H1	18.9388	NaN	19.6567	NaN	16.5973	NaN	18.3585	15.7868	2	2	2	7.1	7.1	7.1	62.031	0.0022279	2.8525	54624000	3	1.94196	1	2.72733	3.59538
1965	P62805	P62805	Histone H4	HIST1H4A	30.2653	29.1142	30.3392	27.994	29.6915	29.1949	30.4514	29.356	21	21	21	80.6	80.6	80.6	11.367	0	122.21	47272000000	139	1.93991	1	1.27204	3.59145
2339	Q27J81;A0A0A0MQU1	Q27J81;A0A0A0MQU1	Inverted formin-2	INF2	17.8979	NaN	NaN	NaN	17.4475	15.6786	NaN	NaN	20	20	20	24.5	24.5	24.5	135.62	0	165.03	1153800000	38	1.74434	1	3.22801	3.22533
3033	Q96PK6;A0A0A6YYI9;F8WDX3;A0A0A0MSL8;B8ZZ74	Q96PK6	RNA-binding protein 14	RBM14	26.947	25.2938	26.7928	24.9587	25.6657	25.2702	25.9619	25.5495	31	31	31	44.8	44.8	44.8	69.491	0	204.31	23377000000	279	1.73342	1	1.07378	3.20535
1753	P43007	P43007	Neutral amino acid transporter A	SLC1A4	18.6411	15.1652	NaN	NaN	18.1089	17.3598	17.4765	NaN	10	10	10	25.8	25.8	25.8	55.722	0	92.238	1178600000	25	1.70251	1	2.13559	3.14909
362	A6NFI3	A6NFI3	Zinc finger protein 316	ZNF316	19.7871	NaN	NaN	NaN	NaN	NaN	18.6675	NaN	2	2	2	3.2	3.2	3.2	108.44	0	5.191	58011000	4	1.67573	1	2.35543	3.10064
2733	Q8N653;A0A2R8Y7K3;F8WB67;A0A2R8YCD2;F8WCB6;H7BZQ9;A0A2R8Y656;H7C305;H7C0X1	Q8N653	Leucine-zipper-like transcriptional regulator 1	LZTR1	20.4803	NaN	21.1824	NaN	20.9682	NaN	17.7327	NaN	31	31	31	42.6	42.6	42.6	94.718	0	131.99	1866700000	51	1.6596	1	3.50684	3.07158
3037	Q96PZ2;E9PR18;E9PNQ0	Q96PZ2	Protein FAM111A	FAM111A	24.1488	23.1023	26.0192	22.5828	26.5281	NaN	24.1128	18.0723	38	38	38	60.4	60.4	60.4	70.195	0	323.31	15481000000	171	1.65107	1	4.89836	3.05624
1485	P10412;P16402	P10412;P16402	Histone H1.4;Histone H1.3	HIST1H1E;HIST1H1D	24.9294	24.299	26.6096	24.7786	25.7235	21.336	26.4811	22.6341	35	8	8	62.6	29.2	29.2	21.865	0	105.29	3533400000	22	1.64162	1	2.67396	3.03929
1411	P05386	P05386	60S acidic ribosomal protein P1	RPLP1	30.2491	23.5512	29.8981	25.9004	26.9506	26.231	26.6788	24.543	4	3	3	67.5	52.6	52.6	11.514	0	162.67	10735000000	63	1.61759	1	3.38774	2.99633
992	J3QLK5;Q86UE8;J3KRK0;J3QS44;J3QQN4;J3KT82;Q9UKI8	J3QLK5;Q86UE8;J3KRK0;J3QS44	Serine/threonine-protein kinase tousled-like 2	TLK2	NaN	NaN	NaN	NaN	21.167	NaN	17.6026	NaN	5	5	5	6.8	6.8	6.8	69.287	0	5.6163	95375000	4	1.60399	1	2.81968	2.97211
985	J3KS30;P48444;Q6P1Q5	J3KS30;P48444;Q6P1Q5	Coatomer subunit delta	PLEKHM1;ARCN1	18.4	NaN	NaN	NaN	17.3569	17.3841	17.5398	NaN	4	4	4	4	4	4	127.05	0	8.9119	55177000	6	1.59687	1	1.06011	2.95946
2153	Q13263;M0R0K9;M0R3C0;M0R2I3	Q13263	Transcription intermediary factor 1-beta	TRIM28	24.1465	23.7088	24.55	23.3465	23.5182	22.7074	24.2226	23.2233	30	30	30	53.5	53.5	53.5	88.549	0	323.31	3862900000	118	1.55522	1	0.862821	2.88577
1039	K7ES31;K7ERF1;Q9UBQ5;K7EQM4;A0A087WVB9	K7ES31;K7ERF1;Q9UBQ5	Eukaryotic translation initiation factor 3 subunit K	EIF3K	22.6399	NaN	22.6693	21.0771	21.1596	NaN	20.5663	NaN	4	4	4	33.6	33.6	33.6	15.875	0	6.3	216660000	8	1.5495	1	4.33809	2.87569
398	B0QYD3;Q9UH17;P31941	B0QYD3;Q9UH17	DNA dC->dU-editing enzyme APOBEC-3B	APOBEC3B	22.6538	17.2172	24.5136	19.5145	21.5562	20.9051	22.0082	20.8084	19	12	8	30.3	21.5	15.3	79.363	0	89.161	1760100000	50	1.53572	1	3.07164	2.85146
196	A0A0G2JIW1;P0DMV9;P0DMV8;V9GZ37	A0A0G2JIW1;P0DMV9;P0DMV8;V9GZ37	Heat shock 70 kDa protein 1B;Heat shock 70 kDa protein 1A	HSPA1B;HSPA1A	24.5439	22.4213	23.6579	22.1061	23.5117	23.2008	22.9228	22.4391	30	27	15	35.3	33.2	19.8	109.63	0	180.57	7180300000	153	1.47155	1	1.1172	2.73937
723	H0Y5D5;Q9BTG3;Q5SYW2;F5H2X7;Q9ULV3	H0Y5D5;Q9BTG3;Q5SYW2;F5H2X7;Q9ULV3	Cip1-interacting zinc finger protein	CIZ1	NaN	NaN	NaN	NaN	17.2786	NaN	18.832	17.2014	4	4	4	6.6	6.6	6.6	91.124	0	6.4779	28726000	7	1.45253	1	1.89447	2.70638
2750	Q8NAV1	Q8NAV1	Pre-mRNA-splicing factor 38A	PRPF38A	NaN	NaN	21.8259	NaN	19.342	NaN	20.3232	18.6904	4	4	4	13.1	13.1	13.1	37.476	0	4.762	102620000	8	1.42955	1	3.05358	2.66666
3324	Q9NTI5;A9IYQ1	Q9NTI5	Sister chromatid cohesion protein PDS5 homolog B	PDS5B	20.2689	18.246	21.3269	18.8829	21.227	21.0681	21.0735	18.0689	20	20	18	16.5	16.5	15.2	164.67	0	45.386	943570000	48	1.39735	1	1.90761	2.61123
3556	Q9Y230;M0R0Y3;X6R2L4;M0R0Z0;M0QXI6;A0A1W2PS48	Q9Y230;M0R0Y3	RuvB-like 2	RUVBL2	24.2121	22.7248	24.4715	22.9124	22.8922	22.4473	24.4841	23.457	20	20	20	41.7	41.7	41.7	51.156	0	51.397	3541900000	79	1.38807	1	1.12957	2.5953
2019	P78527;F5GX40;H0YG84	P78527	DNA-dependent protein kinase catalytic subunit	PRKDC	23.5902	22.4674	23.3324	20.9337	23.8205	23.4257	23.7211	22.2123	119	119	119	30.2	30.2	30.2	469.08	0	323.31	18216000000	507	1.38342	1	1.35623	2.58734
1588	P21399	P21399	Cytoplasmic aconitate hydratase	ACO1	NaN	NaN	NaN	17.2441	19.6246	16.8359	17.872	15.0585	5	5	5	7.1	7.1	7.1	98.398	0	6.4036	91351000	7	1.38216	1	1.76046	2.58518
2609	Q7Z6W7	Q7Z6W7	DnaJ homolog subfamily B member 7	DNAJB7	23.0695	NaN	NaN	NaN	21.0627	18.9325	20.2103	NaN	2	2	2	2.9	2.9	2.9	35.433	0.0053587	2.171	152470000	2	1.34637	1	4.14771	2.524
750	F8VPD4;P27708;H7BZB3;H7C2E4	F8VPD4;P27708	CAD protein;Glutamine-dependent carbamoyl-phosphate synthase;Aspartate carbamoyltransferase;Dihydroorotase	CAD	NaN	NaN	22.5533	NaN	17.8799	NaN	17.778	16.7377	22	22	22	14	14	14	236.02	0	36.385	908100000	25	1.3444	1	3.49991	2.52064
1684	P31948;F5H783;F5GXD8;H0YGI8	P31948	Stress-induced-phosphoprotein 1	STIP1	NaN	NaN	NaN	NaN	18.6564	18.05	19.1985	17.5954	11	11	11	23.8	23.8	23.8	62.639	0	18.586	223020000	21	1.34255	1	1.5179	2.51748
3558	Q9Y265;E7ETR0;H7C4G5;J3QLR1;H7C4I3	Q9Y265;E7ETR0	RuvB-like 1	RUVBL1	24.9095	22.8873	24.6385	22.0506	22.8203	22.5783	24.1866	23.482	16	16	16	43.2	43.2	43.2	50.227	0	79.403	3238900000	100	1.34178	1	1.38918	2.51617
1955	P62314;J3QLI9;J3QLR7	P62314;J3QLI9	Small nuclear ribonucleoprotein Sm D1	SNRPD1	27.9389	25.9962	27.5319	25.0345	25.519	24.9604	26.7244	25.7666	4	4	4	37.8	37.8	37.8	13.281	0	18.309	3937900000	43	1.33813	1	1.48913	2.50996
3182	Q9H0D6	Q9H0D6	5-3 exoribonuclease 2	XRN2	21.9383	20.2498	23.1694	20.6739	21.6412	21.3771	21.2816	20.9911	20	20	20	25.8	25.8	25.8	108.58	0	48.015	2135700000	69	1.3302	1	1.18463	2.49646
1425	P06756;H7BZG1	P06756	Integrin alpha-V;Integrin alpha-V heavy chain;Integrin alpha-V light chain	ITGAV	18.1014	NaN	19.3106	NaN	16.3887	16.8636	16.7336	15.5545	30	30	30	34.3	34.3	34.3	116.04	0	134.61	1811700000	45	1.3289	1	2.07213	2.49424
922	H7BXI1;A0A087WXU3;A0FGR8	H7BXI1;A0A087WXU3;A0FGR8	Extended synaptotagmin-2	ESYT2	17.2361	NaN	NaN	NaN	16.372	16.6531	NaN	NaN	4	4	4	5.9	5.9	5.9	98.008	0	6.6276	72818000	3	1.31273	1	1.78288	2.46676
3070	Q99549;H0Y6J1;A0A0A0MT47	Q99549	M-phase phosphoprotein 8	MPHOSPH8	20.9729	NaN	NaN	NaN	18.488	16.0696	18.6826	17.9693	5	5	5	10.2	10.2	10.2	97.181	0	13.235	151230000	12	1.29002	1	2.6036	2.42827
1033	K7EQ03;K7EP90;Q9BTD8;K7EML2;K7ER08	K7EQ03;K7EP90;Q9BTD8	RNA-binding protein 42	RBM42	NaN	NaN	22.3467	NaN	19.1225	18.2117	18.1276	16.2951	5	5	5	21.4	21.4	21.4	44.638	0	29.879	126890000	7	1.25953	1	2.48058	2.37672
3039	Q96Q89	Q96Q89	Kinesin-like protein KIF20B	KIF20B	16.9635	NaN	NaN	15.8366	17.7302	15.9203	18.2931	15.5072	8	8	8	5.8	5.8	5.8	210.63	0	7.9725	85021000	7	1.25497	1	1.33409	2.36903
1601	P22626;A0A087WUI2	P22626;A0A087WUI2	Heterogeneous nuclear ribonucleoproteins A2/B1	HNRNPA2B1	27.7969	26.9969	27.4447	25.5338	26.3379	25.7476	27.5301	26.4361	29	28	28	74.5	74.5	74.5	37.429	0	287.29	28082000000	290	1.2549	1	1.09879	2.36891
2059	Q02880;E9PCY5;H7BZ82	Q02880;E9PCY5	DNA topoisomerase 2-beta;DNA topoisomerase 2	TOP2B	24.3698	23.8276	23.9402	22.4928	23.9852	23.1896	23.4098	22.0476	73	57	57	49.8	41.7	41.7	183.26	0	178.69	14934000000	298	1.25347	1	1.03685	2.36651
3154	Q9BY89;A0A1B0GVJ7	Q9BY89	Uncharacterized protein KIAA1671	KIAA1671	18.5597	NaN	NaN	NaN	18.7744	18.453	NaN	NaN	29	29	29	22.9	22.9	22.9	196.71	0	107.76	1460800000	59	1.24672	1	2.10773	2.35512
2512	Q6P2Q9;I3L0J9;I3L3Z8;I3L1T8	Q6P2Q9	Pre-mRNA-processing-splicing factor 8	PRPF8	23.7727	23.5222	23.7668	22.2458	23.0929	22.3323	24.6698	23.05	93	93	93	44.5	44.5	44.5	273.6	0	286.75	14148000000	368	1.23662	1	1.03799	2.33811
1609	P23528;E9PP50;E9PK25;K7EQD2;E9PQB7;E9PLJ3;E9PS23	P23528;E9PP50;E9PK25;K7EQD2;E9PQB7	Cofilin-1	CFL1;HDHD2	24.0206	23.151	24.3972	22.064	23.0028	21.6845	22.4325	20.9951	13	13	9	78.9	78.9	56	18.502	0	75.042	3296300000	59	1.23351	1	1.48963	2.33288
1215	O60318	O60318	Germinal-center associated nuclear protein	MCM3AP	NaN	NaN	NaN	14.4852	16.6503	15.2099	19.3232	16.7755	10	10	10	7.7	7.7	7.7	218.4	0	45.922	238610000	12	1.21819	1	2.02982	2.30711
309	A0A2R8YH03;Q5VWN6;J3KPH3	A0A2R8YH03;Q5VWN6	Protein FAM208B	FAM208B	17.5579	NaN	NaN	NaN	16.0563	NaN	17.7343	16.0238	6	6	6	2.5	2.5	2.5	318.44	0	6.3769	82048000	10	1.21813	1	1.18385	2.30701
3627	Q9Y625;A0A087WT82	Q9Y625	Glypican-6;Secreted glypican-6	GPC6	NaN	NaN	20.3293	NaN	17.2502	17.4803	17.7693	NaN	11	9	9	31.7	27.2	27.2	62.735	0	25.29	415880000	11	1.21809	1	2.70073	2.30695
2193	Q13868;A3KFL5;A3KFL2;A3KFL1	Q13868;A3KFL5;A3KFL2;A3KFL1	Exosome complex component RRP4	EXOSC2	24.4682	21.9387	23.7493	21.2987	22.1058	22.1159	22.0995	21.1291	7	7	7	34.1	34.1	34.1	32.789	0	24.764	1114900000	24	1.21787	1	1.4851	2.30658
2381	Q53HL2	Q53HL2	Borealin	CDCA8	22.8677	NaN	23.122	20.0744	22.0381	21.4765	19.9848	18.1062	7	7	7	28.6	28.6	28.6	31.323	0	15.441	535300000	12	1.20306	1	2.93954	2.2817
2963	Q96DI7;Q9NSS8	Q96DI7	U5 small nuclear ribonucleoprotein 40 kDa protein	SNRNP40	24.0333	23.1563	24.7044	22.4188	22.6723	21.5735	24.1901	23.1889	11	11	11	42	42	42	39.31	0	118.17	1786800000	45	1.20168	1	1.31568	2.27939
2162	Q13435;E9PPJ0;H0YCG1;E9PJ04;E9PJT3;H0YEX5;E9PIL8	Q13435;E9PPJ0;H0YCG1	Splicing factor 3B subunit 2	SF3B2	23.4583	23.2435	23.7203	21.915	22.8718	22.0576	24.1625	23.0558	28	28	28	30.1	30.1	30.1	100.23	0	93.555	4478200000	88	1.19812	1	0.985197	2.27343
1802	P49721;A0A087WVV1	P49721;A0A087WVV1	Proteasome subunit beta type-2	PSMB2	NaN	NaN	21.6263	NaN	20.2708	NaN	NaN	NaN	4	4	4	25.4	25.4	25.4	22.836	0	5.6715	77946000	6	1.19638	1	3.00945	2.27051
3083	Q99832;F8WAM2;F8WBP8;A0A0D9SG95	Q99832	T-complex protein 1 subunit eta	CCT7	20.2037	NaN	21.5336	18.3147	19.4504	20.0415	19.3121	17.3374	16	16	16	37.2	37.2	37.2	59.366	0	44.008	1034800000	46	1.19385	1	2.08445	2.26626
1328	O95251;E7EUP3;D6RFZ5	O95251;E7EUP3	Histone acetyltransferase KAT7;Histone acetyltransferase	KAT7	22.1469	21.7749	22.3275	19.976	21.546	20.6377	21.1347	20.5434	8	8	7	17.7	17.7	15.9	70.642	0	70.056	689700000	34	1.19272	1	1.05578	2.26437
2208	Q14152	Q14152	Eukaryotic translation initiation factor 3 subunit A	EIF3A	21.2474	21.212	21.5258	20.3712	21.3267	20.8451	21.4968	19.2076	28	28	28	22.3	22.3	22.3	166.57	0	51.896	2077400000	88	1.18141	1	0.9902	2.24542
2926	Q93009;H3BND8;F5H2X1;H3BUV0;H3BTM1;H3BRA2;H3BQD1	Q93009;H3BND8	Ubiquitin carboxyl-terminal hydrolase 7;Ubiquitin carboxyl-terminal hydrolase	USP7	17.0807	NaN	NaN	NaN	18.7287	16.0919	18.0083	16.4205	11	11	11	14.3	14.3	14.3	128.3	0	27.52	248890000	16	1.17563	1	1.12233	2.23573
1938	P62136;E9PMD7;F5H1L6;F5H037	P62136;E9PMD7	Serine/threonine-protein phosphatase PP1-alpha catalytic subunit;Serine/threonine-protein phosphatase	PPP1CA	26.2586	25.0225	26.3548	23.2016	24.5634	24.3643	24.726	23.7832	20	20	7	67.6	67.6	26.1	37.512	0	144.27	15627000000	214	1.17307	1	1.3828	2.23145
161	A0A0C4DFX7;Q9H967;C9JE56	A0A0C4DFX7;Q9H967	WD repeat-containing protein 76	WDR76	NaN	NaN	NaN	18.5192	18.488	17.3936	18.3161	17.1808	4	4	4	9.3	9.3	9.3	62.553	0.001332	3.4134	63615000	4	1.16584	1	0.974841	2.21935
430	B4DY09;Q12905;X6R6Z1;A0A0A0MRL0	B4DY09;Q12905	Interleukin enhancer-binding factor 2	ILF2	26.5006	24.5258	26.0781	23.1322	23.9197	23.7481	25.4753	24.6614	15	15	15	42.6	42.6	42.6	38.91	0	68.331	7402800000	144	1.15953	1	1.47654	2.20879
2250	Q14966;A0A096LPI0;A0A096LPK8;C9JWN0;A0A096LNS4;A0A096LPB4;A0A096LNR2;A0A096LNX0;A0A096LNQ0	Q14966	Zinc finger protein 638	ZNF638	20.7692	20.5833	23.469	19.1503	22.4495	21.7671	22.3237	20.728	41	41	41	25.2	25.2	25.2	220.62	0	109.17	4557500000	105	1.14801	1	1.69567	2.18955
3162	Q9BZK7;A0A0D9SF63;A0A1B0GUU2;F8W9D8;C9IYU9;C9JLJ1;C9JCK0;C9JBN1;A0A0D9SF25;A0A1B0GVH3;O60907;C9JCW4;C9JTW8;A0A0D9SFI2;C9JY82;C9JEC9;C9J3H2;C9J903;A0A0D9SEW5;A0A0D9SFS8;C9J7E1	Q9BZK7;A0A0D9SF63;A0A1B0GUU2;F8W9D8;C9IYU9	F-box-like/WD repeat-containing protein TBL1XR1	TBL1XR1	20.5524	NaN	21.1548	NaN	17.7464	NaN	20.3886	19.802	6	6	5	14.2	14.2	12.8	55.594	0	14.164	169990000	9	1.14333	1	2.84705	2.18172
2887	Q92542;Q5T205;H0Y6T7;H0Y3Z4;Q5T209;Q5T210	Q92542	Nicastrin	NCSTN	19.3475	NaN	NaN	NaN	18.3851	18.822	18.2728	NaN	10	10	10	21.6	21.6	21.6	78.41	0	18.776	1874400000	36	1.14166	1	1.58258	2.17893
3537	Q9UNN8;A0A0U1RQQ4;A0A0U1RRC4	Q9UNN8;A0A0U1RQQ4	Endothelial protein C receptor	PROCR	22.9371	NaN	21.164	NaN	20.7034	20.6046	18.8163	NaN	6	6	6	29.4	29.4	29.4	26.671	0	65.772	1146400000	27	1.14117	1	3.51292	2.17812
1314	O94973;A0A0G2JS82;A0A0G2JQM1;E9PR62;A0A0G2JRF9;A0A0G2JQA4;A0A0G2JQT9;H0YDE9;H0YEG0;A0A0G2JS17;M0R2D9;E9PNC4;A0A0G2JRS3	O94973;A0A0G2JS82;A0A0G2JQM1	AP-2 complex subunit alpha-2	AP2A2	21.0354	NaN	18.1156	NaN	18.2647	17.7053	17.7287	17.3196	23	8	8	28.4	12	12	103.96	0	21.673	362290000	12	1.13416	1	2.28482	2.16642
2569	Q75QN2;J3KNV5;H0YBS1;E5RIN8;E5RG48;E5RJL5;H0YC12;E5RJF0;H0YBQ1	Q75QN2;J3KNV5;H0YBS1;E5RIN8;E5RG48	Integrator complex subunit 8	INTS8	NaN	NaN	NaN	NaN	17.5175	16.6158	19.0234	18.3878	4	4	4	5.7	5.7	5.7	113.09	0	7.8728	50048000	8	1.13296	1	1.39446	2.16442
47	A0A087WWD4;P13591;A0A087WTF6;A0A087WX77;A0A087WV75;H7BYX6;A0A087WTE4;A0A0D9SF98;A0A087WWJ5;A0A087WVU1;A0A087X1V2;A0A087WZS4;A0A0C4DGS4;A0A087WTR3	A0A087WWD4;P13591;A0A087WTF6;A0A087WX77;A0A087WV75;H7BYX6;A0A087WTE4;A0A0D9SF98;A0A087WWJ5	Neural cell adhesion molecule 1	NCAM1	21.8807	NaN	19.9388	NaN	NaN	NaN	16.6655	NaN	19	19	14	26.1	26.1	20	97.344	0	169.59	3397400000	57	1.1234	1	2.76944	2.14847
3551	Q9UQB8;I3L4C2;B4DWA1;I3L2M4;I3L327;I3L1C8;I3L3C6;I3L125;I3L0M4;I3L3J7;I3L113;I3L3C5;I3L526;I3L0Y9;I3L2J6;I3L4A3	Q9UQB8;I3L4C2;B4DWA1	Brain-specific angiogenesis inhibitor 1-associated protein 2	BAIAP2	NaN	NaN	19.4778	NaN	19.3444	19.2131	18.177	17.3454	28	28	28	60.3	60.3	60.3	60.867	0	132.06	4437700000	64	1.12119	1	1.65303	2.14478
2768	Q8NCM8;F8VXL2;F8VRV5;F8VXI7	Q8NCM8;F8VXL2;F8VRV5	Cytoplasmic dynein 2 heavy chain 1	DYNC2H1;DYNLL1	19.3995	17.5609	19.3324	15.9568	NaN	NaN	17.1869	NaN	4	4	4	1.7	1.7	1.7	528.7	0	9.2484	695020000	17	1.11832	1	2.21397	2.13999
1274	O75533;H7C341;B4DGZ4;F8WC19	O75533	Splicing factor 3B subunit 1	SF3B1	24.3083	23.6362	24.9095	22.1459	23.392	23.1918	25.2398	23.9972	52	52	52	44.6	44.6	44.6	145.83	0	323.31	12022000000	259	1.1174	1	1.21964	2.13846
313	A0A2U3TZN6;A0A2U3TZM4;A0A2U3TZM1;D6RAY0;O14936;A0A2R8YFN5;A0A2R8YEK3;A0A2R8Y6F8;A0A2R8Y3B3;Q5JS74;Q5JS72;Q5JS79;A0A2R8YEJ7;A0A2R8YGH2;A0A2R8Y6D8;A0A2R8Y4K4;A0A2R8Y472;A0A2R8Y7X6	A0A2U3TZN6;A0A2U3TZM4;A0A2U3TZM1;D6RAY0;O14936;A0A2R8YFN5;A0A2R8YEK3;A0A2R8Y6F8;A0A2R8Y3B3;Q5JS74	Peripheral plasma membrane protein CASK	ADH5;CASK	NaN	NaN	20.3431	NaN	19.3186	18.9972	18.6955	17.9964	14	14	14	18.3	18.3	18.3	100.2	0	22.85	757160000	24	1.11321	1	2.07037	2.13147
2257	Q15021;E7EN77;F5GZK7;F5H431;REV__Q02790	Q15021;E7EN77	Condensin complex subunit 1	NCAPD2	NaN	NaN	NaN	NaN	17.4924	16.6392	17.8798	14.9167	11	11	11	9.9	9.9	9.9	157.18	0	9.2603	66470000	11	1.10891	1	1.70201	2.12429
1109	O14647;A0A1B0GTU9;A0A0D9SF92	O14647;A0A1B0GTU9	Chromodomain-helicase-DNA-binding protein 2	CHD2	20.0789	17.6911	16.9996	NaN	17.8437	16.6972	18.8511	17.0377	13	8	8	8.7	6.2	6.2	211.34	0	40.527	212660000	13	1.10716	1	1.64004	2.12139
323	A0A3B3IS53;A0A3F2YNX6;Q92794;A5PLL3;A0A3B3ITI3;C9JJY6;A0A3B3ISU5	A0A3B3IS53;A0A3F2YNX6;Q92794;A5PLL3;A0A3B3ITI3	Histone acetyltransferase KAT6A;Histone acetyltransferase	KAT6A;MYST3	23.3676	20.0509	21.3015	17.0124	18.6408	NaN	18.3908	NaN	10	10	8	7.2	7.2	5.7	189.78	0	15.595	1188500000	12	1.10636	1	3.34122	2.12005
1786	P48651	P48651	Phosphatidylserine synthase 1	PTDSS1	22.0378	NaN	NaN	NaN	21.1302	21.029	19.9061	16.0462	4	4	4	12.3	12.3	12.3	55.527	0	21.915	252620000	14	1.09997	1	3.41272	2.1094
2380	Q53GS9;B9A018;A0A087X1B2;F8WC91;C9JIU2;A0A087WW31	Q53GS9;B9A018;A0A087X1B2	U4/U6.U5 tri-snRNP-associated protein 2	USP39	22.5005	20.206	23.9123	21.699	21.1318	20.6468	21.5704	20.7426	12	12	12	26	26	26	65.38	0	27.087	1157400000	44	1.09884	1	1.45513	2.10752
3493	Q9UK61;A0A087X0F1	Q9UK61;A0A087X0F1	Protein FAM208A	FAM208A	NaN	NaN	NaN	16.2987	18.7383	17.243	20.043	18.2196	16	16	16	11.9	11.9	11.9	189.03	0	22.171	210210000	23	1.08346	1	1.66999	2.08191
1176	O43390;B4DT28;A0A286YEZ8	O43390;B4DT28	Heterogeneous nuclear ribonucleoprotein R	HNRNPR	26.1393	24.3551	25.6411	23.6975	23.6779	22.9923	24.4347	23.6698	31	26	22	46.3	38.9	35.5	70.942	0	225.9	8945600000	180	1.07508	1	1.29458	2.06796
1279	O75643;B4E0P5	O75643	U5 small nuclear ribonucleoprotein 200 kDa helicase	SNRNP200	24.5003	24.0816	24.6664	23.3199	23.2192	22.5292	24.7761	23.2539	82	82	82	41.9	41.9	41.9	244.5	0	323.31	18152000000	382	1.07465	1	0.994344	2.06725
2259	Q15029;K7EP67;K7EJ74;K7EIV5;K7EIT3	Q15029	116 kDa U5 small nuclear ribonucleoprotein component	EFTUD2	24.0082	23.2395	24.8694	22.6829	23.3582	22.6583	25.0682	24.2465	36	35	35	43.2	42.2	42.2	109.43	0	130.19	8101700000	204	1.07049	1	1.1192	2.06033
1270	O75494;Q5JRI1;Q6IQ42;Q8WXF0;R4GMP8	O75494;Q5JRI1	Serine/arginine-rich splicing factor 10	SRSF10	23.4394	22.9923	25.0566	NaN	21.2635	NaN	20.5507	19.1649	11	11	11	35.1	35.1	35.1	31.3	0	28.382	661490000	14	1.06653	1	3.95105	2.05374
1166	O43172	O43172	U4/U6 small nuclear ribonucleoprotein Prp4	PRPF4	22.79	20.3395	23.2485	NaN	20.731	19.775	22.1706	21.4229	14	14	14	40.6	40.6	40.6	58.449	0	57.399	882280000	39	1.05794	1	3.09689	2.03945
1603	P23284	P23284	Peptidyl-prolyl cis-trans isomerase B	PPIB	26.0662	24.9455	25.9483	24.5326	25.3159	25.792	25.4221	23.8548	12	12	12	51.4	51.4	51.4	23.742	0	37.503	5209900000	81	1.05391	1	0.906929	2.03275
2086	Q08170;A0A0D9SEM4;A0A0D9SGD2	Q08170;A0A0D9SEM4	Serine/arginine-rich splicing factor 4	SRSF4	NaN	NaN	19.4793	NaN	NaN	NaN	17.685	16.3233	10	5	5	17	9.9	9.9	56.678	0	21.991	81432000	6	1.04469	1	2.01304	2.01742
1957	P62318;H3BT13	P62318	Small nuclear ribonucleoprotein Sm D3	SNRPD3	27.3259	25.8925	27.4079	25.2971	24.947	24.7724	26.4008	25.1448	3	3	3	31.7	31.7	31.7	13.916	0	125.68	4822900000	46	1.0424	1	1.2437	2.01362
3226	Q9H582;A0A087WZL9	Q9H582	Zinc finger protein 644	ZNF644	18.0882	18.3543	19.0307	NaN	16.7097	NaN	18.0007	15.1317	5	5	5	5.7	5.7	5.7	149.56	0	12.555	102610000	7	1.0398	1	1.75762	2.0093
2421	Q5SY16	Q5SY16	Polynucleotide 5-hydroxyl-kinase NOL9	NOL9	24.8439	23.0992	24.8914	20.0449	22.4566	21.3729	21.5579	20.594	17	17	17	35.8	35.8	35.8	79.322	0	83.21	2455400000	56	1.03819	1	2.15974	2.00663
2706	Q8N163;H0YC69;E5RFJ3;H0YC58;G3V119;H0YB24;E5RGU7;E5RHJ4;A0A087X2B6	Q8N163	Cell cycle and apoptosis regulator protein 2	CCAR2	NaN	NaN	NaN	NaN	16.969	17.5951	18.597	16.3562	10	10	10	17.7	17.7	17.7	102.9	0	19.909	198870000	18	1.02791	1	0.904498	1.98954
418	B3KS98;O15372;A0A087WZK9;E5RFW7;E5RFH0;E5RGU4;E5RHC7;E5RH59;E5RJT0	B3KS98;O15372;A0A087WZK9	Eukaryotic translation initiation factor 3 subunit H	EIF3H	20.8003	20.8529	20.3282	18.6351	20.2045	18.6249	20.4861	19.4121	6	6	6	19.7	19.7	19.7	41.581	0	43.046	354650000	17	1.02783	1	1.07357	1.98941
1628	P26196;Q8IV96	P26196	Probable ATP-dependent RNA helicase DDX6	DDX6	21.2772	20.6489	23.5213	19.14	20.6432	20.8405	21.3459	20.3514	11	11	11	19.8	19.8	19.8	84.297	0	110.01	1464100000	57	1.01871	1	1.45171	1.97425
1909	P60903	P60903	Protein S100-A10	S100A10	23.576	NaN	23.3322	NaN	23.1081	23.5637	22.2713	21.3864	2	2	2	27.8	27.8	27.8	11.203	0.0010359	3.8514	379640000	9	1.01645	1	3.8949	1.97051
2281	Q15366;H3BRU6;F8VZX2;F8W0G4;F8VXH9;H3BSS4;F8W1G6;J3QT27;E9PFP8;F8VTZ0;F8VRH0	Q15366;H3BRU6;F8VZX2;F8W0G4;F8VXH9	Poly(rC)-binding protein 2	PCBP2	23.6951	22.7596	23.0144	20.8519	22.4131	22.5135	22.634	21.4766	10	7	6	37.5	26.8	23	38.58	0	17.607	1281800000	36	1.01544	1	1.03869	1.96882
3327	Q9NTZ6	Q9NTZ6	RNA-binding protein 12	RBM12	NaN	NaN	NaN	NaN	18.8109	17.9123	17.0885	14.6987	4	4	4	5.4	5.4	5.4	97.394	0	6.4385	29880000	6	1.01149	1	1.66168	1.96226
465	J3KMX2;B9EGA3;Q92925;J3QWB6;Q6STE5	J3KMX2;B9EGA3;Q92925;J3QWB6	SWI/SNF-related matrix-associated actin-dependent regulator of chromatin subfamily D member 2	SMARCD2	22.8292	21.2678	21.123	19.1573	21.0276	20.4933	21.7795	20.9587	10	10	10	23.7	23.7	23.7	52.238	0	37.596	642600000	22	1.00868	1	1.22055	1.95759
3437	Q9UBG0;E7EME3	Q9UBG0	C-type mannose receptor 2	MRC2	19.2395	NaN	NaN	NaN	18.6271	18.3323	17.6787	15.3101	11	11	11	10.1	10.1	10.1	166.67	0	18.955	171120000	11	1.00557	1	1.50525	1.95243
131	A0A0A0MS59;A0A0C4DFX4;Q6ZRS2;A0A087X0E3	A0A0A0MS59;A0A0C4DFX4;Q6ZRS2	Helicase SRCAP	SRCAP	17.4573	NaN	NaN	NaN	18.142	15.2725	20.2346	18.4891	16	16	16	7	7	7	315.61	0	25.413	204720000	26	1.00534	1	1.97635	1.95205
3002	Q96J84;B4DN67;Q5W0G0;Q5W0F9	Q96J84;B4DN67;Q5W0G0;Q5W0F9	Kin of IRRE-like protein 1	KIRREL	NaN	NaN	17.5752	NaN	17.0799	NaN	NaN	NaN	19	19	19	43.6	43.6	43.6	83.535	0	136.88	1089700000	37	1.00432	1	1.64802	1.95036
2432	Q5T5P2;Q5T5P1;Q5T5P0;A0A0U1RRK8	Q5T5P2;Q5T5P1;Q5T5P0	Sickle tail protein homolog	KIAA1217	17.2265	15.973	NaN	14.036	17.7805	15.8447	NaN	14.8905	14	14	14	9.5	9.5	9.5	214.11	0	50.759	604490000	27	0.998825	1	1.52337	1.94123
826	G8JLB6;P31943;E9PCY7;D6RBM0;D6RIT2;D6RIU0;D6RAM1;E5RGV0;D6R9T0;D6RFM3;D6RDU3;D6RJ04;D6RIH9;H0YB39;E7EN40;E7EQJ0;H0YBD7;D6RDL0;E5RGH4;H0YBG7;D6RF17;H0YAQ2;D6R9D3;E5RJ94	G8JLB6;P31943;E9PCY7;D6RBM0;D6RIT2;D6RIU0;D6RAM1;E5RGV0;D6R9T0;D6RFM3;D6RDU3;D6RJ04;D6RIH9;H0YB39	Heterogeneous nuclear ribonucleoprotein H;Heterogeneous nuclear ribonucleoprotein H, N-terminally processed	HNRNPH1	24.522	22.2949	23.8022	20.9843	24.543	23.6263	25.5776	24.6873	20	20	11	51.5	51.5	32.2	51.229	0	177.25	6022100000	108	0.997903	1	1.71303	1.9397
339	A0A3F2YNY6;O75400;H7C2N3;F5H578;H0YG38;H7BXZ7	A0A3F2YNY6;O75400	Pre-mRNA-processing factor 40 homolog A	PRPF40A	20.9623	20.0917	21.2851	18.7499	21.2169	19.9829	22.6203	21.7203	14	14	14	15	15	15	112.4	0	31.118	870770000	37	0.997162	1	1.38497	1.93847
1859	P53396;K7ESG8;K7EIE7	P53396	ATP-citrate synthase	ACLY	18.6421	NaN	NaN	NaN	16.5285	17.688	18.5306	15.1664	9	9	9	10.5	10.5	10.5	120.84	0	15.084	265340000	13	0.996255	1	1.83408	1.93696
799	G3V167;Q9UGN5;H0YH02;E9PJ27	G3V167;Q9UGN5;H0YH02	Poly [ADP-ribose] polymerase 2	PARP2	22.9771	21.3775	21.2047	19.7982	21.259	20.92	21.2548	20.2977	8	8	8	17.5	17.5	17.5	60.214	0	12.96	652800000	18	0.9951	1	1.07553	1.93504
2762	Q8NBZ7;C9JW33;C9JFU6;C9JCB7;C9JE50	Q8NBZ7;C9JW33	UDP-glucuronic acid decarboxylase 1	UXS1	NaN	NaN	NaN	NaN	20.3617	19.5727	19.6063	NaN	3	3	3	16.7	16.7	16.7	47.576	0	6.7671	46804000	3	0.994643	1	2.16785	1.93428
2669	Q8IWA0;F8WC81;F8WE20	Q8IWA0	WD repeat-containing protein 75	WDR75	22.0687	20.5172	20.8951	19.2556	22.7167	21.5671	20.6112	18.4037	21	21	21	32.3	32.3	32.3	94.498	0	82.027	2000000000	66	0.984435	1	1.63701	1.91733
3195	Q9H147;F2Z2A4;H0Y501;H7C1J2;H7C1M5	Q9H147;F2Z2A4;H0Y501;H7C1J2;H7C1M5	Deoxynucleotidyltransferase terminal-interacting protein 1	DNTTIP1	NaN	NaN	19.3405	NaN	18.4154	NaN	19.6524	18.8051	3	3	3	14.3	14.3	14.3	37.013	0	4.8844	53907000	3	0.98403	1	1.70681	1.91666
3165	Q9C0B5;H0YEF4	Q9C0B5;H0YEF4	Palmitoyltransferase ZDHHC5;Palmitoyltransferase	ZDHHC5	20.6239	NaN	NaN	NaN	19.1854	18.8067	NaN	NaN	17	17	17	36.8	36.8	36.8	77.544	0	238.04	1423300000	40	0.982788	1	2.6571	1.9146
1851	P52597;A0A1B0GW42	P52597	Heterogeneous nuclear ribonucleoprotein F;Heterogeneous nuclear ribonucleoprotein F, N-terminally processed	HNRNPF	21.7027	NaN	22.8851	NaN	22.5828	22.0385	23.5723	22.1867	15	13	13	51.6	45.1	45.1	45.671	0	140.09	1794500000	49	0.98132	1	3.71636	1.91216
143	A0A0A0MTB8;Q8NI36	A0A0A0MTB8;Q8NI36	WD repeat-containing protein 36	WDR36	23.3705	20.6143	22.8085	21.6309	23.5374	22.6237	21.1902	20.3788	27	27	27	38	38	38	99.365	0	263.55	4200800000	117	0.976945	1	1.41475	1.90489
2896	Q92620;J3KTG2	Q92620	Pre-mRNA-splicing factor ATP-dependent RNA helicase PRP16	DHX38	18.5873	NaN	19.2244	17.8317	NaN	NaN	19.6158	NaN	7	7	7	7.4	7.4	7.4	140.5	0	10.898	120540000	6	0.972708	1	2.05154	1.89786
2999	Q96IM9;F5H0N6;I3L4T0;E5RHL1;C9JUE4	Q96IM9	DPY30 domain-containing protein 2	DYDC2	18.3727	NaN	NaN	11.0812	NaN	10.12	13.4058	13.239	7	7	7	0.1	0.1	0.1	6375.7	0	5.4291	1076800000	3	0.971345	1	4.01613	1.89559
3338	Q9NV31	Q9NV31	U3 small nucleolar ribonucleoprotein protein IMP3	IMP3	23.8465	21.2475	24.9897	19.1873	22.5119	21.8455	19.9027	19.1988	9	9	9	53.3	53.3	53.3	21.85	0	27.76	1080600000	25	0.966941	1	2.44291	1.88828
1161	O43143	O43143	Pre-mRNA-splicing factor ATP-dependent RNA helicase DHX15	DHX15	23.5219	23.1803	23.6009	21.9876	22.8215	21.4367	22.6476	22.6044	36	36	36	44.4	44.4	44.4	90.932	0	91.143	5519500000	138	0.96568	1	0.845716	1.88618
2749	Q8NAP3;D6RBC4;A0A1B0GV48;D6RHD1;D6RJE1;D6RE69;D6R9I1;D6R9J6;D6RAC4;D6RC86;D6RGK1;D6R9U6	Q8NAP3	Zinc finger and BTB domain-containing protein 38	ZBTB38	NaN	NaN	NaN	NaN	20.5893	NaN	16.3865	NaN	9	9	9	11.8	11.8	11.8	134.26	0	14.364	123190000	8	0.964727	1	1.76749	1.8846
3536	Q9UNM6;J3KNQ3;A0A087WUL9;H0YD73;E9PL38;E9PPD2;E9PQG3	Q9UNM6;J3KNQ3;A0A087WUL9;H0YD73;E9PL38	26S proteasome non-ATPase regulatory subunit 13	PSMD13	NaN	NaN	NaN	NaN	18.403	NaN	18.7539	18.2227	7	7	7	18.9	18.9	18.9	42.945	0	11.297	96584000	8	0.961692	1	1.84668	1.87956
2154	Q13283;E5RIZ6;E5RIF8;E5RH42;E5RJU8;E5RI46;E5RH00	Q13283	Ras GTPase-activating protein-binding protein 1	G3BP1	20.6525	NaN	23.8318	20.4476	21.7932	20.8954	22.2453	21.1843	19	19	18	56.7	56.7	54.1	52.164	0	101.44	1629600000	67	0.956044	1	2.34345	1.87018
1889	P55884;C9JZG1;C9JQN7	P55884	Eukaryotic translation initiation factor 3 subunit B	EIF3B	21.9148	21.5435	21.5954	19.6258	21.8732	21.6669	21.5905	20.5281	21	21	21	34.9	34.9	34.9	92.48	0	75.38	1719100000	88	0.946547	1	0.902432	1.85441
1747	P42285;H0YAC4;H0Y8U3	P42285	Superkiller viralicidic activity 2-like 2	SKIV2L2	23.9185	23.3969	24.6096	22.1163	22.6511	22.1454	22.6599	21.6102	34	34	34	29.7	29.7	29.7	147.2	0	179.34	6581600000	130	0.945799	1	1.14258	1.85316
2879	Q92485;F8VWW8;Q5T0Y8	Q92485;F8VWW8;Q5T0Y8	Acid sphingomyelinase-like phosphodiesterase 3b	SMPDL3B	18.3943	NaN	NaN	NaN	17.9973	NaN	18.8531	18.363	8	8	8	23.3	23.3	23.3	50.813	0	26.122	891650000	20	0.934561	1	1.53168	1.83449
99	A0A087X2C8;Q14141	A0A087X2C8;Q14141	Septin-6	TADA2A;SEPT6	NaN	NaN	NaN	18.579	18.7091	18.8114	17.9101	18.9182	6	3	3	15.6	8.8	8.8	62.323	0.0010718	4.3627	73817000	4	0.930472	1	-0.670948	-1.8277
1498	P11940;E7EQV3;A0A087WTT1;E7ERJ7;H0YAR2;Q9H361;H0YBN4;E5RGH3;H0YAP2;E5RJB9;H0YB86;Q4VXU2;E5RH24;H0YAS6;H0YC10;E5RHG7;Q96DU9;E5RGC4;E5RFD8	P11940;E7EQV3;A0A087WTT1;E7ERJ7;H0YAR2;Q9H361	Polyadenylate-binding protein 1;Polyadenylate-binding protein;Polyadenylate-binding protein 3	PABPC1;PABPC3	23.6359	22.4998	25.734	23.4147	23.7349	23.7469	23.5603	22.5503	34	34	17	53	53	22.6	70.67	0	303.68	16433000000	205	0.92918	1	1.11335	1.82555
824	G5E9L0;Q8N6H7;H0YDN9;E9PQP3;E9PIY6;A0A0D9SF70;H0YF45;H0YDX1;E9PJT7;E9PK28;E9PN48	G5E9L0;Q8N6H7;H0YDN9;E9PQP3;E9PIY6;A0A0D9SF70	ADP-ribosylation factor GTPase-activating protein 2	ARFGAP2	19.3503	NaN	NaN	NaN	18.1762	NaN	18.2909	17.9862	3	3	3	7.5	7.5	7.5	53.476	0.00072228	4.5422	61903000	3	0.922234	1	1.48347	1.814
3377	Q9NY61;A0A087WWS8;A0A087WTH8	Q9NY61	Protein AATF	AATF	23.2671	21.4378	22.237	17.4992	22.2576	21.5466	20.1064	18.5852	18	18	18	42	42	42	63.132	0	94.048	1637600000	48	0.917321	1	2.19984	1.80584
3313	Q9NRL2;A0A087WWN7	Q9NRL2	Bromodomain adjacent to zinc finger domain protein 1A	BAZ1A	23.151	23.3835	21.5313	19.0766	24.9141	19.8689	21.8583	20.3677	36	36	36	28.7	28.7	28.7	178.7	0	264.52	4312600000	75	0.915247	1	2.18949	1.80239
3303	Q9NQT5	Q9NQT5	Exosome complex component RRP40	EXOSC3	24.597	22.1223	24.3926	19.6284	21.0778	19.9412	20.326	19.6233	9	9	9	40.7	40.7	40.7	29.572	0	45.728	912760000	28	0.914711	1	2.26954	1.8015
2284	Q15397;S4R3K8	Q15397	Pumilio domain-containing protein KIAA0020	KIAA0020	22.7547	20.2923	21.3749	16.2533	22.8961	22.054	20.5949	19.406	22	22	22	37	37	37	73.584	0	68.02	2183000000	74	0.913746	1	2.40372	1.79989
1846	P51991;H7C1J8	P51991	Heterogeneous nuclear ribonucleoprotein A3	HNRNPA3	25.8868	25.5388	25.9834	23.2288	24.4151	23.7266	25.662	24.8616	27	26	26	51.6	51.6	51.6	39.594	0	292.01	7663300000	137	0.910934	1	1.14786	1.79522
3306	Q9NR12;D6RH06;D6RF83;H7BYK4;D6RAN1;H0Y8W6	Q9NR12	PDZ and LIM domain protein 7	PDLIM7	21.9305	20.9214	22.2247	19.738	22.9164	22.8442	22.3265	21.0701	23	23	23	72.2	72.2	72.2	49.844	0	245.72	5860900000	96	0.908988	1	1.20606	1.79198
577	D9IDM6;P51798	D9IDM6;P51798	H(+)/Cl(-) exchange transporter 7	LILRB1;CLCN7	NaN	17.6669	NaN	NaN	16.8503	16.6253	16.5172	NaN	3	3	3	1.8	1.8	1.8	176.33	0.0013436	3.5646	108670000	5	0.908278	1	1.79344	1.7908
1162	O43159;E9PPY3;E9PPP6	O43159;E9PPY3	Ribosomal RNA-processing protein 8	RRP8	NaN	NaN	20.3388	NaN	20.5409	19.2838	17.8474	17.0356	10	10	10	31.6	31.6	31.6	50.714	0	40.288	486780000	18	0.906843	1	1.93244	1.78842
968	J3KN01;P55196;A8MQ02;Q5TIG5;H0Y8L4;H0Y948;F8W9I4;E9PFY5;H0Y8U8;H0Y9I0;H0YA98	J3KN01;P55196;A8MQ02;Q5TIG5	Afadin	MLLT4	NaN	NaN	19.3167	16.0477	17.2462	15.0555	15.334	NaN	50	50	37	35.2	35.2	26	207.62	0	288.98	4452000000	104	0.900172	1	2.03676	1.77732
1108	O14646;H0Y8V4;A0A087WVF4;A0A0D9SFA3;A0A1B0GU59;A0A0D9SGK0	O14646	Chromodomain-helicase-DNA-binding protein 1	CHD1	21.8753	21.5396	21.3416	18.7943	20.7148	19.575	20.0506	18.1615	20	19	15	16.7	16.1	14	196.69	0	68.089	1326900000	48	0.898805	1	1.478	1.77505
2226	Q14527;A0A0C4DGA6;H7C5K0;P0CJ70	Q14527	Helicase-like transcription factor	HLTF	19.6032	NaN	NaN	NaN	18.5631	NaN	17.509	15.9444	12	12	12	8.8	8.8	8.8	180.97	0	14.136	156360000	12	0.898796	1	1.49949	1.77503
32	A0A087WUT6;O60841	A0A087WUT6;O60841	Eukaryotic translation initiation factor 5B	EIF5B	NaN	NaN	NaN	NaN	19.1519	19.1241	19.476	17.0634	10	10	10	14.1	14.1	14.1	138.68	0	24.546	259200000	20	0.897163	1	1.78299	1.77231
2065	Q03405;M0QYS6;M0R0Y4;M0QYR6;M0R1I2;M0R0H5;M0R383;M0R2E9	Q03405;M0QYS6;M0R0Y4;M0QYR6;M0R1I2;M0R0H5;M0R383	Urokinase plasminogen activator surface receptor	PLAUR	22.9746	NaN	NaN	NaN	20.8234	19.5197	18.733	NaN	6	6	6	27.5	27.5	27.5	36.978	0	92.45	1756900000	31	0.890437	1	3.3563	1.76112
606	E7ER77;Q7Z2K6;A0A0C4DGF0	E7ER77;Q7Z2K6	Endoplasmic reticulum metallopeptidase 1	ERMP1	20.3089	NaN	NaN	NaN	19.5719	20.1066	18.7735	NaN	8	8	8	10.2	10.2	10.2	93.159	0	13.481	126530000	13	0.890174	1	2.10598	1.76068
2968	Q96EE3;K7ELV2;K7EP88;K7EPZ5;K7ENI5	Q96EE3;K7ELV2;K7EP88	Nucleoporin SEH1	SEH1L	NaN	NaN	19.9214	NaN	18.6483	19.1239	19.0956	18.486	7	7	7	28.3	28.3	28.3	39.648	0	15.432	226970000	16	0.886752	1	1.26851	1.75499
2487	Q6DKI1;R4GMU7	Q6DKI1;R4GMU7	60S ribosomal protein L7-like 1	RPL7L1	24.5061	23.0328	25.0281	21.6264	23.0285	22.8968	21.9484	20.3105	10	10	10	40.8	40.8	40.8	29.669	0	29.223	3201000000	53	0.885687	1	1.66111	1.75322
3128	Q9BVI4;F5H303	Q9BVI4	Nucleolar complex protein 4 homolog	NOC4L	22.4657	17.0876	19.3878	18.6676	21.6583	20.8796	19.3116	18.3254	17	17	17	35.3	35.3	35.3	58.467	0	27.902	1298200000	45	0.882768	1	1.96581	1.74836
2516	Q6P9B6;H3BM75;H3BUB0;H3BTC5	Q6P9B6	TLD domain-containing protein 1	TLDC1	14.0155	12.6686	17.9107	NaN	17.9483	NaN	17.6563	NaN	9	9	9	31.8	31.8	31.8	50.993	0	80.53	896950000	27	0.882198	1	2.14364	1.74741
1992	P63173;J3KT73;J3QL01;J3KSP2	P63173;J3KT73;J3QL01	60S ribosomal protein L38	RPL38	29.0563	25.4258	29.4702	24.9581	24.3003	24.3975	25.1357	23.4862	8	8	8	57.1	57.1	57.1	8.2178	0	26.302	8060800000	57	0.880043	1	2.42371	1.74382
1494	P11388;J3KTB7;E5RIC7;Q4VXT5;B0QZE1;D6RFW8;M0QXQ6;H3BPI7;E7EVC4;H3BQD2;E9PQG0;H0YBY6	P11388	DNA topoisomerase 2-alpha	TOP2A	26.2298	26.158	25.7674	24.3001	25.5264	24.9062	25.4007	24.0048	97	97	76	40.3	40.3	32.9	253.04	0	323.31	61126000000	701	0.877667	1	0.888813	1.73986
2483	Q69YQ0	Q69YQ0	Cytospin-A	SPECC1L	23.0098	22.0463	21.9376	20.7253	22.6252	22.1474	21.5867	20.5455	66	66	10	54.9	54.9	11	124.6	0	323.31	17654000000	288	0.873959	1	0.923719	1.73369
689	E9PQ59;Q6P4R8	E9PQ59;Q6P4R8	Nuclear factor related to kappa-B-binding protein	NFRKB	18.2618	NaN	NaN	NaN	NaN	NaN	18.2709	17.3887	4	4	4	6.6	6.6	6.6	108.24	0	5.7366	29681000	6	0.873888	1	1.02932	1.73357
1804	P49750;H0YIQ2;F8VU51;H0YI23	P49750;H0YIQ2;F8VU51	YLP motif-containing protein 1	YLPM1	21.3094	21.3291	22.6243	21.2609	21.5075	20.5907	23.2403	21.8571	35	35	35	22	22	22	241.64	0	153.01	4614600000	136	0.869603	1	0.910926	1.72643
732	F5H658;Q14562;K7END7;K7EJH9	F5H658;Q14562	ATP-dependent RNA helicase DHX8	DHX8	NaN	NaN	21.3052	18.6059	18.7131	16.4383	19.2119	18.1462	10	10	10	11.3	11.3	11.3	134	0	16.636	270170000	19	0.869317	1	1.56205	1.72595
3153	Q9BY77;F6VRR5;F8WCX5;Q8WUT1;Q6R954;F8WEE2	Q9BY77;F6VRR5;F8WCX5	Polymerase delta-interacting protein 3	POLDIP3	21.7818	21.1142	22.9407	21.1869	20.5585	20.3436	22.0527	21.0404	14	14	14	17.5	17.5	17.5	119.03	0	70.105	2148700000	62	0.868322	1	0.912114	1.72429
1920	P61163;R4GMT0;A0A1B0GVS3	P61163;R4GMT0;A0A1B0GVS3	Alpha-centractin	ACTR1A	NaN	NaN	20.0807	NaN	NaN	NaN	17.4893	NaN	8	8	4	31.1	31.1	19.1	42.613	0	21.151	656680000	17	0.865853	1	1.90818	1.72018
1254	O75151	O75151	Lysine-specific demethylase PHF2	PHF2	NaN	18.491	NaN	17.0781	18.9035	NaN	19.9594	18.6794	5	4	4	6.1	4.8	4.8	120.77	0	6.2117	123540000	6	0.865615	1	0.977023	1.71978
1805	P49755;G3V2K7	P49755;G3V2K7	Transmembrane emp24 domain-containing protein 10	TMED10	27.6333	25.0911	24.369	19.152	24.4938	23.9909	23.8393	21.1275	7	7	7	36.5	36.5	36.5	24.976	0	102.39	5703300000	50	0.860626	1	2.74348	1.71147
2194	Q6P1K8;Q13888;D6RAW1;D6RIT7;D6RJD3;D6RID8;R4GMS9;D6RGC9	Q6P1K8;Q13888	General transcription factor IIH subunit 2-like protein;General transcription factor IIH subunit 2	GTF2H2C;GTF2H2	21.5251	20.0532	20.9421	NaN	NaN	NaN	18.8959	NaN	3	3	3	8.1	8.1	8.1	44.452	0.0010612	4.2258	151990000	6	0.86008	1	2.94707	1.71056
195	A0A0G2JIS2;A2ABF8;A0A0G2JIR1;A2ABF9;A0A0G2JK64;Q96KQ7;A0A0G2JRN8;H0Y4K5	A0A0G2JIS2;A2ABF8;A0A0G2JIR1;A2ABF9;A0A0G2JK64;Q96KQ7;A0A0G2JRN8	Histone-lysine N-methyltransferase EHMT2	EHMT2	21.1239	21.4451	20.5295	17.2992	20.3211	18.4058	20.8336	19.4984	14	14	2	14.5	14.5	2	129.03	0	25.428	803130000	24	0.859401	1	1.53988	1.70942
2758	Q8NBS9	Q8NBS9	Thioredoxin domain-containing protein 5	TXNDC5	NaN	NaN	NaN	20.1154	19.6765	NaN	18.6041	NaN	7	7	7	20.6	20.6	20.6	47.628	0	16.393	121200000	11	0.858669	1	1.96235	1.7082
2422	Q5SZK3;Q8WUD4	Q5SZK3;Q8WUD4	Coiled-coil domain-containing protein 12	WASF1;CCDC12	NaN	NaN	21.2774	NaN	NaN	NaN	19.4608	19.6123	3	3	3	5.4	5.4	5.4	98.187	0.0010504	4.0463	142070000	5	0.858107	1	2.84067	1.70727
2093	Q08945;E9PMD4;A0A0U1RRK2;E9PPZ7	Q08945	FACT complex subunit SSRP1	SSRP1	26.1365	24.9142	25.3209	22.2672	23.5281	23.157	24.1822	23.3817	24	24	24	32.9	32.9	32.9	81.074	0	155.61	9092000000	130	0.854636	1	1.36192	1.70148
3388	Q9NYV4;J3QSD7;A0A2R8Y644;Q9BVE2;A0A087X209;A0A2R8YD28;A0A2R8YF61;A0A2R8Y7W5;A0A2R8Y4Z0;Q14004	Q9NYV4;J3QSD7	Cyclin-dependent kinase 12	CDK12	NaN	NaN	NaN	NaN	18.8397	17.9693	18.931	17.1365	5	4	4	4.8	4.2	4.2	164.15	0	6.3432	103240000	4	0.852707	1	1.78607	1.69826
912	H3BQQ2;Q86UK7	H3BQQ2;Q86UK7	Zinc finger protein 598	ZNF598	18.5003	18.1934	18.2618	NaN	NaN	NaN	NaN	NaN	3	3	3	3.9	3.9	3.9	93.287	0	19.09	39393000	6	0.849874	1	1.33027	1.69354
3111	Q9BS26	Q9BS26	Endoplasmic reticulum resident protein 44	ERP44	19.9012	17.5104	NaN	NaN	NaN	NaN	16.1773	NaN	4	4	4	6.6	6.6	6.6	92.526	0	7.5531	60075000	5	0.848696	1	1.95876	1.69157
3413	Q9P121;F6WFR7;F8W8Y1;F8VTR5;Q14982;H7BZ62	Q9P121;F6WFR7;F8W8Y1	Neurotrimin	NTM	19.5872	NaN	20.5853	NaN	20.5288	19.5128	17.8667	18.1159	13	13	13	37.5	37.5	37.5	37.971	0	81.004	3181400000	49	0.848063	1	2.38664	1.69052
1848	P52292;J3QLL0;J3KS65;J3QL07	P52292	Importin subunit alpha-1	KPNA2	25.0175	22.5015	23.3818	18.1002	21.7716	21.8929	22.8066	22.1554	15	15	15	42.2	42.2	42.2	57.861	0	163.83	5174400000	121	0.847673	1	2.08189	1.68986
3428	Q9P2M7;A6PVU7;A2A3M4;H0Y4A8;C9JEX3;Q13614;Q0VF96	Q9P2M7	Cingulin	CGN	NaN	NaN	19.9797	18.2382	20.4083	18.6031	18.2517	17.1997	49	49	49	48.6	48.6	48.6	136.38	0	323.31	4934700000	104	0.83858	1	1.19508	1.67469
3384	Q9NYL9;H0YNJ8;H0YKU1;H0YNU8;A0A0C4DFS2;Q9NZR1;P28289	Q9NYL9;H0YNJ8;H0YKU1	Tropomodulin-3	TMOD3	23.5857	22.2817	23.9055	19.2233	21.2839	19.6911	20.1	20.0501	20	20	20	57.7	57.7	57.7	39.594	0	168.74	4992700000	89	0.837544	1	1.90721	1.67296
3625	Q9Y617	Q9Y617	Phosphoserine aminotransferase	PSAT1	19.303	17.486	20.0374	NaN	20.1436	19.3716	21.7387	20.5	12	12	9	11.4	11.4	9.8	174.4	0	29.439	496410000	32	0.834285	1	2.32212	1.66751
627	E9PBI9;H3BS33;C9JLB7;Q9NRZ9;E7ESK6;Q9NW36;P34741;E5RJB8;E5RHU3	E9PBI9;H3BS33;C9JLB7;Q9NRZ9	Syndecan;Lymphoid-specific helicase	SDC2;LRRC36;OXNAD1;HELLS	NaN	17.7403	NaN	NaN	18.7845	17.7277	18.4391	16.8066	6	6	6	3.9	3.9	3.9	164.18	0	7.8601	118340000	8	0.832487	1	1.78123	1.66451
817	G3XAG1;Q96ME7	G3XAG1;Q96ME7	Zinc finger protein 512	ZNF512	23.3671	22.4	24.2968	21.7942	21.7754	21.2482	21.5999	20.5404	17	17	17	19.1	19.1	19.1	127.98	0	166.39	2644900000	74	0.832069	1	1.26408	1.66381
3639	Q9Y6K1;A0A0C4DG02;F8WE91	Q9Y6K1;A0A0C4DG02;F8WE91	DNA (cytosine-5)-methyltransferase 3A	DNMT3A	NaN	NaN	NaN	NaN	16.4464	16.2488	17.5758	16.9113	3	3	2	4.7	4.7	3.8	101.86	0	8.2766	25747000	4	0.828111	1	1.22366	1.6572
1031	K7ENT7;I3L1U7;I3L0X9;A0A0A6YYL4;Q9Y3D7;F6UYG0;A6PVV2;F5GWT4;Q96J92;Q9H4A3	K7ENT7;I3L1U7;I3L0X9;A0A0A6YYL4;Q9Y3D7	Coronin;Mitochondrial import inner membrane translocase subunit TIM16	WNK4;PAM16;CORO7-PAM16	20.8128	18.3515	19.6098	NaN	18.2064	19.1541	18.0757	16.707	4	4	3	4	4	3.3	136.25	0	8.2079	293940000	4	0.828037	1	1.92535	1.65707
1907	P60842;J3KT12;J3QS69;J3KTB5;J3KSZ0;J3KTN0;J3QKZ9;J3QLN6;J3KS25	P60842;J3KT12;J3QS69;J3KTB5;J3KSZ0	Eukaryotic initiation factor 4A-I	EIF4A1	22.4002	22.0752	22.9785	22.1918	23.0961	23.0487	23.4218	22.5577	19	15	4	44.6	38.4	11.6	46.153	0	40.558	2587300000	67	0.82685	1	0.505759	1.65509
966	J3KMZ7;Q9H0H0;J3KRH0;A0A2R8Y7F8;A0A2R8Y4Z6	J3KMZ7;Q9H0H0;J3KRH0;A0A2R8Y7F8;A0A2R8Y4Z6	Integrator complex subunit 2	INTS2	17.4251	NaN	NaN	NaN	NaN	NaN	17.3901	15.9899	2	2	2	2.2	2.2	2.2	133.38	0.0028178	2.6614	20642000	4	0.826752	1	1.08539	1.65493
2971	Q96EK4	Q96EK4	THAP domain-containing protein 11	THAP11	24.119	22.5077	25.2329	NaN	20.4302	20.6731	20.7614	19.1614	6	6	6	22	22	22	34.455	0	9.0989	589390000	9	0.826708	1	3.2498	1.65485
1066	O00161;H3BQY9;H3BP15;H3BM38;H3BV99;H3BNE1;H3BR18;H3BPJ0;H3BNG6;H3BU94;H3BR99	O00161;H3BQY9;H3BP15;H3BM38;H3BV99	Synaptosomal-associated protein 23;Synaptosomal-associated protein	SNAP23	21.5043	NaN	NaN	NaN	19.1782	19.4143	19.8736	NaN	12	12	12	64.5	64.5	64.5	23.354	0	130.05	1614000000	35	0.826493	1	2.44861	1.65449
1451	P08621;M0QYR1;M0QX04	P08621	U1 small nuclear ribonucleoprotein 70 kDa	SNRNP70	24.4948	24.1374	25.1545	23.6171	23.4762	22.8943	24.5644	24.0664	15	15	15	34.6	34.6	34.6	51.556	0	92.66	3413600000	59	0.824054	1	0.743678	1.65042
1750	P42695;E9PKK4;G3V1A9	P42695;E9PKK4;G3V1A9	Condensin-2 complex subunit D3	NCAPD3	NaN	NaN	NaN	NaN	18.6698	17.7595	17.5831	NaN	2	2	2	2.2	2.2	2.2	168.89	0	5.6063	56799000	4	0.823452	1	1.4459	1.64941
1918	P61158;B4DXW1;F8WDR7;A0A0A0MTI9;H7C4J1;C9IZN3;Q9C0K3;F8WEW2;F8WE84	P61158;B4DXW1	Actin-related protein 3	ACTR3	24.4909	22.9466	23.4978	21.1063	24.231	24.1294	22.9053	22.1111	27	27	22	70.6	70.6	64.1	47.371	0	323.31	20167000000	187	0.82005	1	1.20789	1.64372
3645	Q9Y6V7;M0R1S3;M0QZC0;F2Z3L9	Q9Y6V7	Probable ATP-dependent RNA helicase DDX49	DDX49	21.9294	18.9488	23.6478	18.6405	NaN	NaN	18.4895	17.0232	5	5	5	14.1	14.1	14.1	54.226	0	10.088	709080000	11	0.819033	1	2.84416	1.64202
3409	Q9P0M6;Q5SQT3	Q9P0M6;Q5SQT3	Core histone macro-H2A.2;Histone H2A	H2AFY2	25.0837	24.144	24.4425	21.3241	25.5819	25.1556	24.7321	23.6517	20	18	18	55.4	48.4	48.4	40.058	0	104.21	4754700000	56	0.818899	1	1.39119	1.6418
1171	O43264;F5H3C1	O43264;F5H3C1	Centromere/kinetochore protein zw10 homolog	ZW10	18.9935	NaN	NaN	NaN	16.4221	16.3981	15.4236	14.3761	2	2	2	2.8	2.8	2.8	88.828	0.0022573	2.9902	43840000	5	0.817949	1	1.50109	1.64021
386	F5H013;P62308;A8MWD9;Q49AN9;C9JVQ0	F5H013;P62308;A8MWD9;Q49AN9	Small nuclear ribonucleoprotein G;Putative small nuclear ribonucleoprotein G-like protein 15	SNRPG;SNRPGP15	25.4292	24.3935	26.6604	NaN	22.9317	22.6118	24.2445	22.9553	3	3	3	29.4	29.4	29.4	7.596	0	4.8254	779090000	7	0.809394	1	3.36863	1.62589
1129	O15042;E7ET15;E7EW00;H0Y8D9;H7C4V2;C9JDJ7;C9J5L1;U3KPT1	O15042;E7ET15	U2 snRNP-associated SURP motif-containing protein	U2SURP	20.3357	19.7133	20.443	18.3043	20.6829	19.7918	22.3283	21.1515	20	20	20	23.1	23.1	23.1	118.29	0	40.609	1116600000	50	0.806046	1	1.20728	1.62028
3138	Q9BWG4	Q9BWG4	Single-stranded DNA-binding protein 4	SSBP4	21.2924	NaN	NaN	NaN	20.5665	19.8693	18.3065	16.2915	6	2	2	10.2	3	3	65.795	0	6.1876	98701000	4	0.805776	1	2.29975	1.61983
1484	P10301;E9PQK5;E9PQC5	P10301	Ras-related protein R-Ras	RRAS	19.9974	NaN	NaN	NaN	20.4456	20.6272	18.9216	17.7651	13	13	11	12.1	12.1	9.7	123.63	0	56.822	5103600000	58	0.803524	1	1.90029	1.61606
2656	Q8IUE6;REV__H0Y672;REV__E7EQ67;REV__H7BY63;REV__H0YBA5;REV__A0A087X2A7;REV__Q8NB25	Q8IUE6	Histone H2A type 2-B	HIST2H2AB	27.6267	27.1619	27.766	24.6981	26.0824	26.5005	27.5343	26.42	7	3	3	32.3	17.7	17.7	13.995	0.00071968	4.4914	5793200000	22	0.800104	1	1.0572	1.61033
2252	Q14980	Q14980	Nuclear mitotic apparatus protein 1	NUMA1	26.4433	26.1598	25.1383	23.665	25.1703	24.4553	26.4028	24.7747	149	149	2	66.6	66.6	0.7	238.26	0	323.31	65432000000	1021	0.799964	1	1.02494	1.6101
3380	Q9NYB0	Q9NYB0	Telomeric repeat-binding factor 2-interacting protein 1	TERF2IP	NaN	NaN	NaN	NaN	18.6384	NaN	20.1833	19.6595	4	4	4	17.8	17.8	17.8	44.259	0	14.824	50962000	8	0.798247	1	1.89081	1.60722
3170	Q9C0J8;C9J8B4	Q9C0J8	pre-mRNA 3 end processing protein WDR33	WDR33	NaN	NaN	20.5416	17.3841	18.2113	17.75	22.0695	20.3361	13	13	13	13.4	13.4	13.4	145.89	0	27.996	440690000	18	0.798121	1	1.7172	1.60701
1854	P52907	P52907	F-actin-capping protein subunit alpha-1	CAPZA1	25.1867	23.6556	24.4382	23.0476	23.9958	24.0248	23.12	22.5442	20	20	16	81.5	81.5	67.1	32.922	0	323.31	17874000000	169	0.794207	1	0.86716	1.60045
574	D6RIY6;Q06265;D6R905;D6RA17;D6RAP4;H0Y9L5	D6RIY6;Q06265;D6R905;D6RA17	Exosome complex component RRP45	EXOSC9	24.3758	22.9933	24.8096	21.8394	21.8464	21.5078	22.3437	21.9128	8	8	8	25.8	25.8	25.8	46.977	0	39.487	1695200000	39	0.792969	1	1.28055	1.59837
907	H3BP71;O75150;H3BQ99;H3BUL6;I3L332;H3BS50;A0A087WTK2	H3BP71;O75150	E3 ubiquitin-protein ligase BRE1B	RNF40	NaN	NaN	NaN	NaN	16.0515	NaN	18.5229	17.7824	7	7	5	7	7	5.5	166.68	0	7.1706	53433000	7	0.780242	1	1.55526	1.57701
2602	Q7Z460;F8WA11;H0Y5T1;C9J151;C9JP76	Q7Z460;F8WA11;H0Y5T1	CLIP-associating protein 1	CLASP1	19.8415	19.9074	21.0357	19.7106	21.611	19.0808	18.9754	16.232	25	25	20	21.3	21.3	17.7	169.45	0	101.43	1701200000	51	0.778484	1	1.63319	1.57406
2266	Q15061;C9IZK7;C9JEE7	Q15061	WD repeat-containing protein 43	WDR43	23.7216	21.5061	22.7089	22.0328	23.6279	22.9725	21.5355	20.7385	28	28	28	52.9	52.9	52.9	74.89	0	168.21	7119700000	110	0.775818	1	1.086	1.56958
2132	Q13045;J3QQQ2;K7EP37;J3QQU5;K7EP27;K7EQZ7;J3KS39;J3QLR6	Q13045	Protein flightless-1 homolog	FLII	19.8963	18.3474	20.3158	19.2543	18.4539	16.5884	18.397	18.2165	39	39	20	38.6	38.6	18.5	144.75	0	165.6	3699700000	106	0.775461	1	1.16415	1.56898
1727	P38919;I3L3H2;J3QL52;J3QQP0;E9PBH4;F8WE11	P38919;I3L3H2	Eukaryotic initiation factor 4A-III;Eukaryotic initiation factor 4A-III, N-terminally processed	EIF4A3	25.5292	24.7188	24.4912	23.2286	24.6361	24.4638	25.7527	24.9102	22	22	18	41.4	41.4	35.3	46.871	0	188.64	8225400000	147	0.77384	1	0.771935	1.56626
3444	Q9UBU9;E9PIN3;C9JYS5;E9PLA7;E9PMV7;H0YDU0	Q9UBU9;E9PIN3;C9JYS5	Nuclear RNA export factor 1;Golgi apparatus membrane protein TVP23 homolog	NXF1;TVP23C	NaN	NaN	NaN	17.1584	17.6863	19.3631	15.5448	17.8671	20	20	20	40.1	40.1	40.1	70.182	0	45.616	1667600000	44	0.769386	1	-1.13017	-1.55877
1953	P62306;A0A0B4J254;F8W0W6	P62306;A0A0B4J254;F8W0W6	Small nuclear ribonucleoprotein F	SNRPF	22.9916	NaN	23.3793	21.615	NaN	NaN	21.149	NaN	4	4	4	58.1	58.1	58.1	9.7251	0	23.947	105510000	7	0.76836	1	3.63342	1.55704
3535	Q9UNK0;I3L305;I3L3D0;K7ER37;K7EQB1	Q9UNK0;I3L305	Syntaxin-8	STX8	20.3271	NaN	19.0521	NaN	NaN	17.2212	NaN	16.3613	6	6	6	34.3	34.3	34.3	26.906	0	15.251	213570000	9	0.767948	1	1.84144	1.55635
2807	Q8TAD4;D6REM2;Q9BY48	Q8TAD4;D6REM2;Q9BY48	Zinc transporter 5	SLC30A5	NaN	NaN	NaN	NaN	18.8765	17.8105	17.6639	NaN	2	2	2	4.3	4.3	4.3	84.046	0.0064215	1.999	23889000	4	0.767616	1	1.61679	1.55579
3316	Q9NRW3;J3KRL8;H0Y2P2;E9PQ58;A0A087WX48;E5RH49;K7EMN4	Q9NRW3;J3KRL8;H0Y2P2	DNA dC->dU-editing enzyme APOBEC-3C	APOBEC3C;PLEKHM1;NGLY1	24.3996	23.5565	23.4485	20.4523	22.6652	22.4567	22.2171	20.9372	14	14	3	17	17	4.3	114.51	0	67.987	3170200000	66	0.766368	1	1.3319	1.55369
1469	P09874;Q5VX84;Q5VX85	P09874	Poly [ADP-ribose] polymerase 1	PARP1	27.3705	27.0778	26.575	24.294	26.5929	26.2385	27.3939	26.3567	66	66	66	59.4	59.4	59.4	113.08	0	323.31	46496000000	434	0.765623	1	0.991343	1.55244
1462	P09429;Q5T7C4;B2RPK0;P23497	P09429;Q5T7C4;B2RPK0	High mobility group protein B1;Putative high mobility group protein B1-like 1	HMGB1;HMGB1P1	24.484	23.1478	25.3877	22.3084	25.0819	25.6088	24.3357	23.6321	8	8	6	39.1	39.1	29.3	24.893	0	18.215	1388200000	34	0.761235	1	1.14804	1.54506
2511	Q6P2E9;I3L2F4	Q6P2E9	Enhancer of mRNA-decapping protein 4	EDC4	18.3166	NaN	NaN	NaN	16.274	NaN	18.9273	16.6446	7	7	7	8.8	8.8	8.8	151.66	0	11.742	61408000	8	0.761206	1	1.30275	1.54501
2994	Q96I25;Q5W011;Q5W010;H0Y6J6;Q5W012	Q96I25;Q5W011;Q5W010	Splicing factor 45	RBM17	NaN	19.2619	21.1434	18.8927	19.4602	18.1896	20.7746	19.6771	7	7	7	19.7	19.7	19.7	44.961	0	7.7781	222590000	10	0.760362	1	1.0095	1.54359
1149	O15297;K7EJH1	O15297	Protein phosphatase 1D	PPM1D	NaN	NaN	19.22	NaN	18.117	NaN	20.7451	19.3875	4	4	4	10.7	10.7	10.7	66.674	0	5.3531	100150000	8	0.760214	1	1.72636	1.54334
2234	Q14680	Q14680	Maternal embryonic leucine zipper kinase	MELK	19.4937	18.7885	19.3907	NaN	NaN	NaN	NaN	NaN	2	2	2	4	4	4	74.641	0.0091481	1.8359	77682000	2	0.760156	1	1.71375	1.54324
3160	Q9BZF1	Q9BZF1	Oxysterol-binding protein-related protein 8	OSBPL8	19.0056	NaN	NaN	NaN	17.1955	17.0197	15.754	14.8977	13	2	2	20.1	2.5	2.5	101.19	0.0025134	2.7168	64306000	4	0.759998	1	1.99804	1.54297
2408	Q5JY65;Q9BZJ0	Q5JY65;Q9BZJ0	Crooked neck-like protein 1	CRNKL1	19.7633	NaN	22.8974	20.4639	19.2584	17.8659	21.15	20.3984	19	19	19	22.2	22.2	22.2	99.172	0	27.737	741470000	33	0.758796	1	2.12248	1.54095
2899	Q92664	Q92664	Transcription factor IIIA	GTF3A	20.701	16.4108	21.0444	17.0534	19.097	19.3807	16.0346	15.0764	3	3	3	3.8	3.8	3.8	90.823	0	5.8668	234710000	9	0.757587	1	2.23895	1.53891
1086	O00468;A0A087X208;H0Y5U1	O00468;A0A087X208	Agrin;Agrin N-terminal 110 kDa subunit;Agrin C-terminal 110 kDa subunit;Agrin C-terminal 90 kDa fragment;Agrin C-terminal 22 kDa fragment	AGRN	17.9235	18.6917	NaN	NaN	18.9594	18.3763	19.2682	15.8165	16	16	16	11.7	11.7	11.7	217.32	0	38.444	245190000	28	0.756938	1	1.69304	1.53782
1784	P48634	P48634	Protein PRRC2A	PRRC2A	21.088	19.846	22.7032	19.7347	18.5261	18.581	21.5009	19.9208	36	35	35	28.1	27.8	27.8	228.86	0	100.24	2366600000	81	0.755489	1	1.43389	1.53538
3239	Q9H7B2;Q5VXN0;U3KQN5;Q5VXM9	Q9H7B2;Q5VXN0	Ribosome production factor 2 homolog	RPF2	23.9154	22.8372	24.0999	21.479	23.705	22.4717	21.1649	21.2766	12	12	12	43.5	43.5	43.5	35.582	0	28.022	2143400000	48	0.753028	1	1.20517	1.53123
2115	Q12824;G5E975;A0A0G2JSE9;C9JTA6;A0A0G2JRV3;A0A2R8Y5N5;A0A0U1RRB8;B5MCL5;A0A2R8YEE8;A0A0U1RQQ2;A0A2R8YDN6	Q12824;G5E975;A0A0G2JSE9;C9JTA6;A0A0G2JRV3;A0A2R8Y5N5	SWI/SNF-related matrix-associated actin-dependent regulator of chromatin subfamily B member 1	SMARCB1	23.86	22.9237	22.4986	20.1102	22.1006	21.9348	23.0934	22.2255	10	10	10	40.5	40.5	40.5	44.141	0	20.622	1044800000	26	0.753021	1	1.08958	1.53122
1050	M0R0N4;M0QYZ2;P53680;M0QZ21;X6R390;M0R1S0	M0R0N4;M0QYZ2;P53680;M0QZ21;X6R390	AP-2 complex subunit sigma	AP2S1	24.3943	22.4555	22.2096	NaN	21.8636	21.9897	21.5031	19.2382	4	4	4	25	25	25	17.303	0	5.5529	548110000	10	0.752349	1	2.88983	1.53009
816	G3V5T9;P24941;E7ESI2;K7ELV5;Q00526;G3V317	G3V5T9;P24941;E7ESI2;K7ELV5;Q00526	Cyclin-dependent kinase 2;Cyclin-dependent kinase 3	CDK2;CDK3	NaN	NaN	19.9369	17.7083	NaN	NaN	18.2795	NaN	4	2	2	12.7	7.2	7.2	39.178	0.0022552	2.9807	30027000	3	0.750904	1	1.83718	1.52765
3607	Q9Y4W2	Q9Y4W2	Ribosomal biogenesis protein LAS1L	LAS1L	23.943	22.6229	25.0136	22.6358	22.3116	21.3866	21.685	21.0149	26	26	26	49.7	49.7	49.7	83.064	0	253.39	3477700000	88	0.74957	1	1.32322	1.5254
1350	O95696;J3KQ61;A8WI62;A8WI61;H0Y7B4;F6XDC4	O95696;J3KQ61	Bromodomain-containing protein 1	BRD1	20.7049	20.8972	20.2515	19.3286	20.2071	19.3935	20.1216	18.2117	11	11	10	11.9	11.9	11	119.52	0	15.258	478010000	21	0.749008	1	0.863533	1.52446
1078	O00303;H0YDT6;E9PQV8;A0A1W2PP79	O00303	Eukaryotic translation initiation factor 3 subunit F	EIF3F	20.5522	19.7086	20.5818	NaN	18.7798	18.7351	18.5486	17.7936	5	5	5	18.5	18.5	18.5	37.563	0	22.99	202970000	11	0.743657	1	2.01452	1.51543
2185	Q13740;F5GXJ9;H7C543	Q13740;F5GXJ9	CD166 antigen	ALCAM	NaN	18.0047	19.5967	17.5434	18.1354	18.7063	19.0363	17.6252	21	21	21	42.7	42.7	42.7	65.102	0	99.336	4388300000	67	0.742326	1	0.709798	1.51318
3152	Q9BY14;A0A087WTJ9	Q9BY14	Testis-expressed sequence 101 protein	TEX101	NaN	18.1145	NaN	NaN	17.4801	16.8593	16.4067	15.1559	7	7	7	5.5	5.5	5.5	168.79	0	8.2735	77619000	12	0.740086	1	1.26707	1.5094
3260	Q9HAU0;B4DJX4;A0JP02;H0YGJ6;F5H1X3;H0YG48	Q9HAU0;B4DJX4;A0JP02	Pleckstrin homology domain-containing family A member 5	PLEKHA5	18.9976	NaN	21.9029	19.029	18.1673	NaN	17.7256	16.3586	15	15	15	18.6	18.6	18.6	127.46	0	38.629	928700000	27	0.739918	1	1.84791	1.50912
3072	Q99569;A0A0D9SF60;E7EST6;H0YFB1;E9PHB5;Q9UQB3;E7EMY7;D6RBA8;D6RC65;D6RHE9;E7EPC8;V9GYK6	Q99569;A0A0D9SF60	Plakophilin-4	PKP4	18.5228	17.1744	18.9605	NaN	NaN	NaN	NaN	NaN	30	30	30	34.6	34.6	34.6	131.87	0	190.72	2703800000	79	0.739464	1	1.73475	1.50835
2258	Q15024	Q15024	Exosome complex component RRP42	EXOSC7	24.1871	22.7126	24.0285	22.7577	21.7653	21.1506	22.424	21.3452	10	10	10	48.5	48.5	48.5	31.821	0	65.977	1500000000	47	0.738128	1	1.10968	1.50609
915	H3BS42;Q9H5H4;K7ERP0;K7EJE2;Q96SL8	H3BS42;Q9H5H4	Zinc finger protein 768	ZNF768	19.9186	NaN	20.8542	19.6252	17.7803	NaN	19.8167	18.7765	5	5	5	10.4	10.4	10.4	56.668	0	8.35	121740000	7	0.736358	1	1.45825	1.50311
1718	P36873;F8VYE8;F8W0W8;F8VR82;A0A087WYY5;H0Y3Y6;F8W1A0;F8WE71	P36873;F8VYE8;F8W0W8;F8VR82;A0A087WYY5	Serine/threonine-protein phosphatase PP1-gamma catalytic subunit;Serine/threonine-protein phosphatase	PPP1CC	NaN	NaN	22.6452	NaN	NaN	NaN	20.831	19.5791	16	3	3	53.6	11.1	11.1	36.983	0	51.291	1248300000	11	0.734352	1	2.51885	1.49972
2377	Q53F19;K7ELP6	Q53F19	Uncharacterized protein C17orf85	C17orf85	20.9904	NaN	20.3329	20.0129	18.0734	17.1981	20.7237	19.7892	3	3	3	5.5	5.5	5.5	70.592	0	28.62	197410000	12	0.733593	1	1.83053	1.49843
3417	Q9P258	Q9P258	Protein RCC2	RCC2	23.208	21.8528	22.6105	20.8887	23.987	24.071	23.9334	22.4712	19	19	19	46.6	46.6	46.6	56.084	0	51.977	2380100000	74	0.732925	1	1.11379	1.4973
378	A6ZKI3;F5H4C9	A6ZKI3	Protein FAM127A	FAM127A	19.4705	18.8636	22.5802	19.3945	19.2055	18.9202	19.8738	19.2331	13	6	4	31.8	16.3	12.3	52.521	0	10.133	314960000	14	0.732321	1	1.17965	1.49628
3328	Q9NU22;Q5T795;M0QXR3	Q9NU22	Midasin	MDN1	22.7614	21.7029	20.9648	18.9742	19.5802	18.1826	20.4732	18.7505	79	79	79	17.9	17.9	17.9	632.81	0	323.31	4661500000	149	0.731524	1	1.54236	1.49494
3278	Q9HCK8;A0A2R8Y840;A0A2R8Y4P3;H0YJG4;A0A2R8Y808;A0A2R8YFT4;G3V2T9;H0YJA4	Q9HCK8;A0A2R8Y840;A0A2R8Y4P3;H0YJG4	Chromodomain-helicase-DNA-binding protein 8	CHD8	NaN	NaN	NaN	NaN	16.1531	15.007	20.284	18.1695	20	15	15	12.1	10.3	10.3	290.52	0	38.387	185550000	23	0.727613	1	1.9892	1.48832
773	F8W6I7;P09651;F8VZ49;Q32P51;F8VTQ5;A0A2R8Y4L2;F8W646;H0YH80;F8VYN5	F8W6I7;P09651;F8VZ49;Q32P51;F8VTQ5;A0A2R8Y4L2	Heterogeneous nuclear ribonucleoprotein A1;Heterogeneous nuclear ribonucleoprotein A1, N-terminally processed;Heterogeneous nuclear ribonucleoprotein A1-like 2	HNRNPA1;HNRNPA1L2	28.9369	28.0459	28.8163	27.1363	26.4862	25.8873	27.7025	26.4986	29	29	27	66.4	66.4	66.4	33.155	0	323.31	41315000000	321	0.727468	1	1.0934	1.48808
1067	O00178	O00178	GTP-binding protein 1	GTPBP1	NaN	NaN	17.8749	16.6938	19.7096	19.6597	19.1725	15.4413	9	9	9	6.1	6.1	6.1	137.26	0	192.2	679240000	21	0.727451	1	1.64138	1.48805
1342	O95562;Q5TIH2	O95562	Vesicle transport protein SFT2B	SFT2D2	19.8013	18.8004	21.6542	20.5002	19.5249	19.3649	20.262	18.9871	14	14	13	7.5	7.5	7.1	280.84	0	45.445	1078800000	36	0.721454	1	0.897485	1.4779
510	C9JZR2;O60716;E9PKY0;E9PRE2;H0YC95;E9PKL1	C9JZR2;O60716	Catenin delta-1	CTNND1	22.7442	19.72	20.5633	16.1747	22.2253	22.3116	20.3527	19.4694	45	45	41	40.7	40.7	35.7	132.29	0	285.04	10746000000	159	0.719448	1	2.05243	1.4745
2074	Q05D32;H0YMH7;H0YNU2;H0YNW9;H0YMB4	Q05D32;H0YMH7	CTD small phosphatase-like protein 2	CTDSPL2	23.0715	20.7391	20.9919	NaN	21.7599	21.5846	22.6911	21.8071	10	10	10	23.6	23.6	23.6	52.998	0	19.946	565960000	26	0.719199	1	2.01526	1.47408
3254	Q9H9L3	Q9H9L3	Interferon-stimulated 20 kDa exonuclease-like 2	ISG20L2	16.5258	14.5519	20.0629	NaN	19.5842	18.2071	16.3869	15.9816	7	7	7	24.1	24.1	24.1	39.153	0	9.4748	154000000	9	0.719124	1	1.82071	1.47395
2227	Q14566	Q14566	DNA replication licensing factor MCM6	MCM6	NaN	NaN	20.9953	16.9574	20.4696	19.4	20.5511	19.1913	11	11	11	15.1	15.1	15.1	92.888	0	19.959	406120000	31	0.716608	1	1.46257	1.46969
2452	Q5UIP0;H7BZN3;H7C2B5	Q5UIP0	Telomere-associated protein RIF1	RIF1	19.7736	19.3006	18.3595	NaN	19.8421	19.2012	18.0461	14.8452	19	19	19	10.2	10.2	10.2	274.46	0	38.667	436650000	36	0.715127	1	2.27729	1.46718
2917	Q92900	Q92900	Regulator of nonsense transcripts 1	UPF1	20.4688	19.0819	23.2336	21.1879	20.5076	20.1768	21.7373	20.8146	44	44	44	47.9	47.9	47.9	124.34	0	153.92	2894300000	102	0.714592	1	1.17152	1.46627
3628	Q9Y657;Q5JUX0	Q9Y657	Spindlin-1	SPIN1	20.7493	20.0254	22.1227	18.9578	18.3455	17.1267	21.1849	20.1011	4	4	4	21.8	21.8	21.8	29.6	0	15.43	178350000	12	0.709541	1	1.54783	1.45771
2318	Q16394;H7C1H6	Q16394	Exostosin-1	EXT1	21.748	18.3826	NaN	NaN	19.7905	19.0253	19.1521	NaN	5	5	5	11	11	11	86.254	0	11.464	241020000	7	0.709265	1	2.14454	1.45724
1811	P49792;H0YBN8;C9J6W1;H7BZ48;C9J1W9;F8WBP7;Q05823	P49792	E3 SUMO-protein ligase RanBP2	RANBP2	21.4554	20.8861	20.9338	20.5575	20.9489	20.5012	22.7462	21.3889	93	93	59	38.6	38.6	26.6	358.2	0	323.31	7823000000	282	0.708789	1	0.687685	1.45643
3496	Q9UKL0;E9PQE5;B4DV59;Q9P2K3;E9PR63	Q9UKL0;E9PQE5;B4DV59;Q9P2K3	REST corepressor 1;REST corepressor 3	RCOR1;RCOR3	NaN	NaN	NaN	NaN	18.1095	NaN	18.9364	18.4183	3	3	3	7.6	7.6	7.6	53.327	0.0010334	3.8279	27235000	3	0.705778	1	1.22045	1.45132
1124	O14965;A3KFJ0;Q5QPD4;A3KFJ1;Q5QPD2	O14965;A3KFJ0;Q5QPD4;A3KFJ1	Aurora kinase A	AURKA	22.1709	20.586	20.2431	NaN	17.7228	18.3742	19.836	17.4217	7	5	5	22.1	19.6	19.6	45.809	0	15.954	281820000	11	0.705143	1	2.03789	1.45024
2280	Q15365	Q15365	Poly(rC)-binding protein 1	PCBP1	24.9736	24.5141	25.6911	24.2736	23.9565	24.3551	24.6925	24.0004	12	12	9	58.4	58.4	47.5	37.497	0	131.99	5574300000	87	0.704524	1	0.542648	1.44919
2665	Q8IVF5;C9JCH4;C0H5Y2;A0A087WZQ2	Q8IVF5;C9JCH4	T-lymphoma invasion and metastasis-inducing protein 2	TIAM2;SLMAP	18.5629	NaN	NaN	NaN	18.2935	18.3482	NaN	NaN	4	4	4	2.3	2.3	2.3	232.17	0	10.643	126030000	9	0.704165	1	1.46328	1.44858
771	F8W1R7;G3V1V0;P60660;J3KND3;G8JLA2;B7Z6Z4;G3V1Y7;F8VPF3;F8VZU9;F8W180;H0YI43;F8VXL3	F8W1R7;G3V1V0;P60660;J3KND3;G8JLA2;B7Z6Z4;G3V1Y7;F8VPF3;F8VZU9;F8W180	Myosin light polypeptide 6	MYL6	23.9976	24.7063	25.1743	21.1046	23.342	22.6315	23.8217	23.0588	8	8	6	57.9	57.9	41.4	16.29	0	85.809	2113900000	35	0.702004	1	1.20865	1.44491
337	B1AHD1;A0A3B3IUA2;P55769;A0A2R8YED5;A0A3B3ISH1	B1AHD1;A0A3B3IUA2;P55769;A0A2R8YED5	NHP2-like protein 1;NHP2-like protein 1, N-terminally processed	NHP2L1	25.7882	23.5523	25.9967	23.6297	23.8166	23.6273	22.5225	21.9654	8	8	8	45.5	45.5	45.5	14.627	0	53.628	3607700000	48	0.701614	1	1.33733	1.44425
2368	Q4G148	Q4G148	Glucoside xylosyltransferase 1	GXYLT1	21.2722	NaN	NaN	NaN	19.127	19.3839	18.3017	NaN	3	3	3	8.2	8.2	8.2	50.566	0.0010446	3.9695	86363000	4	0.700424	1	1.98211	1.44223
298	A0A2R8Y855;B4DGM3;Q969G3;A0A2R8Y765;J3QKS7;A0A2R8Y7U4;A0A2U3TZQ7;A0A2R8Y7I9;A0A2R8Y4T4;A0A2R8YES3;J3QR61;K7EMQ8;H7C048;J3KT85;A0A2R8YD78;A0A2R8YDQ4;J3QL66;A0A2R8YEB8	A0A2R8Y855;B4DGM3;Q969G3;A0A2R8Y765;J3QKS7;A0A2R8Y7U4;A0A2U3TZQ7;A0A2R8Y7I9;A0A2R8Y4T4;A0A2R8YES3;J3QR61;K7EMQ8;H7C048	SWI/SNF-related matrix-associated actin-dependent regulator of chromatin subfamily E member 1	SMARCE1	23.8761	23.3568	23.3262	20.2675	21.9575	21.8505	23.1531	22.4328	10	9	8	31.9	30	27.2	41.874	0	63.647	1443600000	44	0.699733	1	1.10138	1.44105
2203	Q14126;J3KSI6	Q14126	Desmoglein-2	DSG2	18.7413	NaN	NaN	NaN	19.9124	20.1047	19.4819	15.9093	22	22	22	29.8	29.8	29.8	122.29	0	241.44	3238600000	71	0.691489	1	2.10329	1.42703
470	C9JE98;C9J0Q5;C9JFD3;Q9Y618;C9J7T7;A0A384DVL6;C9JQE8;H0YGK8;C9J330;H7C184;H7C1J7;H7C1Y3;H7C0P3	C9JE98;C9J0Q5;C9JFD3;Q9Y618;C9J7T7;A0A384DVL6	Nuclear receptor corepressor 2	NCOR2	18.2129	NaN	NaN	NaN	20.6572	19.5604	20.8814	18.5823	24	24	24	16.9	16.9	16.9	268.04	0	49.394	667490000	34	0.690959	1	2.16588	1.42613
2283	Q15393;I3L4G7;J3QL37;H3BMB0;J3QRB2	Q15393	Splicing factor 3B subunit 3	SF3B3	23.7769	23.2157	23.4711	21.5776	23.9082	23.2277	25.2539	24.404	37	37	37	37.2	37.2	37.2	135.58	0	237.8	8625900000	210	0.686732	1	0.996272	1.41893
1147	O15269;A0A2R8Y4S0;A0A2R8Y6A2	O15269	Serine palmitoyltransferase 1	SPTLC1	21.5928	NaN	19.2975	NaN	NaN	17.8793	NaN	NaN	4	4	4	13.5	13.5	13.5	52.743	0	9.3225	182100000	4	0.686666	1	2.17702	1.41882
2311	Q15904;A0A140T9R9;A6QRJ1;A6NLC6;H7C2Y8	Q15904;A0A140T9R9	V-type proton ATPase subunit S1	ATP6AP1	21.1216	NaN	NaN	NaN	20.463	20.7472	19.0384	17.6362	8	8	8	19.4	19.4	19.4	52.025	0	13.401	450130000	17	0.686259	1	2.32518	1.41812
2177	Q13619;A0A0A0MR50;A0A087WWN2	Q13619;A0A0A0MR50	Cullin-4A	CUL4A	19.9843	19.5356	19.2683	18.6802	19.1327	17.9113	20.0628	19.6474	18	12	12	14.6	10.9	10.9	179.59	0	22.043	498500000	27	0.685497	1	0.668359	1.41683
1939	P62140;E7ETD8;C9JP48;C9J9S3	P62140;E7ETD8	Serine/threonine-protein phosphatase PP1-beta catalytic subunit;Serine/threonine-protein phosphatase	PPP1CB	24.5363	22.3949	23.2134	21.3076	21.563	21.9507	21.6747	20.9723	17	5	5	54.7	17.1	17.1	37.186	0	34.917	2424800000	36	0.68062	1	1.09046	1.40851
797	F8WJN3;Q16630;F8W084;A0A3B3ISW1	F8WJN3;Q16630	Cleavage and polyadenylation specificity factor subunit 6	CPSF6	21.1795	NaN	21.4825	NaN	22.3799	22.0066	23.2839	23.0365	7	7	7	15.7	15.7	15.7	52.269	0	18.111	673530000	25	0.679327	1	2.55917	1.40631
1214	O60306	O60306	Intron-binding protein aquarius	AQR	22.0079	21.3062	22.4644	20.8627	19.709	18.4903	21.5588	20.2226	24	23	17	21.6	21.1	14	171.29	0	54.644	1422100000	47	0.67861	1	1.21461	1.40508
2779	Q8NEV4;D6RCA0;A0A2R8Y4D5;F5H0U9	Q8NEV4	Myosin-IIIa	MYO3A	NaN	16.6063	NaN	NaN	17.7396	17.1535	15.2884	14.3338	32	32	32	9.6	9.6	9.6	459.13	0	83.097	2531900000	60	0.678043	1	1.30967	1.40411
2049	Q01831;E7EUB5	Q01831	DNA repair protein complementing XP-C cells	XPC	24.0064	23.252	22.5886	20.0725	21.4633	20.5719	23.2401	22.2697	21	21	21	26.9	26.9	26.9	105.95	0	92.963	2272200000	57	0.677546	1	1.28308	1.40327
1197	O43809;H3BND3;H3BV41	O43809;H3BND3	Cleavage and polyadenylation specificity factor subunit 5	NUDT21	22.1227	13.8229	22.9578	20.9401	21.575	21.657	23.5431	22.3936	10	10	10	42.7	42.7	42.7	26.227	0	21.859	956000000	35	0.676865	1	2.84624	1.4021
446	B7WPG3;C9IYN3;D6W592;Q8WVV9;C9JJZ7;H7BXH8	B7WPG3;C9IYN3;D6W592;Q8WVV9;C9JJZ7;H7BXH8	Heterogeneous nuclear ribonucleoprotein L-like	HNRNPLL;HNRPLL	NaN	NaN	NaN	NaN	17.9223	17.6774	18.1833	17.1857	4	3	3	8.3	6.9	6.9	56.45	0.0013241	3.321	26238000	3	0.674876	1	0.91537	1.39871
3362	Q9NWH9;H7C3F4;H7BXE3;H0YMM0;H0YL55;H0YMW8;H0YNF3;H0YMR6;H0YLE6;H0YLW7;H0YKH2;H0YKU6	Q9NWH9;H7C3F4	SAFB-like transcription modulator	SLTM	22.6052	22.6052	21.7287	20.5468	22.0553	21.6999	23.1249	21.7399	21	21	21	24.4	24.4	24.4	117.15	0	182.87	2490400000	74	0.674709	1	0.730587	1.39842
1902	P60059	P60059	Protein transport protein Sec61 subunit gamma	SEC61G	24.454	NaN	NaN	NaN	19.9594	20.877	19.9656	NaN	2	2	2	36.8	36.8	36.8	7.7412	0.0013197	3.2786	141240000	4	0.673963	1	2.62006	1.39715
3130	Q9BVK6	Q9BVK6	Transmembrane emp24 domain-containing protein 9	TMED9	25.883	23.1147	23.6704	21.2537	22.4973	22.4622	21.6019	20.918	9	8	8	37.4	30.2	30.2	27.277	0	67.964	2337700000	28	0.672082	1	1.47597	1.39394
2119	Q12874	Q12874	Splicing factor 3A subunit 3	SF3A3	21.2228	19.7365	21.416	16.3744	22.8452	21.4936	24.0742	23.12	16	16	16	42.1	42.1	42.1	58.848	0	38.67	1205300000	52	0.668263	1	2.20839	1.38741
2536	Q6UVK1	Q6UVK1	Chondroitin sulfate proteoglycan 4	CSPG4	18.471	17.356	NaN	NaN	18.1291	17.96	16.9444	14.6329	14	14	14	9.3	9.3	9.3	250.53	0	65.695	1254900000	33	0.66635	1	1.18265	1.38414
2977	Q96FS4;F6RY50;E9PIB3	Q96FS4;F6RY50	Signal-induced proliferation-associated protein 1	SIPA1	NaN	NaN	NaN	NaN	23.7759	19.8503	22.1523	17.1264	22	22	22	28.1	28.1	28.1	112.15	0	107.02	2789500000	60	0.664942	1	2.60726	1.38173
3290	Q9NPE3;H0YM60	Q9NPE3	H/ACA ribonucleoprotein complex subunit 3	NOP10	23.6952	22.4967	NaN	24.3377	19.2456	20.992	NaN	18.9261	4	4	4	51.6	51.6	51.6	7.7059	0	13.344	288880000	7	0.664705	1	-3.11936	-1.38132
2135	Q13111;K7EJF1;K7EPA1	Q13111	Chromatin assembly factor 1 subunit A	CHAF1A	NaN	NaN	NaN	NaN	20.1198	20.2099	20.4432	19.0834	10	10	10	15.5	15.5	15.5	106.91	0	16.68	173340000	14	0.663264	1	2.05299	1.37886
2664	Q8IVF2	Q8IVF2	Protein AHNAK2	AHNAK2	NaN	NaN	18.0239	NaN	17.5425	17.0494	19.0778	17.9806	19	19	19	9.8	9.8	9.8	616.62	0	28.969	564380000	29	0.66271	1	1.20489	1.37791
2142	Q13151	Q13151	Heterogeneous nuclear ribonucleoprotein A0	HNRNPA0	26.9016	25.9502	26.6494	24.8058	24.3733	24.4846	25.6483	24.6811	12	12	12	46.6	46.6	46.6	30.84	0	88.618	7203000000	88	0.662682	1	0.912704	1.37786
1291	O75923	O75923	Dysferlin	DYSF	15.6443	NaN	NaN	15.6142	16.9101	16.3195	15.8153	NaN	42	42	41	26.3	26.3	25.7	237.29	0	141.11	2591200000	78	0.662436	1	0.942485	1.37744
2880	Q92499;F1T0B3;A0A087X2G1	Q92499;F1T0B3;A0A087X2G1	ATP-dependent RNA helicase DDX1	DDX1	25.6596	24.2215	26.1581	24.168	23.2636	23.1201	23.7353	23.0111	34	34	34	51.4	51.4	51.4	82.431	0	186.46	10384000000	164	0.660891	1	1.07397	1.37479
2548	Q6Y7W6;I1E4Y6;E7ESB6;C9JH18;REV__A0A087WZL0;REV__Q86UU1	Q6Y7W6;I1E4Y6	PERQ amino acid-rich with GYF domain-containing protein 2	GIGYF2	19.6315	20.5118	20.8324	NaN	18.1432	16.2251	20.4405	19.4431	15	15	12	15.2	15.2	11.5	150.07	0	46.356	713390000	31	0.660475	1	1.97835	1.37408
1091	O00488;A9J4F5	O00488	Zinc finger protein 593	ZNF593	24.0547	20.8306	24.6499	NaN	NaN	NaN	NaN	NaN	3	3	3	45.5	45.5	45.5	15.199	0	22.236	273680000	4	0.658556	1	3.78629	1.37079
1742	P41223;C9JCD9;F8WCN7	P41223;C9JCD9	Protein BUD31 homolog	BUD31	NaN	NaN	22.1928	NaN	19.846	19.545	21.5248	20.5122	5	5	5	35.4	35.4	35.4	17	0	10.162	92302000	9	0.657174	1	2.14618	1.36843
2268	Q15084	Q15084	Protein disulfide-isomerase A6	PDIA6	21.0224	18.1971	NaN	NaN	19.5847	19.5304	18.9156	16.8879	13	13	13	6.9	6.9	6.9	275.09	0	57.356	920550000	50	0.656684	1	1.88526	1.36758
813	G3V4X8;Q13573;G3V3A4;G3V5R3	G3V4X8;Q13573;G3V3A4	SNW domain-containing protein 1	SNW1	22.5945	17.0111	20.2638	20.0507	20.1647	18.908	23.2628	22.6061	13	13	13	34.8	34.8	34.8	43.331	0	20.686	552470000	29	0.653817	1	1.9275	1.36267
1876	P54709;C9JA36;C9JXZ1;H7C547;F8WBY4;C9J6S2;M0R208;H7C4L9;H0YJQ6	P54709	Sodium/potassium-transporting ATPase subunit beta-3	ATP1B3	22.677	NaN	NaN	NaN	20.6469	21.4137	20.6091	17.4871	12	12	12	23.4	23.4	23.4	72.643	0	38.78	4469800000	41	0.653685	1	2.53571	1.36244
2414	Q5RKV6	Q5RKV6	Exosome complex component MTR3	EXOSC6	25.553	23.2305	25.9873	24.367	22.6046	21.881	23.0012	21.9831	8	8	8	39.7	39.7	39.7	28.235	0	56.142	2235000000	45	0.651955	1	1.42111	1.35948
2883	Q92520;C9JP35;C9JMN4	Q92520;C9JP35;C9JMN4	Protein FAM3C	FAM3C	22.6217	NaN	NaN	NaN	19.2721	20.6119	20.4068	NaN	3	3	3	15	15	15	24.68	0	8.3032	134810000	7	0.651189	1	2.1824	1.35816
142	A0A2R8Y7S2;A0A2R8Y4P4;Q9HBD4;A0A0A0MT49;P51532;A0A2R8YGG3;A0A2R8Y440;A0A2R8Y7F3;A0A2R8YG32;A0A2R8Y6V2;A0A2R8YF58;A0A2R8Y526;A0A2R8Y7Y7;A0A2R8YF80;A0A2R8Y6N0;A0A2R8Y4C5;A0A2R8YDA1;A0A2R8YGP5;A0A2R8Y523;A0A2R8Y5K3;K7EP28;A0A2R8YFK5;K7EQF0;A0A2R8YCY3;A0A2R8YFV8;A0A2R8Y4R6;A0A2R8Y7R0;A0A0U1RRF5;A0A2R8Y583;A0A2R8YF38	A0A2R8Y7S2;A0A2R8Y4P4;Q9HBD4;A0A0A0MT49;P51532;A0A2R8YGG3;A0A2R8Y440;A0A2R8Y7F3;A0A2R8YG32;A0A2R8Y6V2;A0A2R8YF58;A0A2R8Y526;A0A2R8Y7Y7;A0A2R8YF80;A0A2R8Y6N0;A0A2R8Y4C5;A0A2R8YDA1;A0A2R8YGP5;A0A2R8Y523	Transcription activator BRG1	SMARCA4	24.5018	24.5127	23.176	21.3696	22.7906	21.9289	24.0923	22.457	33	33	22	20.1	20.1	13.6	184.85	0	232.48	6278400000	133	0.649548	1	1.07312	1.35534
1962	P62745	P62745	Rho-related GTP-binding protein RhoB	RHOB	21.2385	NaN	21.581	NaN	NaN	NaN	NaN	NaN	5	3	3	29.1	15.8	15.8	22.123	0	7.4121	482570000	10	0.649421	1	2.19043	1.35512
21	A0A087WVR3;A0A087WTW0;Q96T88;A0A087WWG9;Q96PU4	A0A087WVR3;A0A087WTW0;Q96T88;A0A087WWG9	E3 ubiquitin-protein ligase UHRF1	UHRF1	24.2446	23.3369	22.4099	20.3551	22.7356	22.34	22.9011	22.2412	23	23	23	37.3	37.3	37.3	91.099	0	134.38	2602900000	94	0.648829	1	1.00452	1.35411
3007	Q96JM3;S4R3K0;A0A2R8Y735;A0A2R8Y4S6	Q96JM3	Chromosome alignment-maintaining phosphoprotein 1	CHAMP1	23.6795	22.9069	21.6531	17.5588	21.8249	21.2119	22.6219	21.4907	25	25	25	36.5	36.5	36.5	89.098	0	57.11	2509000000	84	0.642712	1	1.65277	1.3436
850	H0Y6K5;H0Y7L6;Q02447	H0Y6K5;H0Y7L6;Q02447	Transcription factor Sp3	SP3	NaN	NaN	21.9065	NaN	NaN	NaN	21.5877	20.6454	2	2	2	5	5	5	75.311	0.0010604	4.2088	69783000	3	0.642365	1	2.5851	1.343
2456	Q5VTR2;C9JWJ4;C9JXC9;C9J0A5	Q5VTR2	E3 ubiquitin-protein ligase BRE1A	RNF20	NaN	NaN	NaN	NaN	18.3167	18.0253	18.3524	16.9387	6	4	4	7.3	5	5	113.66	0	6.7066	55840000	5	0.641849	1	1.13168	1.34211
2109	Q12788;J3KNP2;A0A087WYP7;H3BN88	Q12788;J3KNP2	Transducin beta-like protein 3	TBL3	23.1202	22.8844	23.9694	21.0043	23.6023	22.7632	21.1127	20.2964	31	31	31	51.2	51.2	51.2	89.034	0	313	6118600000	146	0.640613	1	1.21409	1.33999
1627	P26038;V9GZ54;E9PNP4	P26038	Moesin	MSN	22.8033	18.1213	28.0717	26.6421	28.3383	25.6361	27.9869	24.3072	33	33	22	51.8	51.8	35.2	67.819	0	83.996	88401000000	145	0.640247	1	3.12339	1.33936
2029	P84103;A0A087X2D0	P84103;A0A087X2D0	Serine/arginine-rich splicing factor 3	SRSF3	28.3292	26.5659	29.6669	27.1263	25.6738	25.2875	25.946	24.6541	13	13	12	46.3	46.3	46.3	19.329	0	153.76	14025000000	86	0.640013	1	1.49552	1.33896
1045	M0QY97;Q9UPT8	M0QY97;Q9UPT8	Zinc finger CCCH domain-containing protein 4	ZC3H4	NaN	NaN	NaN	NaN	19.836	18.4887	20.7546	18.9553	6	6	6	11.6	11.6	11.6	95.425	0	7.9506	125530000	7	0.637474	1	1.34911	1.33459
3574	Q9Y2P8;Q5VZU3;Q5VYW8;Q5VZU2	Q9Y2P8	RNA 3-terminal phosphate cyclase-like protein	RCL1	24.4468	23.8214	23.4321	22.0141	23.4086	22.8344	22.3408	21.173	14	14	14	40.8	40.8	40.8	40.842	0	133.69	2863400000	41	0.635329	1	0.946344	1.33089
2933	Q969S3	Q969S3	Zinc finger protein 622	ZNF622	23.9088	NaN	20.1494	NaN	NaN	NaN	NaN	NaN	11	11	11	29.6	29.6	29.6	54.271	0	58.45	808420000	16	0.629249	1	2.61	1.32041
2209	Q14157;F8W726;Q5VU77;Q5VU78;Q5VU81;Q5VU80;Q5VU79;H0Y5H6;H7C2T8	Q14157;F8W726;Q5VU77	Ubiquitin-associated protein 2-like	UBAP2L	21.398	22.4166	23.6084	21.0409	22.6526	21.9466	23.3102	22.4548	21	21	21	31.5	31.5	31.5	114.53	0	185.55	3651400000	104	0.627022	1	0.777585	1.31657
2595	Q7Z3B1	Q7Z3B1	Neuronal growth regulator 1	NEGR1	19.4285	NaN	NaN	NaN	18.6683	NaN	15.6512	NaN	6	6	6	22.9	22.9	22.9	38.719	0	78.645	630940000	16	0.626914	1	1.75614	1.31638
3302	Q9NQT4;M0R050;M0R102	Q9NQT4;M0R050	Exosome complex component RRP46	EXOSC5	22.8716	NaN	25.5835	23.3893	21.0537	21.2332	21.6326	20.5898	7	7	7	42.1	42.1	42.1	25.249	0	90.303	1079400000	22	0.622849	1	1.88542	1.30936
1619	P25311;C9JEV0	P25311;C9JEV0	Zinc-alpha-2-glycoprotein	AZGP1	NaN	NaN	NaN	NaN	19.0946	NaN	18.502	19.0199	2	2	2	7.4	7.4	7.4	34.258	0.0010302	3.7856	26327000	1	0.6184	1	0.736024	1.30167
1244	O60938;Q5STV6;A0A0A0MRT5;Q9UBC1	O60938	Keratocan	KERA	23.9386	22.9816	24.9657	23.2217	21.9283	21.8194	23.6005	22.7642	14	9	9	13.2	10.2	10.2	100.62	0	21.126	3757600000	47	0.617094	1	0.911516	1.29941
1282	O75695	O75695	Protein XRP2	RP2	21.6191	NaN	20.9852	NaN	20.5516	20.6406	17.3433	18.3176	11	11	11	30.3	30.3	30.3	39.641	0	28.339	2451800000	38	0.61706	1	1.60798	1.29935
1852	P52701;A0A087WWJ1;A0A087WYT6;F8WAX8;C9JH55;F8W7G9;C9J8Y8;C9J7Y7;U3KQ72	P52701;A0A087WWJ1	DNA mismatch repair protein Msh6	MSH6	22.7617	23.005	21.7714	19.2987	22.603	22.1429	23.0638	21.3991	32	32	32	29.8	29.8	29.8	152.78	0	165.97	3131700000	107	0.615972	1	1.08851	1.29747
593	E7EN19;E7ENQ1;G3XAA2;H7C360;G5E948;A0A0D9SEY1;O95819;C9J840;E7EX83;A0A0D9SG62;H7C0P6;Q8N4C8	E7EN19		MAP4K4	NaN	NaN	NaN	NaN	15.9947	15.7717	15.4073	15.7404	7	3	2	8.5	4	3.6	171.63	0.0010493	4.0295	97720000	5	0.615666	1	0.590741	1.29694
1536	P16144;J3QRK0	P16144	Integrin beta-4	ITGB4	NaN	NaN	NaN	NaN	18.8168	18.386	18.112	NaN	18	18	17	12.7	12.7	11.9	202.16	0	50.22	1012900000	30	0.61486	1	1.72019	1.29555
3292	Q9NPI1;I3L4V5	Q9NPI1	Bromodomain-containing protein 7	BRD7	19.8882	21.386	21.5798	17.8372	19.3087	16.5241	21.1495	19.9475	9	9	9	20.1	20.1	20.1	74.138	0	22.151	368300000	20	0.613173	1	1.55786	1.29263
2502	Q6NZI2	Q6NZI2	Polymerase I and transcript release factor	PTRF	25.1507	24.2052	24.9577	22.2226	23.0877	22.2665	22.1223	21.9949	18	18	18	40.5	40.5	40.5	43.476	0	230.49	8542300000	120	0.611654	1	1.15732	1.28999
1259	O75326;F5GYX3	O75326;F5GYX3	Semaphorin-7A	SEMA7A	22.5797	22.181	20.7369	NaN	21.5839	20.304	18.4803	15.8134	23	23	23	37.7	37.7	37.7	74.823	0	95.143	3117100000	76	0.611574	1	2.46876	1.28985
1306	O94832;K7EIG7;J3QRN6;J3KRL0;J3QRR2	O94832;K7EIG7;J3QRN6	Unconventional myosin-Id	MYO1D	19.4333	19.7205	22.5213	16.3149	21.036	20.7867	18.7208	18.2421	55	54	54	58.6	58	58	116.2	0	167.9	9232800000	150	0.611323	1	1.66181	1.28942
1546	P17096;A0A1W2PRV2	P17096	High mobility group protein HMG-I/HMG-Y	HMGA1	25.5555	23.9541	25.2812	23.1606	25.4133	25.3395	28.1488	26.6428	9	9	9	8.6	8.6	8.6	61.602	0	93.47	12876000000	67	0.610039	1	1.32544	1.2872
1558	P18084;V9GZ57;V9GYZ1;H7C4W1;H7C5U2;V9GYD8;H7C580	P18084	Integrin beta-5	ITGB5	19.688	NaN	NaN	NaN	20.7611	20.1672	21.3262	20.2164	9	9	9	14	14	14	88.053	0	18.748	663360000	15	0.609791	1	1.92957	1.28677
2924	Q92979;V9GYP5;A0A087WWQ2;A0A087WVM7	Q92979;V9GYP5;A0A087WWQ2	Ribosomal RNA small subunit methyltransferase NEP1	EMG1	24.083	21.5997	25.527	23.175	21.2459	21.3639	21.8605	20.8784	13	13	13	70.9	70.9	70.9	26.72	0	32.807	2373200000	54	0.608434	1	1.42485	1.28441
2096	Q09161;F2Z2T1;X6R941	Q09161	Nuclear cap-binding protein subunit 1	NCBP1	NaN	NaN	19.0692	17.1752	19.3179	17.9492	21.6958	21.1456	12	12	12	18.6	18.6	18.6	91.838	0	23.515	382180000	28	0.607718	1	1.34069	1.28317
2623	Q86U86;E7EVG2;H0Y5B5;C9JPI5;C9JQF1;C9JCJ2;C9J053;C9J409	Q86U86;E7EVG2;H0Y5B5	Protein polybromo-1	PBRM1	25.8128	25.2829	24.3454	22.1433	22.7622	21.8114	24.0072	22.4996	61	61	61	39	39	39	192.95	0	323.31	13782000000	189	0.606432	1	1.29762	1.28094
761	F8VXC8;Q8TAQ2;F8VZW6	F8VXC8;Q8TAQ2	SWI/SNF complex subunit SMARCC2	SMARCC2	24.3114	24.3281	23.2021	21.3253	22.9907	22.4685	24.0053	22.829	31	31	22	25.3	25.3	19.8	136.18	0	228.97	5119900000	148	0.605532	1	0.889612	1.27938
310	A0A2U3TZH3;Q05639;A0A2R8Y488;A0A2R8Y660;A0A2R8YDN5	A0A2U3TZH3;Q05639	Elongation factor 1-alpha 2	EEF1A2	24.6697	NaN	NaN	NaN	22.632	22.276	21.7258	20.105	17	6	6	42.5	24	24	54.34	0	80.505	1213300000	29	0.605431	1	2.7537	1.2792
40	A0A087WVQ6;Q00610;J3KS13;K7EJJ5;J3KSQ2;J3QL20;J3KRF5;F5H5N6;A0A087WV74;A0A087WXH4	A0A087WVQ6;Q00610	Clathrin heavy chain;Clathrin heavy chain 1	CLTC	25.4154	24.8	23.8059	22.4464	25.7021	25.1565	24.5659	23.079	87	87	68	53.6	53.6	44.2	192.06	0	323.31	62966000000	756	0.604124	1	1.00187	1.27693
1389	P02786;H7C3V5;F8WBE5;Q9UP52	P02786	Transferrin receptor protein 1;Transferrin receptor protein 1, serum form	TFRC	25.6681	24.426	23.1716	20.0731	23.4691	23.3063	23.0178	21.7423	31	31	3	47.9	47.9	5.5	84.87	0	313.02	16788000000	223	0.603787	1	1.44469	1.27635
3481	Q9UIF8	Q9UIF8	Bromodomain adjacent to zinc finger domain protein 2B	BAZ2B	19.9555	20.2122	19.7605	16.6641	NaN	NaN	17.8376	NaN	7	7	7	4.7	4.7	4.7	240.46	0	32.761	325240000	13	0.60271	1	1.62212	1.27448
3363	Q9NWT1	Q9NWT1	p21-activated protein kinase-interacting protein 1	PAK1IP1	23.3437	23.0614	23.9153	21.898	22.4797	20.7267	20.7682	19.7815	15	15	15	42.9	42.9	42.9	43.963	0	26.981	1624300000	47	0.602673	1	1.25983	1.27441
2393	Q5BJF6;S4R3R9;Q5T4C3;Q5T4C6	Q5BJF6	Outer dense fiber protein 2	ODF2	18.7138	NaN	NaN	NaN	20.0418	19.518	NaN	NaN	7	7	7	10.7	10.7	10.7	95.4	0	15.63	99644000	10	0.600515	1	1.94446	1.27066
3613	Q9Y5B9;G3V5A4;G3V401;G3V2X0	Q9Y5B9	FACT complex subunit SPT16	SUPT16H	26.1755	25.7167	24.9365	22.8523	23.5302	22.7849	24.4165	23.1828	51	51	51	46.8	46.8	46.8	119.91	0	323.31	17645000000	255	0.598982	1	1.13048	1.268
2912	Q92828;A0A087WW88	Q92828	Coronin-2A	CORO2A	19.3015	NaN	20.3743	19.1958	20.4914	20.7975	18.9685	15.9077	13	13	12	23.4	23.4	22.1	59.763	0	28.029	1762500000	37	0.598708	1	1.41918	1.26752
1072	O00255;E7EN32;Q9GZQ5;E7ENS2;E7EPR4;E7ET29	O00255;E7EN32	Menin	MEN1	22.2028	22.4613	22.8012	18.4425	19.2383	17.2473	20.698	19.8202	7	7	7	18.5	18.5	18.5	68.023	0	166.5	714710000	25	0.597769	1	1.74222	1.26589
3562	Q9Y281;F8WDN3;G3V2U0	Q9Y281	Cofilin-2	CFL2	22.0868	20.699	23.1991	21.5075	19.7132	19.1432	20.4175	19.029	12	8	8	71.7	48.8	48.8	18.736	0	20.791	760730000	12	0.596729	1	1.25949	1.26408
1861	P53618;E9PP73;E9PP63;E9PKQ1	P53618	Coatomer subunit beta	COPB1	19.8281	19.7538	NaN	NaN	18.3982	18.5371	18.238	15.6117	9	9	9	14.4	14.4	14.4	107.14	0	15.261	221490000	13	0.594317	1	1.62378	1.25988
3370	Q9NX62;H0YB38	Q9NX62	Inositol monophosphatase 3	IMPAD1	22.5949	19.8305	NaN	NaN	20.9439	21.0469	20.7689	18.5644	4	4	4	19.2	19.2	19.2	38.681	0	8.1919	302060000	14	0.593696	1	1.99176	1.2588
3123	Q9BUQ8;H0YI52;F8VVA2;H0YIL9	Q9BUQ8	Probable ATP-dependent RNA helicase DDX23	DDX23	22.0666	21.5146	24.5951	22.1455	20.9471	19.4936	21.5819	21.1094	22	22	22	29.4	29.4	29.4	95.581	0	50.891	2137500000	56	0.593219	1	1.23196	1.25797
2403	Q5JP53;P07437;Q5ST81	Q5JP53;P07437;Q5ST81	Tubulin beta chain	TUBB	23.5615	22.5009	22.2117	21.3011	23.27	23.4061	22.7041	21.7873	35	35	5	39.3	39.3	6.3	122.04	0	323.31	37745000000	348	0.59256	1	0.687947	1.25683
2092	Q08554	Q08554	Desmocollin-1	DSC1	NaN	NaN	NaN	NaN	18.5038	NaN	17.4181	19.7691	4	4	4	5.6	5.6	5.6	99.986	0.0010691	4.3398	69137000	6	0.592209	1	1.65158	1.25621
3549	Q9UQ35;I3L1I8;I3L182;I3L4D8;I3L1C0;I3L3Q8;A0A087X1W1	Q9UQ35	Serine/arginine repetitive matrix protein 2	SRRM2	20.196	20.7525	20.0795	16.1661	19.8508	18.3179	21.8384	20.7367	22	22	22	11.9	11.9	11.9	299.61	0	72.735	2333000000	72	0.592131	1	1.49791	1.25608
3376	Q9NY12	Q9NY12	H/ACA ribonucleoprotein complex subunit 1	GAR1	25.3396	23.967	24.444	22.935	23.0011	22.6029	22.3447	21.0791	7	7	7	34.6	34.6	34.6	22.348	0	16.811	2131300000	38	0.59197	1	1.13635	1.2558
1701	P35249;C9JZI1;C9J8M3;C9JTT7;C9JXZ7;C9JGY5;F8WE44;H7C1P0;C9JW34	P35249;C9JZI1;C9J8M3;C9JTT7	Replication factor C subunit 4	RFC4	25.4654	24.2889	27.115	25.1255	23.7895	23.8885	24.2917	23.0802	24	24	24	63.9	63.9	63.9	39.681	0	64.741	6381900000	86	0.591445	1	1.06966	1.25488
2173	Q13595	Q13595	Transformer-2 protein homolog alpha	TRA2A	23.9543	24.0502	23.355	19.9675	21.7449	21.5155	23.3483	22.0201	11	8	8	32.6	26.2	26.2	32.688	0	18.43	1710800000	42	0.59104	1	1.21232	1.25418
2867	Q8WWQ0;Q6RI45;Q9NSI6	Q8WWQ0	PH-interacting protein	PHIP	20.6785	20.3343	18.7944	17.0616	20.6865	19.7721	20.5231	19.2547	17	17	17	11	11	11	264.09	0	33.35	1261100000	41	0.589198	1	1.06494	1.25097
681	K4DIA7;E9PMR4;P48509;E9PRJ3;E9PP93;E9PK37;E9PSA1;E9PJE8;E9PJC8;E9PLZ6;K4DIB7	K4DIA7;E9PMR4;P48509;E9PRJ3	Tetraspanin;CD151 antigen	CD151	23.7702	23.5311	19.6792	NaN	23.239	22.6729	22.1044	NaN	6	6	6	19.6	19.6	19.6	25.588	0	10.91	3777100000	26	0.587835	1	3.12759	1.24859
1502	P12270;Q5SWX9	P12270	Nucleoprotein TPR	TPR	18.4737	NaN	21.0189	18.3199	21.6833	21.2513	22.4555	20.3724	73	73	73	35.4	35.4	35.4	267.29	0	323.31	5662500000	224	0.586676	1	1.50319	1.24657
1472	Q71UI9;P0C0S5;C9J0D1;C9J386	Q71UI9;P0C0S5;C9J0D1;C9J386	Histone H2A.V;Histone H2A.Z;Histone H2A	H2AFV;H2AFZ	29.9977	29.4644	28.7967	25.1919	26.7856	26.3781	27.8495	26.7534	5	3	3	31.2	24.2	24.2	13.509	0	42.692	14963000000	44	0.586003	1	1.41041	1.2454
737	F5H6U7;Q9Y3E0;K7ERH1;F5GWD8;F5GXH6	F5H6U7;Q9Y3E0;K7ERH1	Vesicle transport protein GOT1B	GOLT1B;CELF4	27.2763	NaN	NaN	NaN	22.2637	22.4761	21.1919	18.6187	3	3	3	18.8	18.8	18.8	14.307	0	25.387	920690000	14	0.585624	1	3.33968	1.24473
1707	P35580;E7ERA5;P13533;REV__Q8IYT3;H0Y6I0;Q13439	P35580	Myosin-10	MYH10	26.4084	25.4243	25.5257	24.2812	24.1351	23.7548	24.0508	22.5821	170	142	132	66	58.1	54.5	229	0	323.31	66058000000	863	0.584103	1	1.01939	1.24208
1524	P14866;M0QXS5;A0A3B3ITJ4;M0R1W6;B4DVF8;M0R076;H7C464	P14866;M0QXS5;A0A3B3ITJ4	Heterogeneous nuclear ribonucleoprotein L	HNRNPL	24.9533	24.7421	24.762	23.2914	24.5677	24.2677	26.0325	25.3289	22	22	11	57.6	57.6	28.5	64.132	0	290.69	7143900000	137	0.583339	1	0.671329	1.24074
1702	P35250;A0A087WVY3;H7C5P4;H7C5P1;H7C5Q7;F8WC37;H7C5A0;H7C5G4;H7C5S7;H7C596	P35250;A0A087WVY3	Replication factor C subunit 2	RFC2	25.2627	24.8846	26.0632	23.343	22.4398	21.856	23.463	21.5748	12	12	12	37.3	37.3	37.3	39.157	0	41.698	4136900000	49	0.581917	1	1.39254	1.23826
409	B1ALY0;C9JA33;Q8IXS6;C9JZH4	B1ALY0;C9JA33;Q8IXS6	Paralemmin-2	PALM2-AKAP2;PALM2	NaN	NaN	20.5475	NaN	21.8999	20.9037	20.288	18.9667	21	21	19	61.4	61.4	59.6	47.626	0	150.86	3116100000	51	0.581842	1	2.10881	1.23813
345	M0R026;A1L0T0;M0QZX5	M0R026;A1L0T0	Acetolactate synthase-like protein	ILVBL	21.0788	19.0552	NaN	NaN	17.2529	17.1781	16.7079	NaN	4	4	4	11	11	11	56.732	0	8.6566	81808000	6	0.581498	1	1.89605	1.23753
1172	O43283;H0Y4V6;G3V3F9;H0YND5	O43283	Mitogen-activated protein kinase kinase kinase 13	MAP3K13	19.1694	18.8528	NaN	NaN	18.4471	18.4496	18.0365	15.6249	4	4	4	3.3	3.3	3.3	190.3	0	42.582	143430000	9	0.581418	1	1.12356	1.23739
3122	Q9BUJ2;A0A0A0MRA5;B7Z4B8;M0R3F1;M0QYZ0;M0R0K8;M0QYI8;M0QZV6;M0R203;M0QYM5;M0R247;A0A087X1I2	Q9BUJ2;A0A0A0MRA5;B7Z4B8;M0R3F1;M0QYZ0	Heterogeneous nuclear ribonucleoprotein U-like protein 1	HNRNPUL1	22.9012	22.1536	25.2591	23.3069	22.3211	21.2982	22.0674	21.5639	32	32	32	27.2	27.2	27.2	157.01	0	323.31	11807000000	166	0.581088	1	1.05655	1.23681
1819	P50454;E9PPV6;E9PR70;E9PK86;E9PMI5;E9PKH2;E9PNX1;E9PIG2;E9PRS3;E9PQ34;E9PJH8;H0YEP8;E9PLA6	P50454;E9PPV6;E9PR70;E9PK86;E9PMI5	Serpin H1	SERPINH1	25.7525	22.9013	22.8903	20.8512	24.7661	24.8352	22.4579	21.4475	26	26	26	40.1	40.1	40.1	68.861	0	169.98	4984200000	101	0.58045	1	1.4579	1.2357
2136	Q13123;E7EQZ7;D6REL4;D6RAY9;D6RCQ4	Q13123;E7EQZ7;D6REL4	Protein Red	IK	NaN	NaN	19.5164	NaN	18.8444	17.7295	21.8159	20.9095	9	9	9	14.2	14.2	14.2	65.601	0	9.714	195990000	10	0.580314	1	1.86341	1.23546
1267	O75475;V9GYT7	O75475	PC4 and SFRS1-interacting protein	PSIP1	24.3444	23.6039	23.3752	20.2643	22.9632	22.3705	25.0132	24.4324	22	22	22	40.9	40.9	40.9	60.103	0	156.12	3653600000	77	0.579297	1	1.25623	1.23368
990	J3QLE5;P63162;P14678;J3KRY3;S4R3P3	J3QLE5;P63162;P14678;J3KRY3;S4R3P3	Small nuclear ribonucleoprotein-associated protein N;Small nuclear ribonucleoprotein-associated proteins B and B	SNRPN;SNRPB	25.6669	25.8456	26.0119	NaN	23.1162	22.8036	24.9215	23.9277	8	8	8	39.1	39.1	39.1	17.546	0	14.709	4209100000	44	0.578665	1	2.98403	1.23258
3277	Q9HCG8;B7WP74	Q9HCG8;B7WP74	Pre-mRNA-splicing factor CWC22 homolog	CWC22	NaN	NaN	NaN	NaN	16.076	NaN	16.8103	13.4294	2	2	2	2.3	2.3	2.3	105.47	0.0013347	3.4686	8581300	3	0.578524	1	1.80844	1.23233
788	F8WCF6;P59998;F8WDD7;A0A0A6YYG9;H7C0A3;F8WE39;F8WDW3;R4GN08	F8WCF6;P59998;F8WDD7;A0A0A6YYG9;H7C0A3	Actin-related protein 2/3 complex subunit 4	ARPC4-TTLL3;ARPC4	25.0453	24.1642	23.1551	20.2374	23.8408	23.7	22.9431	21.9054	9	9	9	48.1	48.1	48.1	21.058	0	60.446	7386300000	83	0.574593	1	1.24437	1.22545
3288	Q9NPA0;H0YDT8;H0YDX2	Q9NPA0;H0YDT8;H0YDX2	ER membrane protein complex subunit 7	EMC7	25.9252	23.4026	24.9971	23.3725	22.3198	21.512	21.1897	NaN	5	5	5	30.6	30.6	30.6	26.47	0	10.796	1493800000	17	0.573684	1	2.68715	1.22386
2527	Q6PL18;A0A0B4J211;Q9ULI0	Q6PL18;A0A0B4J211	ATPase family AAA domain-containing protein 2	ATAD2	19.5853	17.6721	19.6608	16.4981	22.9788	22.2552	21.7452	20.0847	32	32	32	27.7	27.7	27.7	158.55	0	76.761	1625600000	77	0.572042	1	1.86497	1.22098
2791	Q8NFZ8	Q8NFZ8	Cell adhesion molecule 4	CADM4	22.1806	20.33	NaN	NaN	21.2842	NaN	NaN	NaN	14	14	14	43	43	43	42.785	0	251.69	3590800000	48	0.571972	1	2.56952	1.22086
1136	O15144;C9JTV5;G5E9J0;H7C3F9;E9PRZ2	O15144	Actin-related protein 2/3 complex subunit 2	ARPC2	22.8265	21.7167	22.203	NaN	23.2066	23.0959	22.1235	21.4907	17	17	17	60.7	60.7	60.7	34.333	0	69.154	6130700000	84	0.571165	1	2.44625	1.21945
1983	P62979;J3QTR3;A0A2R8Y422	P62979;J3QTR3;A0A2R8Y422	Ubiquitin-40S ribosomal protein S27a;Ubiquitin;40S ribosomal protein S27a	RPS27A	29.1142	28.933	28.3455	26.3233	27.9215	27.4798	27.2865	26.4733	14	14	7	66.7	66.7	33.3	17.965	0	176.64	22881000000	176	0.567228	1	0.864588	1.21254
1952	P62304;A6NHK2	P62304;A6NHK2	Small nuclear ribonucleoprotein E	SNRPE	24.9495	24.9269	25.1945	NaN	22.4236	22.4178	24.1428	23.209	3	3	3	29.3	29.3	29.3	10.803	0	8.4537	782210000	14	0.56382	1	3.06664	1.20656
2811	Q8TAT6;I3L283;A0A0D9SFI9;I3L4U9;I3L3I1	Q8TAT6	Nuclear protein localization protein 4 homolog	NPLOC4	NaN	NaN	NaN	NaN	18.6057	18.1529	17.8247	16.1718	4	4	4	10.5	10.5	10.5	68.119	0.001073	4.3722	31634000	8	0.562874	1	1.06974	1.2049
2572	Q7KZ85	Q7KZ85	Transcription elongation factor SPT6	SUPT6H	19.7153	17.2071	NaN	NaN	21.0536	19.8645	22.9037	21.4447	33	33	33	26.2	26.2	26.2	199.07	0	110.95	1239200000	74	0.558869	1	2.10635	1.19786
3356	Q9NVX2;A0A0A0MRH0;K7ERN7	Q9NVX2;A0A0A0MRH0	Notchless protein homolog 1	NLE1	23.9933	NaN	NaN	NaN	17.6226	17.4604	NaN	NaN	4	4	4	10.9	10.9	10.9	53.32	0	8.2154	568980000	7	0.557695	1	2.66315	1.19579
976	J3KP15;Q01130;J3QL05;Q9BRL6	J3KP15;Q01130;J3QL05	Serine/arginine-rich splicing factor 2	SRSF2	27.1182	25.3095	26.2374	24.4472	22.5594	NaN	23.3737	22.1718	9	9	9	57.1	57.1	57.1	15.371	0	42.51	3772800000	37	0.556772	1	2.49292	1.19417
1369	P00338;F5GYU2;F5GXY2;F5GXH2;F5H5J4;F5H6W8;F5H8H6;F5GXC7;F5GWW2;F5GXU1;F5GZQ4;F5H5G7;A0A087WUM2;G3XAP5;F5H245;Q6ZMR3;P07864	P00338;F5GYU2;F5GXY2;F5GXH2	L-lactate dehydrogenase A chain	LDHA	19.9798	NaN	NaN	19.2428	NaN	20.969	16.5477	18.7665	14	14	13	47.3	47.3	43.7	36.688	0	126.09	2028400000	41	0.555915	1	-1.30624	-1.19266
3476	Q9UHQ9;H7C0R7	Q9UHQ9;H7C0R7	NADH-cytochrome b5 reductase 1	CYB5R1	23.5248	21.7929	20.401	NaN	21.6574	22.2032	19.5534	NaN	5	5	5	18.7	18.7	18.7	34.094	0	7.6291	503590000	11	0.555046	1	2.4266	1.19113
2739	Q8N7H5;B4DGJ5	Q8N7H5	RNA polymerase II-associated factor 1 homolog	PAF1	NaN	NaN	NaN	NaN	17.6189	15.4033	19.7631	18.8438	6	6	6	13.2	13.2	13.2	59.975	0	10.655	44937000	10	0.554487	1	1.3737	1.19014
2685	Q8IY18	Q8IY18	Structural maintenance of chromosomes protein 5	SMC5	19.8264	18.7238	NaN	NaN	17.8992	17.5638	16.8074	NaN	3	3	3	2.9	2.9	2.9	128.81	0.0010464	3.9787	105360000	2	0.553531	1	1.50976	1.18846
2858	Q8WVC0	Q8WVC0	RNA polymerase-associated protein LEO1	LEO1	NaN	NaN	NaN	NaN	19.0815	16.4292	19.5572	18.9144	4	4	4	9.9	9.9	9.9	75.403	0	6.7061	74432000	7	0.553456	1	1.52357	1.18832
1397	P04792;F8WE04;C9J3N8	P04792	Heat shock protein beta-1	HSPB1	19.3971	16.9737	NaN	18.1112	18.7498	19.0822	19.8998	NaN	16	16	16	72.2	72.2	72.2	22.782	0	161.92	1490100000	37	0.55242	1	1.66831	1.1865
2724	Q8N556	Q8N556	Actin filament-associated protein 1	AFAP1	20.794	NaN	NaN	NaN	18.1471	16.9389	NaN	NaN	9	9	9	14.2	14.2	14.2	80.724	0	15.725	844000000	17	0.550924	1	1.51111	1.18386
2195	Q13895;F8WBL2;H7BY94	Q13895	Bystin	BYSL	23.6474	22.4581	23.4677	21.204	22.7353	22.0088	20.2044	19.5677	18	18	18	48.3	48.3	48.3	49.601	0	132.66	2203500000	65	0.550456	1	1.20407	1.18304
3403	Q9P035;H3BS72;H3BPZ1;H3BRL8;H3BMZ1	Q9P035;H3BS72;H3BPZ1	Very-long-chain (3R)-3-hydroxyacyl-CoA dehydratase 3	HACD3	27.3747	26.2593	23.686	NaN	25.6688	25.2985	24.3497	21.9027	14	14	14	34.3	34.3	34.3	43.159	0	126.6	7678900000	86	0.55022	1	2.8477	1.18262
2237	Q14690;D2CGC9;S4R3Q4	Q14690;D2CGC9	Protein RRP5 homolog	PDCD11;OPRD1	22.9519	22.0222	22.6616	20.8178	24.2531	23.5762	21.3066	20.262	86	86	86	51.1	51.1	51.1	208.7	0	323.31	17826000000	320	0.549733	1	1.12371	1.18176
1223	O60563;A0A1W2PQ16	O60563	Cyclin-T1	CCNT1	NaN	NaN	21.2965	15.7238	17.3221	17.9556	18.6478	18.5694	7	7	7	13.6	13.6	13.6	80.684	0	89.916	155230000	12	0.549512	1	1.2651	1.18137
2060	Q03001;F8W9J4	Q03001;F8W9J4	Dystonin	DST	19.6323	19.6457	18.5382	16.5052	20.444	19.6957	18.8026	17.1459	91	90	9	15.6	15.5	1.9	860.65	0	217.93	3654600000	188	0.548999	1	1.10614	1.18046
50	A0A087WWP4;Q96T37	A0A087WWP4;Q96T37	Putative RNA-binding protein 15	RBM15	21.2586	20.1314	20.5932	18.5424	19.013	19.3903	21.9996	20.9444	21	21	20	29.9	29.9	29.2	102.13	0	134.15	1075300000	62	0.548365	1	0.963951	1.17935
1669	P30419;B7Z8J4;K7EN82;K7EN42;Q5VUC6;O60551	P30419	Glycylpeptide N-tetradecanoyltransferase 1	NMT1	22.8091	19.5386	24.8362	21.9903	19.3906	21.385	21.2513	18.927	9	9	9	22.8	22.8	22.8	56.806	0	29.411	1138300000	31	0.547833	1	1.61159	1.17841
2340	Q29RF7;H0Y9L6;H0Y9L9;H0Y9X6	Q29RF7	Sister chromatid cohesion protein PDS5 homolog A	PDS5A	19.5045	19.2486	18.9726	NaN	21.1373	21.0348	20.6355	18.5473	19	17	17	18.9	17.5	17.5	150.83	0	62.878	627140000	46	0.547626	1	1.74682	1.17804
2041	Q01196;A8MZI9	Q01196;A8MZI9	Runt-related transcription factor 1	RUNX1	NaN	NaN	NaN	NaN	19.6852	17.3364	21.0482	19.583	5	5	3	13.2	13.2	6.6	48.736	0.0010299	3.7845	106360000	4	0.545942	1	1.292	1.17507
1262	O75367;B4DJC3;D6RCF2	O75367;B4DJC3	Core histone macro-H2A.1;Histone H2A	H2AFY	29.4506	28.3425	27.6204	25.1589	26.0299	25.9556	27.0699	26.0575	22	22	20	53.5	53.5	46.5	39.617	0	323.31	30980000000	194	0.545709	1	1.16408	1.17465
2289	Q15459;F8WB66;H7C1L2;F8WC79	Q15459	Splicing factor 3A subunit 1	SF3A1	22.3032	22.1207	23.295	21.359	22.9976	22.4158	24.7617	23.9437	27	27	27	33.4	33.4	33.4	88.885	0	60.136	3792700000	98	0.544843	1	0.879581	1.17312
996	J3QQW9;Q15022	J3QQW9;Q15022	Polycomb protein SUZ12	SUZ12	21.0983	21.9838	21.5707	NaN	19.7277	18.8508	20.9031	20.2645	9	9	9	22.5	22.5	22.5	80.321	0	136.29	506480000	28	0.543477	1	1.57867	1.17071
2806	Q8TAA9	Q8TAA9	Vang-like protein 1	VANGL1	NaN	NaN	NaN	NaN	17.5958	NaN	16.453	NaN	9	9	9	21.8	21.8	21.8	59.974	0	48.281	556880000	17	0.543194	1	1.02471	1.17021
571	D6RGG3;Q99715;A0A087X0A8;H0Y4P7;H0Y5N9;H0Y991	D6RGG3;Q99715	Collagen alpha-1(XII) chain	COL12A1	20.5678	20.6369	19.3367	16.3168	21.5841	21.0055	19.7604	17.3276	45	45	45	21.4	21.4	21.4	333.2	0	93.028	1531800000	95	0.542519	1	1.49058	1.16901
1999	P67936;A0A2R8Y5V9;A0A2R8YGX3;A0A2R8YE05;K7ENT6;A0A2R8YH90;A0A2R8YEU4;K7ERG3;K7EMU5;A0A2R8YHD2;K7EPV9;K7EPB9;Q2TAC2	P67936;A0A2R8Y5V9;A0A2R8YGX3;A0A2R8YE05;K7ENT6;A0A2R8YH90;A0A2R8YEU4	Tropomyosin alpha-4 chain	TPM4	22.4866	NaN	NaN	19.5287	19.255	NaN	20.2128	19.6464	38	17	17	81	49.2	49.2	28.521	0	313.6	2803700000	50	0.541743	1	1.87938	1.16764
2050	Q5VVL7;Q01968	Q5VVL7;Q01968	Inositol polyphosphate 5-phosphatase OCRL-1	DBT;OCRL	19.9753	NaN	20.5969	NaN	20.9347	20.7516	NaN	NaN	3	3	3	10.3	10.3	10.3	36.238	0.0010541	4.0811	203910000	2	0.540137	1	2.12603	1.1648
2095	Q09028;H0YF10;H0YCT5;H0YDK2;H0YEU5;E9PNS6;E9PNS2;E9PIC4;C9JPP3;C9JAJ9;E9PND5	Q09028	Histone-binding protein RBBP4	RBBP4	25.1351	24.8659	24.2216	21.2035	24.6937	23.9366	26.1881	25.4423	16	16	10	60	60	52.2	47.655	0	120.16	3902800000	82	0.539873	1	1.19753	1.16433
2587	Q7LGA3;K7EP71	Q7LGA3	Heparan sulfate 2-O-sulfotransferase 1	HS2ST1	24.0984	22.6273	18.7727	NaN	22.0843	21.9111	21.2966	16.3904	6	6	6	20.2	20.2	20.2	41.881	0	58.783	665440000	15	0.538622	1	2.56753	1.16212
1393	P04075;H3BQN4;J3KPS3;H3BPS8;H3BUH7;H3BR04;H3BMQ8;H3BU78;H3BR68	P04075;H3BQN4;J3KPS3;H3BPS8;H3BUH7	Fructose-bisphosphate aldolase A;Fructose-bisphosphate aldolase	ALDOA	21.4803	17.3394	19.319	NaN	21.1888	22.2618	21.2576	20.645	27	27	24	85.2	85.2	75.3	39.42	0	82.333	1352700000	48	0.537895	1	1.88341	1.16083
3573	Q9Y2L1;G3V1J5;F2Z2C0	Q9Y2L1;G3V1J5;F2Z2C0	Exosome complex exonuclease RRP44	DIS3	NaN	NaN	NaN	NaN	19.5893	19.5332	18.849	17.764	7	7	7	9.7	9.7	9.7	109	0	8.8005	203750000	14	0.537214	1	1.17621	1.15962
1869	P53999;D6RC37;D6R970	P53999	Activated RNA polymerase II transcriptional coactivator p15	SUB1	23.4989	22.948	22.1965	NaN	22.1437	22.3136	23.7182	22.3782	5	5	5	34.6	34.6	34.6	14.395	0	9.5758	454860000	18	0.53598	1	2.12334	1.15744
2976	Q96FK6;G3V4B8	Q96FK6;G3V4B8	WD repeat-containing protein 89	WDR89	NaN	NaN	20.9606	19.8794	NaN	NaN	18.9894	NaN	5	5	5	17.6	17.6	17.6	43.214	0	20.6	160440000	9	0.534366	1	1.96349	1.15457
2644	Q86XL3;F5H6J0	Q86XL3	Ankyrin repeat and LEM domain-containing protein 2	ANKLE2	NaN	20.5352	NaN	NaN	17.0312	16.5719	14.7525	NaN	7	7	7	10.3	10.3	10.3	104.11	0	18.576	100300000	8	0.534163	1	-1.31908	-1.15421
2328	Q16643;D6R9W4;D6RFI1;D6R9Q9;D6RCR4	Q16643;D6R9W4	Drebrin	DBN1	24.9439	24.8906	25.1504	22.8418	26.4837	25.7711	24.5869	24.2324	46	46	46	63.2	63.2	63.2	71.428	0	323.31	46296000000	404	0.533627	1	0.857242	1.15326
2213	Q14204;A0A2R8Y706;A0A2R8YFZ7;A0A2R8Y5T0;A0A2R8Y542;A0A2R8Y6H2;A0A2R8YGC7;A0A2R8Y6I5	Q14204	Cytoplasmic dynein 1 heavy chain 1	DYNC1H1	19.0496	16.5927	18.6369	NaN	20.391	20.3452	21.5456	20.3075	86	86	82	22.2	22.2	21.2	532.4	0	147.4	2769800000	188	0.532196	1	1.46885	1.15072
2386	X6R8Y7;Q56A73	X6R8Y7;Q56A73	Spindlin-4	SPIN4	21.7321	NaN	20.2139	NaN	NaN	NaN	NaN	18.305	5	5	5	20.1	20.1	20.1	28.66	0	5.1646	70331000	6	0.532104	1	1.71177	1.15056
2489	Q6IAA8;F5GX19;F5H3Y3;H0YFI1;F5H479	Q6IAA8;F5GX19;F5H3Y3;H0YFI1;F5H479	Ragulator complex protein LAMTOR1	LAMTOR1	23.9479	20.3877	19.1092	NaN	19.976	20.795	21.3618	20.3194	7	7	7	60.2	60.2	60.2	17.745	0	20.46	948580000	26	0.530291	1	2.39427	1.14734
2831	Q8TDW0	Q8TDW0	Volume-regulated anion channel subunit LRRC8C	LRRC8C	18.7313	NaN	NaN	NaN	16.9613	15.9296	NaN	NaN	7	5	4	10.5	7.8	6.6	92.448	0	12.789	85965000	7	0.530092	1	0.976989	1.14699
1856	P52948;H7C3P6;A0A3B3ITD8;H0YDF4;H0YCT1;H0YEN4;H0YCR0	P52948;H7C3P6;A0A3B3ITD8	Nuclear pore complex protein Nup98-Nup96;Nuclear pore complex protein Nup98;Nuclear pore complex protein Nup96	NUP98	21.3119	18.0809	18.5193	17.8795	20.2456	20.3367	21.094	20.5153	42	42	41	17.9	17.9	17.3	304.61	0	189.45	4534500000	145	0.529604	1	1.08961	1.14612
2649	Q86Y91	Q86Y91	Kinesin-like protein KIF18B	KIF18B	19.7287	20.4639	19.4617	NaN	18.528	17.5681	18.1217	17.1976	9	9	9	14	14	14	93.01	0	28.404	281510000	15	0.528696	1	1.20087	1.14451
3027	Q96N67;A0A1B0GUE9;A0A1B0GWE0;A0A1B0GVW2;A0A0C4DGY6;A0A0U1RQT6;A0A0U1RRC1;A0A0U1RQJ5;Q96HP0;A0A0U1RR97;A2A369;Q8NF50	Q96N67;A0A1B0GUE9	Dedicator of cytokinesis protein 7	DOCK7	20.2956	20.1357	NaN	13.8254	18.7523	18.5776	17.465	14.154	24	24	24	12.3	12.3	12.3	242.56	0	77.362	2113200000	52	0.52817	1	1.94387	1.14357
3580	Q9Y2W1;A0A3B3ITZ9	Q9Y2W1;A0A3B3ITZ9	Thyroid hormone receptor-associated protein 3	THRAP3	25.1434	25.4709	25.8534	23.886	23.689	22.9178	24.405	23.5518	46	46	45	38.6	38.6	38.6	108.66	0	323.31	17410000000	266	0.525815	1	0.816072	1.13938
1467	P09661;H0YMA0;H0YLR3;B5BNW5	P09661;H0YMA0;H0YLR3	U2 small nuclear ribonucleoprotein A	SNRPA1	27.4964	26.0054	27.0984	24.5637	23.4405	23.4847	24.9393	23.917	15	15	15	43.5	43.5	43.5	28.415	0	108.44	5226100000	79	0.525059	1	1.25097	1.13804
432	B4E1G1;Q9BUN8;E5RGY0	B4E1G1;Q9BUN8;E5RGY0	Derlin-1	DERL1	27.0247	26.648	25.3131	20.5121	24.1352	24.5476	23.4326	20.1879	7	7	7	46.4	46.4	46.4	17.033	0	12.519	4393900000	31	0.524683	1	2.0025	1.13737
284	H0YH87;A0A2R8YDM9;F8VQP2;F8WB06;V9GY86;A0A2R8Y5A6;A0A2R8Y7P6;Q99700;F8VRK6;F8W0B5;F8WB05	H0YH87;A0A2R8YDM9;F8VQP2;F8WB06;V9GY86;A0A2R8Y5A6;A0A2R8Y7P6;Q99700	Ataxin-2	ATXN2	NaN	18.5788	20.6257	NaN	NaN	NaN	19.7356	18.7312	7	7	7	11.6	11.6	11.6	90.166	0	15.102	244490000	10	0.524575	1	1.62634	1.13718
3315	Q9NRR5	Q9NRR5	Ubiquilin-4	UBQLN4	NaN	NaN	NaN	NaN	17.5221	NaN	21.5377	20.9266	8	8	6	26.3	26.3	20.3	63.852	0	23.649	88836000	9	0.523977	1	1.92896	1.13611
3555	Q9Y221;J3QLW7;J3QRD6;J3QRR4	Q9Y221;J3QLW7	60S ribosome subunit biogenesis protein NIP7 homolog	NIP7	23.6032	22.5541	23.1115	21.1254	22.1885	22.0097	20.6347	19.8509	9	9	9	60.6	60.6	60.6	20.462	0	41.241	1198400000	30	0.523784	1	0.999437	1.13577
3067	Q99496;X6RFN3	Q99496;X6RFN3	E3 ubiquitin-protein ligase RING2	RNF2	24.9022	23.5275	23.8106	20.6614	20.7363	20.2086	20.9836	20.0517	7	7	6	26.5	26.5	22.3	37.655	0	28.307	1002500000	22	0.523554	1	1.49586	1.13536
1755	P43246;A0A2R8YFH0;E9PHA6;A0A2R8Y6P0;A0A2R8YG02;A0A2R8Y7S8;A0A2R8Y713;C9J809	P43246;A0A2R8YFH0;E9PHA6;A0A2R8Y6P0;A0A2R8YG02;A0A2R8Y7S8	DNA mismatch repair protein Msh2	MSH2	20.8161	20.1393	21.2081	NaN	22.3503	22.5479	22.4727	21.401	21	21	21	26.1	26.1	26.1	104.74	0	42.815	1188100000	49	0.522801	1	1.81966	1.13402
2824	Q8TD43	Q8TD43	Transient receptor potential cation channel subfamily M member 4	TRPM4	NaN	NaN	NaN	NaN	16.7691	NaN	15.9904	NaN	10	10	10	10.5	10.5	10.5	134.3	0	27.077	489180000	19	0.521949	1	0.950284	1.1325
1681	P31942	P31942	Heterogeneous nuclear ribonucleoprotein H3	HNRNPH3	25.5892	25.5834	24.8867	23.4717	23.8609	23.5666	24.7811	23.7164	8	6	6	24.6	21.7	21.7	36.926	0	92.709	4067800000	56	0.520667	1	0.694938	1.13022
2277	Q15286;F5H157;E9PQ07;E9PI18;E9PJQ5;E9PRF7;E9PNB9;E9PS06;F5H7F8;E9PMJ1;Q15771	Q15286;F5H157	Ras-related protein Rab-35	RAB35	23.5871	23.3262	20.289	NaN	21.2572	22.297	20.5411	NaN	11	11	11	51.7	51.7	51.7	23.025	0	112.58	3053400000	40	0.517967	1	3.02085	1.1254
3482	Q9UIG0	Q9UIG0	Tyrosine-protein kinase BAZ1B	BAZ1B	26.6893	26.2399	25.6504	23.5776	23.4874	22.9428	24.3712	22.5307	71	71	71	50	50	50	170.9	0	323.31	23695000000	280	0.51716	1	1.22681	1.12396
2124	Q12906;K7EKJ9;K7EQR9;K7ER69;K7EJ09;K7ERM6;K7ENK6;K7EM82;K7ELV3;K7EKY0;K7EQ75;K7EPG3	Q12906	Interleukin enhancer-binding factor 3	ILF3	25.2862	25.1025	25.1027	23.6669	23.5264	22.9591	25.0035	24.4258	29	29	26	45.5	45.5	41.7	95.337	0	277.97	10585000000	184	0.515794	1	0.69112	1.12152
1635	P26641	P26641	Elongation factor 1-gamma	EEF1G	26.1712	25.1538	23.9493	22.2576	24.5577	24.7489	25.1017	24.0548	23	23	23	48.3	48.3	48.3	50.118	0	118.06	8209100000	132	0.515323	1	0.891218	1.12068
3020	Q96L34;Q96GZ3	Q96L34	MAP/microtubule affinity-regulating kinase 4	MARK4	NaN	NaN	NaN	NaN	19.0593	18.1525	18.5475	18.3716	3	2	2	3.6	2.4	2.4	82.519	0.0022173	2.7899	91517000	4	0.514691	1	1.46672	1.11955
2326	Q16576;E9PC52;Q5JP01;Q5JP02;Q5JNZ6;C9J7L0	Q16576;E9PC52	Histone-binding protein RBBP7	RBBP7	NaN	NaN	NaN	NaN	21.2783	NaN	22.5707	21.6516	11	5	5	42.8	32	32	47.82	0	12.901	200280000	8	0.514597	1	2.36501	1.11938
2442	Q5TB12;Q6NXT4	Q5TB12;Q6NXT4	Zinc transporter 6	C1orf51;SLC30A6	21.0751	20.0051	NaN	NaN	20.0375	19.6387	18.8522	16.4307	2	2	2	5.6	5.6	5.6	85.538	0	6.5927	184620000	5	0.514	1	1.55642	1.11832
1762	P46013	P46013	Antigen KI-67	MKI67	23.1566	22.9809	23.403	22.3723	24.3615	23.7501	22.4364	21.4368	186	186	186	65.5	65.5	65.5	358.69	0	323.31	51241000000	906	0.513677	1	0.70437	1.11774
1862	P53621;A0A3B3ISC6;A0A3B3IS84;A0A3B3IT15;A0A3B3IU89;A0A3B3ITV3;A0A3B3ITI7;A0A3B3ISK1;A0A3B3IU78	P53621;A0A3B3ISC6;A0A3B3IS84;A0A3B3IT15;A0A3B3IU89	Coatomer subunit alpha;Xenin;Proxenin	COPA	22.8971	22.0982	18.0138	NaN	19.0275	18.2254	18.45	NaN	26	26	26	27.6	27.6	27.6	138.34	0	89.633	1142800000	46	0.512768	1	2.4959	1.11612
282	A0A2R8Y595;A0A2R8YFL0;P49711;V9GY73;Q8NI51	A0A2R8Y595;A0A2R8YFL0;P49711	Transcriptional repressor CTCF	CTCF	26.8535	26.1012	25.9495	23.1237	22.5519	21.0268	24.4638	23.3061	28	28	28	45	45	45	72.999	0	323.31	7756700000	125	0.512479	1	1.56526	1.1156
1018	K7EK07;P84243;K7EMV3;B4DEB1;K7ES00;K7EP01	K7EK07;P84243;K7EMV3;B4DEB1;K7ES00;K7EP01	Histone H3;Histone H3.3	H3F3B;H3F3A	22.679	NaN	NaN	NaN	24.7495	18.3277	26.642	26.2141	17	3	3	73.5	31.8	31.8	14.914	0	37.153	920200000	14	0.512131	1	3.76621	1.11498
1738	P40938;A0A087X270	P40938	Replication factor C subunit 3	RFC3	26.4712	24.733	26.8458	24.5996	23.0039	22.6151	23.3772	22.5006	20	20	20	59.3	59.3	59.3	40.556	0	193.36	6702400000	90	0.512104	1	1.31243	1.11493
1796	P49327;A0A0U1RQF0;A0A0U1RRG3;J3KTF0	P49327;A0A0U1RQF0	Fatty acid synthase;[Acyl-carrier-protein] S-acetyltransferase;[Acyl-carrier-protein] S-malonyltransferase;3-oxoacyl-[acyl-carrier-protein] synthase;3-oxoacyl-[acyl-carrier-protein] reductase;3-hydroxyacyl-[acyl-carrier-protein] dehydratase;Enoyl-[acyl-carrier-protein] reductase;Oleoyl-[acyl-carrier-protein] hydrolase	FASN	NaN	16.1881	20.4665	NaN	15.4044	NaN	16.509	15.7301	68	68	68	38.4	38.4	38.4	273.42	0	230.72	2062600000	111	0.510777	1	1.26187	1.11256
1842	P51809;E5RH06	P51809	Vesicle-associated membrane protein 7	VAMP7	22.6775	23.7929	21.703	NaN	NaN	NaN	20.1052	16.1683	6	6	6	26.4	26.4	26.4	24.935	0	11.898	813810000	15	0.51002	1	2.46516	1.1112
2319	Q16527;F8VQR7;F8VW96	Q16527;F8VQR7;F8VW96	Cysteine and glycine-rich protein 2	CSRP2	22.2125	NaN	NaN	NaN	23.1023	22.9339	22.8691	21.5944	5	5	5	39.4	39.4	39.4	20.954	0	13.574	624180000	18	0.509593	1	2.65529	1.11044
1514	P13861;H7C330;H7C1L0;H7C4A9;C9J830	P13861	cAMP-dependent protein kinase type II-alpha regulatory subunit	PRKAR2A	21.7824	22.6594	19.6121	20.6279	20.8573	21.3269	18.6924	20.1835	14	14	13	42.3	42.3	38.6	45.518	0	46.367	1574100000	38	0.508781	1	-0.963378	-1.10898
908	H3BPE7;P35637	H3BPE7;P35637	RNA-binding protein FUS	FUS	22.4206	NaN	26.8088	23.5328	24.9207	24.6549	26.1811	25.5548	10	8	8	17.3	17.3	17.3	53.496	0	92.869	5607300000	54	0.507907	1	2.76407	1.10742
3450	Q9UDW1	Q9UDW1	Cytochrome b-c1 complex subunit 9	UQCR10	24.9673	NaN	NaN	NaN	25.807	25.9375	23.3314	22.0977	4	4	4	52.4	52.4	52.4	7.3084	0	8.2522	904620000	17	0.507899	1	3.5122	1.1074
175	A0A0C4DGS1;P39656;U3KQ84	A0A0C4DGS1;P39656;U3KQ84	Dolichyl-diphosphooligosaccharide--protein glycosyltransferase 48 kDa subunit	DDOST	28.544	27.0968	24.7703	20.5952	25.7309	25.5565	24.4679	22.6269	16	16	16	42.1	42.1	42.1	48.799	0	269.01	19930000000	158	0.506562	1	1.90944	1.10501
1366	O96019;H7C5S0;O94805;C9JQT2	O96019	Actin-like protein 6A	ACTL6A	23.658	23.8742	23.4298	NaN	21.4963	21.7213	24.2309	22.9967	10	10	10	28	28	28	47.46	0	118.91	1718100000	36	0.503922	1	1.99379	1.10028
1696	P35052;H7C410;H7C024;H7BZE9;C9J4Y6;H7BZL4	P35052;H7C410;H7C024	Glypican-1;Secreted glypican-1	GPC1	NaN	NaN	19.665	NaN	22.2758	21.2745	20.261	18.8668	18	18	18	39.6	39.6	39.6	61.68	0	66.777	2319800000	61	0.502743	1	1.8878	1.09816
2676	Q8IX12;A0A0C4DGG8;F5H2E6;F5H1H2;F5H3E1;H0YFJ7	Q8IX12;A0A0C4DGG8;F5H2E6;F5H1H2	Cell division cycle and apoptosis regulator protein 1	CCAR1	NaN	NaN	NaN	NaN	19.9825	18.8868	22.1974	20.9113	11	11	11	13.7	13.7	13.7	132.82	0	25.008	425170000	23	0.502668	1	1.84018	1.09803
3043	Q96QE3;A0A075B754	Q96QE3;A0A075B754	ATPase family AAA domain-containing protein 5	ATAD5	19.0977	19.443	19.2201	14.8102	18.259	17.4954	15.8175	14.3862	12	12	12	9.5	9.5	9.5	207.57	0	52.983	336300000	15	0.501636	1	1.56488	1.09617
3282	Q9HD20	Q9HD20	Manganese-transporting ATPase 13A1	ATP13A1	20.773	19.7869	NaN	NaN	17.2909	16.603	NaN	NaN	7	7	7	7.8	7.8	7.8	132.95	0	9.7289	165550000	6	0.500254	1	1.78164	1.09369
3006	Q96JM2;H3BLX4;U3KQU3;H0Y6H9	Q96JM2;H3BLX4	Zinc finger protein 462	ZNF462	21.7945	21.1317	18.8785	16.4052	18.6616	18.7919	20.2459	17.8938	22	22	22	13.4	13.4	13.4	284.68	0	131.03	1001100000	36	0.499567	1	1.33947	1.09246
300	A0A2R8YD50;P51659;E7ER27;E7EWE5;A0A2R8YDT8;A0A2R8YF45;A0A2R8Y7L2;E7ET17;E7EPL9;A0A2R8YEG2;A0A2R8Y7W2	A0A2R8YD50;P51659;E7ER27;E7EWE5;A0A2R8YDT8;A0A2R8YF45;A0A2R8Y7L2;E7ET17	Peroxisomal multifunctional enzyme type 2;(3R)-hydroxyacyl-CoA dehydrogenase;Enoyl-CoA hydratase 2	HSD17B4	21.1926	20.2734	21.6693	19.3643	19.9777	19.8834	18.6302	18.5707	14	7	7	27.4	10.1	10.1	76.837	0	15.729	502010000	23	0.499537	1	0.844462	1.0924
1038	K7ERD7;O95707;A0A0A0MQS4;K7ESH8;K7EQV2;K7EK50	K7ERD7;O95707;A0A0A0MQS4	Ribonuclease P protein subunit p29	POP4	23.5022	21.8046	23.8301	21.307	NaN	NaN	18.7142	NaN	6	6	6	34.8	34.8	34.8	20.903	0	55.582	291020000	11	0.497831	1	2.58182	1.08934
2407	Q5JWT2;Q9ULK4	Q5JWT2;Q9ULK4	Mediator of RNA polymerase II transcription subunit 23	MED23	NaN	NaN	NaN	NaN	17.1005	18.2	19.1203	18.0733	9	9	9	7	7	7	157.11	0	12.324	91401000	15	0.497528	1	1.25254	1.08879
3576	Q9Y2R4;A0A087X1P7;A0A087WTD6;A0A087X069;A0A087X121	Q9Y2R4	Probable ATP-dependent RNA helicase DDX52	DDX52	21.2145	20.3085	22.8711	20.8171	22.3188	21.4363	19.3085	19.1111	12	12	12	30.7	30.7	30.7	67.497	0	83.778	1332300000	55	0.497387	1	1.00997	1.08854
2781	Q8NF37;A0A0G2JQ62;A0A0G2JRI7	Q8NF37;A0A0G2JQ62	Lysophosphatidylcholine acyltransferase 1	LPCAT1	22.9938	21.4755	19.93	NaN	18.4739	18.4978	17.6538	NaN	3	3	3	6.6	6.6	6.6	59.151	0	12.714	363040000	9	0.497205	1	2.04158	1.08821
2525	Q6PK18	Q6PK18	2-oxoglutarate and iron-dependent oxygenase domain-containing protein 3	OGFOD3	21.147	20.7287	20.5464	NaN	NaN	NaN	NaN	NaN	2	2	2	10.7	10.7	10.7	35.646	0.0010428	3.9343	98328000	3	0.496829	1	1.94497	1.08754
3013	Q96KA5;Q4VX54	Q96KA5;Q4VX54	Cleft lip and palate transmembrane protein 1-like protein	CLPTM1L;DAXX	23.5116	22.3652	23.9851	22.5691	21.5	21.2066	20.6477	NaN	7	7	7	14.1	14.1	14.1	62.228	0	17.751	1356800000	16	0.496799	1	2.40457	1.08748
948	H9KVB4;O15417;H7C0N9;H7C3U5	H9KVB4;O15417	Trinucleotide repeat-containing gene 18 protein	TNRC18	18.0085	NaN	17.6782	NaN	14.4344	NaN	NaN	NaN	4	4	4	1.5	1.5	1.5	314.46	0	5.5679	63115000	5	0.496649	1	1.29945	1.08721
1191	O43707;F5GXS2;H7C144;K7EP19	O43707;F5GXS2	Alpha-actinin-4	ACTN4	22.455	22.7379	23.9095	21.9283	24.6649	24.0001	23.2864	22.8968	77	77	42	77.9	77.9	46.1	104.85	0	323.31	81775000000	727	0.496051	1	0.688188	1.08614
496	C9JJX6;E9PDC3;O00192	C9JJX6;E9PDC3;O00192	Armadillo repeat protein deleted in velo-cardio-facial syndrome	ARVCF	20.3968	NaN	18.1159	NaN	18.6489	19.6121	19.525	19.2193	22	22	22	30.8	30.8	30.8	96.827	0	132.87	2241300000	56	0.495923	1	1.46542	1.08591
2225	Q14498;G3XAC6;A0A0U1RQH7;H0Y4X3;A0A0U1RQW2;Q5QP23;Q5QP22;Q86U06;F8WF24;F2Z2Z5;A8MYG5;G3V5Z6;H0YJJ3;G3XAP0;F2Z3E6;A0A087X122;F8WF73;H0Y6I9;G3V546	Q14498;G3XAC6;A0A0U1RQH7;H0Y4X3;A0A0U1RQW2	RNA-binding protein 39	RBM39	25.1437	24.0277	26.284	24.9147	23.0675	22.271	23.6935	22.9374	21	21	21	41.3	41.3	41.3	59.379	0	198.68	7000600000	123	0.495278	1	1.00944	1.08475
1982	P62937;F8WE65;C9J5S7;P0DN26;A0A0H2UH34;A0A0B4J2A2;A0A075B767;A0A075B759;Q9Y536;F5H284;P0DN37;E5RIZ5	P62937;F8WE65;C9J5S7	Peptidyl-prolyl cis-trans isomerase A;Peptidyl-prolyl cis-trans isomerase A, N-terminally processed;Peptidyl-prolyl cis-trans isomerase	PPIA	NaN	NaN	23.6682	NaN	21.1138	21.1978	20.8191	20.106	12	12	12	78.8	78.8	78.8	18.012	0	39.249	1014200000	30	0.494423	1	1.90367	1.08321
2149	Q13242;H0YIB4;S4R3G0	Q13242;H0YIB4;S4R3G0	Serine/arginine-rich splicing factor 9	SRSF9	25.3606	24.4061	24.3594	21.252	21.5182	21.5585	22.7102	21.8909	10	10	10	47.5	47.5	47.5	25.542	0	26.136	2008100000	49	0.494019	1	1.21025	1.08248
1001	J3QRS3;P19105;O14950;P24844;J3KTJ1	J3QRS3;P19105;O14950;P24844	Myosin regulatory light chain 12A;Myosin regulatory light chain 12B;Myosin regulatory light polypeptide 9	MYL12A;MYL12B;MYL9	25.9838	26.1714	26.7332	22.4895	23.3632	22.8378	23.3709	22.5501	11	11	11	64.4	64.4	64.4	20.457	0	198.27	5372200000	68	0.493268	1	1.3506	1.08113
1392	P03915	P03915	NADH-ubiquinone oxidoreductase chain 5	MT-ND5	22.7212	NaN	NaN	NaN	23.8971	23.601	19.8202	18.9285	6	6	6	11.8	11.8	11.8	67.026	0	50.619	480670000	15	0.492725	1	2.5401	1.08015
3501	Q9UKS6;A0A0C4DGG1;E9PIY1;E9PJ75;E9PNM9;E9PJ33;H0YDM6	Q9UKS6;A0A0C4DGG1;E9PIY1	Protein kinase C and casein kinase substrate in neurons protein 3	PACSIN3	20.2381	20.5971	20.3609	NaN	20.0294	20.4687	19.6857	18.5642	13	13	13	35.4	35.4	35.4	48.486	0	44.484	1973000000	47	0.492648	1	1.19327	1.08001
3343	Q9NVF7;B4E0H5	Q9NVF7	F-box only protein 28	FBXO28	22.6867	21.7298	21.1541	NaN	19.1316	19.8718	19.6508	18.9732	4	4	4	10.9	10.9	10.9	41.149	0	25.901	379840000	16	0.492278	1	1.74072	1.07934
3080	Q99747;J3KTJ6	Q99747;J3KTJ6	Gamma-soluble NSF attachment protein	NAPG	20.0294	20.3418	NaN	NaN	NaN	NaN	19.4813	NaN	3	3	3	10.3	10.3	10.3	34.746	0.0025197	2.7312	167540000	4	0.491775	1	1.43645	1.07844
2494	Q6KC79	Q6KC79	Nipped-B-like protein	NIPBL	21.5529	20.8286	NaN	17.1023	19.4284	18.5148	20.1377	18.9278	26	26	26	10.9	10.9	10.9	316.05	0	105.72	1111200000	46	0.491663	1	1.07437	1.07823
1416	P05556;E7EQW5;C9JPK5;Q5T3E6;E9PLR6;E7EUI6;E7ERX5;C9JJP8;Q5T3E5;E9PQJ2;H7C4N8;C9JNE0	P05556	Integrin beta-1	ITGB1	24.1899	23.8296	22.526	19.9083	23.3196	23.4383	22.3076	20.4527	23	23	23	30.5	30.5	30.5	88.414	0	125.34	13635000000	140	0.491508	1	1.17854	1.07796
925	H7BZ50;Q8N8N7	H7BZ50;Q8N8N7	Prostaglandin reductase 2	MZT2B;PTGR2	26.9476	24.7991	21.7195	NaN	22.8046	23.0904	21.6541	19.6031	6	6	6	21.5	21.5	21.5	40.468	0	219.95	3281800000	41	0.491386	1	2.85993	1.07774
260	A0A1X7SBZ2;A0A1W2PQ51;Q92841;A0A0U1RQJ0	A0A1X7SBZ2;A0A1W2PQ51;Q92841	Probable ATP-dependent RNA helicase DDX17	DDX17	25.7647	25.3503	26.4737	24.4802	23.6202	23.5092	24.9021	24.3226	39	29	29	52	41.6	41.6	80.253	0	235.67	17594000000	226	0.489731	1	0.774611	1.07475
1655	P29372;B4DTF9;A2IDA3	P29372	DNA-3-methyladenine glycosylase	MPG	20.2875	18.8417	18.0464	16.443	19.2155	18.9392	21.1353	20.0898	17	6	6	17	6.1	6.1	171.51	0	38.797	438250000	27	0.489521	1	1.09276	1.07437
388	A8MX75;P18074;K7EIT8;E7EVE9;K7ENL1;K7EKF3	A8MX75;P18074;K7EIT8;E7EVE9	TFIIH basal transcription factor complex helicase XPD subunit	ERCC2	18.6236	NaN	18.1182	NaN	17.0117	17.7465	20.1343	19.7976	6	6	6	11.9	11.9	11.9	80.511	0	13.36	111700000	9	0.488739	1	1.28668	1.07296
1547	P17301;D6RG08	P17301	Integrin alpha-2	ITGA2	18.9124	NaN	NaN	NaN	18.2302	18.5011	15.5698	NaN	23	23	5	24.4	24.4	7.5	129.29	0	258.48	2682600000	50	0.48809	1	1.20971	1.07179
405	B1AK87;B1AK88	B1AK87;B1AK88		CAPZB	24.6073	24.1858	23.5798	21.0154	23.0825	23.2561	22.8124	22.2514	27	27	6	69.2	69.2	9.2	29.295	0	270.06	17952000000	153	0.487975	1	0.843306	1.07158
1500	P12235;V9GYG0	P12235;V9GYG0	ADP/ATP translocase 1	SLC25A4	23.1707	21.5185	19.688	NaN	21.5161	21.8366	18.9745	15.4694	22	5	5	66.8	17.1	17.1	33.064	0	12.605	540480000	17	0.48748	1	2.07307	1.07069
2145	Q13185;C9JMM0	Q13185	Chromobox protein homolog 3	CBX3	24.562	24.4029	24.5261	22.3623	22.2143	22.1465	23.4343	22.5804	6	2	2	33.9	13.7	13.7	20.811	0	8.4037	819120000	14	0.486198	1	0.811134	1.06837
2039	Q00839;A0A1X7SBS1;Q5RI18;A0A1W2PPL4;A0A1W2PPH7;A0A1W2PQL0;A0A1W2PP34;A0A1W2PQ74;A0A1W2PRZ7;A0A1W2PQD4;A0A1W2PRI6;A0A1W2PPE9;A0A1W2PNG3;A0A087WZF3;A0A1W2PP22	Q00839;A0A1X7SBS1;Q5RI18;A0A1W2PPL4;A0A1W2PPH7;A0A1W2PQL0;A0A1W2PP34;A0A1W2PQ74;A0A1W2PRZ7;A0A1W2PQD4	Heterogeneous nuclear ribonucleoprotein U	HNRNPU	26.5339	26.2996	28.4341	27.2602	26.3823	26.0219	26.3928	25.5103	52	52	3	59.8	59.8	2.9	90.583	0	323.31	43079000000	348	0.485597	1	0.662783	1.06729
1917	P61106;X6RFL8	P61106;X6RFL8	Ras-related protein Rab-14	RAB14	26.3203	25.3758	22.794	NaN	23.0219	23.3162	22.9524	20.9232	15	15	15	78.1	78.1	78.1	23.897	0	204.96	4422400000	77	0.485238	1	2.14019	1.06664
2822	Q8TCJ2	Q8TCJ2	Dolichyl-diphosphooligosaccharide--protein glycosyltransferase subunit STT3B	STT3B	25.1746	24.658	22.2468	NaN	23.0831	22.8029	21.3758	19.3717	17	16	16	20.2	19.4	19.4	93.673	0	79.557	3897400000	64	0.485023	1	2.05728	1.06625
2597	Q7Z3K3;H0YCT3;M0R2X2;H7C238;A6PW30;E9PJY9;E9PIR8	Q7Z3K3	Pogo transposable element with ZNF domain	POGZ	24.6772	24.1042	21.8343	19.3471	22.3279	21.9418	23.4563	21.9638	31	31	31	29.7	29.7	29.7	155.34	0	292.6	4091600000	131	0.483443	1	1.23466	1.06339
2297	Q15648	Q15648	Mediator of RNA polymerase II transcription subunit 1	MED1	NaN	NaN	NaN	NaN	15.57	17.0571	17.6171	16.8979	5	5	5	4.4	4.4	4.4	168.48	0	6.7279	39636000	11	0.482677	1	-0.982659	-1.06201
2710	Q8N201;H7C582	Q8N201	Integrator complex subunit 1	INTS1	20.5329	20.0672	18.4067	17.0361	18.2133	16.9913	21.4957	19.652	35	35	35	18.9	18.9	18.9	244.29	0	71.413	872810000	69	0.482622	1	1.22549	1.06191
495	C9JJ63;Q9Y483	C9JJ63;Q9Y483	Metal-response element-binding transcription factor 2	TMEM176A;MTF2	18.5792	18.1941	NaN	NaN	15.8549	NaN	17.715	NaN	6	6	6	5.6	5.6	5.6	185.32	0	13.618	70273000	9	0.482203	1	1.00126	1.06115
1691	P33992;B1AHB1;B1AHA9;B1AHB2	P33992;B1AHB1	DNA replication licensing factor MCM5;DNA helicase	MCM5	23.3303	22.6009	22.9999	20.9701	21.7309	21.5006	20.6746	20.405	15	15	15	24.1	24.1	24.1	82.285	0	31.522	1713900000	48	0.481703	1	0.814776	1.06025
31	E7ETK0;A0A2R8Y849;A0A087WUS0;A0A2R8YD14;P62847;A0A2R8Y8A0	E7ETK0;A0A2R8Y849;A0A087WUS0;A0A2R8YD14;P62847;A0A2R8Y8A0	40S ribosomal protein S24	RPS24	26.2024	25.1695	26.7701	22.7027	21.6387	NaN	19.0584	17.7163	7	7	7	42	42	42	15.197	0	38.442	2109100000	14	0.481445	1	2.96285	1.05978
156	A0A0B4J2E5;Q15269;C9J544	A0A0B4J2E5;Q15269	Periodic tryptophan protein 2 homolog	PWP2	22.2032	22.0375	22.3305	20.6438	23.1401	22.3733	20.6529	20.0671	23	23	20	30.1	30.1	26.6	102.45	0	232.55	3137400000	72	0.480431	1	0.80126	1.05794
2388	Q56P42;J3QS61;K7EIE6;B4DFG5	Q56P42	Pyrin domain-containing protein 2	PYDC2	25.6055	25.392	25.6323	24.1108	23.5132	23.2377	24.3209	23.2714	36	36	21	23.3	23.3	15.2	162.36	0	123.48	17229000000	178	0.479933	1	0.764976	1.05704
141	A0A0A0MT33;Q9UPN6	A0A0A0MT33;Q9UPN6	Protein SCAF8	SCAF8	NaN	NaN	NaN	NaN	16.6949	NaN	18.9994	18.7687	9	6	6	8.5	6.5	6.5	148.86	0	7.974	46301000	6	0.479804	1	1.20764	1.05681
782	F8WAJ0;Q9H8H2	F8WAJ0;Q9H8H2	Probable ATP-dependent RNA helicase DDX31	DDX31	22.5429	21.005	22.6009	19.466	18.4872	18.3127	18.1322	16.289	20	20	20	42.5	42.5	42.5	83.515	0	81.171	890240000	34	0.479652	1	1.6726	1.05653
1391	P03905	P03905	NADH-ubiquinone oxidoreductase chain 4	MT-ND4	21.5886	18.7211	NaN	NaN	21.7778	21.5747	18.5513	NaN	3	3	3	6.3	6.3	6.3	51.58	0.0010438	3.9505	102930000	5	0.479332	1	2.10639	1.05595
1404	P05089	P05089	Arginase-1	ARG1	NaN	NaN	20.3482	19.7612	NaN	NaN	17.0531	19.882	3	3	3	9	9	9	34.735	0.0064252	2.0042	60492000	3	0.478757	1	-1.11499	-1.05491
1578	P20339;F8WCY6;F8WD79	P20339	Ras-related protein Rab-5A	RAB5A	20.1981	22.9987	NaN	19.8579	19.3862	19.9718	18.724	17.5372	8	5	5	47.4	32.6	32.6	23.658	0	19.655	281510000	15	0.478646	1	-1.53535	-1.05471
1177	O43395	O43395	U4/U6 small nuclear ribonucleoprotein Prp3	PRPF3	22.6972	22.4898	23.79	22.0839	22.4165	22.4962	21.592	21.0156	15	15	15	25.3	25.3	25.3	77.528	0	45.66	1737200000	42	0.477452	1	0.602607	1.05255
1390	P02814	P02814	Submaxillary gland androgen-regulated protein 3B;Peptide P-A;Peptide D1A	SMR3B	NaN	NaN	NaN	NaN	22.9602	NaN	21.771	22.8221	2	2	2	65.8	65.8	65.8	8.1875	0	5.8342	38309000	14	0.477252	1	2.08669	1.05218
467	B9ZVT1;Q8IXT5;K7ELW3	B9ZVT1;Q8IXT5	RNA-binding protein 12B	RBM12B	NaN	NaN	NaN	NaN	16.306	15.4067	16.0246	14.01	6	6	6	4	4	4	170.99	0	7.5638	76612000	11	0.475376	1	1.01734	1.04878
1887	P55735;A8MXL6;E7ERC8	P55735	Protein SEC13 homolog	SEC13	24.2347	23.5216	21.8454	NaN	22.9854	23.4105	21.1088	19.4306	19	19	10	26.7	26.7	16.6	79.047	0	54.429	2558900000	63	0.47449	1	2.46975	1.04717
3592	Q9Y3B9	Q9Y3B9	RRP15-like protein	RRP15	21.2456	19.8557	22.0238	18.5632	20.1536	20.3026	18.1737	19.0062	6	6	6	23.8	23.8	23.8	31.484	0	12.166	424600000	19	0.474377	1	0.967267	1.04697
1249	O75063;X6RH03	O75063	Glycosaminoglycan xylosylkinase	FAM20B	21.86	20.6162	NaN	NaN	17.6791	17.0721	17.4745	NaN	6	6	6	17.6	17.6	17.6	46.432	0	8.4261	112930000	8	0.474024	1	1.81245	1.04633
3533	Q9UNF1;Q5H909;E7EXA8;A0A087X070;Q12816	Q9UNF1;Q5H909;E7EXA8	Melanoma-associated antigen D2	MAGED2;PRB4	22.4492	22.303	23.482	21.9989	21.5451	21.4648	21.2291	19.7506	20	20	17	39.3	39.3	35.8	64.953	0	127.74	1575500000	56	0.473649	1	0.79702	1.04565
2397	Q5C9Z4	Q5C9Z4	Nucleolar MIF4G domain-containing protein 1	NOM1	20.321	19.2014	20.4403	18.6244	17.6232	16.3604	NaN	NaN	6	6	6	8.8	8.8	8.8	96.256	0	40.267	249100000	11	0.473566	1	1.36695	1.0455
395	B0QY89;Q9Y262;C9JHP4;C9K0Q7;H7C3A0;H0Y7E6	B0QY89;Q9Y262	Eukaryotic translation initiation factor 3 subunit L	EIF3L	20.7218	NaN	NaN	NaN	21.3757	21.0613	21.4116	20.7716	21	21	5	39.4	39.4	9.1	70.901	0	57.541	853220000	53	0.472817	1	1.96731	1.04414
698	F2Z2J0;P43116;D6RAA8;H3BR67;H0Y8Q1;C9JZB0	F2Z2J0;P43116;D6RAA8	Prostaglandin E2 receptor EP2 subtype	SETD5;PTGER2;CAST	26.2046	25.3671	25.4053	23.6711	23.0836	22.3029	23.1721	21.86	23	23	14	24.9	24.9	16.8	139.66	0	323.31	9759500000	139	0.472801	1	1.16612	1.04411
3602	Q9Y490	Q9Y490	Talin-1	TLN1	NaN	18.13	NaN	NaN	18.5473	18.4803	17.8223	15.1579	58	58	51	30.4	30.4	27.8	269.76	0	200.52	1436800000	92	0.471072	1	1.00021	1.04096
2493	Q6IQ32;H0YM09	Q6IQ32	ADNP homeobox protein 2	ADNP2	NaN	NaN	NaN	NaN	17.8095	17.6912	18.7793	17.5945	5	5	5	5.3	5.3	5.3	122.83	0	14.277	767530000	12	0.470213	1	0.890403	1.0394
2042	Q01469	Q01469	Fatty acid-binding protein, epidermal	FABP5	NaN	NaN	NaN	NaN	19.3053	NaN	19.3557	19.7246	2	2	2	13.3	13.3	13.3	15.164	0.0030817	2.4844	27539000	2	0.469919	1	1.18679	1.03887
235	A0A1B0GTJ8;A0A1B0GV63;A0A1B0GWJ2;A0A1B0GVK1;H0Y7H8;A0A3F2YNW7;Q8NFD5;H0Y3S9;A0A1B0GTI6;H0Y2R3	A0A1B0GTJ8;A0A1B0GV63;A0A1B0GWJ2;A0A1B0GVK1;H0Y7H8;A0A3F2YNW7;Q8NFD5	AT-rich interactive domain-containing protein 1B	ARID1B	NaN	NaN	NaN	NaN	16.4569	NaN	18.6911	16.6378	10	4	4	7	2.6	2.6	188.39	0	5.376	38755000	6	0.469897	1	0.774777	1.03883
1998	Q5SRQ6;P67870;Q5SRQ3;N0E472;A0A0G2JM12	Q5SRQ6;P67870;Q5SRQ3;N0E472;A0A0G2JM12	Casein kinase II subunit beta	CSNK2B;CSNK2B-LY6G5B-1181;CSNK2B-LY6G5B--991	NaN	NaN	NaN	NaN	20.0938	20.5831	20.0501	19.0428	2	2	2	8.5	8.5	8.5	26.925	0.0013463	3.5792	110170000	3	0.469783	1	1.25945	1.03862
3276	Q9HCE3	Q9HCE3	Zinc finger protein 532	ZNF532	NaN	NaN	NaN	NaN	16.9427	14.703	19.4474	17.9149	9	9	9	11.5	11.5	11.5	141.69	0	16.153	105240000	9	0.468637	1	1.06049	1.03653
3286	Q9NP66;H0YKL0	Q9NP66	High mobility group protein 20A	HMG20A	NaN	NaN	NaN	NaN	19.9516	19.3461	22.3261	20.413	5	5	5	18.2	18.2	18.2	40.143	0	13.979	122690000	6	0.467853	1	1.29616	1.03511
1113	O14776;G3V220;Q5VWI1	O14776;G3V220	Transcription elongation regulator 1	TCERG1	20.4984	19.7071	20.3351	18.3262	22.4475	22.0841	23.2782	21.7238	22	22	22	19	19	19	123.9	0	40.048	1234200000	63	0.465753	1	1.1795	1.03128
507	C9JYM0;O75817	C9JYM0;O75817	Ribonuclease P protein subunit p20	POP7	23.2168	NaN	23.3441	NaN	NaN	NaN	NaN	NaN	2	2	2	24.8	24.8	24.8	15.324	0	13.337	119250000	3	0.465724	1	2.50897	1.03123
397	U3KQ11;B0QYB2;E9PMJ2	U3KQ11;B0QYB2		SGMS1;KCTD17	20.657	19.9282	20.0646	19.3093	21.3445	21.2189	19.5038	17.6838	139	138	3	22.1	22	0.4	872.68	0	323.31	11256000000	325	0.464164	1	0.857417	1.02839
3462	Q9UH99;B0QY60;B0QY64;B0QY68;B0QY66;H0Y686;B0QY67;B0QY63	Q9UH99	SUN domain-containing protein 2	SUN2	NaN	19.35	20.438	NaN	20.2144	19.9668	NaN	16.4248	17	16	16	38.1	37	37	80.31	0	56.701	886310000	28	0.461776	1	1.7497	1.02403
1002	J3QRS9;X6R4W8;O43670;J3KS31;J3QS27;J3KTL1;J3KRB6;J3KRW6;H0Y3M2	J3QRS9;X6R4W8;O43670;J3KS31	BUB3-interacting and GLEBS motif-containing protein ZNF207	ZNF207	NaN	NaN	20.6847	NaN	22.1469	21.8396	23.0867	22.1503	4	4	4	9.3	9.3	9.3	52.541	0	23.508	402680000	19	0.461717	1	2.04431	1.02392
1081	O00422;U3KPY7;H7BZW6;U3KQ12	O00422;U3KPY7;H7BZW6;U3KQ12	Histone deacetylase complex subunit SAP18	SAP18	23.1264	23.4342	23.5	21.8062	22.0558	21.7872	23.4882	22.9471	7	7	7	39.9	39.9	39.9	17.561	0	7.7147	1368100000	28	0.461614	1	0.548941	1.02373
154	A0A0B4J299;G3V500;Q5JX65;P49238;A0A3B3ISN7	A0A0B4J299;G3V500;Q5JX65;P49238	CX3C chemokine receptor 1	WNK1;EML1;TP53INP2;CX3CR1	22.9538	17.8754	NaN	NaN	21.6737	21.8439	17.1883	17.7855	3	2	2	2.8	1.9	1.9	129.33	0	4.9765	789970000	8	0.460703	1	2.01343	1.02207
2760	Q8NBU5	Q8NBU5	ATPase family AAA domain-containing protein 1	ATAD1	21.5736	21.4642	19.4771	NaN	22.4663	22.8327	20.4567	16.384	8	8	8	29.4	29.4	29.4	40.744	0	19.703	596330000	18	0.460121	1	2.02411	1.02101
2598	Q7Z3Z5;Q93074	Q7Z3Z5;Q93074	Mediator of RNA polymerase II transcription subunit 12	TNRC11;MED12	NaN	NaN	NaN	NaN	16.8429	17.1911	17.9127	16.365	7	7	7	2.3	2.3	2.3	355.49	0	9.5999	84365000	10	0.459963	1	0.689826	1.02072
3522	Q9ULW3	Q9ULW3	Activator of basal transcription 1	ABT1	21.098	NaN	22.5246	18.9509	NaN	NaN	NaN	NaN	4	4	4	21.7	21.7	21.7	31.079	0	8.3729	188210000	11	0.459811	1	1.96759	1.02044
853	H0Y704	H0Y704		ZNF185	NaN	NaN	NaN	NaN	18.7115	17.8496	17.7217	17.1767	32	2	2	75.7	3.8	3.8	47.401	0	86.68	1007700000	13	0.459387	1	0.853161	1.01967
2599	Q7Z406;M0QY43;A1L2Z2;A0A2R8Y4C3;A0A0C4DFM8;A0A2R8Y454	Q7Z406;M0QY43	Myosin-14	MYH14	23.5935	23.6413	23.7017	21.7097	21.6306	21.4021	21.6744	19.9758	39	23	22	21.6	15.9	14.9	227.87	0	178.4	12073000000	94	0.459239	1	0.967827	1.0194
3307	Q9NR30	Q9NR30	Nucleolar RNA helicase 2	DDX21	29.2089	28.5024	28.6325	26.4041	26.9143	26.1583	25.6567	24.8141	66	66	64	66	66	64.1	87.343	0	323.31	94483000000	611	0.458445	1	1.13336	1.01795
2888	Q92545;H7BZ05;H7BZV0	Q92545	Transmembrane protein 131	TMEM131	20.8856	19.3207	NaN	NaN	19.0998	17.5197	NaN	NaN	6	6	6	4.6	4.6	4.6	205.14	0	8.5712	268600000	7	0.458083	1	1.4842	1.01728
2454	Q5VT52	Q5VT52	Regulation of nuclear pre-mRNA domain-containing protein 2	RPRD2	NaN	18.0855	17.3905	NaN	18.7525	15.2669	21.4002	19.801	18	18	18	22.7	22.7	22.7	156.02	0	31.356	304390000	32	0.457128	1	1.37775	1.01554
202	A0A0G2JNW7;Q9Y666;A0A0U1RR18;A0A0G2JQE3;H0YB78	A0A0G2JNW7;Q9Y666;A0A0U1RR18;A0A0G2JQE3;H0YB78	Solute carrier family 12 member 7	SLC12A7	21.3709	19.7318	NaN	NaN	19.8471	19.841	19.1113	14.3875	20	20	19	23.5	23.5	22.2	119.13	0	158.11	2319200000	53	0.456718	1	1.58782	1.01479
2577	Q7L0Y3;C9JVB6	Q7L0Y3;C9JVB6	Mitochondrial ribonuclease P protein 1	TRMT10C	23.4737	23.2618	21.5208	NaN	23.091	23.3327	19.1264	NaN	15	15	15	41.2	41.2	41.2	47.346	0	86.349	1192600000	36	0.456532	1	2.68843	1.01445
223	A0A0U1RRH6;O94880;B4DG57	A0A0U1RRH6;O94880;B4DG57	PHD finger protein 14	PHF14	20.3561	21.1281	21.7725	17.5401	18.5955	18.5104	20.752	20.0893	11	11	11	13	13	13	106.99	0	20.895	506210000	18	0.455666	1	1.05205	1.01286
2766	Q8NCA5;E9PH82;C9J3G8	Q8NCA5;E9PH82	Protein FAM98A	FAM98A	22.8134	21.6318	24.9228	22.0807	19.6687	19.7458	21.7199	20.7651	12	12	9	27.7	27.7	21.4	55.4	0	74.946	1573000000	51	0.455339	1	1.22537	1.01226
3557	Q9Y232;C9JQG7	Q9Y232	Chromodomain Y-like protein	CDYL	20.0527	20.3332	NaN	NaN	18.4653	16.0636	20.4897	19.7969	6	6	6	12.2	12.2	12.2	66.481	0	20.6	135780000	10	0.453658	1	1.14779	1.00919
1483	P0DPH8;P0DPH7;Q6PEY2	P0DPH8;P0DPH7;Q6PEY2	Tubulin alpha-3E chain	TUBA3E	NaN	NaN	NaN	NaN	20.6245	20.2379	17.8778	NaN	22	2	2	53.1	5.3	5.3	49.959	0	7.7568	382180000	12	0.452598	1	1.5403	1.00724
2285	Q15404;H0YIU1	Q15404;H0YIU1	Ras suppressor protein 1	RSU1;MBD6	22.9877	21.3692	19.3276	NaN	22.5747	22.9309	18.5818	NaN	11	11	11	17.7	17.7	17.7	61.814	0	17.523	673000000	19	0.451683	1	2.51752	1.00557
3427	Q9P2I0;H0YJF4	Q9P2I0	Cleavage and polyadenylation specificity factor subunit 2	CPSF2	NaN	NaN	NaN	NaN	16.7553	17.2844	22.0278	21.0462	13	13	13	25.7	25.7	25.7	88.486	0	30.329	329530000	20	0.451299	1	1.6413	1.00486
2631	Q86V81;E9PB61	Q86V81;E9PB61	THO complex subunit 4	ALYREF	26.7338	25.2096	28.0903	25.9347	23.4138	23.0301	25.2082	24.527	11	11	11	42.8	42.8	42.8	26.888	0	246.67	8328300000	33	0.450885	1	1.18618	1.0041
1641	P27694;I3L4R8;I3L524;I3L2M5	P27694	Replication protein A 70 kDa DNA-binding subunit;Replication protein A 70 kDa DNA-binding subunit, N-terminally processed	RPA1	NaN	NaN	18.3595	NaN	18.0915	19.173	18.856	17.0086	6	6	6	15.3	15.3	15.3	68.137	0	10.336	86179000	11	0.450862	1	0.850762	1.00406
3596	Q9Y3I0	Q9Y3I0	tRNA-splicing ligase RtcB homolog	RTCB	24.1125	24.0614	26.0889	23.4306	22.4605	22.287	23.1877	22.508	24	24	24	49.3	49.3	49.3	55.21	0	98.505	4398300000	90	0.450857	1	0.890642	1.00405
6	A0A024RCR6;A0A0G2JK23;P46379;A0A0G2JL47;F6S6P2;X6REW1;A0A0G2JJM1;F6UR09;F6U1F2;F6XTU0;A0A0G2JJR8;F6WML8;F6VEM6;F6X9W3;F6U341;A0A1B0GX79;F6TC96;H0Y710	A0A024RCR6;A0A0G2JK23;P46379;A0A0G2JL47;F6S6P2;X6REW1;A0A0G2JJM1	Large proline-rich protein BAG6	BAT3;BAG6	20.5833	17.7346	NaN	NaN	18.4771	18.6363	20.4795	19.0072	8	7	7	12.2	11.2	11.2	118.7	0	19.023	153710000	16	0.450386	1	1.03312	1.00319
1733	P40227	P40227	T-complex protein 1 subunit zeta	CCT6A	20.2956	18.7917	NaN	NaN	19.2774	18.6709	17.4781	16.5102	14	14	10	29.4	29.4	23.7	58.024	0	42.247	583770000	26	0.449374	1	1.25531	1.00133
1323	O95182;M0R0N0	O95182;M0R0N0	NADH dehydrogenase [ubiquinone] 1 alpha subcomplex subunit 7	NDUFA7	22.8098	NaN	NaN	NaN	23.3294	23.6876	20.8941	17.4202	4	4	4	33.6	33.6	33.6	12.551	0	8.0131	404010000	9	0.448029	1	2.36974	0.998859
2026	P84090;G3V279	P84090;G3V279	Enhancer of rudimentary homolog	ERH	22.8478	23.3773	22.5203	NaN	21.6099	21.4958	23.6444	22.8282	3	3	3	26	26	26	12.259	0	34.985	321970000	9	0.446144	1	1.76414	0.995394
1644	P27797;K7EJB9;K7EL50	P27797;K7EJB9	Calreticulin	CALR	20.3481	NaN	19.5272	18.9881	20.0022	21.029	18.788	NaN	11	11	11	32.9	32.9	32.9	48.141	0	21.52	513310000	20	0.446102	1	1.22363	0.995317
2055	Q02539	Q02539	Histone H1.1	HIST1H1A	29.4384	29.5229	29.9475	27.6499	27.4155	26.897	27.5465	26.6108	23	10	10	50.2	31.2	31.2	21.842	0	169.41	29050000000	116	0.446046	1	0.916829	0.995214
1340	O95478;A0A0A0MQZ6;H0YAI9;C9JBH9	O95478;A0A0A0MQZ6	Ribosome biogenesis protein NSA2 homolog	NSA2	22.5438	21.8884	22.1385	21.0307	20.6595	19.6314	19.1706	NaN	10	10	10	14.2	14.2	14.2	82.227	0	19.254	1673500000	29	0.444055	1	1.51823	0.991552
106	A0A0A0MQW0;A0A0A0MR39;Q9P2K5;A0A087WUT0;H0YKS1;A0A087WWC8;A0A0C4DGV1;H0YN19	A0A0A0MQW0;A0A0A0MR39;Q9P2K5;A0A087WUT0	Myelin expression factor 2	MYEF2	20.5594	18.4971	NaN	NaN	NaN	NaN	18.5188	17.2484	5	5	5	12	12	12	61.957	0	73.474	171300000	7	0.443696	1	1.0139	0.990891
1821	P50552;K7EM16;K7EQD0;K7ENR7;K7ENL7	P50552	Vasodilator-stimulated phosphoprotein	VASP	NaN	NaN	NaN	19.0376	20.396	21.3772	17.0396	17.7778	7	7	7	25.5	25.5	25.5	39.829	0	15.313	241900000	14	0.443532	1	-1.57647	-0.99059
3121	Q9BUF5;K7ESM5;K7EL29;K7EN98;K7ESQ3;K7EQT3;K7EJ64;K7ERA8;K7EJZ4;K7EPE5;K7ES63	Q9BUF5;K7ESM5	Tubulin beta-6 chain	TUBB6	NaN	16.4341	NaN	NaN	20.0944	20.1331	19.0737	17.0207	24	14	11	71.7	44.2	37.4	49.857	0	68.485	1113400000	42	0.443451	1	1.22253	0.990441
1100	O00629;H7C4F6	O00629	Importin subunit alpha-3	KPNA4	20.9143	NaN	NaN	NaN	19.6744	19.2621	19.5147	19.0247	4	3	3	9.8	7.1	7.1	57.886	0	6.2341	132640000	4	0.442958	1	1.18109	0.989532
2264	Q15058	Q15058	Kinesin-like protein KIF14	KIF14	18.5983	18.8111	19.21	NaN	NaN	15.5409	NaN	NaN	8	8	8	5.3	5.3	5.3	186.49	0	28.837	173460000	10	0.442466	1	1.32657	0.988627
1564	P18754;C9JW69;C9JRH2;C9J3R0;C9JMJ4;C9JQZ4	P18754;C9JW69;C9JRH2;C9J3R0;C9JMJ4;C9JQZ4	Regulator of chromosome condensation	RCC1	23.4874	23.0843	22.881	21.3323	24.0456	23.8185	25.1292	24.1761	10	10	10	35.9	35.9	35.9	44.969	0	67.061	2161200000	45	0.442045	1	0.783008	0.987851
3381	Q9NYF8;H0YF14	Q9NYF8	Bcl-2-associated transcription factor 1	BCLAF1	24.8111	24.8279	24.4471	23.5226	22.9742	21.7971	23.84	22.9782	32	31	2	34.6	34.6	3.3	106.12	0	84.69	9137900000	147	0.441785	1	0.736629	0.987372
2890	Q92576;E7ER40;E7EVH3;E9PE34;A0A1B0GX99;D6R9X2;H0Y8L0;D6RBF0	Q92576;E7ER40;E7EVH3	PHD finger protein 3	PHF3	18.7915	16.7285	17.4106	NaN	19.7346	19.0418	21.9724	20.4536	25	25	25	16.1	16.1	16.1	229.48	0	59.82	1185900000	57	0.441433	1	1.35913	0.986723
3194	Q9H116	Q9H116	GDNF-inducible zinc finger protein 1	GZF1	20.6038	18.8263	21.5398	19.772	NaN	NaN	NaN	NaN	4	4	4	7.3	7.3	7.3	80.491	0	37.45	223310000	7	0.441065	1	1.44054	0.986045
366	A6NGW1;O95070;E9PIZ0;C9JST7;E9PS11	A6NGW1;O95070;E9PIZ0;C9JST7	Protein YIF1A	YIF1A	22.2959	20.1504	21.18	NaN	NaN	NaN	NaN	NaN	3	3	3	16.2	16.2	16.2	26.377	0	7.8232	81701000	3	0.440665	1	1.93663	0.985308
1250	O75083;D6RD66	O75083;D6RD66	WD repeat-containing protein 1	WDR1	23.3259	23.016	23.8186	21.9824	21.2057	20.1965	21.273	20.7736	24	24	24	57.6	57.6	57.6	66.193	0	225.97	4529400000	91	0.440539	1	0.91368	0.985076
2528	Q6RFH5;E9PS41;F5GYL6;H0YFP2	Q6RFH5;E9PS41	WD repeat-containing protein 74	WDR74	NaN	NaN	22.9474	21.5169	21.7121	21.6885	19.6703	16.5843	12	12	12	43.1	43.1	43.1	42.441	0	46.547	1067300000	35	0.439728	1	1.52554	0.98358
3489	Q9UJX2;D6RBY8;D6RCF8;H0Y936	Q9UJX2	Cell division cycle protein 23 homolog	CDC23	22.2674	18.6311	NaN	NaN	18.7243	17.4691	22.2135	20.9893	12	12	12	26.1	26.1	26.1	68.833	0	17.792	438610000	17	0.439329	1	1.60261	0.982845
1832	P51149;C9J8S3;C9J592;C9J4V0;C9J4S4;C9IZZ0;C9J7D1	P51149;C9J8S3;C9J592;C9J4V0	Ras-related protein Rab-7a	RAB7A	26.3906	24.8699	22.9295	19.8965	23.2007	23.821	22.4652	20.4207	15	15	15	76.3	76.3	76.3	23.489	0	96.447	3729600000	93	0.438643	1	1.49445	0.981579
1139	O15173	O15173	Membrane-associated progesterone receptor component 2	PGRMC2	25.8319	24.5703	21.1236	18.9539	21.8162	22.2746	20.9886	NaN	6	5	5	26.5	22.4	22.4	23.818	0	34.453	1396800000	21	0.437931	1	2.58786	0.980266
2929	Q969E2;K7EJJ4;C9JWM2	Q969E2	Secretory carrier-associated membrane protein 4	SCAMP4	25.4396	23.533	NaN	NaN	NaN	NaN	21.1296	NaN	3	3	3	19.2	19.2	19.2	25.728	0	12.34	653890000	12	0.437239	1	3.10767	0.978988
3581	Q9Y2W2;F5H5G4	Q9Y2W2	WW domain-binding protein 11	WBP11	19.3324	NaN	22.0869	19.8025	20.7506	21.0649	22.6767	21.9433	13	13	13	19.2	19.2	19.2	69.997	0	19.991	700040000	25	0.436957	1	1.35039	0.978468
3346	Q9NVH2;A0A087WXK3;A0A087WYC2	Q9NVH2	Integrator complex subunit 7	INTS7	NaN	NaN	NaN	NaN	17.1587	NaN	20.0494	18.8549	9	9	9	13.9	13.9	13.9	106.83	0	14.173	86983000	12	0.436777	1	1.11143	0.978136
2770	Q8ND82;Q9UJJ2	Q8ND82;Q9UJJ2	Zinc finger protein 280C	ZNF280C	22.2996	21.5446	20.5769	19.4922	18.3711	17.2091	19.7156	17.7208	9	9	9	16.6	16.6	16.6	83.095	0	54.103	459440000	22	0.435231	1	1.2491	0.97528
1773	P46821;D6RA32;D6RA40;D6RCL2;D6RGJ3	P46821	Microtubule-associated protein 1B;MAP1B heavy chain;MAP1 light chain LC1	MAP1B	NaN	NaN	20.456	20.4964	19.3054	18.6282	21.7575	20.524	44	44	42	30.3	30.3	29.4	270.63	0	322.05	2392000000	112	0.435206	1	1.02963	0.975233
1987	P63010;A0A087X253;A0A087WU93;A0A087WZQ6;A0A087WYD1;K7ERB2;K7EN71;K7EJ01;K7EJX1;H7C034;A0A087WXS3;K7EKZ5	P63010;A0A087X253;A0A087WU93;A0A087WZQ6;A0A087WYD1	AP-2 complex subunit beta	AP2B1	25.5462	24.8186	25.3618	24.1308	23.8434	23.1017	22.9325	22.4486	42	42	22	49.9	49.9	30.9	104.55	0	190.47	17498000000	227	0.433774	1	0.79604	0.972585
3429	Q9P2N5;U3KPZ7	Q9P2N5;U3KPZ7	RNA-binding protein 27	RBM27	19.1433	18.246	23.0356	21.4071	20.7011	20.4447	21.6103	20.2978	14	14	13	19.6	19.6	18.5	118.72	0	26.218	864750000	30	0.433712	1	1.02367	0.972471
2062	Q03164;E9PR05;A0A3B3ITZ1;A0A3B3ISN4;H7C5W4	Q03164	Histone-lysine N-methyltransferase 2A;MLL cleavage product N320;MLL cleavage product C180	KMT2A	17.2137	19.0335	19.5271	NaN	17.5412	NaN	18.5304	16.5598	12	12	12	5.3	5.3	5.3	431.76	0	52.241	337610000	24	0.433599	1	0.739195	0.972261
3372	Q9NXC5	Q9NXC5	WD repeat-containing protein mio	MIOS	NaN	NaN	18.7147	NaN	19.646	19.752	NaN	NaN	4	4	4	6.3	6.3	6.3	98.583	0	6.2934	115220000	5	0.433474	1	1.51443	0.972031
3342	Q9NVA1;B1AKV4;B1AKV2;F6UTR7;B1AKV6;B1AKV3;F8WCR2;H7BZM2	Q9NVA1;B1AKV4;B1AKV2;F6UTR7;B1AKV6;B1AKV3	Ubiquinol-cytochrome-c reductase complex assembly factor 1	UQCC1	21.3702	NaN	NaN	NaN	21.0453	21.2997	NaN	NaN	3	3	3	12	12	12	34.6	0	5.2826	127860000	8	0.433389	1	2.15596	0.971873
2643	Q86X95;H3BLY3	Q86X95;H3BLY3	Corepressor interacting with RBPJ 1	CIR1	NaN	NaN	21.1711	18.8418	NaN	NaN	18.5475	NaN	2	2	2	7.8	7.8	7.8	52.313	0	9.4437	61070000	4	0.432813	1	1.2991	0.970808
455	B7Z7P8;P62495;D6RCB3;D6RJE8;I3L492	B7Z7P8;P62495	Eukaryotic peptide chain release factor subunit 1	ETF1	NaN	NaN	NaN	NaN	17.1457	17.7672	16.3978	15.8747	3	3	3	8	8	8	47.475	0.0010348	3.8466	35923000	5	0.431603	1	0.954546	0.968568
3051	Q96S97;C9JZL8;C9J5M0;C9JC07;C9JJV6	Q96S97;C9JZL8;C9J5M0;C9JC07;C9JJV6	Myeloid-associated differentiation marker	MYADM	20.774	21.0085	NaN	NaN	20.3434	19.8242	18.7197	16.7646	4	4	4	4	4	4	171.24	0	56.893	2357400000	32	0.431536	1	1.58383	0.968443
951	I3L1F5;I3L159;P30519;A0A087WT44;I3L276;I3L4P8;A0A1B0GXH0;I3L463	I3L1F5;I3L159;P30519;A0A087WT44	Heme oxygenase 2	HMOX2	20.1118	NaN	NaN	NaN	20.4711	20.6484	19.4227	NaN	3	3	3	24.4	24.4	24.4	27.683	0	45.088	76867000	4	0.431482	1	1.60266	0.968343
3207	Q9H2U1;E7EWK3;H7C5F5	Q9H2U1;E7EWK3	ATP-dependent RNA helicase DHX36	DHX36	NaN	NaN	21.6631	NaN	17.2328	17.2458	17.7704	18.4133	11	9	7	14.6	13.6	11.7	114.76	0	45.101	229830000	20	0.431378	1	1.11913	0.968152
265	A0A286YEX4;P08651;S4R308;K7ESG9;K7EKH0;K7EJB0;S4R3K4;B1AKN6;C9JWJ8;K7EN08;B1AKN7;B1AKN5;B1AKN8;Q14938;Q12857	A0A286YEX4;P08651	Nuclear factor 1 C-type	NFIC	20.9956	19.9865	19.9794	17.4738	21.8803	21.6946	22.4678	21.7475	9	9	8	21.7	21.7	19.6	58.203	0	20.023	1105800000	22	0.431372	1	1.10516	0.96814
1210	O60264	O60264	SWI/SNF-related matrix-associated actin-dependent regulator of chromatin subfamily A member 5	SMARCA5	27.3611	27.4089	26.2091	24.428	24.6522	23.7031	25.3328	24.0074	65	65	44	57.2	57.2	42.7	121.9	0	323.31	31455000000	288	0.431335	1	1.00195	0.968071
1703	P35251;A0A1W2PP02;H0Y8U4;H0Y9P8;E0CX09	P35251	Replication factor C subunit 1	RFC1	25.065	24.2422	25.451	23.9791	22.3796	22.1168	23.0939	21.9428	36	36	35	34.3	34.3	33.3	128.25	0	323.31	8816200000	150	0.429931	1	0.927127	0.96547
3191	Q9H0U9	Q9H0U9	Testis-specific Y-encoded-like protein 1	TSPYL1	21.1474	NaN	21.9476	20.8798	NaN	NaN	16.8307	NaN	3	3	3	9.8	9.8	9.8	49.192	0	11.871	193510000	4	0.429714	1	1.86246	0.96507
1243	O60934;A0A0C4DG07;E2QRP0;E5RGU1;E5RGR7	O60934;A0A0C4DG07	Nibrin	NBN	NaN	NaN	NaN	NaN	15.6431	16.138	19.7002	18.1512	7	7	7	13.1	13.1	13.1	84.958	0	6.4014	74552000	6	0.429638	1	1.17399	0.964928
1803	P49736;H0Y8E6	P49736;H0Y8E6	DNA replication licensing factor MCM2	MCM2	NaN	NaN	NaN	NaN	19.3801	18.942	19.972	17.8181	10	10	10	14.4	14.4	14.4	101.89	0	16.015	147700000	16	0.429373	1	1.13622	0.964437
598	E7EV99;E7ENY0;P35611;H0Y9H2;A0A0A0MSR2;D6RF25;D6RAH3;D6RJE2;H0YFD8;H0YG19	E7EV99;E7ENY0;P35611;H0Y9H2;A0A0A0MSR2	Alpha-adducin	ADD1	22.6212	20.5723	19.3557	NaN	21.8386	21.5925	22.829	22.0872	21	21	21	39.6	39.6	39.6	70.055	0	153.67	3923200000	83	0.429348	1	1.34936	0.964391
3062	Q96TC7;H0YLG5;H0YMB1;H0YNE5;H0YLV7	Q96TC7;H0YLG5;H0YMB1	Regulator of microtubule dynamics protein 3	RMDN3	23.1414	21.831	20.6528	NaN	22.9201	23.4072	19.3682	17.5603	12	12	12	29.6	29.6	29.6	52.118	0	25.715	972440000	32	0.429248	1	2.03245	0.964206
2367	Q4G0J3;D6RFF0;H0YA82;D6RF49;D6RAF3;D6RF22;D6R9Z6;D6RBH8	Q4G0J3;D6RFF0;H0YA82	La-related protein 7	LARP7	22.9128	22.1712	25.4901	23.706	21.0953	17.6003	20.6801	20.0721	21	21	21	37.3	37.3	37.3	66.898	0	68.373	2959700000	63	0.429216	1	1.65716	0.964146
325	A0A3B3IS57;A0A3B3IU45;A0A3B3IT92;P33991;A0A3B3ITP6;E5RG31;A0A3B3IRR8;E5RFR3;Q9UJA3	A0A3B3IS57;A0A3B3IU45;A0A3B3IT92;P33991;A0A3B3ITP6;E5RG31	DNA replication licensing factor MCM4	MCM4	NaN	NaN	NaN	NaN	19.3702	19.2758	20.218	18.8457	10	10	10	16.4	16.4	16.4	83.76	0	17.47	151130000	19	0.42879	1	1.30825	0.963355
2418	Q5SSJ5;X6RGJ2;B0QZK4;Q5SWC8;B0QZK8;B0QZK9	Q5SSJ5;X6RGJ2;B0QZK4;Q5SWC8	Heterochromatin protein 1-binding protein 3	HP1BP3	28.3629	27.8247	28.1734	26.5164	25.6948	24.9883	26.0412	25.2816	32	32	32	51.4	51.4	51.4	61.206	0	193.17	35066000000	237	0.427665	1	0.91536	0.96127
1486	P11021	P11021	78 kDa glucose-regulated protein	HSPA5	26.5955	26.1282	24.9358	23.1338	25.0349	24.9494	24.4041	23.5762	38	37	37	54	54	54	72.332	0	298.07	17339000000	310	0.427338	1	0.795686	0.960663
978	J3KPZ4;Q13901	J3KPZ4;Q13901	Nuclear nucleic acid-binding protein C1D	C1D	22.2195	NaN	23.563	22.464	NaN	NaN	NaN	NaN	2	2	2	10	10	10	20.116	0.0091533	1.84	115310000	2	0.426454	1	2.79117	0.959022
1517	P14373;A0A140T9Q6;A0A140T9B9;H0Y551;A0A140T9N6	P14373	Zinc finger protein RFP	TRIM27	20.0401	NaN	19.8479	NaN	NaN	NaN	NaN	NaN	3	2	2	8.2	5.5	5.5	58.489	0.0010288	3.7772	73092000	4	0.425066	1	1.47389	0.956445
2545	Q6WCQ1;J3KSK7;A0A1W2PPU9;A8MZF8	Q6WCQ1	Myosin phosphatase Rho-interacting protein	MPRIP	22.324	22.6715	22.1784	18.4275	23.2721	22.5714	19.9166	18.8528	69	69	12	70.6	70.6	13.9	116.53	0	323.31	14902000000	245	0.423643	1	1.29198	0.953801
3517	Q9ULR0;D6RC18;A8MVI5	Q9ULR0;D6RC18;A8MVI5	Pre-mRNA-splicing factor ISY1 homolog	ISY1	NaN	NaN	21.7565	NaN	NaN	18.7319	19.9411	17.4224	3	3	3	14.7	14.7	14.7	32.992	0	6.1396	91178000	5	0.423478	1	1.42586	0.953496
3423	Q9P2B2	Q9P2B2	Prostaglandin F2 receptor negative regulator	PTGFRN	19.3712	18.6562	NaN	NaN	17.9212	17.9667	18.5866	18.8138	7	7	7	8.3	8.3	8.3	98.555	0	12.172	328820000	12	0.422881	1	0.925041	0.952385
2121	Q12893	Q12893	Transmembrane protein 115	TMEM115	20.8699	NaN	NaN	NaN	19.9783	20.8242	20.3281	17.5885	4	4	4	14.5	14.5	14.5	38.197	0	26.467	69185000	8	0.422872	1	1.43158	0.952367
1096	O00566;U3KQ48	O00566	U3 small nucleolar ribonucleoprotein protein MPP10	MPHOSPH10	23.4223	22.5288	24.8662	22.1851	22.9903	22.4635	20.1081	19.5229	19	19	19	36.6	36.6	36.6	78.863	0	183.56	3339300000	82	0.422725	1	1.17164	0.952095
1949	P62273;A0A2R8Y851;A0A2R8Y6P7;A0A087WTT6	P62273;A0A2R8Y851;A0A2R8Y6P7;A0A087WTT6	40S ribosomal protein S29	RPS29	29.9756	26.8024	29.9081	27.1715	24.5301	24.498	24.3556	23.2991	4	4	4	58.9	58.9	58.9	6.6767	0	47.391	6220700000	29	0.422354	1	1.7496	0.951405
360	A5YKK6;H3BMH0;H3BMZ2;H3BR89;H3BVC9;H3BNB1	A5YKK6	CCR4-NOT transcription complex subunit 1	CNOT1	19.8504	18.5042	16.564	16.9813	18.9234	18.7223	19.3477	17.2458	21	21	21	10.1	10.1	10.1	266.94	0	36.101	903580000	52	0.422193	1	0.807981	0.951106
3129	Q9BVJ6;X6RJY0;Q5TAP6	Q9BVJ6	U3 small nucleolar RNA-associated protein 14 homolog A	UTP14A	22.6684	22.4405	22.8553	18.4045	23.048	22.4523	19.3428	19.4322	35	35	35	55.6	55.6	55.6	87.977	0	228.82	3630400000	120	0.421954	1	1.29627	0.95066
2782	Q8NFC6;H0Y9Y2	Q8NFC6	Biorientation of chromosomes in cell division protein 1-like 1	BOD1L1	17.8843	NaN	NaN	NaN	15.6852	15.4075	18.5153	17.8388	7	7	7	3.3	3.3	3.3	378.25	0	11.675	198720000	8	0.421689	1	0.774395	0.950167
2293	Q15572;H3BR71	Q15572;H3BR71	TATA box-binding protein-associated factor RNA polymerase I subunit C	TAF1C	18.4237	NaN	20.0167	NaN	NaN	NaN	NaN	NaN	2	2	2	3.3	3.3	3.3	95.212	0.0019576	3.1498	59324000	3	0.42107	1	1.14229	0.949015
3134	Q9BW19;A0A087X1W5;A2AB20;A0A140T9E6	Q9BW19	Kinesin-like protein KIFC1	KIFC1	21.0775	20.1841	24.0044	21.6182	20.8192	21.8187	20.8793	19.5699	20	20	20	41.8	41.8	41.8	73.747	0	96.436	1379500000	59	0.420644	1	0.897334	0.948223
502	C9JRZ8;H7C4I6;H7C5R7	C9JRZ8;H7C4I6	Aldo-keto reductase family 1 member B15	AKR1B15;ALG12	19.9543	17.6793	NaN	NaN	NaN	17.7972	16.1069	NaN	3	3	2	3.8	3.8	2.9	100.44	0.0007249	4.5888	79435000	5	0.419343	1	0.957031	0.9458
302	H7BXF5;A0A2R8YDB8;Q9H0E3	H7BXF5;A0A2R8YDB8;Q9H0E3	Histone deacetylase complex subunit SAP130	SAP130	NaN	NaN	NaN	NaN	18.8442	18.9351	20.4512	18.758	3	3	3	3.5	3.5	3.5	111.28	0.0010537	4.0787	88313000	3	0.418459	1	1.01108	0.944152
1396	P04406;E7EUT5;Q14565	P04406;E7EUT5	Glyceraldehyde-3-phosphate dehydrogenase	GAPDH	25.1869	24.3844	23.2054	22.1746	24.8426	24.7646	24.9633	24.1069	26	26	26	78.2	78.2	78.2	36.053	0	238.19	10921000000	130	0.417667	1	0.691916	0.942677
2937	Q969X6;H3BSH7;A0A0J9YWM9;A0A0J9YWK2;A0A0J9YXV4;H3BRM8;H3BPD7;I3L4T9;J3KSI1;A0A0J9YX18;J3KSE6;J3KTR0	Q969X6;H3BSH7;A0A0J9YWM9;A0A0J9YWK2	Cirhin	CIRH1A	21.2976	21.4468	21.5749	18.8193	23.1633	22.5814	20.6684	20.2168	22	22	22	42	42	42	76.889	0	105.78	2627200000	87	0.416568	1	0.909984	0.940626
1499	P12004	P12004	Proliferating cell nuclear antigen	PCNA	NaN	NaN	NaN	NaN	20.1613	20.2919	20.6676	19.5206	6	6	6	32.6	32.6	32.6	28.768	0	37.58	245040000	19	0.416475	1	1.44116	0.940453
2327	Q16629;A0A0B4J1Z1;C9JAB2;F8WEA1;H7BZZ6	Q16629;A0A0B4J1Z1;C9JAB2	Serine/arginine-rich splicing factor 7	SRSF7	28.8364	28.0561	28.3251	25.9928	24.8096	24.2415	25.8858	24.7386	13	12	12	41.2	41.2	41.2	27.366	0	135.32	15306000000	89	0.415554	1	1.20696	0.938734
3491	Q9UJX5;D6RAP6;D6RFM7	Q9UJX5	Anaphase-promoting complex subunit 4	ANAPC4	NaN	NaN	NaN	NaN	17.9759	NaN	20.4693	19.8791	9	9	9	15	15	15	92.115	0	14.702	114830000	14	0.415473	1	1.10952	0.938583
2197	Q14011;K7ENX8;K7ELV6;K7EJV5;K7ELT6;K7EJV1;K7EMY9;K7EPM4;K7ER40;K7EQR7;Q96HT6;K7EQX4;K7ENN6;K7EIF7	Q14011;K7ENX8;K7ELV6;K7EJV5;K7ELT6;K7EJV1;K7EMY9;K7EPM4;K7ER40;K7EQR7;Q96HT6	Cold-inducible RNA-binding protein	CIRBP;RGR	NaN	NaN	23.5595	21.2753	20.763	20.3504	22.7134	21.4307	3	3	2	25	25	12.8	18.648	0	5.7814	278640000	9	0.415315	1	1.63142	0.938288
881	M0QX47;H0YI29;R4GMS4;Q2KHN1;E5RHA4	M0QX47;H0YI29;R4GMS4;Q2KHN1;E5RHA4	RING finger protein 151	GMFG;CTDSP2;ARHGAP19;RNF151;FAM92A1	23.5647	NaN	NaN	NaN	21.0659	21.0439	NaN	NaN	4	4	4	15.4	15.4	15.4	36.376	0	13.226	320860000	9	0.414693	1	2.0869	0.937127
3590	Q9Y3B2;B1AMU7;B1AMU3;B1AMU4;R4GNH9;R4GMQ7	Q9Y3B2;B1AMU7;B1AMU3;B1AMU4;R4GNH9;R4GMQ7	Exosome complex component CSL4	EXOSC1	25.6938	23.3729	24.9372	23.1464	21.4034	21.4463	21.2278	20.0501	7	7	7	45.6	45.6	45.6	21.452	0	45.509	1324400000	26	0.413624	1	1.31165	0.93513
1533	P15923;M0R0X2	P15923;M0R0X2	Transcription factor E2-alpha	TCF3;NTF4	23.5677	22.0355	20.196	17.4775	22.9679	22.8782	21.4182	20.4792	7	7	7	6.7	6.7	6.7	105.28	0	12.215	1487100000	23	0.413233	1	1.31983	0.9344
3192	Q9H0V9	Q9H0V9	VIP36-like protein	LMAN2L	21.3877	21.3586	NaN	NaN	18.9664	18.4523	18.3928	NaN	2	2	2	7.5	7.5	7.5	39.71	0.0010377	3.8858	182510000	4	0.413104	1	1.74192	0.934158
2366	Q4AC94;A0A3B3ITZ7;M0R1L7;F5H0U2	Q4AC94;A0A3B3ITZ7;M0R1L7	C2 domain-containing protein 3	C2CD3;CHMP2A	17.8323	17.3111	NaN	NaN	18.9756	18.8346	16.5616	13.871	7	7	7	3.5	3.5	3.5	303.39	0	42.19	372060000	29	0.411801	1	1.22014	0.931723
1665	P30153;C9J9C1;B3KQV6;E9PH38	P30153	Serine/threonine-protein phosphatase 2A 65 kDa regulatory subunit A alpha isoform	PPP2R1A	21.2222	20.5909	18.6572	NaN	19.5019	19.1739	20.5695	19.83	20	8	8	21.6	9.1	9.1	114.98	0	29.135	855890000	25	0.411508	1	1.04027	0.931174
1074	O00264;U3KQM0	O00264	Membrane-associated progesterone receptor component 1	PGRMC1	26.6202	26.6623	22.862	NaN	24.4705	24.2844	23.7195	21.7943	11	11	10	44.6	44.6	40	21.671	0	169.75	3132600000	59	0.411261	1	2.3564	0.930712
1409	P05198;H0YJS4;G3V4T5	P05198;H0YJS4;G3V4T5	Eukaryotic translation initiation factor 2 subunit 1	EIF2S1	21.9273	20.8409	22.9785	21.4858	20.0607	20.4997	19.9216	18.3219	10	10	10	38.1	38.1	38.1	36.112	0	27.676	827960000	32	0.407931	1	0.934928	0.924478
1163	O43166;G3V4Z3	O43166	Signal-induced proliferation-associated 1-like protein 1	SIPA1L1	NaN	NaN	20.1408	15.9246	21.4318	20.5322	17.6255	14.9275	67	67	19	46.6	46.6	12.3	200.03	0	323.31	10250000000	203	0.407184	1	1.51809	0.923078
3358	Q9NW15;C9IYD3;C9JQC9;C9JPY2;C9J670;C9IZD0;C9JA49;H7C3N6	Q9NW15;C9IYD3;C9JQC9;C9JPY2;C9J670	Anoctamin-10	ANO10	21.9372	21.5543	NaN	NaN	18.5195	18.4417	18.0364	NaN	4	4	4	5.3	5.3	5.3	76.328	0	5.1739	225420000	7	0.405975	1	1.75046	0.92081
2778	Q8NEJ9;H0YJ17;G3V4G1	Q8NEJ9;H0YJ17	Neuroguidin	NGDN	24.6932	24.4713	24.5455	21.5665	22.599	20.7674	19.5972	18.1446	10	10	10	31.7	31.7	31.7	35.894	0	86.287	2636000000	41	0.405526	1	1.62126	0.919967
2066	Q03701;C9J9W7	Q03701	CCAAT/enhancer-binding protein zeta	CEBPZ	23.4182	23.1823	23.245	20.8456	23.3719	22.9143	20.5713	19.6235	34	34	34	35.4	35.4	35.4	120.97	0	163.15	5695900000	125	0.405205	1	1.01012	0.919365
3022	Q96LJ7;F8VNP8;H0YAE2	Q96LJ7;F8VNP8;H0YAE2	Dehydrogenase/reductase SDR family member 1	DHRS1;CPSF6;FCHO2	26.2621	25.5028	25.4448	24.3288	25.4755	25.7775	24.3441	23.4793	24	24	11	33.4	33.4	12.4	74.51	0	271.08	58164000000	276	0.405101	1	0.609552	0.91917
1737	P40937;C9JH72;F5H304;F5H5S0;F5H0U6;E9PEP3	P40937	Replication factor C subunit 5	RFC5	25.2769	24.1861	27.1901	24.1884	22.1523	22.2477	22.4449	21.2741	14	14	14	45.9	45.9	45.9	38.496	0	105.48	6270700000	47	0.405013	1	1.292	0.919005
1923	P61225	P61225	Ras-related protein Rap-2b	RAP2B	21.0667	19.7593	NaN	NaN	18.9482	19.1259	18.201	16.7546	11	11	7	63.9	63.9	37.7	20.504	0	70.631	1026800000	39	0.404976	1	1.26222	0.918936
1423	P06733;A0A2R8Y6G6;K7EM90;A0A2R8YEM5;A0A2R8Y879;K7ERS8;A0A2R8Y6I8;A0A2R8Y798;A0A2R8YEG5;E5RI09;E5RG95;K7EPM1;K7EKN2;E5RGZ4	P06733;A0A2R8Y6G6	Alpha-enolase	ENO1	20.5508	NaN	NaN	NaN	21.8636	22.5234	21.1044	20.2068	26	26	24	68.9	68.9	65.4	47.168	0	278.22	7077700000	133	0.403714	1	2.07806	0.916565
3375	Q9NXR7;D6RIH0;R4GNH6	Q9NXR7;D6RIH0;R4GNH6	BRCA1-A complex subunit BRE	BRE;RAPGEF6;C5orf42	19.5036	16.4048	NaN	NaN	16.4719	17.7882	15.5458	NaN	2	2	2	2	2	2	139.58	0.0066783	1.9584	60952000	4	0.403561	1	0.932729	0.916278
3184	Q9H0H5;F8VRD2;H0YIK5;F8VWX0;F8W0L1;F8VZ66;F8VV37;F8VV47;F8W1E5;F8VWY4;F8VVE5;F8VUW9;F8VV39;F8VS54;F8W1T4;F8VRL2;F8VYH6;F8VQZ5;F8VVY0;F8VXH1;F8VQF5	Q9H0H5;F8VRD2	Rac GTPase-activating protein 1	RACGAP1	22.8547	22.2544	23.8343	20.9289	22.0552	21.1613	19.074	18.9397	18	18	18	33.9	33.9	33.9	71.026	0	74.03	1656000000	56	0.40344	1	1.13348	0.916051
3396	Q9NZM5;M0QX73;M0QZ34	Q9NZM5	Glioma tumor suppressor candidate region gene 2 protein	GLTSCR2	25.5768	24.4287	26.375	24.9608	23.3711	22.3332	22.258	21.0034	14	14	13	36.6	36.6	34.5	54.389	0	162.76	6723300000	58	0.402834	1	1.21369	0.914912
3465	Q9UHB6;F8VQE1;F8VS07;F8VRN8;F8VTU2;F8VVQ7	Q9UHB6;F8VQE1;F8VS07;F8VRN8	LIM domain and actin-binding protein 1	LIMA1	24.4972	24.4004	23.8639	22.0079	25.0982	24.7874	23.362	22.8715	58	58	57	65.5	65.5	64.6	85.225	0	323.31	45957000000	470	0.402757	1	0.688531	0.914768
3112	Q9BSC4;H7C1Z3	Q9BSC4	Nucleolar protein 10	NOL10	23.7796	22.7318	23.9414	22.5918	22.6982	21.6595	20.0571	18.83	19	19	19	36.2	36.2	36.2	80.301	0	104.4	3945400000	82	0.402383	1	1.16581	0.914065
2010	P78346;Q5VU10;Q5VU11	P78346;Q5VU10;Q5VU11	Ribonuclease P protein subunit p30	RPP30	25.4873	24.5123	25.6846	22.9521	20.6261	20.0778	21.4106	18.9022	15	15	15	63.1	63.1	63.1	29.321	0	64.961	2378200000	44	0.402251	1	1.69105	0.913817
965	I3VM54;Q9Y2K7	I3VM54;Q9Y2K7	Lysine-specific demethylase 2A	KDM2A	NaN	16.2827	17.6429	NaN	20.3909	20.1039	21.4578	20.4252	17	17	16	19.7	19.7	18.4	130.66	0	26.029	439730000	31	0.402093	1	1.55594	0.913519
3229	Q9H6F5;H0YG79	Q9H6F5	Coiled-coil domain-containing protein 86	CCDC86	27.1597	26.7272	25.7198	23.3551	24.0478	23.5142	24.9894	24.6078	18	18	18	51.9	51.9	51.9	40.235	0	287.17	7953300000	94	0.401542	1	0.92811	0.912483
2224	Q14444;E9PLA9;G3V153	Q14444;E9PLA9;G3V153	Caprin-1	CAPRIN1	21.2228	21.3385	24.7247	22.8094	21.5987	20.8353	22.6001	21.9112	13	13	13	25.4	25.4	25.4	78.365	0	58.797	3061700000	51	0.400945	1	0.812981	0.91136
1126	O14980;C9JKM9;C9J673;C9IZS4;C9JQ02;C9JV99;C9JF49;C9IYM2;F8WF71;H7BZC5	O14980	Exportin-1	XPO1	NaN	NaN	NaN	NaN	17.1647	16.3527	18.4382	17.6964	16	16	16	18.3	18.3	18.3	123.38	0	29.515	292920000	26	0.399451	1	0.838109	0.908549
2435	Q5T6F2;H7C439;A2A305;H0YDN2	Q5T6F2	Ubiquitin-associated protein 2	UBAP2	NaN	NaN	NaN	NaN	18.9624	16.7773	19.8076	18.9897	16	16	14	14.7	14.7	12.7	183.25	0	53.735	599760000	35	0.398936	1	1.20468	0.90758
1003	J3QRU1;P07947;Q5TGY6;P09769	J3QRU1;P07947	Non-specific protein-tyrosine kinase;Tyrosine-protein kinase Yes	YES1	23.8986	22.6978	20.9486	19.4569	23.7242	23.5242	22.128	20.8479	27	27	15	56.4	56.4	42.5	61.386	0	323.31	25205000000	181	0.397631	1	1.04318	0.90512
2204	Q14137;A0A075B729	Q14137	Ribosome biogenesis protein BOP1	BOP1	24.6196	24.0125	25.0507	23.754	23.9832	23.2788	22.0212	21.4139	29	29	29	45.4	45.4	45.4	83.629	0	216.42	9010500000	132	0.396469	1	0.803884	0.902931
2829	Q8TDN6	Q8TDN6	Ribosome biogenesis protein BRX1 homolog	BRIX1	27.0066	25.6285	26.5338	23.9336	23.7969	22.9104	21.6905	20.7526	23	23	23	69.1	69.1	69.1	41.401	0	193.49	11110000000	125	0.396223	1	1.45067	0.902466
23	A0A087WU53;Q9H0U3	A0A087WU53;Q9H0U3	Magnesium transporter protein 1	MAGT1	25.2799	25.6669	20.9454	NaN	23.0553	22.9267	21.6963	17.9855	8	8	7	20.4	20.4	18.5	41.531	0	18.622	2638400000	29	0.395167	1	2.28394	0.900475
1555	P17987;E7ERF2;E7EQR6;F5H282;F5H136;F5GZ03;F5H7Y1;F5GZI8;F5H676;F5GYL4;F5H726	P17987;E7ERF2;E7EQR6;F5H282	T-complex protein 1 subunit alpha	TCP1	NaN	NaN	NaN	16.6995	18.9996	20.089	19.7489	17.3256	18	18	18	34.9	34.9	34.9	60.343	0	50.482	1163000000	42	0.394789	1	0.775742	0.899761
1353	O95782	O95782	AP-2 complex subunit alpha-1	AP2A1	25.4681	25.2308	25.8171	23.624	23.6512	23.2728	23.0396	22.7474	51	51	36	56.2	56.2	41.4	107.54	0	226.77	22937000000	310	0.393343	1	0.775244	0.89703
415	G3V4W0;B4DY08;B2R5W2;G3V4C1;G3V2Q1;P07910;G3V576;G3V2D6;G3V5V7;G3V555;G3V575;A0A0G2JNQ3;O60812;B2RXH8;G3V5X6;G3V3K6;G3V251;A0A0G2JPF8;P0DMR1;B7ZW38;B4DSU6;G3V4M8;G3V2H6	G3V4W0;B4DY08;B2R5W2;G3V4C1;G3V2Q1;P07910;G3V576;G3V2D6;G3V5V7;G3V555;G3V575	Heterogeneous nuclear ribonucleoproteins C1/C2	HNRNPC	29.1375	28.3143	27.8072	27.0659	26.3635	26.0015	27.035	26.0903	21	21	20	58	58	55	28.916	0	323.31	27833000000	187	0.39158	1	0.717779	0.893699
2850	Q8WUB8;S5FZ81	Q8WUB8;S5FZ81	PHD finger protein 10	PHF10	22.0044	22.609	22.2995	20.1201	18.88	15.9097	19.8707	18.5924	8	8	8	19.7	19.7	19.7	56.05	0	43.792	394880000	15	0.391457	1	1.45584	0.893465
1884	P55081	P55081	Microfibrillar-associated protein 1	MFAP1	NaN	NaN	20.6356	NaN	NaN	NaN	20.9436	21.2186	6	6	6	21	21	21	51.958	0	15.243	103460000	6	0.391417	1	1.39945	0.89339
1482	P0DP91;Q03468;D6R9X7;Q8N328	P0DP91;Q03468;D6R9X7	DNA excision repair protein ERCC-6	ERCC6	NaN	NaN	19.4153	NaN	16.1535	NaN	18.2565	17.6466	4	4	4	5	5	5	119.49	0	5.6795	84132000	5	0.390177	1	0.623641	0.891045
3463	Q9UHA3;C9JJV1;H3BMQ2;Q5T2J8;H3BSS5	Q9UHA3	Probable ribosome biogenesis protein RLP24	RSL24D1	22.6064	21.671	20.4978	NaN	22.2109	22.6158	18.9472	16.8728	29	21	17	21	14.2	11.9	156.95	0	41.228	1679500000	47	0.389791	1	1.55741	0.890314
1400	P04844;Q5JYR7;Q5JYR4;H0Y5M1;F2Z3K5;Q5JYR3	P04844	Dolichyl-diphosphooligosaccharide--protein glycosyltransferase subunit 2	RPN2	28.8769	27.428	23.2975	20.0286	26.3079	25.9267	25.2031	23.1712	21	21	21	39.5	39.5	39.5	69.283	0	323.31	24929000000	195	0.389702	1	1.7827	0.890145
2935	Q969V5	Q969V5	Mitochondrial ubiquitin ligase activator of NFKB 1	MUL1	20.183	NaN	NaN	NaN	19.2403	17.8775	NaN	NaN	2	2	2	8.5	8.5	8.5	39.8	0.0013302	3.3985	36910000	4	0.389007	1	1.15424	0.88883
2982	Q96GD4;J3KTD6;J3QLN8;J3QR41;J3KT86;J3KRJ2;J3KRF8;B4DXA6;A0A0A0MSY3;Q5Y191;Q9UQB9	Q96GD4;J3KTD6;J3QLN8;J3QR41;J3KT86	Aurora kinase B	AURKB	22.5214	22.2364	23.2309	20.851	21.0674	21.1266	19.795	18.5359	11	11	9	34.6	34.6	31.7	39.31	0	21.142	746150000	26	0.38723	1	0.966164	0.885463
2405	Q5JVF3;F5H2Q2;A0A2R8Y5T2	Q5JVF3	PCI domain-containing protein 2	PCID2	NaN	18.1797	19.2939	17.2352	NaN	NaN	15.317	14.9905	5	5	5	2.8	2.8	2.8	243.3	0	7.9942	183820000	9	0.387147	1	1.0691	0.885306
2270	Q15149;E9PKG0;E9PIA2;REV__A0A0U1RR03;REV__Q8TF21;REV__Q8IWV8	Q15149	Plectin	PLEC	29.9394	29.4397	29.1064	27.8132	29.1306	28.5143	26.9289	25.7304	505	505	177	81	81	22.4	531.78	0	323.31	1333700000000	5567	0.387024	1	0.901894	0.885072
1751	P42696;A2A2V2;Q5TCT4;H7C5M1	P42696;A2A2V2	RNA-binding protein 34	RBM34	23.3468	23.2457	24.2437	22.5732	22.0523	21.0587	20.4118	18.3201	21	21	21	56.7	56.7	56.7	48.564	0	63.807	2731100000	66	0.386229	1	1.21423	0.883564
1587	P21397	P21397	Amine oxidase [flavin-containing] A	MAOA	22.6796	20.6744	20.6074	19.3186	21.9858	22.0354	18.802	17.4623	8	8	6	19	19	16.7	59.681	0	25.324	871020000	22	0.385929	1	1.14603	0.882996
1549	P17568	P17568	NADH dehydrogenase [ubiquinone] 1 beta subcomplex subunit 7	NDUFB7	22.9014	NaN	NaN	NaN	22.6732	22.7367	18.7914	NaN	2	2	2	14.6	14.6	14.6	16.402	0.002511	2.7062	247530000	5	0.385409	1	2.16698	0.88201
214	A0A0R4J2E8;P43243;A8MXP9;D6REM6;D6R991;B3KM87;H0Y8T4;Q68E03;D6R8Z5;D6RBI2;D6RBK5;D6RE02;D6RIA2;D6RAM9;D6RAY2;D6RCM3;D6REK4;D6RB45;A0A1B0GX04;D6R9F3;D6RBS2	A0A0R4J2E8;P43243;A8MXP9;D6REM6;D6R991	Matrin-3	MATR3	25.1162	24.382	24.0058	21.5004	24.6396	24.2019	27.2415	26.5251	42	42	42	51.1	51.1	51.1	94.622	0	308.18	21129000000	278	0.385278	1	1.09845	0.88176
2147	Q13200;H7C1H2;F8WBS8;C9JPC0;H7C2Q3	Q13200	26S proteasome non-ATPase regulatory subunit 2	PSMD2	NaN	NaN	NaN	NaN	19.9319	20.1544	18.415	17.0137	14	14	14	19.9	19.9	19.9	100.2	0	27.362	457860000	22	0.385049	1	0.960798	0.881327
2761	Q8NBX0	Q8NBX0	Saccharopine dehydrogenase-like oxidoreductase	SCCPDH	22.5193	21.4054	NaN	NaN	19.7708	20.0185	17.5191	NaN	5	5	5	14.2	14.2	14.2	47.151	0	13.463	320020000	9	0.384769	1	2.10809	0.880795
3115	Q9BTC0	Q9BTC0	Death-inducer obliterator 1	DIDO1	NaN	15.844	NaN	NaN	19.5038	18.9226	22.5071	21.4283	32	32	32	23.6	23.6	23.6	243.87	0	79.7	1151400000	51	0.383953	1	1.72304	0.879245
16	A0A087WT20;Q9NV06;B3KME9;E5RHM4;A0A087X1F8	A0A087WT20;Q9NV06;B3KME9	DDB1- and CUL4-associated factor 13	DCAF13	21.5161	21.8908	21.9932	19.9501	22.0907	21.698	19.8449	18.635	19	19	19	35.8	35.8	35.8	67.55	0	47.576	2021500000	52	0.383591	1	0.817792	0.878558
1581	P20645;F5GX30;F5GXE0;H0YGE9;F5H883;H0YGT2;H0YF90;F5H4U1	P20645;F5GX30	Cation-dependent mannose-6-phosphate receptor	M6PR	25.1865	24.263	20.8166	NaN	20.439	21.5577	21.7487	19.6285	8	8	5	35.4	35.4	22.4	30.993	0	40.256	1892900000	32	0.38311	1	2.00539	0.877644
3065	Q99459	Q99459	Cell division cycle 5-like protein	CDC5L	26.7464	25.5056	27.6795	25.4641	23.2295	22.5703	23.8121	23.2808	47	47	47	62.5	62.5	62.5	92.25	0	323.31	18602000000	213	0.38291	1	1.16163	0.877264
1883	P55072;C9IZA5;C9JUP7	P55072	Transitional endoplasmic reticulum ATPase	VCP	27.6047	26.3214	24.0223	21.4422	24.9571	24.6921	25.3695	24.9992	50	50	50	70.5	70.5	70.5	89.321	0	323.31	26449000000	325	0.381969	1	1.12469	0.875476
114	A0A0A0MRF6;Q99996;A0A0A0MRE9;A0A2R8Y590;A0A087WX84;H7BYL6;H0Y6Q0;Q8NEG4	A0A0A0MRF6;Q99996;A0A0A0MRE9	A-kinase anchor protein 9	AKAP9	NaN	NaN	NaN	NaN	16.1462	13.2849	14.836	12.8638	8	8	8	2.6	2.6	2.6	453.49	0	8.9208	28252000	5	0.381678	1	1.18583	0.874922
2600	Q7Z417	Q7Z417	Nuclear fragile X mental retardation-interacting protein 2	NUFIP2	NaN	NaN	NaN	NaN	19.4203	19.0817	19.8634	17.3934	4	4	4	7.9	7.9	7.9	76.12	0.0010323	3.8214	86935000	6	0.380781	1	1.2559	0.873216
3177	Q9H061;E9PI90;E9PIH8	Q9H061;E9PI90	Transmembrane protein 126A	TMEM126A	21.1909	NaN	NaN	NaN	23.3715	23.2693	19.4361	NaN	5	5	5	21.5	21.5	21.5	21.527	0	6.649	312200000	12	0.380757	1	2.19079	0.87317
2038	Q00688;G3V5F2	Q00688	Peptidyl-prolyl cis-trans isomerase FKBP3	FKBP3	NaN	NaN	22.2246	19.6907	21.7578	23.0959	22.1097	20.815	6	6	6	33.5	33.5	33.5	25.177	0	20.592	299620000	14	0.380717	1	1.08007	0.873093
1921	P61221;D6R9I9;O95336;D6RGF4;H0Y990;H0YMP4;K7EN40;H6UMI1;A0A1D5RMR3;A0A1B0GU22;A0A1W2PR57;A0A3B3ITN9;D6RBT7;A0A1B0GTD3;J3KSF6;H7C4A5;Q8TAF8	P61221	ATP-binding cassette sub-family E member 1	ABCE1	21.8501	21.2949	20.7722	19.4215	19.4687	19.958	20.1586	19.1502	31	21	17	22.3	14.8	10.6	224.08	0	118.24	1771800000	49	0.380594	1	0.606268	0.87286
2200	Q14103;H0Y8G5;H0YA96;D6RAF8;D6RF44;D6RD83	Q14103;H0Y8G5;H0YA96;D6RAF8;D6RF44;D6RD83	Heterogeneous nuclear ribonucleoprotein D0	HNRNPD	24.8934	24.0173	24.7411	23.5309	25.4246	25.0775	26.8844	26.4776	16	16	8	34.9	34.9	21.4	38.434	0	57.657	6483100000	99	0.379546	1	0.710052	0.870866
3040	Q96QC0	Q96QC0	Serine/threonine-protein phosphatase 1 regulatory subunit 10	PPP1R10	NaN	NaN	NaN	NaN	18.4053	18.2875	21.8472	20.6957	12	12	12	13.9	13.9	13.9	99.057	0	23.643	337610000	25	0.379512	1	1.22548	0.8708
1371	P00403	P00403	Cytochrome c oxidase subunit 2	MT-CO2	27.7453	27.4008	24.6656	NaN	26.8424	27.1264	23.6956	22.6117	8	8	8	35.2	35.2	35.2	25.565	0	34.532	9670200000	66	0.379203	1	2.47695	0.870212
1488	P11142;E9PKE3;E9PNE6;A8K7Q2;E9PN89;E9PLF4;E9PQQ4;E9PQK7;E9PS65;P54652;E9PPY6;E9PN25;E9PM13;E9PI65	P11142;E9PKE3;E9PNE6;A8K7Q2	Heat shock cognate 71 kDa protein	HSPA8	27.7715	27.7632	27.1279	25.2715	26.8673	26.5634	25.6577	25.2192	41	41	21	65	65	39.3	70.897	0	323.31	52298000000	395	0.378664	1	0.651785	0.869186
3477	Q9UHR4	Q9UHR4	Brain-specific angiogenesis inhibitor 1-associated protein 2-like protein 1	BAIAP2L1	24.0148	NaN	NaN	NaN	18.8878	20.063	16.1775	NaN	14	14	14	36	36	36	56.882	0	131.52	1268100000	26	0.378425	1	1.86889	0.868731
1201	O43823;M0QYL4	O43823	A-kinase anchor protein 8	AKAP8	NaN	18.9482	19.9076	NaN	17.5736	18.9329	20.1422	19.5989	6	6	6	13.7	13.7	13.7	76.107	0	12.477	119470000	11	0.378224	1	1.26125	0.868348
1358	O95816	O95816	BAG family molecular chaperone regulator 2	BAG2	26.3003	25.7586	24.3716	21.5762	23.5805	23.8116	23.0134	21.9603	12	12	12	52.6	52.6	52.6	23.772	0	41.024	3831500000	52	0.37766	1	1.03979	0.867272
3135	Q9BW27;J3QL54;J3KT10;F5H0W7;J3QLD4;J3QLH0;J3QLV0;J3KS87;J3KSH3;J3KRC0;J3KTC7;J3QL91	Q9BW27;J3QL54;J3KT10;F5H0W7;J3QLD4	Nuclear pore complex protein Nup85	NUP85	20.6628	18.4714	NaN	NaN	19.9132	20.1536	20.3397	19.0884	13	13	13	22.9	22.9	22.9	75.019	0	33.88	1022500000	40	0.376862	1	1.37171	0.865751
400	B0QYW5;F6RTR7;O43808;F8WE74	B0QYW5;F6RTR7;O43808;F8WE74	Peroxisomal membrane protein PMP34	SLC25A17	22.3301	22.0688	NaN	NaN	19.7754	20.1026	19.8255	NaN	4	4	4	22.7	22.7	22.7	25.721	0	6.5911	138870000	7	0.376473	1	1.97234	0.865009
2320	Q16531;F5GY55;F5H2L3;F5GWI0;F5GZY8;F5GYG8;F5H198	Q16531;F5GY55	DNA damage-binding protein 1	DDB1	24.6936	24.1903	22.9153	21.5056	24.6277	23.6709	26.2169	25.4202	49	49	49	47.3	47.3	47.3	126.97	0	214.36	12912000000	219	0.376439	1	0.916635	0.864944
1075	O00267;M0QYL9	O00267	Transcription elongation factor SPT5	SUPT5H	20.2474	19.7919	20.3644	19.4292	21.0288	20.5546	23.3628	22.0279	23	23	23	21	21	21	150.03	0	95.313	1419500000	54	0.376139	1	0.79995	0.864372
756	J3KPG5;F8VU39;Q9UIF9;A0A0C4DGI9;H0YII3;H0YHL2;H0YHQ7	J3KPG5;F8VU39;Q9UIF9;A0A0C4DGI9	Bromodomain adjacent to zinc finger domain protein 2A	BAZ2A	23.9848	24.1701	21.4413	19.5344	21.3254	20.375	23.2204	21.7209	33	33	33	23.4	23.4	23.4	208.07	0	240.05	3832300000	96	0.375438	1	1.04286	0.863033
1748	P42356;A8MTF1;A4QPH2	P42356	Phosphatidylinositol 4-kinase alpha	PI4KA	16.874	NaN	NaN	NaN	16.4834	16.7556	17.5289	NaN	23	23	23	13	13	13	236.83	0	63.908	1135600000	36	0.375089	1	0.547049	0.862368
1576	P20248	P20248	Cyclin-A2	CCNA2	17.9289	20.1277	20.376	NaN	NaN	NaN	NaN	NaN	4	4	4	11.3	11.3	11.3	48.55	0	9.731	66141000	4	0.373455	1	1.30576	0.859246
147	A0A0A6YYA0;Q9Y3B3;G3V2Y2	A0A0A6YYA0;Q9Y3B3	Transmembrane emp24 domain-containing protein 7	TMED7-TICAM2;TMED7	25.1835	25.5505	21.5508	NaN	23.2781	23.1047	22.5588	19.931	9	9	9	50.5	50.5	50.5	21.233	0	27.887	1633300000	33	0.373192	1	1.70373	0.858745
453	B7Z645;A8MQB8;A0A087WXI3;R9WNI0;Q8IXW7;A0A087WY29;A0A087WWR6	B7Z645;A8MQB8;A0A087WXI3		SYNCRIP;FMR1	25.8495	25.0683	26.8251	25.4186	23.5186	23.0188	23.969	23.2428	44	44	2	41.3	41.3	2.2	127.39	0	298.51	21318000000	215	0.373172	1	0.853434	0.858707
2235	Q14683;G8JLG1;H0Y7K8;V9GY57;V9GYN9	Q14683;G8JLG1	Structural maintenance of chromosomes protein 1A;Structural maintenance of chromosomes protein	SMC1A	21.4549	21.9641	23.4187	22.2345	23.5356	23.5316	22.9838	21.403	44	44	44	36.7	36.7	36.7	143.23	0	204.53	4399000000	139	0.373158	1	0.564989	0.85868
2348	Q2TB10;A0A087WXB4;C9JHX9;C9JLY3;C9K0M9	Q2TB10	Zinc finger protein 800	ZNF800	21.912	21.7889	22.2414	19.4431	18.558	17.9143	18.1655	16.2562	10	10	10	20.2	20.2	20.2	75.235	0	25.838	470110000	15	0.372855	1	1.36859	0.8581
3364	Q9NWW5;A0A0S2Z5D0;H3BUV4;A0A1B0GUD2;H3BUT1;A0A1B0GTU6;A0A1B0GW73;H3BNF1;A0A1B0GTV3;H3BTY4;A0A1B0GU90;H3BRN7	Q9NWW5;A0A0S2Z5D0;H3BUV4;A0A1B0GUD2;H3BUT1;A0A1B0GTU6;A0A1B0GW73;H3BNF1;A0A1B0GTV3;H3BTY4	Ceroid-lipofuscinosis neuronal protein 6	CLN6	24.1351	24.8447	19.7263	NaN	21.7853	21.9554	20.1724	NaN	4	4	4	21.2	21.2	21.2	35.919	0	104.49	511120000	13	0.372641	1	2.34829	0.857691
1257	O75190;A0A0J9YX62;E9PH18;C9JRD2;C9J2C4;C9JXB9;Q8NHS0;P25686	O75190;A0A0J9YX62	DnaJ homolog subfamily B member 6	DNAJB6	20.8685	21	22.777	17.8779	NaN	NaN	19.0132	18.1636	3	3	3	12.9	12.9	12.9	36.087	0	8.097	195470000	7	0.372046	1	1.69881	0.856553
2110	Q12789;H3BRD0;H3BU55;H3BU37	Q12789	General transcription factor 3C polypeptide 1	GTF3C1	20.6028	20.2838	17.297	16.873	18.4993	17.0721	20.4489	18.7535	28	28	28	14.1	14.1	14.1	293.84	0	113.77	1066000000	45	0.371503	1	0.966404	0.855516
1368	P00167	P00167	Cytochrome b5	CYB5A	24.5868	23.6086	NaN	NaN	20.698	20.8843	19.903	NaN	3	3	3	32.1	32.1	32.1	15.33	0	25.625	433040000	8	0.371149	1	2.42526	0.854836
1933	P61964;V9GZ59;V9GYQ5;Q86VZ2	P61964	WD repeat-containing protein 5	WDR5	26.1824	25.2747	26.5872	24.4651	22.4422	22.7589	24.1189	22.9403	16	16	16	65.3	65.3	65.3	36.588	0	111.42	4811000000	73	0.371058	1	0.972897	0.854664
1996	P67775;P62714;E7ESG8;E5RHC1;E5RFI3;E5RHP4;H0YC23;H3BV22;H3BTA2;P60510;H0YBN9;E5RI56	P67775;P62714;E7ESG8;E5RHC1	Serine/threonine-protein phosphatase 2A catalytic subunit alpha isoform;Serine/threonine-protein phosphatase 2A catalytic subunit beta isoform;Serine/threonine-protein phosphatase	PPP2CA;PPP2CB	NaN	NaN	NaN	19.0957	18.4275	19.2494	19.994	20.7639	8	8	8	24.9	24.9	24.9	35.594	0	15.256	276600000	13	0.37089	1	-0.800439	-0.854342
2324	Q16559;B7ZLP8;Q8NB59;E5RHI4;I3NI50;D6RC46;H7C200	Q16559	T-cell acute lymphocytic leukemia protein 2	TAL2	17.6462	18.8359	NaN	NaN	17.0544	16.2436	NaN	NaN	12	12	12	12.8	12.8	12.8	103.61	0	15.328	193520000	14	0.370125	1	1.10083	0.852877
3116	Q9BTV4;V9GY05	Q9BTV4	Transmembrane protein 43	TMEM43	27.6096	26.4939	23.1636	19.5186	24.8631	24.5279	23.2574	22.1068	21	21	21	52.5	52.5	52.5	44.875	0	183.48	11633000000	126	0.369812	1	1.56161	0.852278
1600	P22612;A0A0U1RRK5	P22612;A0A0U1RRK5	cAMP-dependent protein kinase catalytic subunit gamma	PRKACG	22.4209	22.291	18.9304	NaN	23.3374	23.2548	19.8774	15.7774	10	10	10	14.9	14.9	14.9	89.527	0	27.854	1269700000	29	0.369726	1	2.00554	0.852113
1781	P47897;C9J165;A0A0U1RQT0;A0A0U1RQM8;A0A0U1RQU2;A0A0U1RQL2;A0A0U1RRI9;A0A0U1RQE9;F2Z2V6	P47897	Glutamine--tRNA ligase	QARS	23.8003	23.4145	21.5895	18.0505	22.2402	22.2663	20.9358	20.3161	23	23	2	34.6	34.6	3.6	87.798	0	114.17	2528600000	74	0.369384	1	1.12958	0.851459
1631	P26368;K7ENG2;H3BRN5	P26368	Splicing factor U2AF 65 kDa subunit	U2AF2	23.488	22.4473	20.5397	16.9678	23.7759	23.47	23.6474	22.8258	39	39	35	40	40	36.2	136.51	0	184.12	6709800000	176	0.368044	1	1.43503	0.84889
2192	Q13838;Q5STU3;A0A0G2JJZ9;A0A140T9X3;A0A140T9X9;F6UJC5;A0A140TA18;H0Y400;H0YCC6	Q13838;Q5STU3;A0A0G2JJZ9;A0A140T9X3	Spliceosome RNA helicase DDX39B	DDX39B	23.201	21.2106	23.0616	20.8365	24.9101	25.0246	26.7078	25.654	21	21	2	52.3	52.3	9.1	48.991	0	58.946	5205500000	104	0.367769	1	1.28868	0.848364
2298	Q15650;H0YL91;H0YK63;H0YLN7	Q15650;H0YL91	Activating signal cointegrator 1	TRIP4	19.5393	18.2516	21.9601	18.2469	NaN	NaN	NaN	NaN	8	8	8	18.1	18.1	18.1	66.145	0	17.496	164480000	10	0.367597	1	1.3772	0.848033
3017	Q96KR1	Q96KR1	Zinc finger RNA-binding protein	ZFR	22.0335	22.1058	21.363	20.4824	21.5832	21.5173	23.4801	22.2464	23	23	17	29.5	29.5	22.6	117.01	0	168.35	2172200000	92	0.366948	1	0.526985	0.846789
3077	Q99714;Q5H928	Q99714;Q5H928	3-hydroxyacyl-CoA dehydrogenase type-2	HSD17B10	24.7605	23.2751	19.8827	NaN	23.4022	23.7927	19.923	16.9092	14	14	14	28.2	28.2	28.2	71.538	0	286.95	2037400000	62	0.366822	1	2.06064	0.846546
3351	Q9NVP1;H7C452	Q9NVP1	ATP-dependent RNA helicase DDX18	DDX18	26.5808	26.2929	26.7189	24.5748	24.9208	23.913	22.9118	22.1899	38	38	38	61.9	61.9	61.9	75.406	0	323.31	22087000000	205	0.366707	1	1.04043	0.846327
654	E9PHI4;O94901;H0Y6N5;H7C2K3;C9JK55;H7C3X3;H7C019;C9JS54;C9JJU6;C9K051;C9JR15	E9PHI4;O94901;H0Y6N5	SUN domain-containing protein 1	SUN1	19.5565	17.7042	NaN	NaN	20.3093	19.9973	NaN	15.6043	22	22	5	35.2	35.2	10.2	91.112	0	92.855	1113200000	38	0.365894	1	1.33374	0.844765
1934	P61978;S4R457;S4R359	P61978	Heterogeneous nuclear ribonucleoprotein K	HNRNPK	24.7819	24.3606	24.6835	23.5339	25.8625	25.8081	26.7623	25.8498	25	25	8	59.6	59.6	19	50.976	0	136.49	12379000000	190	0.365261	1	0.634467	0.843551
1725	P38435;F8WDU9;F8WCF0;F8WB98	P38435	Vitamin K-dependent gamma-carboxylase	GGCX	22.5969	21.7118	19.3341	NaN	19.4163	20.1026	18.8019	16.7939	8	8	8	10.9	10.9	10.9	87.56	0	14.654	428020000	14	0.365209	1	1.32752	0.84345
1205	O43913;G3V0H0	O43913	Origin recognition complex subunit 5	ORC5	20.8654	NaN	NaN	NaN	17.5929	18.2358	17.8985	16.5941	3	3	3	11	11	11	50.282	0	6.4158	69000000	4	0.364018	1	1.05591	0.841163
2364	Q49AS3;H0YNK4	Q49AS3	Putative protein LRRC37A5P	LRRC37A5P	24.5684	23.0864	24.8291	23.1218	24.1662	23.7985	20.8175	20.2699	23	23	23	32.3	32.3	32.3	82.991	0	91.686	5162000000	107	0.363717	1	1.02613	0.840583
3221	Q9H4G4;D6RB50;D6RD81	Q9H4G4	Golgi-associated plant pathogenesis-related protein 1	GLIPR2	19.3345	NaN	NaN	NaN	17.123	16.8119	NaN	NaN	8	8	5	6.4	6.4	4.1	157.23	0	154.99	3690600000	45	0.363159	1	0.923989	0.839512
2726	Q8N5C6	Q8N5C6	S1 RNA-binding domain-containing protein 1	SRBD1	23.479	22.7047	23.6607	20.8649	19.1608	19.1471	20.3085	19.1398	38	38	37	23.2	23.2	22.5	200.36	0	142.87	4078700000	99	0.363004	1	1.18813	0.839213
635	E9PEI0;Q69YH5	E9PEI0;Q69YH5	Cell division cycle-associated protein 2	CDCA2	17.6666	NaN	NaN	NaN	16.2235	NaN	18.4824	17.4786	7	7	7	11.7	11.7	11.7	111.01	0	13.585	45249000	10	0.362453	1	0.625831	0.838152
1131	O15083;H7C4G9;E9PN57;E5RGA6	O15083;H7C4G9	ERC protein 2	ERC2	NaN	NaN	NaN	NaN	18.9361	19.0996	17.5168	16.492	10	5	4	6.9	4	3.5	193.01	0	14.071	179410000	9	0.36194	1	0.780945	0.837166
107	Q5T092;A0A0A0MR06;Q5T091;O15258;Q5T093	Q5T092;A0A0A0MR06;Q5T091;O15258;Q5T093	Protein RER1	RER1	24.8148	23.5232	NaN	NaN	20.9133	21.3658	20.3426	NaN	5	5	5	36.7	36.7	36.7	18.388	0	38.622	408310000	7	0.361931	1	2.03685	0.83715
2047	Q01780;K7EJ37	Q01780	Exosome component 10	EXOSC10	24.0829	23.7603	24.6955	23.3818	22.7586	22.2029	21.8221	21.0087	35	35	35	52.3	52.3	52.3	100.83	0	116.78	6041000000	132	0.361647	1	0.751322	0.836602
1679	P31689	P31689	DnaJ homolog subfamily A member 1	DNAJA1	24.237	23.5028	23.4242	22.4816	22.7363	22.6511	21.5284	20.3219	15	15	15	46.9	46.9	46.9	44.868	0	48.075	1610600000	41	0.36159	1	0.742109	0.836493
2347	Q2TAY7	Q2TAY7	WD40 repeat-containing protein SMU1;WD40 repeat-containing protein SMU1, N-terminally processed	SMU1	20.5642	21.1003	22.7555	20.5291	22.1021	22.032	24.0403	22.8426	15	15	15	36.3	36.3	36.3	57.543	0	42.344	1334100000	57	0.361201	1	0.739521	0.835744
2878	Q92466;A0A087X0X5;A0A087WW71;A0A087WYT8;A0A087WV56;A0A087WTQ7	Q92466	DNA damage-binding protein 2	DDB2	24.1193	23.935	21.7071	NaN	23.4176	22.969	25.6258	24.7476	18	18	18	49.9	49.9	49.9	47.863	0	59.052	2751100000	51	0.360868	1	1.81165	0.835103
3159	Q9BZE4;Q5T3R7	Q9BZE4	Nucleolar GTP-binding protein 1	GTPBP4	23.3641	23.8447	24.5613	22.722	23.9605	23.1744	21.7552	21.0922	28	28	28	51.6	51.6	51.6	73.964	0	77.714	7808600000	134	0.360568	1	0.701938	0.834525
1835	P51531;F6VDE0;A0A0U1RQZ9;A0A0U1RRG6;A0A0U1RRD6;A0A0U1RRF8;A0A0A0MSS5;F6UH26;A0A0U1RQU0;A0A0U1RR09;A0A0U1RQE1;F6XE55;A0A0U1RQW7;A0A0U1RRN2;B1ALG1;A0A0U1RR83;A0A0U1RQX3;F6T8Q0;A0A0U1RR26;A0A1W2PS06;B4DNT1;B1ALF6;B1ALG2;A0A0A0MT03;A0A1B0GWA8;A0A1B0GU54;A0A0U1RRJ8;A0A0U1RRJ4;F6RS74	P51531;F6VDE0;A0A0U1RQZ9	Probable global transcription activator SNF2L2	SMARCA2	21.4519	20.9088	18.1108	17.7971	19.7157	18.3488	21.1683	19.9027	22	11	11	14.5	8.4	8.4	181.28	0	26.446	592790000	26	0.359552	1	0.872313	0.832568
2374	Q52LJ0	Q52LJ0	Protein FAM98B	FAM98B	NaN	NaN	NaN	NaN	19.5751	19.6575	19.851	19.2445	6	3	3	15.9	8.3	8.3	45.547	0	6.2193	72136000	5	0.359457	1	0.88371	0.832384
3287	Q9NP72;A0A087X163;Q5W0J0;H0Y6T8	Q9NP72;A0A087X163;Q5W0J0;H0Y6T8	Ras-related protein Rab-18	RAB18	25.5321	25.1212	24.5345	18.7154	21.3074	22.0447	20.1025	19.0109	9	9	9	49.5	49.5	49.5	22.977	0	33.33	2024900000	37	0.359082	1	1.6461	0.831662
2247	Q14807;H3BRB3;H3BTH5;H3BQB9	Q14807;H3BRB3	Kinesin-like protein KIF22;Kinesin-like protein	KIF22	22.3698	20.5216	22.8596	20.5105	18.6409	19.3176	19.3143	19.0773	14	14	13	29.9	29.9	29.6	73.261	0	41.457	761500000	26	0.358632	1	0.939399	0.830794
2313	Q15910;Q05BJ3	Q15910	Histone-lysine N-methyltransferase EZH2	EZH2	19.997	20.2006	18.1473	NaN	17.1216	NaN	19.3856	18.678	4	4	3	7.9	7.9	6.2	85.362	0	8.482	121240000	8	0.358251	1	1.10696	0.83006
2639	S4R3V8;Q86X29;M0R1W9;M0QZL9	S4R3V8;Q86X29	Lipolysis-stimulated lipoprotein receptor	LSR	NaN	21.2795	17.8153	NaN	16.904	18.3136	NaN	NaN	14	14	14	35.6	35.6	35.6	66.175	0	58.158	1817700000	33	0.358094	1	-1.05839	-0.829757
3146	Q9BXP2;C9J0I5;C9JBD8	Q9BXP2	Solute carrier family 12 member 9	SLC12A9	21.2298	19.1211	NaN	NaN	NaN	15.8973	15.9427	14.9548	5	5	5	6.8	6.8	6.8	96.109	0	8.9074	220080000	10	0.357959	1	1.25983	0.829496
1256	O75182;M0QYC5	O75182;M0QYC5	Paired amphipathic helix protein Sin3b	SIN3B	NaN	NaN	NaN	NaN	18.4377	17.9815	19.9428	18.3499	7	7	7	8.3	8.3	8.3	133.06	0	9.1415	115390000	7	0.357928	1	0.910353	0.829437
3347	Q9NVI1;F8W7R3;H3BP78;H3BT54;H3BMG4;H3BS60;H3BQE2;H3BN35	Q9NVI1	Fanconi anemia group I protein	FANCI	20.9029	20.3715	20.9966	19.7216	21.6215	21.8847	19.4981	17.9672	41	41	41	21.9	21.9	21.9	241.48	0	91.401	1834600000	60	0.357765	1	0.768522	0.829122
2362	Q49A26;K7EMM8;K7EQB2;K7ELL0;K7EPU6;K7EK70	Q49A26;K7EMM8	Putative oxidoreductase GLYR1	GLYR1	25.8754	24.5978	25.5922	22.7236	21.1554	21.4672	22.1521	21.2806	19	19	19	45	45	45	60.547	0	119.97	4760300000	82	0.35753	1	1.17646	0.828669
1280	O75683	O75683	Surfeit locus protein 6	SURF6	23.5217	22.7842	24.6293	22.8921	22.5779	21.2791	19.8563	19.2108	14	14	14	41.3	41.3	41.3	41.45	0	65.669	1489500000	44	0.357224	1	1.10473	0.828078
3528	Q9UMY1;H7C2B1	Q9UMY1;H7C2B1	Nucleolar protein 7	NOL7	25.1003	23.6369	26.0294	23.9872	22.8487	22.7503	21.4285	20.8583	8	8	8	27.6	27.6	27.6	29.426	0	74.908	1957300000	38	0.357195	1	1.04358	0.828022
344	A1A4Z1;P26599;A0A0U1RRM4;A0A0G2JPB7;K7EK45;A0A087WUW5;K7ES59;K7EKJ7;K7ELW5;A0A087WU68;X6R242	A1A4Z1;P26599;A0A0U1RRM4	Polypyrimidine tract-binding protein 1	IQUB;PTBP1	20.4181	18.9147	20.0262	18.1778	22.4798	22.2755	23.6102	22.5064	13	13	11	10	10	9	194.9	0	71.565	3182600000	99	0.357106	1	1.16499	0.82785
2964	Q96DX4;H3BQQ7;H3BSC7;H3BPL2	Q96DX4	RING finger and SPRY domain-containing protein 1	RSPRY1	20.8324	18.4465	NaN	NaN	20.5691	20.495	18.5483	16.5194	17	17	17	20.9	20.9	20.9	116.55	0	101.91	888840000	27	0.356325	1	1.55379	0.826343
3431	Q9P2W7	Q9P2W7	Galactosylgalactosylxylosylprotein 3-beta-glucuronosyltransferase 1	B3GAT1	18.2266	NaN	NaN	NaN	15.9865	16.0403	15.7059	14.2142	2	2	2	0.8	0.8	0.8	262.15	0.0022236	2.8162	51887000	6	0.356205	1	0.761836	0.82611
1510	P13639	P13639	Elongation factor 2	EEF2	22.2475	23.3903	NaN	20.9854	22.3043	22.4608	22.3958	21.8192	52	52	51	62.2	62.2	61.1	95.337	0	246.69	14257000000	169	0.355946	1	-1.16811	-0.825611
2992	Q96HY6;A0A0A0MRX2	Q96HY6;A0A0A0MRX2	DDRGK domain-containing protein 1	DDRGK1	24.9345	23.9699	20.93	NaN	21.8981	22.0892	19.3184	17.7822	5	5	5	30.9	30.9	30.9	35.61	0	149.48	987470000	22	0.355459	1	1.80938	0.824671
2089	Q08211	Q08211	ATP-dependent RNA helicase A	DHX9	27.6778	27.3343	27.7271	26.1398	25.437	24.9895	25.1364	24.3696	68	68	68	59.4	59.4	59.4	140.96	0	323.31	77227000000	501	0.353265	1	0.78626	0.820428
2859	Q8WVM8;J3KNG4;G3V4I1;G3V5F3;G3V2M8;G3V3K9;G3V363;H0YJS6;G3V5E2;H0YJY1	Q8WVM8	Sec1 family domain-containing protein 1	SCFD1	25.0842	23.6168	19.4853	NaN	21.2118	21.1331	20.6463	19.5423	17	17	17	33.6	33.6	33.6	72.379	0	168.4	2560100000	59	0.352789	1	1.79428	0.819506
1775	P46937;H0YCI3	P46937	Transcriptional coactivator YAP1	YAP1	NaN	NaN	20.088	NaN	NaN	NaN	20.6785	20.5656	4	4	4	15.7	15.7	15.7	54.461	0	15.241	85970000	6	0.351596	1	1.44164	0.817197
819	G3XAI9;Q5BKY9;Q8N9E0	G3XAI9;Q5BKY9;Q8N9E0	Protein FAM133B;Protein FAM133A	FAM133B;FAM133A	23.1571	NaN	NaN	21.1852	20.6984	20.2048	20.255	NaN	2	2	2	17.1	17.1	17.1	12.41	0.0039562	2.3399	142320000	5	0.351584	1	1.57227	0.817173
1706	P35579;Q5BKV1;B1AH99;REV__S4R3H4;REV__E7EQT4;A0A087X0T3;REV__Q9UKV3;P12883;Q9UKX3;Q9Y623;P12882;P11055;Q9UKX2;A7E2Y1	P35579	Myosin-9	MYH9	29.1736	28.5062	28.4164	27.7313	26.6517	26.1022	26.4825	25.0282	237	237	200	78.9	78.9	68.3	226.53	0	323.31	394040000000	2052	0.351407	1	0.83906	0.816831
3137	Q9BWF3;E9PB51;D6R9K7;J3QRR5	Q9BWF3;E9PB51;D6R9K7;J3QRR5	RNA-binding protein 4	RBM4	NaN	21.6811	NaN	20.5429	22.2968	21.4184	24.0002	23.3817	14	14	3	42.6	42.6	15.7	40.313	0	86.933	1136300000	54	0.351004	1	-1.45968	-0.81605
2379	Q53GS7	Q53GS7	Nucleoporin GLE1	GLE1	NaN	NaN	19.3944	NaN	23.4064	23.0798	21.3225	20.3367	4	4	4	5.6	5.6	5.6	79.835	0.0010399	3.8982	1133000000	7	0.350824	1	1.7624	0.815701
2645	Q86XP3;A0A0A0MSJ0;J3KRE3;J3QRI2;J3KTK9	Q86XP3;A0A0A0MSJ0	ATP-dependent RNA helicase DDX42	DDX42	NaN	NaN	NaN	NaN	18.8723	19.3194	20.5197	19.4466	11	11	11	19.9	19.9	19.9	102.97	0	20.403	147480000	25	0.350808	1	1.19871	0.81567
489	C9JE12;C9JCW7;Q9BVT8	C9JE12;C9JCW7;Q9BVT8	Transmembrane and ubiquitin-like domain-containing protein 1	TMUB1	24.2954	24.4881	NaN	NaN	20.7044	20.1426	19.5857	NaN	3	3	3	33.6	33.6	33.6	16.12	0	7.1796	255600000	8	0.350672	1	2.13744	0.815406
2540	Q6UWP7;C9K0C3	Q6UWP7	Lysocardiolipin acyltransferase 1	LCLAT1	22.0362	19.9553	NaN	NaN	18.0604	18.3941	17.9946	NaN	6	6	6	15.5	15.5	15.5	48.92	0	12.717	190250000	6	0.350144	1	1.22201	0.814384
2908	Q92769;E5RFI6;E5RJ04;E5RGV4;E5RHE7;E5RH52;E5RG37;E5RFP9;H3BM24;E5RK19	Q92769;E5RFI6;E5RJ04;E5RGV4;E5RHE7;E5RH52;E5RG37;E5RFP9;H3BM24	Histone deacetylase 2	HDAC2	22.2344	23.4679	22.0245	18.9439	22.3027	21.8334	23.2812	22.3378	6	6	3	14.8	14.8	7.2	55.364	0	16.067	1127900000	26	0.349159	1	0.814972	0.812473
600	E7EPN9;Q9Y520;H7C5N8;A0A2R8YET2;A0A2R8Y7F4;A0A0A0MS30;A0A2R8Y424;A0A1W2PQP5;Q5JSZ5	E7EPN9;Q9Y520	Protein PRRC2C	PRRC2C	22.2634	22.7774	22.8748	21.985	20.7677	19.6952	22.5156	21.3612	56	56	55	25.3	25.3	25.1	331.33	0	261.08	6101600000	166	0.348788	1	0.650677	0.811752
971	S4R3Q9;J3KNA0;Q15070;E7EVY0;C9JC63	S4R3Q9;J3KNA0;Q15070;E7EVY0	Mitochondrial inner membrane protein OXA1L	OXA1L	23.3535	23.9757	22.6998	NaN	20.656	22.6285	18.3335	NaN	7	7	7	15.2	15.2	15.2	48.519	0	15.381	992720000	17	0.348578	1	2.20678	0.811345
448	B7Z2R7;Q5T8D3;X6RDD7;Q5T8E0	B7Z2R7;Q5T8D3;X6RDD7;Q5T8E0	Acyl-CoA-binding domain-containing protein 5	ACBD5	19.2083	20.5966	NaN	NaN	18.4213	18.177	16.9491	NaN	4	4	4	9.8	9.8	9.8	58.792	0	5.0328	117250000	1	0.348389	1	1.29472	0.810978
1169	O43242;H0YGV8	O43242	26S proteasome non-ATPase regulatory subunit 3	PSMD3	16.6723	NaN	NaN	NaN	NaN	NaN	14.7042	21.2302	13	13	13	28.7	28.7	28.7	60.977	0	24.324	267270000	17	0.347979	1	-1.22445	-0.810184
1435	P07814;V9GYZ6	P07814;V9GYZ6	Bifunctional glutamate/proline--tRNA ligase;Glutamate--tRNA ligase;Proline--tRNA ligase	EPRS	24.2151	23.5373	20.5873	19.2834	22.5097	22.4486	21.5385	19.2195	39	39	37	35.6	35.6	33.6	170.59	0	323.31	4876600000	142	0.347502	1	1.09045	0.809256
68	A0A087WYN9;Q7Z478;H0Y8L1	A0A087WYN9;Q7Z478	ATP-dependent RNA helicase DHX29	DHX29	19.1991	19.9205	22.4862	20.7421	17.0853	NaN	NaN	NaN	25	24	24	24.1	23.3	23.3	155.29	0	135.22	1276500000	45	0.347495	1	1.73758	0.809242
2573	Q7KZF4;H7C597	Q7KZF4	Staphylococcal nuclease domain-containing protein 1	SND1	24.4089	24.3088	24.7599	23.0266	22.4718	22.4989	22.4805	21.5822	35	35	35	50.1	50.1	50.1	102	0	286.43	6747900000	138	0.347013	1	0.676128	0.808307
2612	Q7Z7K6;A0A0M3HER2	Q7Z7K6;A0A0M3HER2	Centromere protein V	CENPV	20.0856	21.264	21.4671	NaN	19.8822	20.3143	NaN	NaN	5	5	5	40.7	40.7	40.7	29.946	0	14.299	190170000	8	0.346943	1	1.77622	0.808171
3310	Q9NR77;F5H4N4;A0A087X249;F5GXM0	Q9NR77;F5H4N4	Peroxisomal membrane protein 2	PXMP2	22.487	21.5335	NaN	NaN	NaN	NaN	18.4933	NaN	4	4	4	15.4	15.4	15.4	22.252	0	5.902	117860000	5	0.346914	1	1.691	0.808115
808	G3V394;F8WE88;Q9Y4I1;A0A087WY00;F8W6H6;E7ERV5;Q9NQX4;Q9UES5;O95317;H0YMK3;G3V3C9;H0YM93;H0YM96	G3V394;F8WE88;Q9Y4I1;A0A087WY00;F8W6H6	Unconventional myosin-Va	MYO5A	20.7266	21.0851	19.1796	18.3517	20.6721	19.9324	17.8947	12.7583	31	31	27	19.3	19.3	16.9	215.47	0	65.725	1783700000	72	0.346435	1	1.58637	0.807185
554	D6R9P3;D6RD18;D6RBZ0;Q99729	D6R9P3;D6RD18;D6RBZ0;Q99729	Heterogeneous nuclear ribonucleoprotein A/B	HNRNPAB	22.856	22.8127	22.9778	21.805	23.2767	22.7209	24.9321	24.3807	9	9	9	28.2	28.2	28.2	30.302	0	31.423	1488800000	42	0.346341	1	0.580788	0.807002
1150	O15371;B0QYA5;B0QYA4;B0QYA8;B0QYA6;A0A0D9SGB5	O15371	Eukaryotic translation initiation factor 3 subunit D	EIF3D	22.0609	21.846	21.4081	21.1644	20.4116	19.4855	20.2323	19.0603	11	11	11	24.8	24.8	24.8	63.972	0	45.601	1034900000	30	0.346288	1	0.639178	0.806898
1232	O60732	O60732	Melanoma-associated antigen C1	MAGEC1	NaN	NaN	18.7003	NaN	NaN	NaN	16.6769	15.8753	5	5	4	5	5	4.3	123.64	0	8.0141	68582000	8	0.346139	1	0.756847	0.806608
2861	Q8WVX9;E9PNW8;E9PPB8	Q8WVX9;E9PNW8	Fatty acyl-CoA reductase 1	FAR1	25.2473	24.5111	19.2433	NaN	21.163	21.2495	20.8357	17.2818	15	15	14	34	34	30.9	59.356	0	36.433	2276400000	40	0.345653	1	1.87774	0.805663
1316	O94992	O94992	Protein HEXIM1	HEXIM1	NaN	NaN	21.7679	NaN	NaN	NaN	19.4459	18.5307	2	2	2	14.8	14.8	14.8	40.623	0	11.147	60629000	7	0.345456	1	1.19586	0.805281
587	E5RJ29;Q9NYI0;B4DKF8;E5RJE4;E5RFG7;E5RH02;H0YAQ7;A0A087WXD8;H0YC20	E5RJ29;Q9NYI0;B4DKF8	PH and SEC7 domain-containing protein 3	PSD3	NaN	NaN	NaN	NaN	20.8794	20.6565	19.4889	19.334	11	11	8	16	16	10.2	108.99	0	25.81	962820000	17	0.344924	1	1.36304	0.804247
2212	Q14202;A6NHB5;A6NHN7;A6NL54	Q14202;A6NHB5;A6NHN7	Zinc finger MYM-type protein 3	ZMYM3	18.9609	20.2196	18.2231	NaN	20.5588	19.1724	22.4901	20.7953	23	23	22	22.7	22.7	22.7	152.38	0	43.843	787740000	41	0.344854	1	1.36546	0.804109
1898	P57088;D6RAA6;H0Y8N0;J3KN43;D6RBY2	P57088;D6RAA6	Transmembrane protein 33	TMEM33	28.3197	27.4095	23.6745	20.0975	24.5239	24.8898	23.8256	21.6011	10	10	10	42.5	42.5	42.5	27.978	0	92.852	8249100000	51	0.344671	1	1.58647	0.803754
2801	Q8NHQ9;F5H5U2;E7EX41	Q8NHQ9;F5H5U2	ATP-dependent RNA helicase DDX55	DDX55	24.5082	23.9981	24.7816	22.7394	19.7263	17.3314	20.1914	18.3099	20	20	20	35	35	35	68.546	0	53.894	2717600000	46	0.344585	1	1.70714	0.803586
2118	Q12873;H7C3H7;H7C2H0	Q12873	Chromodomain-helicase-DNA-binding protein 3	CHD3	20.2609	20.0846	20.8995	19.1739	16.2321	16.5928	21.1779	18.313	26	18	16	17.3	13.6	11.9	226.59	0	117.49	726150000	25	0.344282	1	1.10154	0.802997
127	A0A1B0GW37;U3KQE8;A0A1B0GWJ4;A0A1B0GU97;A0A1B0GWI9;Q5VW27;Q5VW30;A0A2R8Y7V8;Q5VW26;A0A0A0MRX8;O00712;U3KPY9;A0A1B0GTC1;A0A087WXP2;Q5W0Y9;A0A1B0GVN4;A0A1B0GWB8	A0A1B0GW37;U3KQE8;A0A1B0GWJ4;A0A1B0GU97;A0A1B0GWI9;Q5VW27;Q5VW30;A0A2R8Y7V8;Q5VW26;A0A0A0MRX8;O00712;U3KPY9;A0A1B0GTC1;A0A087WXP2;Q5W0Y9;A0A1B0GVN4	Nuclear factor 1;Nuclear factor 1 B-type	NFIB	NaN	NaN	NaN	NaN	18.6127	NaN	19.8751	19.6139	3	2	2	9	6.3	6.3	46.404	0.0091559	1.8431	47029000	2	0.344205	1	1.37337	0.802846
666	E9PK01;P29692;A0A087X1X7;E9PRY8;E9PQ49;E9PI39;E9PPR1;E9PL12;E9PMW7;E9PL71;E9PQZ1;E9PIZ1;H0YCK7;E9PN91;E9PK06;E9PK72;H0YE58;H0YE72;E9PQC9;E9PKK3;E9PNW6;E9PJD0	E9PK01;P29692;A0A087X1X7;E9PRY8;E9PQ49;E9PI39;E9PPR1;E9PL12;E9PMW7;E9PL71;E9PQZ1;E9PIZ1;H0YCK7	Elongation factor 1-delta	EEF1D	26.9999	26.5776	24.0448	21.4146	24.2911	24.3178	24.718	23.7026	10	10	9	47.1	47.1	44.4	28.821	0	119.14	6394400000	68	0.344109	1	1.01028	0.80266
1995	P63244;J3KPE3;D6RAC2;H0Y8W2;D6REE5;H0YAM7;D6RHH4;D6R9Z1;D6R9L0;D6RFX4;D6RAU2;E9PD14;D6RBD0;D6RFZ9;D6RF23;H0Y8R5;H0Y9P0;D6R909;D6RGK8;D6RHJ5;D6RDI0	P63244;J3KPE3;D6RAC2;H0Y8W2;D6REE5;H0YAM7;D6RHH4;D6R9Z1;D6R9L0;D6RFX4	Guanine nucleotide-binding protein subunit beta-2-like 1;Guanine nucleotide-binding protein subunit beta-2-like 1, N-terminally processed	GNB2L1	25.8702	25.25	26.4256	24.1094	23.4793	23.1883	22.2051	21.2293	27	27	11	91.8	91.8	38.5	35.076	0	323.31	17765000000	87	0.344068	1	1.05075	0.80258
2547	Q6Y1H2;H7C4K8	Q6Y1H2	Very-long-chain (3R)-3-hydroxyacyl-CoA dehydratase 2	HACD2	25.0115	25.4059	21.4045	NaN	23.4364	23.4826	20.7695	18.5102	3	3	2	12.2	12.2	7.5	28.368	0	6.2663	1493100000	22	0.343674	1	2.04101	0.801813
1089	O00483;D6PAW0;R4GMY4;A0A096LP17;L0E130;B4DZ96	O00483;D6PAW0;R4GMY4	Cytochrome c oxidase subunit NDUFA4	NDUFA4;ITSN1;MINOS1-NBL1	24.2064	22.7393	NaN	NaN	23.8731	23.7126	20.9073	18.537	15	15	12	29.8	29.8	26.5	62.156	0	32.434	2030000000	48	0.343432	1	1.64776	0.801342
1431	P07355;H0YN42;H0YMD0;H0YMU9;H0YM50;A6NMY6;H0YNP5;H0YKS4;H0YN28;H0YL33;H0YMM1;H0YKZ7;H0YMT9;H0YKX9;H0YKL9;H0YMW4;H0YNA0;H0YKV8;H0YN52;H0YMD9;H0YKN4;H0YNB8;H0YLE2	P07355;H0YN42;H0YMD0;H0YMU9;H0YM50;A6NMY6;H0YNP5;H0YKS4;H0YN28;H0YL33	Annexin A2;Annexin;Putative annexin A2-like protein	ANXA2;ANXA2P2	26.1454	25.5592	26.1881	24.9599	27.6232	27.9481	26.8186	25.9573	34	34	22	79.9	79.9	48.7	38.604	0	323.31	42765000000	392	0.34313	1	0.587706	0.800754
807	G3V346;Q6ZN55	G3V346;Q6ZN55	Zinc finger protein 574	SRP54;ZNF574	15.1841	14.6823	21.948	19.3483	NaN	NaN	NaN	NaN	8	6	6	8.5	6.2	6.2	120.04	0	24.505	186290000	7	0.343034	1	1.47596	0.800567
1429	P07199	P07199	Major centromere autoantigen B	CENPB	20.7273	20.3926	NaN	NaN	21.4234	20.1889	18.7052	18.9143	6	6	6	15.2	15.2	15.2	65.171	0	12.428	160830000	11	0.342907	1	1.02366	0.80032
3424	Q9P2D1	Q9P2D1	Chromodomain-helicase-DNA-binding protein 7	CHD7	17.1757	NaN	NaN	NaN	18.5249	17.0142	21.7505	20.897	39	39	32	17.4	17.4	15.2	335.92	0	71.92	849120000	54	0.342812	1	1.19585	0.800135
3366	Q9NX24;D6RC52;D6RCB9;J3QSY4;H0YC83	Q9NX24;D6RC52;D6RCB9	H/ACA ribonucleoprotein complex subunit 2	NHP2	26.2199	25.3587	26.5504	24.6084	22.677	21.9251	22.1637	20.5721	7	7	7	58.8	58.8	58.8	17.201	0	183.88	3063600000	48	0.34267	1	1.28668	0.799857
3464	Q9UHA4	Q9UHA4	Ragulator complex protein LAMTOR3	LAMTOR3	23.3051	NaN	NaN	NaN	NaN	19.1316	21.3244	19.0144	3	3	3	49.2	49.2	49.2	13.623	0	47.305	268160000	10	0.34241	1	1.60201	0.799351
2742	Q8N8A6	Q8N8A6	ATP-dependent RNA helicase DDX51	DDX51	20.7778	18.0374	21.6734	19.1029	20.0299	20.6175	NaN	17.1703	17	17	17	32	32	32	72.456	0	52.413	809850000	32	0.342261	1	1.05546	0.799061
1914	P61019;E9PKL7;A0A3B3ITL1;H7C125;H0YD31;E9PE37;H0YDL5;A0A1D5RMT4	P61019;E9PKL7;A0A3B3ITL1	Ras-related protein Rab-2A	RAB2A	25.529	25.2614	21.3054	18.7327	23.1686	22.8984	22.4522	20.1145	12	11	6	63.7	57.5	35.4	23.545	0	69.293	2470400000	38	0.34163	1	1.362	0.797831
2647	Q86Y07;E7ERS5;E9PBU1	Q86Y07	Serine/threonine-protein kinase VRK2	VRK2	23.9271	22.3132	20.2375	NaN	20.0473	20.1376	17.2308	16.5026	12	12	12	31.3	31.3	31.3	58.14	0	38.063	913260000	34	0.341112	1	1.62538	0.796821
564	D6RCD0;Q8NBQ5	D6RCD0;Q8NBQ5	Estradiol 17-beta-dehydrogenase 11	HSD17B11	25.4569	24.9947	20.4495	NaN	21.8339	22.6164	22.0992	19.3142	9	9	9	46.1	46.1	46.1	28.102	0	96.091	1757400000	37	0.341097	1	1.84155	0.796792
1084	O00443;A0A0C4DGF9;E9PPP3	O00443	Phosphatidylinositol 4-phosphate 3-kinase C2 domain-containing subunit alpha	PIK3C2A	20.4456	20.7808	18.2285	17.4084	19.402	18.6353	18.5032	16.3105	26	26	26	18.9	18.9	18.9	190.68	0	139.82	1815800000	54	0.340875	1	0.861036	0.796359
3222	Q9H4L4;A0A087X0R7;J3QL36;J3QRE4;A0A087WV50;J3KSF5	Q9H4L4;A0A087X0R7	Sentrin-specific protease 3	SENP3;SENP3-EIF4A1	22.5148	22.8501	23.0079	20.6805	19.6082	19.2259	19.8044	17.6702	11	11	11	21.1	21.1	21.1	65.009	0	51.755	584400000	21	0.340868	1	1.12719	0.796345
812	G3V4T7;Q96NE9;H0YJC1;H0YJ19;G3V2L4	G3V4T7;Q96NE9	FERM domain-containing protein 6	FRMD6	21.96	22.535	21.2746	17.4562	19.5849	18.62	16.7117	NaN	10	10	10	25.1	25.1	25.1	62.852	0	130.24	561370000	18	0.34059	1	1.63008	0.795803
1412	P05387;H0YDD8	P05387	60S acidic ribosomal protein P2	RPLP2	29.4551	28.364	28.8568	27.3239	25.7731	25.4833	26.1838	25.3315	12	12	11	95.7	95.7	80.9	11.665	0	323.31	10980000000	94	0.339961	1	0.941526	0.794576
2239	Q14694;H3BQP1;J3KT19;H3BNS8;H3BQC6;H3BNA1	Q14694	Ubiquitin carboxyl-terminal hydrolase 10	USP10	20.6374	20.6451	20.6596	NaN	18.774	18.8605	16.4598	17.259	18	18	18	32.5	32.5	32.5	87.133	0	53.025	933770000	35	0.339871	1	1.28698	0.7944
2922	Q92973;E7EW37;A0A075B780;O14787;K7ENW1;K7ESC1;S4R398	Q92973	Transportin-1	TNPO1	18.3035	NaN	NaN	NaN	20.2521	20.1888	18.5642	17.7367	15	15	15	22.4	22.4	22.4	102.35	0	33.044	336400000	34	0.339579	1	0.967616	0.793829
1292	O75934	O75934	Pre-mRNA-splicing factor SPF27	BCAS2	22.7157	21.661	24.7488	20.9675	NaN	19.8508	19.7991	NaN	5	5	5	18.2	18.2	18.2	26.131	0	27.428	562490000	8	0.339437	1	2.03574	0.793552
1141	O15226	O15226	NF-kappa-B-repressing factor	NKRF	22.2778	21.0451	21.7965	19.9648	19.4226	18.9403	18.2656	18.1935	13	13	13	23.9	23.9	23.9	77.672	0	29.177	808860000	32	0.339406	1	0.904685	0.793491
3299	Q9NQG5;A2A2M0	Q9NQG5	Regulation of nuclear pre-mRNA domain-containing protein 1B	RPRD1B	NaN	NaN	NaN	NaN	19.2398	18.7647	21.8593	20.8078	5	5	5	20.6	20.6	20.6	36.899	0	10.2	99088000	10	0.339239	1	1.65743	0.793166
3394	Q9NZM1;H0YD14	Q9NZM1;H0YD14	Myoferlin	MYOF	20.2783	19.322	NaN	15.8758	17.6557	18.5722	18.7905	16.4026	36	35	35	20.4	19.7	19.7	234.71	0	72.044	1859700000	63	0.338685	1	0.87504	0.792084
778	F8W7U8;P49959;F5GXT0;F5H742;F5H256	F8W7U8;P49959;F5GXT0	Double-strand break repair protein MRE11A	MRE11A	NaN	NaN	NaN	NaN	19.5214	18.0203	20.7581	19.9297	8	8	8	17.5	17.5	17.5	80.521	0	16.565	138520000	17	0.338096	1	1.1396	0.790933
2625	Q86UN6;E5RGZ6;C9JYX8;A2A2J3;E5RG86;A0A1W2PR07	Q86UN6;E5RGZ6;C9JYX8	A-kinase anchor protein 14	AKAP14;TTLL3;MKRN1	19.1089	19.3737	16.9012	NaN	18.6784	18.218	NaN	NaN	4	4	4	6.5	6.5	6.5	128.6	0.0010593	4.2012	108760000	4	0.337697	1	1.14616	0.790154
2809	Q8TAE8	Q8TAE8	Growth arrest and DNA damage-inducible proteins-interacting protein 1	GADD45GIP1	21.0449	21.238	25.3506	NaN	21.7146	21.8547	NaN	16.7482	3	3	3	16.7	16.7	16.7	25.384	0	5.0154	602410000	10	0.337256	1	1.96393	0.789292
1479	P0DMU3;E7EUK6;F8W8R5;V9GYV6;E9PP27;D6R9I6;H0YJA8;H7C1G6;H7C0S2;B9A061	P0DMU3;E7EUK6;F8W8R5	FAM231A/C-like protein LOC102723383	LIPC;ZNF345	20.7307	19.6302	19.0146	NaN	22.2358	22.563	20.6096	19.7667	13	13	10	18.9	18.9	14	84.101	0	23.134	915490000	37	0.337009	1	1.21986	0.788809
1480	P0DN76;Q01081;Q8WU68;A0A1B0GW87;M0QYK5;M0R2N4;K7EJH3;K7EJM7	P0DN76;Q01081	Splicing factor U2AF 35 kDa subunit	U2AF1	20.4908	NaN	22.5107	22.6808	21.998	21.8767	22.5628	21.4913	10	10	10	52.5	52.5	52.5	27.872	0	68.039	1327400000	28	0.336911	1	0.951465	0.788616
2097	Q09472;I3L466;A0A0U1RQG3;A0A0U1RR87;I3L0Q1	Q09472	Histone acetyltransferase p300	EP300	NaN	NaN	NaN	NaN	19.0286	18.2638	20.3364	18.3839	12	12	5	7.5	7.5	4.1	264.16	0	21.091	178600000	20	0.336503	1	1.1629	0.787819
3255	Q9H9Y2;K7EJH7;X6R7Q1;K7ENC7	Q9H9Y2	Ribosome production factor 1	RPF1	21.2241	19.9469	20.6235	17.9214	22.5121	22.352	18.0042	17.5657	36	36	36	28.2	28.2	28.2	188.44	0	117.88	1808900000	61	0.336371	1	1.14444	0.787561
2513	Q6P4A7	Q6P4A7	Sideroflexin-4	SFXN4	21.6657	20.7182	NaN	NaN	21.4799	21.552	19.5985	17.9521	5	5	5	21.1	21.1	21.1	37.998	0	8.1088	192240000	4	0.335814	1	1.20856	0.786471
1542	P16989;A0A0D9SEI8	P16989	Y-box-binding protein 3	YBX3	24.6597	24.4966	26.0311	23.3519	22.3804	22.6582	23.9946	23.8761	15	9	9	61.3	50.3	50.3	40.089	0	226.23	2905300000	57	0.335804	1	0.670731	0.786451
1208	O60231;A0A140T947;H3BVF0;A0A140T8Y5;A2AB15	O60231;A0A140T947;H3BVF0	Putative pre-mRNA-splicing factor ATP-dependent RNA helicase DHX16	DHX16;BCAR1	NaN	NaN	17.7636	16.83	15.4246	15.4663	18.5512	17.0202	8	8	6	9.5	9.5	7.2	119.26	0	18.922	47265000	11	0.335689	1	0.72819	0.786225
1298	O76094;D6RDY6;R4GNC1	O76094;D6RDY6	Signal recognition particle subunit SRP72	SRP72	24.9985	24.2799	25.1308	23.3329	22.1407	21.6688	21.4732	20.446	28	28	28	50.5	50.5	50.5	74.605	0	162.31	4702900000	114	0.335364	1	1.00392	0.78559
1200	O43818	O43818	U3 small nucleolar RNA-interacting protein 2	RRP9	24.9923	24.7889	25.5076	23.6817	23.3453	22.8508	22.2498	21.6183	20	20	20	42.5	42.5	42.5	51.84	0	90.055	7730700000	134	0.334976	1	0.788831	0.78483
2795	Q8NGA4;C9IZX3;H0YK99;B1ALM7;H0YB87;A0A0G2JP80	Q8NGA4;C9IZX3;H0YK99	Putative G-protein coupled receptor GPR32P1	GPR32P1;IGSF11;DNAJC17	20.0687	14.9065	NaN	20.7253	19.7288	18.9778	21.0925	NaN	3	3	2	1.6	1.6	1.2	185.9	0.0064159	1.9871	510940000	8	0.334918	1	1.57038	0.784717
2117	Q12846;C9JFM5;H3BMK2;A0A087WWW0	Q12846;C9JFM5	Syntaxin-4	STX4	21.4532	NaN	NaN	NaN	NaN	NaN	17.9464	NaN	6	6	6	26.3	26.3	26.3	34.18	0	36.473	396700000	9	0.334897	1	1.35099	0.784676
862	H0Y9X1;Q96EY4;D6RA57;D6RE67;D6RC31	H0Y9X1;Q96EY4;D6RA57	Translation machinery-associated protein 16	TMA16	24.2542	23.7461	24.9121	22.75	19.7954	19.9101	19.8469	NaN	6	6	6	25.6	25.6	25.6	27.571	0	9.0378	882950000	9	0.334762	1	1.92455	0.784411
3452	Q9UDY2;A0A3B3ITE1;A0A1B0GTW1;A0A2R8YDH4;A0A3B3IRI3;A0A3B3ISZ5;A0A3B3IU51;A0A3B3ISF1;A0A3B3IRV6;A0A3B3IS03;A0A3B3IT83;A0A3B3IU26;B1AN86;U3KQJ2	Q9UDY2;A0A3B3ITE1;A0A1B0GTW1;A0A2R8YDH4;A0A3B3IRI3;A0A3B3ISZ5;A0A3B3IU51;A0A3B3ISF1;A0A3B3IRV6;A0A3B3IS03;A0A3B3IT83	Tight junction protein ZO-2	TJP2	23.2183	23.2767	21.7814	19.823	22.4378	21.8597	20.3856	19.4975	66	64	64	61.2	61.2	61.2	133.96	0	323.31	13286000000	250	0.334443	1	0.841587	0.783786
3234	Q9H6R4;A0A0A0MRW6;A0A0C4DFX0	Q9H6R4;A0A0A0MRW6	Nucleolar protein 6	NOL6	23.6993	23.3013	21.2516	18.9555	23.7065	23.0409	20.4663	19.3248	34	34	34	38.7	38.7	38.7	127.59	0	182.87	6818900000	143	0.334356	1	1.12532	0.783615
2504	Q6P087;H7C2C3;C9JM75;H7C454;H7C1H7	Q6P087	RNA pseudouridylate synthase domain-containing protein 3	RPUSD3	20.9442	20.4142	NaN	NaN	21.3306	20.7534	NaN	NaN	3	3	3	9.7	9.7	9.7	38.46	0	5.6998	193990000	3	0.334225	1	1.4454	0.783359
2874	Q8WXX5	Q8WXX5	DnaJ homolog subfamily C member 9	DNAJC9	25.7048	25.218	26.7462	23.245	21.9314	21.3089	21.1645	20.2842	16	16	16	50.4	50.4	50.4	29.909	0	131.1	3347900000	52	0.333475	1	1.3727	0.78189
1186	O43660;H0YA24;D6RA26;A0A126GWK8;H0YAA2	O43660	Pleiotropic regulator 1	PLRG1	25.6576	25.461	25.8738	23.7967	22.0842	21.6571	23.7057	22.6185	21	21	21	51.4	51.4	51.4	57.193	0	323.31	6937100000	84	0.333139	1	0.946978	0.781231
3095	Q9BQ67;M0QX71	Q9BQ67;M0QX71	Glutamate-rich WD repeat-containing protein 1	GRWD1	25.2157	23.7491	25.1617	24.0205	21.8873	21.3489	21.6843	20.8429	12	12	12	41.7	41.7	41.7	49.419	0	75.816	3444500000	57	0.333096	1	0.996896	0.781147
3052	Q96SB3	Q96SB3	Neurabin-2	PPP1R9B	19.2859	20.763	22.761	NaN	22.488	22.0103	19.1557	20.2622	35	35	34	49.7	49.7	48.5	89.333	0	293.57	10931000000	160	0.333021	1	1.46571	0.780999
2166	Q13492;H0YCY1;E9PI56;E9PKP6;E9PLJ8;E5RFU0;E5RHK9;E5RFC6;E5RK51;E5RIJ5;E5RGY9;E9PDG8;O60641;E9PJT1;E9PK13	Q13492	Phosphatidylinositol-binding clathrin assembly protein	PICALM	21.5062	19.4934	NaN	18.2552	22.0652	21.8565	21.233	20.8388	12	12	8	23.3	23.3	18.1	70.754	0	116.38	1103300000	33	0.332935	1	0.818399	0.78083
1732	P40222	P40222	Alpha-taxilin	TXLNA	NaN	NaN	21.2873	NaN	NaN	19.0428	17.4455	NaN	4	4	4	15.4	15.4	15.4	61.89	0	15.156	87580000	5	0.332704	1	1.14428	0.780378
1034	K7EQG1;Q9NXS2	K7EQG1;Q9NXS2	Glutaminyl-peptide cyclotransferase-like protein	QPCTL	24.5355	24.4971	21.0557	NaN	22.0207	21.7661	20.1016	18.9047	5	5	5	34.7	34.7	34.7	13.98	0	11.804	621490000	16	0.332461	1	1.57851	0.779901
2958	Q96CS3;D6RBG6	Q96CS3	FAS-associated factor 2	FAF2	26.1919	24.7567	21.0485	18.0361	23.8409	23.8613	22.3251	20.8865	19	19	19	52.1	52.1	52.1	52.623	0	161.66	4614800000	71	0.331523	1	1.46646	0.77806
987	J3QR09;J3KTE4;P84098	J3QR09;J3KTE4;P84098	Ribosomal protein L19;60S ribosomal protein L19	RPL19	30.4123	30.6546	30.7544	29.7419	26.2036	22.9601	25.9739	21.8624	19	19	19	59.6	59.6	59.6	23.134	0	128.27	46389000000	95	0.33115	1	2.03128	0.777329
2396	Q5BKZ1;A0A0A0MRN4	Q5BKZ1;A0A0A0MRN4	DBIRD complex subunit ZNF326	ZNF326	22.027	21.5543	19.7846	18.8678	21.6884	20.8782	22.1304	21.6849	11	11	10	22.2	22.2	19.9	65.653	0	50.99	1155400000	53	0.330819	1	0.661282	0.776678
2694	Q8IYS2	Q8IYS2	Uncharacterized protein KIAA2013	KIAA2013	23.8548	22.8271	NaN	NaN	21.6321	21.6155	21.1882	18.9803	8	8	8	18.1	18.1	18.1	69.156	0	31.712	789420000	26	0.330021	1	1.58473	0.775111
2993	Q96I24	Q96I24	Far upstream element-binding protein 3	FUBP3	NaN	NaN	19.7769	NaN	19.6897	19.6926	22.4474	22.1893	15	12	12	35.1	30.9	30.9	61.64	0	33.929	526260000	28	0.329943	1	1.4326	0.774958
3326	Q9NTW7	Q9NTW7	Zinc finger protein 64 homolog, isoforms 3 and 4	ZFP64	19.2311	18.6373	20.4667	18.6046	NaN	NaN	NaN	NaN	3	3	3	5.6	5.6	5.6	72.216	0	12.918	74643000	6	0.328993	1	1.19489	0.773091
1790	P49006	P49006	MARCKS-related protein	MARCKSL1	20.0285	22.7516	NaN	NaN	NaN	22.1098	22.3916	20.9107	10	10	10	86.7	86.7	86.7	19.529	0	323.31	7038200000	67	0.328937	1	-1.63819	-0.77298
2156	Q13347;Q5TFK1	Q13347	Eukaryotic translation initiation factor 3 subunit I	EIF3I	21.6266	21.7961	24.2975	22.7643	20.4012	18.1156	19.5469	18.33	10	10	10	48.3	48.3	48.3	36.501	0	54.586	954520000	28	0.328353	1	1.21658	0.771831
3545	Q9UPN9;H0Y612	Q9UPN9;H0Y612	E3 ubiquitin-protein ligase TRIM33	TRIM33	NaN	NaN	NaN	NaN	15.7436	NaN	17.5947	16.8386	2	2	2	5.1	5.1	5.1	122.53	0.004779	2.2011	18871000	2	0.327823	1	0.701149	0.770789
2073	Q5T760;Q05519;Q5T757	Q5T760;Q05519;Q5T757	Serine/arginine-rich splicing factor 11	SRSF11	NaN	NaN	18.8649	NaN	21.4533	19.5499	21.8219	20.8699	2	2	2	8	8	8	42.316	0.0010486	4.0122	123350000	10	0.327572	1	1.25187	0.770294
2868	Q8WWY3;E7EVX8;E7EU94;E7ESX0;E7EN72	Q8WWY3;E7EVX8	U4/U6 small nuclear ribonucleoprotein Prp31	PRPF31	NaN	NaN	21.9808	19.4039	18.6949	17.4361	20.5366	20.2657	6	6	6	15	15	15	55.455	0	9.0743	214020000	12	0.327423	1	0.936183	0.770001
1864	P53701	P53701	Cytochrome c-type heme lyase	HCCS	21.8937	21.149	NaN	NaN	19.8697	20.1265	NaN	NaN	4	4	4	17.9	17.9	17.9	30.601	0	9.4067	142890000	4	0.327416	1	1.7298	0.769987
3054	Q96SI9;H0YC91	Q96SI9	Spermatid perinuclear RNA-binding protein	STRBP	21.8565	22.0134	21.5492	20.8029	20.2226	19.8954	21.366	20.5299	5	2	2	7.6	2.5	2.5	73.652	0.0042258	2.2729	1048900000	8	0.327265	1	0.438202	0.769691
1421	P06702	P06702	Protein S100-A9	S100A9	NaN	NaN	NaN	NaN	23.4679	NaN	22.5871	23.4056	3	3	3	30.7	30.7	30.7	13.242	0	6.3092	232120000	8	0.32668	1	1.79207	0.768538
1885	P55265;A0A3B3IRQ9;H0YCK3;A0A3B3ISX1;A0A3B3ITG9	P55265;A0A3B3IRQ9;H0YCK3;A0A3B3ISX1	Double-stranded RNA-specific adenosine deaminase	ADAR	24.45	24.6251	24.3404	22.3209	21.476	20.8573	21.8834	20.6233	40	40	36	34.5	34.5	31.4	136.06	0	279.13	6449200000	128	0.326561	1	0.930797	0.768304
1217	O60341;R4GMQ1;R4GMP9	O60341;R4GMQ1;R4GMP9	Lysine-specific histone demethylase 1A	KDM1A	NaN	NaN	NaN	NaN	19.2182	18.9248	21.1792	20.2841	7	7	7	10.9	10.9	10.9	92.902	0	8.802	184760000	8	0.326448	1	1.23604	0.768083
2524	Q6PK04;I3L0U5;I3L4F6	Q6PK04;I3L0U5	Coiled-coil domain-containing protein 137	CCDC137	24.9321	23.8084	25.666	23.7311	20.9922	20.6343	20.4564	17.9111	15	15	15	49.1	49.1	49.1	33.231	0	38.805	1703300000	29	0.326061	1	1.49045	0.76732
1935	P61981	P61981	14-3-3 protein gamma;14-3-3 protein gamma, N-terminally processed	YWHAG	NaN	NaN	NaN	NaN	17.9218	19.3549	18.0359	17.2427	13	10	10	58.3	48.2	48.2	28.302	0	33.072	364660000	19	0.326042	1	-0.663338	-0.767282
3635	Q9Y6C9	Q9Y6C9	Mitochondrial carrier homolog 2	MTCH2	27.3911	26.0764	21.1974	NaN	25.2708	25.7262	22.7234	21.3319	12	12	3	44.6	44.6	11.6	33.331	0	178.44	8382500000	93	0.325466	1	2.45372	0.766147
3092	Q9BPX5	Q9BPX5	Actin-related protein 2/3 complex subunit 5-like protein	ARPC5L	22.0673	19.8238	NaN	NaN	21.2898	21.091	NaN	NaN	7	7	6	68	68	62.7	16.941	0	67.577	1389100000	23	0.32411	1	1.51666	0.763472
3120	Q9BU76	Q9BU76	Multiple myeloma tumor-associated protein 2	MMTAG2	23.5996	23.0805	24.6086	22.5681	19.3137	17.3803	20.5237	19.4148	8	8	8	36.1	36.1	36.1	29.411	0	26.661	896210000	22	0.323266	1	1.40049	0.761807
1344	O95573;F5H062;F5GWH2;C9JC11	O95573	Long-chain-fatty-acid--CoA ligase 3	ACSL3	24.9808	24.5276	20.5885	16.6128	21.5327	22.185	21.3184	19.0106	20	20	19	33.8	33.8	31.2	80.419	0	96.3	3264500000	58	0.323119	1	1.52109	0.761517
2341	Q2I0M5;C9JWU8	Q2I0M5	R-spondin-4	RSPO4	22.1195	20.6676	18.125	NaN	22.9754	22.8994	19.243	17.1952	20	20	20	17.7	17.7	17.7	135.24	0	88.792	1267600000	46	0.32287	1	1.53904	0.761026
3118	Q9BU23	Q9BU23	Lipase maturation factor 2	LMF2	21.8648	22.2965	19.2179	NaN	18.652	19.1304	18.5998	16.5143	2	2	2	4.1	4.1	4.1	79.697	0	121.17	688390000	6	0.322134	1	1.35112	0.759571
149	A0A0A6YYJ8;Q9Y383	A0A0A6YYJ8;Q9Y383	Putative RNA-binding protein Luc7-like 2	LUC7L2	NaN	NaN	NaN	19.7347	17.7118	NaN	20.7198	19.4721	12	12	7	29.9	29.9	17.9	54.223	0	47.95	1166100000	27	0.321949	1	-0.8158	-0.759206
2079	Q06830;A0A0A0MSI0;A0A0A0MRQ5	Q06830;A0A0A0MSI0;A0A0A0MRQ5	Peroxiredoxin-1	PRDX1	26.4584	25.2972	26.2441	22.3089	22.5059	20.9705	19.1373	19.2208	14	14	10	72.9	72.9	57.8	22.11	0	65.483	4849800000	51	0.321197	1	1.63708	0.75772
1097	O00567;Q5JXT2;H0YDU4;H0Y653;C9J5P6	O00567	Nucleolar protein 56	NOP56	24.5408	24.3358	24.6101	23.4427	24.0992	22.9224	21.4631	20.8138	39	39	39	20	20	20	233.99	0	318.8	28203000000	326	0.320644	1	0.799648	0.756626
2657	Q8IUF8;D6RCB6;H0Y9L8	Q8IUF8	Bifunctional lysine-specific demethylase and histidyl-hydroxylase MINA	MINA	25.7977	24.5829	25.9205	23.8797	21.7871	21.5447	21.9725	21.1443	16	16	16	38.9	38.9	38.9	52.8	0	99.481	3517800000	63	0.320638	1	1.08156	0.756615
2480	Q68E01;A0A096LNW8;H0Y8Z1	Q68E01	Integrator complex subunit 3	INTS3	NaN	NaN	NaN	NaN	19.5964	19.0364	21.2723	20.2063	14	14	14	17.9	17.9	17.9	118.07	0	26.713	281970000	26	0.320539	1	1.14669	0.756419
2689	Q8IY81;J3KS36;J3QSE2;J3KS74	Q8IY81	pre-rRNA processing protein FTSJ3	FTSJ3	24.7928	24.5897	25.8581	24.1935	23.541	22.9316	21.6483	19.9128	40	40	40	33.4	33.4	33.4	141.35	0	323.31	14490000000	216	0.320495	1	1.05317	0.756332
2629	Q86UY6;F5H2C9	Q86UY6	N-alpha-acetyltransferase 40	NAA40	NaN	NaN	20.6621	NaN	NaN	18.2247	21.168	19.7256	3	3	3	20.7	20.7	20.7	27.194	0	8.8135	67451000	7	0.320302	1	1.36391	0.75595
1272	O75530;E9PJK2;H0YEL4;E9PMU3	O75530;E9PJK2	Polycomb protein EED	EED	22.7441	22.0768	21.5303	19.4848	18.0284	18.5429	20.2069	18.4162	9	9	9	22.9	22.9	22.9	50.197	0	22.765	520570000	14	0.32025	1	0.997272	0.755848
2102	Q0ZGT2;H7BXY5;E7ETM8	Q0ZGT2;H7BXY5	Nexilin	NEXN	22.2812	22.4637	21.9395	20.2216	22.8595	22.5785	21.8339	21.8664	28	28	13	42.2	42.2	20.9	80.657	0	140.71	6507100000	88	0.320096	1	0.445979	0.755542
622	E7EWV1;Q5H8A4;E7EM50;D6RFE8;D6R9J9	E7EWV1;Q5H8A4;E7EM50;D6RFE8	GPI ethanolamine phosphate transferase 2	PIGG	21.9246	18.9068	NaN	NaN	18.6298	19.1965	16.355	14.7635	5	5	5	8.1	8.1	8.1	98.842	0	9.0141	184470000	6	0.319734	1	1.33257	0.754826
3026	Q96N66;A9C4B8;M0R1Z5;H7C2M4;C9J4E9;A0A0G2JNX6	Q96N66	Lysophospholipid acyltransferase 7	MBOAT7	26.7781	26.5565	21.84	NaN	24.9425	25.2673	24.2061	22.2044	8	8	8	17.4	17.4	17.4	52.764	0	107.27	7541100000	96	0.31971	1	1.9396	0.754779
3227	Q9H583;Q5T3Q7;Q6P664	Q9H583;Q5T3Q7	HEAT repeat-containing protein 1;HEAT repeat-containing protein 1, N-terminally processed	HEATR1	22.1269	22.3754	20.9555	19.2996	23.2928	22.6961	20.5534	19.0928	59	59	59	31.3	31.3	31.3	242.37	0	294.67	10408000000	264	0.31963	1	0.866158	0.75462
2792	Q8NG31;H0YCZ2;E9PPJ1;H0YEY7	Q8NG31;H0YCZ2;E9PPJ1	Protein CASC5	CASC5	15.8634	NaN	NaN	15.6063	17.3872	14.6462	NaN	NaN	8	8	8	3.8	3.8	3.8	265.39	0	12.772	57800000	10	0.319463	1	0.631995	0.75429
2579	Q7L2E3;H7BXY3;F6R0H4	Q7L2E3;H7BXY3	Putative ATP-dependent RNA helicase DHX30	DHX30	25.9116	25.2733	25.1463	23.3246	24.8707	24.6931	21.9976	20.5548	62	62	62	55.5	55.5	55.5	133.94	0	218.2	20593000000	276	0.318358	1	1.0201	0.752101
3012	Q96K37;H7C1I0	Q96K37;H7C1I0	Solute carrier family 35 member E1	SLC35E1	22.6873	22.6623	NaN	NaN	20.3578	19.9369	19.7021	NaN	6	6	6	22.2	22.2	22.2	44.772	0	208.51	283850000	9	0.318293	1	1.85275	0.751973
548	H0Y3P2;D3DQV9;P78344;E9PKF8;H0YEC5;H0YD77;H0YCH5;H0YE22;H0YD99;H0YEN8;H0YDC0;H0YCF8	H0Y3P2;D3DQV9;P78344;E9PKF8	Eukaryotic translation initiation factor 4 gamma 2	EIF4G2	NaN	18.3457	20.0842	NaN	19.1027	19.7646	20.0965	19.4685	10	10	10	13.2	13.2	13.2	98.117	0	15.958	253690000	20	0.317185	1	0.963377	0.749777
2946	Q96AG4;I3L223	Q96AG4	Leucine-rich repeat-containing protein 59	LRRC59	29.617	27.613	26.8229	25.3768	24.1887	24.3248	24.1513	22.3771	20	20	20	57.7	57.7	57.7	34.93	0	323.31	19553000000	101	0.316918	1	1.27203	0.749248
1697	P35221;E5RIB1;E5RG03;E5RJ41;E5RGY6;A0A0A0MRI5;E5RHV7;E5RGY7;E5RJL0;E5RIE0;E5RGD2;H0YBB8;A0A0A0MTJ6;E5RJP7;E5RFM3;E5RFM5;E5RFG3;E5RFK9;E5RJZ2;E5RIT8;A0A087WZL6;E5RGU3;E5RHJ5;B9A010;Q9UI47	P35221	Catenin alpha-1	CTNNA1	22.0184	23.0303	NaN	19.6909	22.2948	22.5197	20.5627	20.391	46	46	5	60	60	5.5	100.07	0	323.31	17228000000	185	0.316848	1	-1.35437	-0.749109
2475	Q68CP9;F8WCU9;F8W108;F8VWP4;A0A087WY37	Q68CP9;F8WCU9;F8W108	AT-rich interactive domain-containing protein 2	ARID2	24.2908	24.4212	23.1201	21.5545	21.0767	20.3532	22.7096	21.6067	38	38	38	28.7	28.7	28.7	197.39	0	245.14	4823000000	99	0.316681	1	0.815379	0.748779
623	E7EX17;P23588;F8VX11;F8W0K0;F8VYE9;F8VP89;F8VRU1;F8VSC7	E7EX17;P23588;F8VX11;F8W0K0;F8VYE9;F8VP89;F8VRU1;F8VSC7	Eukaryotic translation initiation factor 4B	EIF4B	20.591	NaN	NaN	NaN	19.9738	19.6337	20.547	20.7785	4	4	4	7.3	7.3	7.3	69.697	0	5.8552	239490000	8	0.316654	1	0.883304	0.748724
3369	Q9NX58;D6RDJ1	Q9NX58	Cell growth-regulating nucleolar protein	LYAR	27.2291	26.7872	27.1189	25.4952	24.4344	23.6484	23.5032	22.2245	32	32	32	56.7	56.7	56.7	43.614	0	323.31	10578000000	155	0.316594	1	1.03259	0.748604
2472	Q658P3;B8ZZX6	Q658P3;B8ZZX6	Metalloreductase STEAP3	STEAP3	22.8482	21.1188	NaN	NaN	22.2962	22.3051	22.3188	20.4837	13	13	13	31.4	31.4	31.4	54.6	0	56.308	3234200000	54	0.31625	1	1.55461	0.747922
2773	Q8NDV3	Q8NDV3	Structural maintenance of chromosomes protein 1B	SMC1B	18.1787	17.9233	19.2769	17.8158	17.3171	17.8812	16.948	NaN	3	3	3	1.8	1.8	1.8	143.91	0.0039574	2.3429	136130000	4	0.315536	1	0.517747	0.746506
52	A0A087WWS1;Q96FV9;J3KT14;R4GMN4;J3KRD7;J3QQZ3;A0A087WY84	A0A087WWS1;Q96FV9	THO complex subunit 1	THOC1	NaN	NaN	17.4073	17.3946	19.0296	NaN	19.3327	19.6943	6	6	6	12	12	12	75.651	0	7.9347	113740000	6	0.314448	1	0.734671	0.744346
2076	Q06323;H0YKK6;H0YLU2	Q06323	Proteasome activator complex subunit 1	PSME1	NaN	NaN	NaN	20.1881	18.6231	18.8523	17.6146	17.5894	7	7	7	29.7	29.7	29.7	28.723	0	7.4114	64012000	7	0.314318	1	-0.583168	-0.744087
28	A0A087WUK2;O14979	A0A087WUK2;O14979	Heterogeneous nuclear ribonucleoprotein D-like	HNRNPDL	22.3122	21.5463	22.9398	22.1939	22.4071	22.4623	24.3938	23.8284	15	13	13	36.4	33.6	33.6	40.04	0	28.908	1920700000	55	0.314296	1	0.505517	0.744042
2160	Q13425;H0YCS0;A0A140TA73;A0A0G2JM75;J3KT21;H7BY41	Q13425	Beta-2-syntrophin	SNTB2	NaN	NaN	NaN	NaN	18.9393	19.1784	17.0216	16.8213	11	11	11	22.2	22.2	22.2	57.949	0	73.358	857820000	18	0.314262	1	-0.549582	-0.743975
2654	Q86YT6	Q86YT6	E3 ubiquitin-protein ligase MIB1	MIB1	19.9717	20.6583	NaN	17.3386	NaN	NaN	17.0197	15.9162	5	5	5	5.5	5.5	5.5	110.13	0	13.279	181900000	10	0.314166	1	-1.06269	-0.743784
2288	Q15427;Q5SZ64	Q15427;Q5SZ64	Splicing factor 3B subunit 4	SF3B4	NaN	NaN	21.0192	NaN	NaN	19.3438	21.5066	20.9651	3	3	3	13.7	13.7	13.7	44.385	0	7.0303	203910000	14	0.313799	1	1.12217	0.743057
650	E9PGZ1;C9J813	E9PGZ1;C9J813		CALD1	NaN	NaN	20.3225	NaN	20.681	20.7177	22.3144	22.6539	55	2	2	67.5	2.4	2.4	61.705	0	24.589	2545300000	16	0.313315	1	1.23083	0.742094
1765	P46087;F5H5X6;F5GWB7;F5H709;F5H359;F5GYR3;F5H8G6	P46087	Probable 28S rRNA (cytosine(4447)-C(5))-methyltransferase	NOP2	25.5016	25.4173	25.6167	24.351	25.3138	24.2391	22.585	21.9629	31	31	31	38.7	38.7	38.7	89.301	0	188.1	17684000000	230	0.313052	1	0.761691	0.741571
2787	Q8NFP4;C9JF79;J3QR78;J3QLG9;H0Y7C8;C9JL51;D6RD29;Q5JRP2;K7EMT3;B7ZMI3;J3KRC3;F8VQD9;A0A1W2PSD3	Q8NFP4	MAM domain-containing glycosylphosphatidylinositol anchor protein 1	MDGA1	18.8961	18.0476	NaN	14.9038	19.7633	19.3318	14.9283	12.4061	41	41	29	8.4	8.4	5.9	785.52	0	160.24	2387400000	88	0.312402	1	1.40987	0.740279
1230	O60704;A4QPE4;Q5VVM3;B1AHJ5;B1AHK0;B1AHJ9;B1AHJ8;B1AHJ7;B1AHJ6	O60704	Protein-tyrosine sulfotransferase 2	TPST2	19.5299	19.081	19.1444	17.7753	19.1252	18.8813	16.089	13.8259	72	54	54	22	18.3	18.3	419.95	0	239.24	3827700000	99	0.312329	1	1.08128	0.740133
3626	Q9Y619;Q5VZD9	Q9Y619	Mitochondrial ornithine transporter 1	SLC25A15	NaN	NaN	NaN	NaN	20.4681	20.2718	16.86	NaN	7	4	4	14	8	8	68.151	0.00036417	4.7454	102270000	5	0.311893	1	1.28323	0.739264
2012	P78362;H7C521;H7C5L6;F8WBW4;C9J2M4;C9JWF7	P78362	SRSF protein kinase 2;SRSF protein kinase 2 N-terminal;SRSF protein kinase 2 C-terminal	SRPK2	25.307	25.2021	25.356	23.874	19.518	15.3032	20.1783	17.4412	23	19	19	38.7	33.3	33.3	77.526	0	126.21	4905600000	63	0.311753	1	2.13471	0.738987
3049	Q96S52;K7EN97	Q96S52	GPI transamidase component PIG-S	PIGS	23.8783	21.7024	18.1769	NaN	21.6002	22.014	20.4723	17.9676	5	5	5	13.3	13.3	13.3	61.655	0	14.77	707870000	23	0.311653	1	1.24903	0.738786
1754	P43121	P43121	Cell surface glycoprotein MUC18	MCAM	23.7492	22.7127	NaN	NaN	20.5292	21.4575	20.9172	18.8975	32	32	32	49.5	49.5	49.5	71.607	0	323.31	10843000000	136	0.311529	1	1.60286	0.738541
625	E7EX90;Q14203;Q6AWB1;E7EWF7	E7EX90;Q14203	Dynactin subunit 1	DCTN1	22.3358	NaN	NaN	NaN	NaN	17.7528	17.2792	NaN	15	15	15	14.3	14.3	14.3	139.09	0	28.809	590280000	22	0.31151	1	1.26254	0.738503
1683	P31947	P31947	14-3-3 protein sigma	SFN	21.8485	NaN	NaN	19.7812	20.3217	20.8385	20.3197	19.6761	10	7	7	39.5	29.4	29.4	27.774	0	13.568	1042900000	20	0.311246	1	0.962686	0.737977
1559	P18085;C9JPM4;C9JAK5;U3KQF2;F5H1V1;F5H6T5;F8WDB3	P18085;C9JPM4;C9JAK5	ADP-ribosylation factor 4	ARF4	20.2399	NaN	NaN	NaN	NaN	19.3862	18.7108	NaN	7	7	4	48.3	48.3	19.4	20.511	0	12.94	185170000	15	0.310847	1	1.15617	0.737182
2236	Q14684	Q14684	Ribosomal RNA processing protein 1 homolog B	RRP1B	23.5696	23.6678	24.7391	21.9847	23.2953	23.0306	20.9269	20.8814	24	24	24	35.6	35.6	35.6	84.427	0	176.11	3934600000	94	0.310803	1	0.741601	0.737096
191	A0A0D9SGE8;Q8IWS0;Q5JRC6	A0A0D9SGE8;Q8IWS0;Q5JRC6	PHD finger protein 6	PHF6	22.9866	22.8468	24.1367	21.8381	NaN	NaN	19.209	NaN	8	8	8	27.3	27.3	27.3	41.361	0	98.846	873260000	19	0.310733	1	1.95782	0.736956
3212	Q9H3M7;E9PNE3;F2Z381;Q8NBY1	Q9H3M7	Thioredoxin-interacting protein	TXNIP	22.2879	22.054	18.671	NaN	21.3471	20.7689	19.8127	18.9282	19	19	5	18	18	5.3	152.81	0	63.327	1309200000	43	0.310453	1	1.18561	0.736397
2633	Q86VI3;F2Z2E2	Q86VI3;F2Z2E2	Ras GTPase-activating-like protein IQGAP3	IQGAP3	22.3041	21.8872	20.8164	20.1829	20.392	19.5142	18.0346	NaN	31	30	30	22	21.5	21.5	184.7	0	59.825	1901300000	61	0.310422	1	1.29616	0.736336
2894	Q92610;H0YM74	Q92610;H0YM74	Zinc finger protein 592	ZNF592	19.6889	16.6249	NaN	NaN	15.7033	16.8885	19.7995	17.9142	10	10	10	12.9	12.9	12.9	137.53	0	22.654	167980000	12	0.310358	1	0.790638	0.736208
57	A0A087WXM6;J3QQT2;J3KRX5;A0A0A6YYL6;P18621;J3QLC8;A0A0A0MRF8;J3KRB3;A0A087WWH0;J3QS96;A0A087WY81;J3KSJ0	A0A087WXM6;J3QQT2;J3KRX5;A0A0A6YYL6;P18621;J3QLC8;A0A0A0MRF8;J3KRB3;A0A087WWH0;J3QS96;A0A087WY81	60S ribosomal protein L17	RPL17;RPL17-C18orf32	30.8767	28.2857	30.1552	28.4763	25.029	24.4995	24.7551	23.4237	20	20	20	74	74	74	19.586	0	323.31	42522000000	145	0.310198	1	1.53268	0.735889
905	H3BNU1;H3BV07;A0A2R8Y518;Q9ULP9;A0A0D9SFR5;H3BQ06	H3BNU1;H3BV07;A0A2R8Y518;Q9ULP9;A0A0D9SFR5;H3BQ06	TBC1 domain family member 24	TBC1D24	19.425	NaN	17.9304	NaN	NaN	NaN	NaN	NaN	18	18	17	25.6	25.6	24.6	85.731	0	60.711	1178200000	24	0.308378	1	0.951591	0.73226
1645	P27824;H0Y9Q7;D6RGY2;D6RAU8;D6RB85;D6RDP7;D6RFL1;D6RAQ8;H0Y9H1;D6RD16	P27824	Calnexin	CANX	26.1498	25.8781	23.0811	21.345	24.7094	24.5757	23.2358	21.4332	26	26	25	41.6	41.6	38.9	67.567	0	127.79	13635000000	174	0.308133	1	0.986029	0.731771
2641	Q86X52	Q86X52	Chondroitin sulfate synthase 1	CHSY1	18.789	NaN	NaN	NaN	18.3253	18.0798	15.9906	15.3602	3	3	3	5.1	5.1	5.1	91.783	0.0013527	3.6224	51287000	5	0.308097	1	0.908319	0.731699
152	F8VV32;A0A0B4J259;P61626	F8VV32;A0A0B4J259;P61626	Lysozyme;Lysozyme C	LYZ	NaN	NaN	NaN	NaN	19.9769	NaN	19.8367	20.7686	2	2	2	20.2	20.2	20.2	11.488	0	7.8975	30037000	3	0.307997	1	1.08914	0.7315
1708	P35606;H0YAC7;D6R997;D6RBZ7;D6RBG7;D6RBT6;H0Y938	P35606	Coatomer subunit beta	COPB2	25.2236	25.1688	20.2461	NaN	NaN	18.1234	18.8582	15.1288	12	11	11	17.3	16.2	16.2	102.49	0	18.405	3839600000	12	0.306595	1	2.26205	0.7287
3171	Q9GZL7	Q9GZL7	Ribosome biogenesis protein WDR12	WDR12	24.1484	23.8469	25.0728	23.784	22.8508	21.9781	21.6437	21.1932	17	17	17	45.6	45.6	45.6	47.707	0	323.31	5203100000	82	0.30608	1	0.728376	0.727671
3208	Q9H307;G3V5F0;G3V579	Q9H307	Pinin	PNN	23.1171	23.4243	21.7007	20.3473	22.7727	22.1049	24.568	23.5209	20	20	20	28.9	28.9	28.9	81.627	0	88.03	3645200000	83	0.306015	1	0.690267	0.727542
2501	Q6NW34;E9PFF8;C9J9E3;F8WBQ8	Q6NW34	Uncharacterized protein C3orf17	C3orf17	23.2548	22.0289	24.9179	22.0536	18.0651	18.2052	17.9573	NaN	17	17	16	27.5	27.5	23.8	64.551	0	64.877	2337600000	31	0.305867	1	1.84565	0.727245
1337	O95425;A0A0J9YWY6	O95425;A0A0J9YWY6	Supervillin	SVIL	21.4966	21.8409	19.7209	18.3821	21.7518	21.0582	18.8618	16.3773	75	75	75	41.9	41.9	41.9	247.74	0	323.31	10379000000	256	0.305615	1	1.04314	0.726742
1367	O96028;D6R9V2;H0Y9L4;D6RIS1;H0Y9U6	O96028	Histone-lysine N-methyltransferase NSD2	WHSC1	24.2861	24.2591	23.7225	22.0182	21.186	20.6634	21.4789	20.2666	28	28	27	24.5	24.5	24	152.26	0	212.67	4983700000	90	0.30544	1	0.866576	0.726391
3236	Q9H6W3	Q9H6W3	Bifunctional lysine-specific demethylase and histidyl-hydroxylase NO66	NO66	24.1253	23.2014	25.2286	23.3484	22.5904	21.9469	20.7485	20.9207	23	23	23	52.7	52.7	52.7	71.085	0	134.22	3448900000	75	0.305103	1	0.818845	0.725717
186	A0A0D9SF53;A0A0D9SFB3;A0A2R8YF78;A0A0D9SG12;A0A2R8YFS5;A0A2R8Y4A4;O00571;A0A2R8YCW1;A0A2R8Y5G6;F6S8Q4;A0A2R8YDH3;A0A2R8YDT5;A0A2R8Y7T2;O15523;A0A0J9YVQ7;A0A2R8YCU0;A0A2R8Y650;A0A087WVZ1;A0A087WX09;C9J081;C9J8G5;A0A2R8YF89;A0A2R8Y4D2;D6RCM4;Q9NQI0;A0A2R8Y770;H0Y960	A0A0D9SF53;A0A0D9SFB3;A0A2R8YF78;A0A0D9SG12;A0A2R8YFS5;A0A2R8Y4A4;O00571;A0A2R8YCW1;A0A2R8Y5G6;F6S8Q4;A0A2R8YDH3;A0A2R8YDT5;A0A2R8Y7T2;O15523	ATP-dependent RNA helicase DDX3X;ATP-dependent RNA helicase DDX3Y	DDX3X;DDX3Y	27.4632	26.6558	27.8617	25.969	24.0146	23.8114	24.6676	24.1125	45	44	2	59.5	58	5.6	81.476	0	310.41	39172000000	304	0.304072	1	0.864596	0.723654
2988	Q96HE8	Q96HE8	Transmembrane protein 80	TMEM80	21.0137	NaN	NaN	NaN	20.2667	20.9677	NaN	NaN	3	3	3	5.6	5.6	5.6	60.619	0	6.6874	126930000	8	0.303998	1	1.3302	0.723506
1801	P49674;H0Y5S9;H0Y682;H0Y645;B0QY35;B0QY34;B0QY36;J3QQI9	P49674;H0Y5S9;H0Y682;H0Y645;B0QY35;B0QY34	Casein kinase I isoform epsilon	CSNK1E	19.6798	19.8107	21.3227	18.8676	17.6315	NaN	NaN	NaN	4	4	2	12.5	12.5	6.5	47.315	0	9.859	208860000	6	0.302707	1	1.25356	0.720921
2332	Q16706;H0YLB9;A0A0C4DGL1;H0YNG5	Q16706	Alpha-mannosidase 2	MAN2A1	23.1096	22.3661	NaN	NaN	21.7194	21.6279	20.8311	18.3257	18	18	17	19.3	19.3	18.6	131.14	0	49.954	1324800000	45	0.302466	1	1.7585	0.720438
3301	Q9NQS7;E9PM67	Q9NQS7	Inner centromere protein	INCENP	NaN	18.9991	19.0169	NaN	20.8865	20.0849	15.9668	NaN	8	8	8	12	12	12	105.43	0	16.523	260520000	13	0.301991	1	1.20121	0.719486
1573	P20020;E7ERY9;A0A2R8Y4R4;H0Y7S3;Q01814;A0A2U3U055;A0A2U3TZI3;A0A0U1RQU3;F8W1V5;H0YHH6	P20020;E7ERY9	Plasma membrane calcium-transporting ATPase 1;Calcium-transporting ATPase	ATP2B1	NaN	NaN	NaN	NaN	18.9941	19.8619	16.4134	13.4793	20	20	10	20.8	20.8	11.6	134.68	0	74.287	1619300000	47	0.300772	1	1.03252	0.717041
1239	O60870;S4R357	O60870;S4R357	DNA/RNA-binding protein KIN17	KIN	22.4281	20.6407	23.0304	21.2964	NaN	NaN	17.3025	NaN	6	6	6	17.3	17.3	17.3	45.373	0	14.756	460290000	12	0.300761	1	1.7907	0.717017
2679	Q8IXI1;H3BST5;I3L2C6;H3BUX4;H3BU27;H3BMP9;H3BVI5	Q8IXI1;H3BST5;I3L2C6	Mitochondrial Rho GTPase 2	RHOT2	22.314	21.8794	20.1881	NaN	24.0656	23.8678	19.9591	19.0034	16	16	15	40	40	38.2	68.117	0	77.893	1818400000	61	0.300541	1	1.38038	0.716577
1562	P18583;J3QSZ5	P18583	Protein SON	SON	20.9841	20.0413	18.6841	19.0965	22.476	21.6266	22.4977	20.8734	28	28	16	17.3	17.3	10.2	263.83	0	107.46	2718200000	90	0.299774	1	0.751025	0.715037
3373	Q9NXF1;A0A0A0MSR3	Q9NXF1	Testis-expressed sequence 10 protein	TEX10	24.6414	24.1856	24.0813	22.7377	21.331	19.9637	20.6777	19.6288	31	31	31	29.1	29.1	29.1	145.73	0	134.79	4942400000	87	0.299032	1	1.05392	0.713546
2671	Q8IWI9;H3BP52;H3BTF4	Q8IWI9;H3BP52;H3BTF4	MAX gene-associated protein	MGA	20.3394	21.3061	NaN	14.6633	NaN	NaN	17.0264	13.806	5	5	5	2.4	2.4	2.4	331.83	0.0013236	3.3171	738450000	8	0.298678	1	1.37761	0.712835
3460	Q9UGU0;A9JX13;A0A1W2PQJ7;Q7Z5J4	Q9UGU0	Transcription factor 20	TCF20	17.8545	18.3852	NaN	NaN	19.8589	18.3919	21.3301	19.9288	26	26	26	18.8	18.8	18.8	211.77	0	40.885	627900000	40	0.298566	1	0.787941	0.712609
2231	Q14669;H7C2Y1	Q14669	E3 ubiquitin-protein ligase TRIP12	TRIP12	23.0745	22.969	22.3715	22.0429	21.3556	20.7915	21.099	19.6572	33	33	26	22.1	22.1	16.6	220.43	0	323.31	3898800000	127	0.298505	1	0.609971	0.712488
2687	Q8IY37;F5H3Y4	Q8IY37;F5H3Y4	Probable ATP-dependent RNA helicase DHX37	DHX37	23.7004	23.3253	23.1353	21.6898	20.5768	19.915	19.5173	17.3875	29	29	29	31.2	31.2	31.2	129.54	0	75.022	2855500000	67	0.29818	1	1.15304	0.711833
2909	Q92793	Q92793	CREB-binding protein	CREBBP	NaN	NaN	NaN	NaN	16.4674	NaN	17.4729	NaN	10	3	3	5.5	2.1	2.1	265.35	0	11.157	21530000	4	0.298144	1	0.574667	0.711761
2045	Q01650;A0A0C4DGL4;H0YJ95;G3V4Z6;Q9UM01	Q01650	Large neutral amino acids transporter small subunit 1	SLC7A5	23.9752	24.202	22.0319	19.7123	22.6931	23.0624	21.818	20.1146	9	9	8	16.6	16.6	15.2	55.01	0	86.257	7308500000	83	0.29809	1	0.856688	0.711653
921	H7BXF4;Q9NXE4;H7C1Q6;H7C0W5;H7C2J2;H7C235;H7C2E2	H7BXF4;Q9NXE4;H7C1Q6;H7C0W5	Sphingomyelin phosphodiesterase 4	SMPD4	21.2098	21.0443	NaN	15.9108	20.0228	20.1035	18.1194	13.5831	16	16	14	26.8	26.8	23.2	94.584	0	27.192	1115800000	28	0.297823	1	1.42068	0.711116
2251	Q14974;J3KTM9;J3QR48;J3QKQ5;J3QRG4;J3KS06	Q14974;J3KTM9	Importin subunit beta-1	KPNB1	23.0938	22.4055	21.1363	19.4144	21.5906	22.015	22.7802	22.3369	27	27	27	40	40	40	97.169	0	142.73	5585700000	130	0.297749	1	0.607312	0.710968
2839	Q8TER5;G3V485;G3V3N2;G3V5C1	Q8TER5	Rho guanine nucleotide exchange factor 40	ARHGEF40	17.4393	18.8433	18.8815	NaN	NaN	NaN	NaN	NaN	16	16	16	13.9	13.9	13.9	164.66	0	95.966	504430000	24	0.297636	1	0.840313	0.710739
1520	P14618;B4DNK4;H3BTN5;H3BQ34;H3BR70;H3BUW1;H3BTJ2;H3BT25;H3BU13;H3BN34;H3BQZ3;P30613	P14618;B4DNK4;H3BTN5;H3BQ34;H3BR70	Pyruvate kinase PKM;Pyruvate kinase	PKM	20.6909	22.925	19.2847	19.9663	21.227	21.0245	17.6194	18.427	40	40	40	74.8	74.8	74.8	57.936	0	298.05	7881100000	139	0.296505	1	-0.880204	-0.708465
2508	Q6P1J9;A0A3B3IRP5;A0A2R8YHB3;A0A1B0GUB2;A0A2R8Y640	Q6P1J9;A0A3B3IRP5;A0A2R8YHB3;A0A1B0GUB2;A0A2R8Y640	Parafibromin	CDC73	NaN	NaN	NaN	NaN	16.759	15.9377	20.1899	19.9217	6	6	6	12.1	12.1	12.1	60.576	0	6.2963	77978000	9	0.295324	1	0.966859	0.706085
2120	Q12888;A6NNK5;C9JXV0;H7C3N7;M0R142;H7C151;H7BZY0;H7C495	Q12888;A6NNK5	Tumor suppressor p53-binding protein 1	TP53BP1	NaN	NaN	17.1249	NaN	20.1632	20.216	21.9022	20.1353	25	25	25	26.6	26.6	26.6	213.57	0	70.834	678430000	63	0.295044	1	1.21475	0.70552
1493	P11387	P11387	DNA topoisomerase 1	TOP1	27.1334	27.1293	26.6913	25.3135	24.7759	24.5269	25.389	24.7409	43	38	38	47.2	42.9	42.9	90.725	0	323.31	25248000000	241	0.295041	1	0.569741	0.705515
3246	Q9H8H0;J3QR28;J3QLQ6;J3QKV1	Q9H8H0	Nucleolar protein 11	NOL11	21.6163	22.3483	20.4922	17.6896	22.6264	22.0353	20.3658	19.5951	28	28	28	48	48	48	81.123	0	116.05	3575500000	76	0.294116	1	0.858074	0.703651
492	C9JFR7;P99999;CON__P62894	C9JFR7;P99999	Cytochrome c	CYCS	22.2231	NaN	NaN	NaN	22.6391	23.3088	22.5387	21.4189	3	3	3	32.7	32.7	32.7	11.333	0	5.9094	193180000	12	0.293756	1	1.78291	0.702924
1006	J3QSH4;Q14119;J9JIC7	J3QSH4;Q14119;J9JIC7	Vascular endothelial zinc finger 1	VEZF1	23.4544	21.9703	24.972	22.9978	19.261	19.2353	22.4893	21.8979	11	10	10	27.3	26	26	55.793	0	135.93	1556100000	34	0.293467	1	1.01888	0.70234
2263	Q15050	Q15050	Ribosome biogenesis regulatory protein homolog	RRS1	23.9717	23.6048	22.7207	21.6415	22.0644	20.7135	20.3448	20.1322	16	16	16	41.4	41.4	41.4	41.193	0	56.337	2337600000	59	0.293307	1	0.752415	0.702018
1543	P17026;F8W6Y9;A0A0C4DFQ3;Q7Z7L9;Q86T29;Q9NYW8	P17026	Zinc finger protein 22	ZNF22	26.6002	26.4724	26.3276	24.533	22.1274	20.8025	22.757	20.8824	11	11	10	53.6	53.6	49.6	25.915	0	142.4	3262200000	42	0.292921	1	1.28046	0.701238
2919	Q92922;F8WE13;H0YNM5;H3BT74;Q5K651	Q92922	SWI/SNF complex subunit SMARCC1	SMARCC1	23.8203	23.3362	21.8192	22.3673	22.6949	22.3566	23.5506	22.3858	31	22	22	36.2	30	30	122.87	0	172.45	3421100000	71	0.292817	1	0.359785	0.701029
1005	J3QSG0;A0A1D5RMU6;O94854	J3QSG0		PFAS	22.5876	22.817	22.8032	20.6541	20.0925	18.6191	22.0361	22.2707	50	37	3	14.4	8.7	1.2	262.93	0	323.31	36735000000	250	0.292577	1	0.789594	0.700544
741	I3L2B2;F6PQP6;E9PBC1;O95208;I3L356;I3L2H1;J3KSF8;J3KTF6;J3KSA6;J3KSC7;J3QLN2	I3L2B2;F6PQP6;E9PBC1;O95208	Epsin-2	EPN2	NaN	NaN	NaN	NaN	19.5769	18.1903	19.6785	19.8621	8	8	8	16.3	16.3	16.3	61.551	0	17.124	439030000	22	0.292534	1	0.880959	0.700458
3588	Q9Y3A4;Q9NSQ0	Q9Y3A4	Ribosomal RNA-processing protein 7 homolog A	RRP7A	21.5699	22.8928	22.3809	19.4899	22.1928	21.7545	19.8969	18.79	9	9	9	38.6	38.6	38.6	32.334	0	33.985	1132500000	22	0.292035	1	0.778324	0.699449
1312	O94906	O94906	Pre-mRNA-processing factor 6	PRPF6	23.065	23.0256	24.619	23.2394	21.3679	20.9478	22.121	21.4311	35	35	35	36.7	36.7	36.7	106.92	0	118.6	4412900000	104	0.292031	1	0.632261	0.699441
3630	Q9Y679	Q9Y679	Ancient ubiquitous protein 1	AUP1	24.9881	23.8319	NaN	NaN	21.0356	21.7973	20.3964	NaN	10	10	10	30.7	30.7	30.7	45.786	0	100.81	1296800000	26	0.291766	1	1.97907	0.698905
1978	P62899;H7C2W9;C9JU56;B7Z4E3;B7Z4C8;B8ZZK4	P62899;H7C2W9;C9JU56;B7Z4E3;B7Z4C8;B8ZZK4	60S ribosomal protein L31	RPL31	31.1517	29.5507	30.201	28.3008	25.6431	25.2919	25.8039	24.3752	12	12	12	58.4	58.4	58.4	14.463	0	114.17	42333000000	108	0.291277	1	1.32027	0.697918
2344	Q2NL82;I3L1Q5;I3L4E8	Q2NL82	Pre-rRNA-processing protein TSR1 homolog	TSR1	23.1502	22.562	23.9507	21.8222	20.3596	19.9722	18.0424	15.1696	17	17	17	25.6	25.6	25.6	91.809	0	46.66	1818600000	36	0.291026	1	1.49422	0.697409
3434	Q9UBC3	Q9UBC3	DNA (cytosine-5)-methyltransferase 3B	DNMT3B	NaN	NaN	18.8746	NaN	NaN	NaN	16.2047	NaN	3	2	2	4.3	3.4	3.4	95.75	0.0061547	2.0372	30720000	3	0.290998	1	0.919918	0.697353
1794	P49257	P49257	Protein ERGIC-53	LMAN1	25.4475	25.4772	21.6052	19.8682	22.9045	23.0476	22.4781	19.4638	15	15	15	39.8	39.8	39.8	57.548	0	168.35	3326800000	48	0.290996	1	1.14463	0.697349
913	H3BQZ7;Q1KMD3	H3BQZ7;Q1KMD3	Heterogeneous nuclear ribonucleoprotein U-like protein 2	HNRNPUL2-BSCL2;HNRNPUL2	19.192	20.9806	20.448	NaN	21.2346	20.9308	21.6818	20.8201	14	14	14	21.7	21.7	21.7	84.69	0	22.301	597080000	36	0.290336	1	0.899317	0.696015
3598	Q9Y3T9	Q9Y3T9	Nucleolar complex protein 2 homolog	NOC2L	22.5773	23.6054	24.1684	22.656	23.2634	22.1236	21.3134	20.4489	26	26	26	32.8	32.8	32.8	84.918	0	77.849	4227800000	118	0.290164	1	0.622158	0.695666
864	H0YAF8;A0A087X0K4;P58513	H0YAF8		GNB2L1	21.9686	NaN	NaN	NaN	21.748	21.8452	NaN	NaN	19	3	3	52.7	12.8	12.8	44.688	0	15.337	220530000	12	0.290055	1	1.51745	0.695446
1674	P31151;Q86SG5	P31151	Protein S100-A7	S100A7	NaN	NaN	NaN	NaN	22.4842	19.2416	21.5491	21.9648	4	4	4	23.8	23.8	23.8	11.471	0	5.0343	95541000	7	0.290029	1	1.37788	0.695393
2497	Q6NSZ9;A0A0C4DFN0;C9K079	Q6NSZ9;A0A0C4DFN0	Zinc finger and SCAN domain-containing protein 25	ZSCAN25	21.2879	19.9375	19.4938	NaN	NaN	NaN	NaN	15.7048	4	4	4	11.2	11.2	11.2	61.474	0	8.7598	121970000	5	0.289896	1	1.29642	0.695124
2754	Q8NBJ5;M0QX72;M0QYH0	Q8NBJ5	Procollagen galactosyltransferase 1	COLGALT1	24.1155	22.4836	19.5899	18.4562	23.0159	22.8272	20.4599	19.1079	13	13	13	26.2	26.2	26.2	71.635	0	39.953	1508000000	37	0.289834	1	1.07658	0.694999
2254	Q15006;H0YAS9	Q15006	ER membrane protein complex subunit 2	EMC2	25.5468	24.918	21.2854	NaN	21.7407	22.2976	20.8551	19.7964	5	5	5	21.2	21.2	21.2	34.833	0	37.912	1633700000	28	0.289308	1	1.42963	0.693933
3494	Q9UKD2	Q9UKD2	mRNA turnover protein 4 homolog	MRTO4	25.0147	24.838	24.9606	23.1342	22.9261	22.4707	21.4056	20.3192	17	17	17	63.6	63.6	63.6	27.56	0	92.769	3424900000	65	0.289063	1	0.88624	0.693439
1927	P61353;K7ELC7;K7EQQ9;K7ERY7	P61353;K7ELC7	60S ribosomal protein L27	RPL27	30.9607	30.416	31.2464	28.2458	27.0488	26.8065	26.2315	25.3351	14	14	14	64	64	64	15.798	0	165.69	54875000000	170	0.288361	1	1.17103	0.692016
2243	Q14761;K7EP58;F8WD89	Q14761	Protein tyrosine phosphatase receptor type C-associated protein	PTPRCAP	21.3045	19.8557	NaN	NaN	22.6078	22.4069	18.3006	NaN	13	13	9	8.6	8.6	6.3	201.46	0	30.786	1180700000	33	0.288339	1	1.38809	0.691971
715	F5GYQ1;P61421;R4GN72;J3QL14;H3BQJ1;H3BQB4;H3BSG7	F5GYQ1;P61421;R4GN72;J3QL14	V-type proton ATPase subunit d 1	ATP6V0D1	21.8311	23.1528	22.7989	20.4241	21.6336	21.5151	20.6246	19.1506	12	12	12	36	36	36	44.659	0	43.393	1951800000	33	0.287456	1	0.661421	0.690182
669	E9PKG1;Q99873;E9PIX6;E9PQ98;H0YDE4;E9PNR9;E9PMW9;Q9NR22	E9PKG1;Q99873;E9PIX6;E9PQ98;H0YDE4;E9PNR9	Protein arginine N-methyltransferase 1	PRMT1	NaN	NaN	NaN	NaN	19.4616	19.4332	19.9965	19.4034	13	13	13	46.8	46.8	46.8	37.709	0	26.38	361830000	23	0.28729	1	0.838058	0.689845
1503	P12814;H9KV75;H7C5W8;G3V2N5;G3V2W4;H0YJW3;H0YJ11;F6THM6;G3V2X9;G3V5M4;G3V380;D6RH00	P12814;H9KV75	Alpha-actinin-1	ACTN1	21.9546	19.8165	19.5203	16.9916	24.844	24.25	22.7817	22.6923	69	46	43	74.6	55	53.4	103.06	0	323.31	33209000000	460	0.286114	1	1.33754	0.68746
3589	Q9Y3A6;M0R072;B1AKT3	Q9Y3A6	Transmembrane emp24 domain-containing protein 5	TMED5	22.8689	26.2156	NaN	21.2436	19.0877	20.854	NaN	NaN	3	3	3	12.2	12.2	12.2	26.005	0	5.5286	1011300000	9	0.285959	1	-1.98544	-0.687145
1311	O94905;E5RHW4;E5RJ09	O94905;E5RHW4	Erlin-2	ERLIN2	25.6649	25.1555	22.2598	20.4166	22.4317	21.5128	20.1011	18.3472	15	10	10	39.5	30.4	30.4	37.839	0	60.537	2855100000	32	0.285689	1	1.25633	0.686596
3584	Q9Y2X9	Q9Y2X9	Zinc finger protein 281	ZNF281	23.7792	23.3665	24.179	22.3625	20.3055	19.0642	20.1033	19.3612	15	15	15	27.8	27.8	27.8	96.914	0	145.59	1893800000	53	0.285687	1	1.05313	0.686593
3425	Q9P2E9;A0A087WVV2;F8W7S5;A0A087WU26;A2A2S5;V9GY78	Q9P2E9;A0A087WVV2;F8W7S5	Ribosome-binding protein 1	RRBP1	26.6023	26.4834	24.0455	23.32	24.3606	24.0246	23.6625	21.4662	74	74	73	52.1	52.1	51.4	152.45	0	323.31	39775000000	499	0.285506	1	0.84418	0.686225
2400	Q5H9U9;H0Y8H0;H0Y939	Q5H9U9;H0Y8H0	Probable ATP-dependent RNA helicase DDX60-like	DDX60L	19.2239	19.8237	17.7899	NaN	NaN	NaN	NaN	NaN	7	7	7	4.1	4.1	4.1	197.67	0	7.9737	162560000	7	0.285171	1	0.91948	0.685545
2303	Q15758;M0QXM4;M0QX44;M0R144	Q15758;M0QXM4	Neutral amino acid transporter B(0);Amino acid transporter	SLC1A5	22.521	22.7289	20.1306	NaN	22.8739	23.6999	22.0129	20.5936	13	13	13	30.1	30.1	30.1	56.598	0	98.74	8475900000	90	0.285026	1	1.4286	0.68525
640	E9PF19;Q9Y4P3;Q96E41;A0A087WXC6;F8WDI9;F8WCR3	E9PF19;Q9Y4P3;Q96E41	Transducin beta-like protein 2	TBL2	25.8166	25.4961	24.3567	22.5753	23.2515	23.2151	21.7806	20.0654	18	18	18	51.1	51.1	51.1	45.935	0	129.67	5715900000	79	0.285004	1	0.963354	0.685205
1021	K7EKF6;Q8NI99	K7EKF6;Q8NI99	Angiopoietin-related protein 6	ANGPTL6	NaN	22.6888	21.9843	NaN	NaN	NaN	19.2432	NaN	2	2	2	5.8	5.8	5.8	46.991	0.0064065	1.9764	282320000	2	0.284872	1	1.53679	0.684938
1910	P60953;Q5JYX0;A0A3B3IRV0;F8WET9;G3V4H1;G3V476;D3DSM0;P17081;Q9H4E5	P60953;Q5JYX0	Cell division control protein 42 homolog	CDC42	26.7231	25.4069	20.1808	NaN	22.6545	24.091	22.8166	21.042	9	8	8	48.2	42.4	42.4	21.258	0	65.672	8237300000	79	0.284046	1	1.98626	0.683259
975	J3KNW4;Q14192;A0A0A0MSG2	J3KNW4;Q14192;A0A0A0MSG2	Four and a half LIM domains protein 2	FHL2	NaN	NaN	NaN	NaN	19.2839	19.2145	19.9788	19.3229	9	9	9	24.2	24.2	24.2	44.205	0	59.675	723010000	23	0.283941	1	0.689064	0.683044
3593	Q9Y3C1;D6RIC3;A0A0C4DGU5;A0A087X2G6;D6RC60;A0A087WU10	Q9Y3C1;D6RIC3;A0A0C4DGU5;A0A087X2G6	Nucleolar protein 16	NOP16	26.3443	25.4034	25.8553	23.9197	22.6105	22.3655	21.9573	21.1089	11	11	11	52.2	52.2	52.2	21.188	0	61.153	2938200000	48	0.283925	1	0.992451	0.683012
1553	P17844;J3KTA4;J3QRQ7;J3KRX8;J3QR02;J3KTQ4;J3QSF1;J3KRZ1;X6RLV5;J3QKN9;J3QS79;J3QRN5	P17844;J3KTA4	Probable ATP-dependent RNA helicase DDX5	DDX5	29.5284	28.8348	29.4629	28.0972	26.2352	26.0866	27.2449	26.6116	56	56	46	68.2	68.2	55.9	69.147	0	323.31	107250000000	543	0.2837	1	0.71033	0.682555
60	A0A087WXU0;A0A2R8Y4J4;Q9NWS8;Q5SZ82;A0A2R8Y4P5;A0A2R8YFC3	A0A087WXU0;A0A2R8Y4J4;Q9NWS8;Q5SZ82;A0A2R8Y4P5	Required for meiotic nuclear division protein 1 homolog	RMND1	NaN	20.3165	20.5449	NaN	21.481	21.5902	NaN	NaN	6	6	6	24	24	24	32.26	0	10.058	160640000	10	0.283242	1	1.26805	0.681624
3379	Q9NY93;H7C3E9;K7EM05;F8WDT8;H7BZN7;F8WEI3	Q9NY93;H7C3E9;K7EM05;F8WDT8	Probable ATP-dependent RNA helicase DDX56	DDX56;ACBD4	24.9278	24.4489	24.4227	22.7447	23.1051	22.4119	20.8595	20.3294	19	19	19	36.4	36.4	36.4	61.589	0	100.15	5093900000	88	0.282927	1	0.845016	0.680982
1904	P60228;E5RGA2;H0YBR5;E5RIT4;E5RHS5;H0YAW4;H0YBP5;E5RII3	P60228;E5RGA2;H0YBR5	Eukaryotic translation initiation factor 3 subunit E	EIF3E	21.6999	21.1481	21.0928	21.2406	21.2311	20.943	20.1754	19.4093	14	14	14	36.6	36.6	36.6	52.22	0	25.482	1094700000	36	0.282896	1	0.364528	0.680919
1724	P38432	P38432	Coilin	COIL	23.247	21.6362	22.7012	21.6843	19.553	18.568	19.3326	19.4211	16	16	16	30	30	30	62.608	0	70.023	1204900000	41	0.282701	1	0.881062	0.680522
2446	Q5TDF0;E7EW69;E7EX04;Q9P0V9;Q9BSD7;C9JEW2;C9JNR7;F5H1F2;F5GYV2;C9JEQ7	Q5TDF0;E7EW69;E7EX04;Q9P0V9	Septin-10	NTPCR;SEPT10	19.0009	18.5569	19.1173	NaN	20.7143	21.5986	21.2901	20.3653	20	20	18	20.9	20.9	18.5	146.42	0	81.072	1352200000	48	0.282266	1	0.92887	0.679638
1044	M0QY63;O95232;D6RDI2;C9JL41;D6RHH0;H7C5U7;U3KQT3;H0YA81;E7EN55	M0QY63;O95232;D6RDI2	Luc7-like protein 3	OCEL1;LUC7L3	19.362	19.8773	NaN	NaN	20.1512	18.234	19.9316	19.9382	12	12	12	13.3	13.3	13.3	96.997	0	54.455	446640000	23	0.282008	1	0.675329	0.679113
1667	P30260;B4DXQ6;F6QPS0;I3L225;I3L328;I3L3H6;I3L394;I3L2Z8	P30260;B4DXQ6	Cell division cycle protein 27 homolog	CDC27;EPHA6	NaN	NaN	21.3982	18.1816	19.848	19.7882	23.0427	22.0294	17	17	16	33.5	33.5	30.9	91.866	0	39.676	695420000	31	0.281729	1	1.00801	0.678543
931	H7C0D5;Q9BSR8	H7C0D5;Q9BSR8	Protein YIPF4	YIPF4	23.778	23.1286	NaN	NaN	20.7054	21.4354	21.0738	18.6155	2	2	2	31	31	31	6.447	0.004222	2.2683	158310000	6	0.281638	1	1.66621	0.678359
2997	Q96I85;K7EM48	Q96I85	Putative uncharacterized protein C14orf144	C14orf144	22.5186	22.9229	24.5141	22.3588	21.4172	21.8322	19.8825	16.2771	17	13	13	29.9	23.4	23.4	61.458	0	112.59	2325400000	52	0.281483	1	1.23537	0.678042
2404	Q5JTH9;A0A087X1U8;H7C1M8;A0A087WYW2;A0A087X0G0	Q5JTH9	RRP12-like protein	RRP12	25.5962	25.3461	24.8191	22.8517	23.2033	22.7582	21.466	20.4537	46	46	45	40.7	40.7	40.7	143.7	0	323.31	14691000000	229	0.28136	1	0.918707	0.677792
2826	Q8TDD1;F8VRX4;H0YHZ9;H3BTS2	Q8TDD1	ATP-dependent RNA helicase DDX54	DDX54	23.3153	23.2643	24.2151	22.3545	22.076	21.592	20.4274	19.8613	32	32	25	28.7	28.7	24.7	138.05	0	182.92	6392800000	124	0.281236	1	0.740425	0.677539
2165	Q13488;E9PNA6;E9PM12;E9PMC5;H0YCE3;A6NHQ4	Q13488;E9PNA6;E9PM12	V-type proton ATPase 116 kDa subunit a isoform 3;V-type proton ATPase subunit a	TCIRG1	18.9227	18.9566	NaN	NaN	21.3084	20.7485	20.352	18.9628	18	18	16	28.4	28.4	25.5	92.967	0	68.516	1374300000	43	0.280995	1	0.811196	0.677049
2007	P78316;E9PFK5	P78316;E9PFK5	Nucleolar protein 14	NOP14	20.3736	18.7721	19.807	19.8276	20.1219	19.232	17.0298	16.7126	19	19	19	23.7	23.7	23.7	97.667	0	50.542	924280000	32	0.280862	1	0.696986	0.676778
2729	Q8N5L8	Q8N5L8	Ribonuclease P protein subunit p25-like protein	RPP25L	22.8792	NaN	24.3549	22.5185	NaN	NaN	NaN	17.1407	4	4	4	31.9	31.9	31.9	17.631	0	10.595	358930000	12	0.280579	1	1.8074	0.6762
3521	Q9ULW0;S4R414	Q9ULW0	Targeting protein for Xklp2	TPX2	21.7769	21.2013	19.1998	16.6556	21.6042	21.661	22.897	21.9811	32	32	32	28.6	28.6	28.6	145.92	0	60.551	2747000000	86	0.280308	1	0.994746	0.675648
318	A0A3B3IRT8;P43307;C9J3L8;C9J5W0;E9PAL7;C9IZQ1;C9JBX5	A0A3B3IRT8;P43307;C9J3L8;C9J5W0;E9PAL7;C9IZQ1	Translocon-associated protein subunit alpha	SSR1	26.7932	26.4567	22.7145	NaN	24.0964	25.0413	22.7213	21.7266	4	4	4	20.8	20.8	20.8	32.449	0	15.002	3938200000	38	0.279998	1	1.5998	0.675016
1523	P14854;K7EQD3	P14854	Cytochrome c oxidase subunit 6B1	COX6B1	21.0769	NaN	NaN	NaN	22.9753	22.9736	20.6926	20.1055	4	4	4	57	57	57	10.192	0	8.1288	150620000	9	0.279412	1	1.32774	0.67382
3273	Q9HC52;C9J6K3;C9JM54	Q9HC52	Chromobox protein homolog 8	CBX8	23.26	21.8823	22.9901	21.3374	17.8685	17.6234	19.7203	18.5111	11	11	10	37	37	34.7	43.395	0	62.7	557970000	14	0.277567	1	1.12119	0.670052
2582	Q7L311;J3KS66;I3L3C7	Q7L311	Armadillo repeat-containing X-linked protein 2	ARMCX2	20.482	19.7892	NaN	NaN	21.3129	21.6248	NaN	NaN	6	6	5	24.5	24.5	21.7	65.683	0	20.543	207440000	11	0.277407	1	1.40415	0.669726
3206	Q9H2P0;A0A2R8Y6X0;A0A2R8Y469;E9PQK8;A0A2R8YCL6	Q9H2P0;A0A2R8Y6X0	Activity-dependent neuroprotector homeobox protein	ADNP	21.7346	21.1912	18.2972	NaN	21.7469	20.9327	23.2291	22.0431	31	31	31	36.4	36.4	36.4	123.56	0	134.15	1615400000	80	0.277405	1	1.09256	0.669721
232	A0A1B0GTB0;A0A1B0GVW0;O75787;A0A1B0GVC7;A0A1B0GWJ8;H7C3E1;A0A1B0GTU8;A0A1B0GVB9;A0A1B0GUT7;A0A1C7CYW4;A0A0G2JMV4;A0A1B0GU12;H3BMM2;A0A1B0GWD6;A0A1B0GVI9;A0A1B0GW13;A0A1B0GV60;A0A1B0GVZ1;H7C240;A0A1B0GV24	A0A1B0GTB0;A0A1B0GVW0;O75787;A0A1B0GVC7;A0A1B0GWJ8;H7C3E1;A0A1B0GTU8;A0A1B0GVB9;A0A1B0GUT7;A0A1C7CYW4;A0A0G2JMV4;A0A1B0GU12;H3BMM2;A0A1B0GWD6;A0A1B0GVI9	Renin receptor	ATP6AP2;FTCDNL1	23.1558	21.37	NaN	NaN	NaN	17.5393	17.1802	NaN	7	7	7	31.6	31.6	31.6	32.905	0	13.166	267610000	8	0.277394	1	1.45816	0.669698
380	A8CG34;Q96HA1;A6NF01;C9JER0;C9J370;A0A0J9YWR1;Q6PJE2;C9JFL1	A8CG34;Q96HA1	Nuclear envelope pore membrane protein POM 121C;Nuclear envelope pore membrane protein POM 121	POM121C;POM121	NaN	19.5062	NaN	NaN	19.132	19.805	19.2991	18.1862	9	9	9	13.6	13.6	13.6	125.09	0	56.056	598840000	27	0.277228	1	0.648741	0.669359
1375	P00540;B4E3W2	P00540	Proto-oncogene serine/threonine-protein kinase mos	MOS	19.6925	19.1359	19.1279	17.3544	19.0502	18.9405	16.0717	15.2922	4	4	4	5.2	5.2	5.2	85.271	0	5.1177	170040000	6	0.275513	1	0.804801	0.665851
148	A0A0A6YYI3;A0A0B4J1V8;Q9NQ55;A0A0C4DGY3;C9J3W3;H7C446	A0A0A6YYI3;A0A0B4J1V8;Q9NQ55;A0A0C4DGY3;C9J3W3	Suppressor of SWI4 1 homolog	PPAN-P2RY11;PPAN;TTC8	22.1464	21.5879	21.7698	21.683	21.9009	21.2644	19.6447	22.6628	18	18	14	42.7	42.7	33.8	58.199	0	91.462	2139700000	52	0.275188	1	-0.434113	-0.665186
2979	Q96G23;Q5SZE3;H0YKH6;Q5SZE4;Q5SZE1;Q5SZE2;H0YNU7;H0YLQ6	Q96G23;Q5SZE3;H0YKH6;Q5SZE4;Q5SZE1;Q5SZE2;H0YNU7	Ceramide synthase 2	CERS2	23.9096	22.8146	NaN	NaN	21.6013	21.7144	20.1851	17.6521	5	5	5	13.7	13.7	13.7	44.876	0	22.866	647230000	10	0.274306	1	1.46165	0.663379
1731	P39748;F5H1Y3;I3L3E9	P39748	Flap endonuclease 1	FEN1	NaN	NaN	19.441	NaN	22.8576	22.2323	22.8039	20.9222	7	7	7	22.4	22.4	22.4	42.592	0	21.786	533500000	18	0.274134	1	1.28221	0.663026
1504	P12931;H7C3Z8;Q9H3Y6;P42685;P08581	P12931	Proto-oncogene tyrosine-protein kinase Src	SRC	21.007	21.6974	NaN	NaN	19.7053	19.6222	18.8454	17.7315	19	11	10	37.7	27.2	25.7	59.834	0	70.394	3006700000	33	0.273342	1	0.989648	0.661402
26	A0A087WUC6;E9PI68;Q15005;E9PL01;H0YE04;E9PRB9	A0A087WUC6;E9PI68;Q15005;E9PL01;H0YE04	Signal peptidase complex subunit 2	SPCS2	26.4656	26.2584	NaN	NaN	23.1889	23.2193	22.9196	19.7997	10	10	10	48.9	48.9	48.9	25.09	0	199.54	3325200000	38	0.273292	1	1.84573	0.6613
1752	P42766;F2Z388	P42766;F2Z388	60S ribosomal protein L35	RPL35	30.6708	30.4201	31.3757	29.1935	26.8317	26.3214	26.6433	24.8918	12	12	12	61.8	61.8	61.8	14.551	0	96.647	25079000000	79	0.272227	1	1.17367	0.659115
2169	Q13523;H0YDJ3	Q13523;H0YDJ3	Serine/threonine-protein kinase PRP4 homolog	PRPF4B	NaN	NaN	20.2104	18.5005	18.9367	18.3452	20.0434	19.1138	6	6	6	6.3	6.3	6.3	116.99	0	8.6571	232540000	12	0.272002	1	0.620508	0.658653
3538	Q9UNQ2;A0A0C4DGB1;D6RCL3	Q9UNQ2;A0A0C4DGB1	Probable dimethyladenosine transferase	DIMT1	26.921	25.7707	26.0613	23.9694	22.236	21.9882	21.8935	20.99	18	18	18	63.6	63.6	63.6	35.236	0	50.382	5776900000	76	0.271041	1	1.09839	0.656679
1579	P20340;F5H3K7;Q9NRW1;C9JU14;J3KR73;C9JB90;C9J0I2;F5GX61	P20340	Ras-related protein Rab-6A	RAB6A	26.393	26.1867	23.286	21.3753	23.863	24.0727	23.3903	21.802	7	7	5	38	38	27.9	23.593	0	33.886	5950000000	54	0.270887	1	0.873936	0.656363
1058	M0R165;Q9UBC2;M0R2S2;K7EJR2;M0R330;M0QX30;M0R1V5	M0R165;Q9UBC2;M0R2S2	Epidermal growth factor receptor substrate 15-like 1	EPS15L1	NaN	NaN	NaN	NaN	19.0754	18.7045	17.7647	17.7601	10	10	10	15.9	15.9	15.9	83.474	0	13.965	71383000	13	0.270809	1	0.548216	0.656203
1569	P19338;H7BY16;C9JYW2;C9JLB1;C9J1H7;C9JWL1	P19338;H7BY16	Nucleolin	NCL	29.5925	29.6195	29.1958	27.9184	27.026	26.3316	27.4911	26.9302	56	56	56	46.6	46.6	46.6	76.613	0	323.31	127390000000	573	0.270671	1	0.626415	0.655918
3451	Q9UDX5;B5MC22;H7C417;F8WEN7	Q9UDX5;B5MC22;H7C417	Mitochondrial fission process protein 1	MTFP1	23.8949	21.2376	NaN	NaN	22.45	23.0787	19.0037	NaN	5	5	5	30.1	30.1	30.1	18.01	0	10.629	379410000	12	0.270303	1	1.69069	0.655164
2555	Q6ZS17;A0A0A0MRV1;F5H4Y2;H7C5T0;C9J5H7;X6R413	Q6ZS17	Protein FAM65A	FAM65A	23.4456	21.533	NaN	15.3116	22.4303	22.4623	18.8093	16.9907	46	46	18	14.7	14.7	5.8	380.57	0	134.51	4329100000	111	0.27018	1	1.46872	0.65491
1839	P51610;A6NEM2;H7C1C4;Q9Y5Z7	P51610;A6NEM2	Host cell factor 1;HCF N-terminal chain 1;HCF N-terminal chain 2;HCF N-terminal chain 3;HCF N-terminal chain 4;HCF N-terminal chain 5;HCF N-terminal chain 6;HCF C-terminal chain 1;HCF C-terminal chain 2;HCF C-terminal chain 3;HCF C-terminal chain 4;HCF C-terminal chain 5;HCF C-terminal chain 6	HCFC1	19.5773	17.8558	18.5174	16.0613	22.2774	22.2189	23.8788	22.7495	31	31	31	23.3	23.3	23.3	208.73	0	100.41	2730000000	100	0.270061	1	1.34132	0.654666
2741	Q8N7W2;A0A3B3IU36;A0A0A0MSS7	Q8N7W2;A0A3B3IU36;A0A0A0MSS7	BEN domain-containing protein 7	BEND7	21.4269	21.6678	17.9036	NaN	20.2226	20.4624	17.6788	NaN	4	4	4	8.9	8.9	8.9	57.549	0.0010197	3.6709	317560000	6	0.269844	1	1.32073	0.654219
3225	Q9H501;A0A087WX71	Q9H501;A0A087WX71	ESF1 homolog	ESF1	21.4928	22.2563	22.1965	18.2942	19.0157	17.1221	NaN	15.0002	16	16	16	21.4	21.4	21.4	98.795	0	115.29	765850000	31	0.268896	1	1.39547	0.652268
1777	P46940;H0YLE8;A0A0J9YXZ5;A0A087X225;A0A087WWP1;H0YKA5	P46940;H0YLE8;A0A0J9YXZ5	Ras GTPase-activating-like protein IQGAP1	IQGAP1	23.9041	23.0437	23.2351	21.7783	20.6905	20.7795	20.2635	19.3842	52	52	51	38.1	38.1	37.6	189.25	0	316.28	7103400000	183	0.268382	1	0.776881	0.65121
486	C9JA28;Q9UNL2;C9J365	C9JA28;Q9UNL2;C9J365	Translocon-associated protein subunit gamma	SSR3	22.8941	22.3218	NaN	NaN	22.8085	NaN	21.6302	20.8508	3	3	3	13.2	13.2	13.2	20.161	0	30.749	170440000	8	0.267864	1	1.60958	0.650144
2043	Q01518;Q5T0R1;Q5T0R9;Q5T0S3	Q01518	Adenylyl cyclase-associated protein 1	CAP1	NaN	NaN	NaN	18.0155	18.4043	18.3434	18.1604	17.0787	17	13	12	36.6	26.3	24.6	51.901	0	23.095	469360000	21	0.26662	1	0.207771	0.647579
1155	O15446	O15446	DNA-directed RNA polymerase I subunit RPA34	CD3EAP	23.1576	22.5535	25.4032	22.5881	19.622	18.8998	21.2405	21.4548	16	16	16	51.2	51.2	51.2	54.985	0	175.95	2148500000	61	0.266282	1	0.981773	0.646882
1659	P29992;K7EL62;O95837;P50148;A0A087WVZ3	P29992	Guanine nucleotide-binding protein subunit alpha-11	GNA11	21.5202	18.8637	19.8137	19.9926	18.6428	19.7235	16.9824	NaN	14	13	13	24.2	22.9	22.9	64.617	0	39.154	2808800000	47	0.265966	1	1.09957	0.646229
244	A0A1B0GW95;Q96ST2	A0A1B0GW95;Q96ST2	Protein IWS1 homolog	IWS1	20.6364	19.5725	NaN	NaN	21.3689	20.7727	23.0079	21.9253	5	5	5	25.1	25.1	25.1	24	0	8.4839	231920000	13	0.265871	1	1.22789	0.646034
2704	Q8N100;Q8TBG4;A0A087WWR8	Q8N100;Q8TBG4	Protein atonal homolog 7;Ethanolamine-phosphate phospho-lyase	ATOH7;ETNPPL	21.7709	21.4985	NaN	NaN	20.3462	21.1434	19.1065	16.1529	6	6	6	6.9	6.9	6.9	86.03	0	12.554	378830000	7	0.264947	1	1.21995	0.644127
3289	Q9NPD3;E9PI41;E9PPI9	Q9NPD3;E9PI41	Exosome complex component RRP41	EXOSC4	24.1013	23.7867	24.6127	23.3525	21.5928	21.0039	21.7685	21.198	6	6	6	29.8	29.8	29.8	26.383	0	86.448	1024000000	26	0.264939	1	0.683593	0.64411
1399	P04843;B7Z4L4;F8WF32	P04843;B7Z4L4	Dolichyl-diphosphooligosaccharide--protein glycosyltransferase subunit 1	RPN1	28.6344	27.9784	23.8672	22.1209	26.4317	26.3086	25.2538	23.4817	40	40	40	67.4	67.4	67.4	68.569	0	258.66	44836000000	328	0.264886	1	1.07437	0.644
3223	Q9H4L5;C9J8P4;C9JEF2;C9JZ19;Q9BZF3	Q9H4L5	Oxysterol-binding protein-related protein 3	OSBPL3	23.3612	23.0208	20.7788	18.2787	19.781	19.2983	18.1121	17.0974	22	22	22	31	31	31	101.22	0	104.99	1541700000	48	0.264282	1	1.08446	0.642752
3605	Q9Y4C8;H0YIL2;D6REM3;H0YAG7;A0A3B3IRX6	Q9Y4C8	Probable RNA-binding protein 19	RBM19	23.0975	22.9936	23.2015	21.0727	20.411	19.9785	19.4379	18.7352	28	28	26	16.5	16.5	14.2	218.88	0	206.68	2532800000	86	0.26377	1	0.841982	0.641695
2278	Q15291	Q15291	Retinoblastoma-binding protein 5	RBBP5	19.926	20.6863	19.7377	NaN	19.2384	19.7104	22.1729	21.4247	8	8	8	19.3	19.3	19.3	59.152	0	19.969	335340000	12	0.263656	1	0.956711	0.641459
2027	P84095	P84095	Rho-related GTP-binding protein RhoG	RHOG	25.6794	25.869	21.3214	NaN	21.2936	21.9325	20.2444	16.6489	13	13	12	63.4	63.4	57.6	21.308	0	165.85	6873600000	73	0.263515	1	1.54823	0.641167
3149	Q9BXW9;H7BZJ7	Q9BXW9;H7BZJ7	Fanconi anemia group D2 protein	FANCD2	19.9461	19.0773	NaN	NaN	NaN	NaN	17.5406	15.923	5	5	5	3.7	3.7	3.7	164.13	0	5.1763	142390000	8	0.263396	1	0.802715	0.640922
1388	P02776;U3KPW8	P02776	Platelet factor 4;Platelet factor 4, short form	PF4	NaN	NaN	18.6331	NaN	21.7034	21.3835	18.8866	14.7107	14	10	10	21.6	15.9	15.9	103.79	0	24.681	376640000	31	0.263198	1	1.10335	0.640512
1899	P57740;G3V1T4;H0YG15	P57740	Nuclear pore complex protein Nup107	NUP107	20.9126	20.9898	NaN	NaN	20.4508	20.3197	20.6922	20.311	22	22	22	27.6	27.6	27.6	106.37	0	59.482	1883500000	60	0.262839	1	1.08699	0.639769
3445	Q9UBV2;G3V3B3	Q9UBV2	Protein sel-1 homolog 1	SEL1L	22.4476	21.0509	NaN	NaN	20.0976	20.2423	18.8939	15.3375	6	6	6	10.7	10.7	10.7	88.754	0	19.697	432010000	13	0.26281	1	1.3536	0.639709
2783	Q8NFH3	Q8NFH3	Nucleoporin Nup43	NUP43	NaN	NaN	NaN	NaN	19.1221	18.6541	19.4554	18.4829	5	5	5	17.1	17.1	17.1	42.15	0	29.175	210330000	8	0.262063	1	0.568098	0.638163
1339	O95470;H7BXL7;H0Y3V8	O95470	Sphingosine-1-phosphate lyase 1	SGPL1	26.8016	26.362	23.5567	21.6	22.3191	22.5455	21.945	19.4951	17	17	17	37	37	37	63.523	0	127.11	8291000000	78	0.261786	1	1.15494	0.637588
3483	Q9UIS9;A0A0A0MS90;K7EN65;K7EPZ6;K7EMA9	Q9UIS9;A0A0A0MS90;K7EN65	Methyl-CpG-binding domain protein 1	MBD1	25.0639	23.1398	20.6799	18.717	18.9378	18.9947	20.2724	19.8372	9	9	9	23.8	23.8	23.8	66.606	0	22.354	1191700000	23	0.261646	1	1.06633	0.637299
955	I3L295;A0A1W2PR89;A0A1B0GWH2;H3BTT7;J3KSI4;I3L1D2;I3L4E0;J3QS48;J3KT75;J3QW43;J3QRD5;O75352;I3L405;I3L261;J3KTK8;J3QQZ4	I3L295;A0A1W2PR89;A0A1B0GWH2		MPDU1	20.8495	20.446	NaN	NaN	20.8511	20.7431	17.7711	15.2314	7	7	2	4.2	4.2	1.1	188.51	0	18.391	754200000	25	0.261345	1	1.07279	0.636676
3035	Q96PU5;A0A1B0GVY1;K7ERN1;K7EKL1;H0Y8X6	Q96PU5	E3 ubiquitin-protein ligase NEDD4-like	NEDD4L	22.3631	21.2583	NaN	NaN	22.5629	22.6656	18.4411	16.1646	19	18	17	14	13.4	12.9	176.59	0	39.657	2158200000	54	0.261335	1	1.53408	0.636654
790	F8WCX2;Q8N1G0;H0Y5I5;A2A3Q2	F8WCX2;Q8N1G0;H0Y5I5	Zinc finger protein 687	ZNF687	NaN	19.7703	20.2291	19.2836	NaN	15.995	20.8083	18.8228	5	5	5	9.7	9.7	9.7	80.819	0	15.245	158920000	10	0.261032	1	0.729836	0.636027
2476	Q68CQ4;H7C2R4	Q68CQ4	Digestive organ expansion factor homolog	DIEXF	21.5093	21.8164	NaN	NaN	17.5328	17.2999	NaN	NaN	10	10	10	15.9	15.9	15.9	87.054	0	25.454	820250000	14	0.260457	1	1.23068	0.634834
1778	P46977;A0A0C4DH80;E9PN73;E9PI32	P46977	Dolichyl-diphosphooligosaccharide--protein glycosyltransferase subunit STT3A	STT3A	26.9585	26.0194	21.1056	18.9389	24.1154	23.9827	22.8335	21.029	20	20	14	26	26	20.6	80.529	0	56.646	8793000000	74	0.259291	1	1.26074	0.632417
279	A0A2R8Y4T1;E9PGF5;E9PF55;Q9HBL0;A0A087WWW7;H0Y4U1;C9J8K5;E7EMG1;E7ERH1;C9JFT7;C9JI43	A0A2R8Y4T1;E9PGF5;E9PF55;Q9HBL0;A0A087WWW7;H0Y4U1	Tensin-1	TNS1	NaN	NaN	NaN	15.9962	18.0857	18.4037	14.9377	NaN	16	16	15	11.3	11.3	10.7	239.76	0	93.746	915750000	30	0.259119	1	0.743916	0.63206
1013	M0R078;M0QZC4;K7EIV4;Q9NW81;K7ESN5;B4DFT4	M0R078;M0QZC4;K7EIV4;Q9NW81;K7ESN5;B4DFT4	ATP synthase subunit s-like protein	ATP5SL	NaN	NaN	NaN	NaN	21.7148	21.716	20.9712	20.0781	2	2	2	16.5	16.5	16.5	14.294	0.0069384	1.9395	198100000	2	0.258046	1	1.13579	0.629832
2621	Q86U38;A0A3B3ISH6	Q86U38;A0A3B3ISH6	Nucleolar protein 9	NOP9	22.9147	21.8484	23.5222	21.4767	17.9357	17.5679	17.6156	15.565	7	7	7	14.5	14.5	14.5	69.437	0	14.442	811910000	11	0.257834	1	1.38256	0.629391
2672	Q8IWT6	Q8IWT6	Volume-regulated anion channel subunit LRRC8A	LRRC8A	21.3738	19.8667	NaN	NaN	16.7567	15.7737	NaN	NaN	16	16	14	24.4	24.4	21.9	94.198	0	39.568	1128100000	37	0.257336	1	0.930597	0.628357
1836	P51571;A6NLM8	P51571;A6NLM8	Translocon-associated protein subunit delta	SSR4	29.1014	28.4022	25.0741	23.1287	25.7098	25.8189	24.3281	22.5789	6	6	6	37	37	37	18.998	0	41.079	9194300000	66	0.256993	1	1.07116	0.627643
886	H0YLW1;P55344;E9PQY1;K7EQ34;H0YML6;H0YLT5;H0YKM6;H0YMB7;H0YKB0;H0YLD7;Q9NZD8	H0YLW1;P55344;E9PQY1	Lens fiber membrane intrinsic protein	SPG21;LIM2;GRIA4	19.1967	18.56	NaN	18.5703	21.3813	21.8417	18.693	14.5781	14	14	9	17.1	17.1	9.3	112.61	0	34.378	325160000	19	0.256711	1	1.0243	0.627056
2820	Q8TBY0;H3BSJ1;H0Y6D8;D6RGV6;E9PFH7;Q8IZ40	Q8TBY0;H3BSJ1;H0Y6D8;D6RGV6	Probable RNA-binding protein 46	RBM46;GPRC5B;TBP;NEK11	25.9082	25.127	25.1029	24.3629	22.4876	22.3875	23.943	23.1512	25	10	8	19.3	8.2	6.6	110.61	0	68.829	13941000000	89	0.25659	1	0.603246	0.626806
3275	Q9HCE1;Q5JR04	Q9HCE1;Q5JR04	Putative helicase MOV-10	MOV10	25.7723	25.0548	26.1623	24.21	21.1201	19.6674	20.6556	19.5906	46	46	46	50.8	50.8	50.8	113.67	0	323.31	14220000000	188	0.256568	1	1.29689	0.626758
2123	Q12904;D6R937	Q12904	Aminoacyl tRNA synthase complex-interacting multifunctional protein 1;Endothelial monocyte-activating polypeptide 2	AIMP1	23.7044	21.359	NaN	NaN	20.6507	20.5087	NaN	16.7559	9	9	9	40.7	40.7	40.7	34.352	0	20.873	348330000	13	0.255657	1	1.29128	0.624862
3405	Q9P0J0;U3KQP3;B4DEZ3;K7EJE1;E7ENQ6	Q9P0J0;U3KQP3;B4DEZ3;K7EJE1;E7ENQ6	NADH dehydrogenase [ubiquinone] 1 alpha subcomplex subunit 13	NDUFA13	24.8643	23.0638	NaN	NaN	23.2667	24.1835	20.9306	18.9897	4	4	4	22.9	22.9	22.9	16.698	0	24.016	768840000	22	0.255642	1	1.42413	0.624832
2112	Q12797;A0A087WW51;E5RHK2;A0A087WUJ2;E5RG56;E5RHJ2;E5RG29	Q12797	Aspartyl/asparaginyl beta-hydroxylase	ASPH	26.3486	26.301	24.4692	22.9114	22.7912	22.9452	21.7809	18.5388	28	28	27	42.5	42.5	40.1	85.862	0	237.35	7425400000	137	0.255307	1	1.17338	0.624135
2626	Q86UP2;G3V4Y7;B7Z6P3;H0YJZ8;G3V5P0;G3V5G2;H0YJV5;H0YJP2	Q86UP2	Kinectin	KTN1	28.5696	28.143	24.8371	23.5628	26.1929	25.9041	24.9704	23.4371	113	113	113	74.6	74.6	74.6	156.27	0	323.31	86874000000	643	0.255279	1	0.880763	0.624075
2013	P78364;J3KQH6;F5H0T9;F5H6F5;F5H6F9;F5H6P9;F5GZP4	P78364;J3KQH6	Polyhomeotic-like protein 1	PHC1	21.8538	20.5403	20.4053	NaN	NaN	NaN	NaN	NaN	6	6	6	13.6	13.6	13.6	105.53	0	153.16	214510000	7	0.254917	1	1.24891	0.623322
3550	Q9UQ80;F8VR77;F8W0A3	Q9UQ80;F8VR77	Proliferation-associated protein 2G4	PA2G4	23.0783	22.5876	21.6799	21.7429	22.8879	23.3122	23.1528	21.9195	21	21	15	60.7	60.7	41.4	43.786	0	125.27	3295200000	63	0.254849	1	0.30917	0.623181
1296	O76021;J3QSV6;I3L3U9;I3L3C4;I3L234;I3L1A3;J3KPU7;I3L2F2;I3L4T8;I3L1Y4	O76021;J3QSV6;I3L3U9	Ribosomal L1 domain-containing protein 1	RSL1D1	28.4765	27.9933	27.809	26.6741	26.3539	25.8942	24.9432	24.2649	46	46	46	66.1	66.1	66.1	54.972	0	323.31	47454000000	404	0.254353	1	0.688998	0.622147
3060	Q96T58;H0Y5U7;F6WRY4	Q96T58	Msx2-interacting protein	SPEN	NaN	NaN	NaN	NaN	17.8963	16.9959	20.8743	19.4167	33	33	33	15.4	15.4	15.4	402.24	0	48.358	540590000	47	0.254257	1	0.681489	0.621946
1453	P08670;B0YJC4;B0YJC5;A0A1B0GTT5;A0A1B0GVG8;H7C5W5;F8W835;E7EMV2;E7ESP9;Q16352;P07197	P08670;B0YJC4	Vimentin	VIM	31.5203	30.71	31.3481	30.5569	28.993	28.6381	28.2234	27.2711	81	81	69	95.5	95.5	85	53.651	0	323.31	370040000000	563	0.254127	1	0.727202	0.621676
1450	P08582;C9JVN1	P08582	Melanotransferrin	MFI2	NaN	17.8376	21.0044	20.0466	20.0085	20.5343	18.5525	NaN	28	28	28	45.9	45.9	45.9	80.214	0	186.96	4545600000	95	0.254034	1	1.00142	0.621481
1956	P62316;K7ERG4;K7EJB5	P62316;K7ERG4	Small nuclear ribonucleoprotein Sm D2	SNRPD2	26.094	26.0845	26.3952	25.2766	23.8073	24.1617	25.9258	24.9291	10	10	10	61.9	61.9	61.9	13.527	0	95.099	3565700000	47	0.253771	1	0.442623	0.620933
286	A0A2R8Y5P9;Q8TF72	A0A2R8Y5P9;Q8TF72	Protein Shroom3	SHROOM3	18.3344	20.3558	NaN	17.6518	20.6087	19.9827	20.1178	19.9967	3	3	3	1.7	1.7	1.7	208.05	0.0013085	3.1762	958270000	6	0.25376	1	-0.774089	-0.62091
236	A0A1B0GTL5;A0A087X0Q1;A0A087WY31;Q7Z739;Q9BXF6	A0A1B0GTL5;A0A087X0Q1;A0A087WY31;Q7Z739	YTH domain-containing family protein 3	YTHDF3	20.9644	21.1653	21.6158	20.7275	19.6492	19.395	20.3031	19.7822	13	13	7	7.4	7.4	4.9	251.99	0	42.708	1843000000	53	0.253575	1	0.365658	0.620524
1140	O15213;H0Y6G3	O15213	WD repeat-containing protein 46	WDR46	23.9406	22.6893	24.1491	22.6748	23.5183	23.3094	19.9126	19.6309	21	21	12	42.3	42.3	22.1	68.07	0	75.118	5291400000	105	0.253329	1	0.804081	0.620012
2980	Q96G75;C9JP49;B2REC5;H7C4G8	Q96G75	Protein RMD5 homolog B	RMND5B	21.7688	19.7305	16.8703	16.5788	20.3933	20.8662	17.4086	NaN	9	9	8	6.4	6.4	5.5	154.81	0	24.727	487370000	17	0.253083	1	1.14159	0.619497
1541	P16615;H7C5W9;O14983;Q93084;H3BVB2;J3QSY6;A0A0C4DH86;H3BTW4	P16615;H7C5W9	Sarcoplasmic/endoplasmic reticulum calcium ATPase 2	ATP2A2	26.9577	26.9536	22.5676	20.83	24.6316	24.3341	23.7068	21.5883	44	44	44	44	44	44	114.76	0	311.92	19536000000	220	0.253	1	1.03942	0.619324
1556	P18031;B4DSN5	P18031;B4DSN5	Tyrosine-protein phosphatase non-receptor type 1;Tyrosine-protein phosphatase non-receptor type	PTPN1	24.198	24.0547	NaN	NaN	21.5969	21.4254	19.9191	NaN	17	17	17	48.3	48.3	48.3	49.966	0	126.69	2433200000	44	0.252979	1	1.52968	0.619281
2803	Q8NI27;A0A0C4DG98;H0Y815;F2Z2V2	Q8NI27;A0A0C4DG98	THO complex subunit 2	THOC2	NaN	NaN	17.2116	NaN	17.7332	17.2302	21.3967	20.0179	17	17	17	12.9	12.9	12.9	182.77	0	26.267	325950000	26	0.252788	1	0.72876	0.618882
709	F5GXB9;Q3KRA9;F8WCV2;F8WEW1;H3BUK0;J3QSE5	F5GXB9;Q3KRA9;F8WCV2	Alpha-ketoglutarate-dependent dioxygenase alkB homolog 6	ANAPC15;ALKBH6;CHEK2	22.6411	21.8876	NaN	NaN	19.6878	20.2919	19.2463	16.9554	3	3	3	5.2	5.2	5.2	52.449	0	8.1206	268160000	9	0.25266	1	1.10127	0.618616
1670	P30530;M0R0W6;H7C3L9;A0A087WZQ5;E9PHX8;Q12866	P30530;M0R0W6	Tyrosine-protein kinase receptor UFO;Receptor protein-tyrosine kinase	AXL	19.2221	19.8923	NaN	NaN	17.2354	18.6534	17.1776	NaN	7	7	7	10	10	10	98.336	0	20.194	414640000	10	0.251853	1	0.798901	0.616929
119	A0A0A0MRM9;Q14978;S4R349;S4R3C2;S4R402;S4R341	A0A0A0MRM9;Q14978	Nucleolar and coiled-body phosphoprotein 1	NOLC1	23.7761	24.0813	22.7669	21.3078	21.5744	20.703	21.3163	20.9568	22	22	22	30.4	30.4	30.4	74.543	0	48.852	6489200000	108	0.2515	1	0.596163	0.616194
58	A0A087WXN4;Q96CB8;E9PGI3	A0A087WXN4;Q96CB8	Integrator complex subunit 12	INTS12	NaN	NaN	NaN	NaN	19.3425	19.3228	20.5756	20.1758	4	4	4	19.4	19.4	19.4	46.666	0	5.024	85422000	5	0.251324	1	0.666171	0.615824
2184	Q13724;A0A3B3IRK6;A0A3B3IRW2;C9J8D4;A0A3B3IS52;A0A3B3ITC1;C9JDQ1;A0A3B3ITU6;B8ZZE2;A0A3B3IRI7;A0A3B3IRI1;B4E3B8	Q13724;A0A3B3IRK6;A0A3B3IRW2;C9J8D4	Mannosyl-oligosaccharide glucosidase	MOGS	25.6633	25.1256	24.2949	22.5794	22.1335	22.0424	20.8901	19.2762	23	23	23	32.5	32.5	32.5	91.916	0	160.39	6013600000	80	0.251256	1	0.989501	0.615682
428	B4DR61;P61619;H7C1Q9;C9JXC6;H7C069	B4DR61;P61619	Protein transport protein Sec61 subunit alpha isoform 1	SEC61A1	28.3645	28.2446	24.0214	22.2586	25.0761	25.2896	24.4182	21.6114	7	7	4	16	16	10.4	52.949	0	28.013	15161000000	51	0.25117	1	1.11901	0.615503
442	B5MDE0;Q96AA3;C9JP01	B5MDE0;Q96AA3	Protein RFT1 homolog	RFT1	23.3556	22.9769	NaN	NaN	20.8788	20.919	18.464	15.8947	5	5	5	9	9	9	55.835	0	7.9275	586930000	13	0.251166	1	1.4303	0.615495
2138	Q13127;L0B3M6;A0A1W2PQA1;L0B1V4;L0B3Z2;Q8NCW4	Q13127	RE1-silencing transcription factor	REST	19.8694	20.5467	NaN	NaN	NaN	NaN	17.1926	NaN	4	4	4	4.9	4.9	4.9	121.87	0	13.794	134890000	5	0.251091	1	0.926748	0.615337
319	A0A3B3IRW6;Q2KHR3;H0YCQ7	A0A3B3IRW6;Q2KHR3	Glutamine and serine-rich protein 1	QSER1	NaN	NaN	NaN	NaN	18.4739	18.1672	18.7938	17.3716	10	10	10	6	6	6	202.89	0	14.859	108500000	13	0.251013	1	0.615135	0.615174
2336	Q19T08;B5MCP4;H3BN11	Q19T08;B5MCP4;H3BN11	Endothelial cell-specific chemotaxis regulator	ECSCR;LBH;TXNL4B	NaN	NaN	NaN	NaN	17.4582	18.2525	16.1089	NaN	2	2	2	5.7	5.7	5.7	83.809	0.0010684	4.3282	17454000	6	0.250856	1	0.534992	0.614846
618	E7EVA0;P27816;B5MEG9;A0A0J9YVV8;A0A0J9YW37;H7C456	E7EVA0;P27816	Microtubule-associated protein;Microtubule-associated protein 4	MAP4	21.336	21.8694	23.4291	22.422	21.4539	21.6066	21.9918	20.904	29	29	11	14.1	14.1	6	245.44	0	118.13	5674700000	134	0.249898	1	0.352166	0.612844
3025	Q96N64	Q96N64	PWWP domain-containing protein 2A	PWWP2A	NaN	NaN	NaN	NaN	17.4053	NaN	19.6095	18.6912	3	3	3	7.5	7.5	7.5	81.959	0.0022336	2.8792	45776000	4	0.249798	1	0.576645	0.612634
1566	P18850;F5H8I0;H3BPB1	P18850	Cyclic AMP-dependent transcription factor ATF-6 alpha;Processed cyclic AMP-dependent transcription factor ATF-6 alpha	ATF6	22.2738	20.3358	NaN	NaN	21.8233	21.8931	17.5341	16.075	12	12	12	10.4	10.4	10.4	154.81	0	33.913	926500000	26	0.249322	1	1.32475	0.611636
2103	Q10471;F8VUJ3;Q8N4A0	Q10471	Polypeptide N-acetylgalactosaminyltransferase 2;Polypeptide N-acetylgalactosaminyltransferase 2 soluble form	GALNT2	26.5928	26.0905	22.6773	21.5951	23.7487	23.7717	23.4471	21.6938	25	25	25	44.5	44.5	44.5	64.732	0	126.1	7821200000	120	0.247641	1	0.828655	0.608115
1763	P46060;H0Y4Q3;B0QYT5;B0QYT4;B0QYT6	P46060	Ran GTPase-activating protein 1	RANGAP1	22.1607	22.2062	21.9966	21.1416	20.8004	20.6284	22.0382	21.864	19	19	19	35.3	35.3	35.3	63.541	0	101.87	1718500000	46	0.246646	1	0.288919	0.606027
2526	Q6PKG0;A0A0B4J210;E5RH50;H0YBW1;H0YC73;H0YC33;H0YAN4;H0YBM7;A0A3B3ISF0;Q659C4;E5RHK4;H0YAX9;H0YBJ5;D6RJB0	Q6PKG0;A0A0B4J210;E5RH50	La-related protein 1	LARP1	21.1743	22.1439	23.983	22.1188	19.3103	19.1824	19.4852	16.1819	46	46	46	54	54	54	123.51	0	245.47	4519500000	100	0.246045	1	1.08149	0.604766
2561	Q6ZXV5;F8VRY4	Q6ZXV5	Transmembrane and TPR repeat-containing protein 3	TMTC3	22.3227	22.1744	NaN	NaN	20.0431	18.4535	18.8604	15.9052	9	9	9	11	11	11	104.01	0	20.451	771520000	15	0.245557	1	1.1803	0.603742
3081	Q99805	Q99805	Transmembrane 9 superfamily member 2	TM9SF2	24.4349	24.0876	NaN	NaN	23.2713	23.2219	23.2694	20.0643	11	11	11	17.8	17.8	17.8	75.775	0	51.102	1592800000	39	0.245553	1	1.69986	0.603734
24	A0A087WU65;A0A2R8YE10;Q9NRW7;A0A2R8YD95;A0A2R8YF01;A0A1B0GXI6;A0A2R8YEX8;B7Z7G7	A0A087WU65;A0A2R8YE10;Q9NRW7;A0A2R8YD95;A0A2R8YF01;A0A1B0GXI6	Vacuolar protein sorting-associated protein 45	VPS45	20.3909	19.9132	NaN	NaN	17.3538	17.5135	18.0273	18.4547	7	7	7	17.7	17.7	17.7	50.736	0	11.507	223900000	11	0.245329	1	0.898817	0.603261
2148	Q13206;E9PIF2;A0A3B3ISR7	Q13206;E9PIF2;A0A3B3ISR7	Probable ATP-dependent RNA helicase DDX10	DDX10	23.3877	23.4885	24.4886	22.7435	22.6769	21.9108	20.0971	19.4008	36	36	36	43	43	43	100.89	0	202.8	6644300000	123	0.245102	1	0.776668	0.602786
1173	O43290;E9PQI8	O43290	U4/U6.U5 tri-snRNP-associated protein 1	SART1	20.0413	22.0804	24.0839	21.9527	21.9161	21.4571	23.0758	21.5012	23	23	23	35.4	35.4	35.4	90.254	0	127.89	2015600000	79	0.245055	1	0.531416	0.602687
2895	Q92616	Q92616	Translational activator GCN1	GCN1L1	26.2599	25.6559	24.284	22.613	21.2163	21.0916	21.8896	20.3135	115	115	115	43.1	43.1	43.1	292.75	0	323.31	28844000000	350	0.244692	1	0.993931	0.601923
1143	O15231	O15231	Zinc finger protein 185	ZNF185	19.9794	NaN	22.2304	21.3815	22.9103	22.7632	22.3866	21.7446	51	51	3	76.3	76.3	5.7	73.525	0	323.31	22041000000	235	0.244689	1	0.59178	0.601917
1548	P17480;E9PKP7;E9PLT2;E9PMM2;H0YDH7	P17480;E9PKP7	Nucleolar transcription factor 1	UBTF	25.69	25.3711	25.4997	23.7024	23.6362	23.4609	22.0281	21.5051	33	33	33	38.6	38.6	38.6	89.405	0	184.32	9230900000	140	0.244101	1	0.703638	0.600681
2519	Q6PD62	Q6PD62	RNA polymerase-associated protein CTR9 homolog	CTR9	19.1957	NaN	NaN	NaN	17.5638	17.3066	20.2789	19.3254	7	7	7	8.9	8.9	8.9	133.5	0	24.644	167360000	14	0.244075	1	0.849085	0.600626
2440	Q5T9A4	Q5T9A4	ATPase family AAA domain-containing protein 3B	ATAD3B	19.2763	NaN	NaN	NaN	21.6378	21.6649	17.873	17.321	26	5	2	36.9	11.7	5.4	72.572	0	9.5108	275820000	8	0.24407	1	1.23806	0.600615
251	A0A1W2PP57;A0A1W2PPC3;A0A1W2PPS0;A0A1W2PNP0;Q969N2;A0A1W2PQN1;A0A1W2PPR6;A0A1W2PRZ8;A0A1W2PR92;F6W983;A0A1W2PPQ7;A0A1W2PP53;A0A1W2PRH2;A0A1W2PQY1;H7C2Y2;A0A1W2PQ29;A0A1W2PP13;A0A1W2PPI8;A0A1W2PRG1;A0A1W2PNW9;A0A1W2PQ52;A0A1W2PRH8;A0A1W2PPU8;A0A1W2PSC5;A0A1W2PPK4;A0A1W2PR70;A0A1W2PR22;A0A1W2PP03;A0A1W2PNZ5;A0A1W2PNS2;A0A1W2PP98;A0A1W2PQL3;A0A1W2PP91;A0A1W2PR73;A0A1W2PR34;A0A1W2PQA4;A0A1W2PRB4;A0A1…	A0A1W2PP57;A0A1W2PPC3;A0A1W2PPS0;A0A1W2PNP0;Q969N2;A0A1W2PQN1;A0A1W2PPR6;A0A1W2PRZ8;A0A1W2PR92;F6W983;A0A1W2PPQ7;A0A1W2PP53;A0A1W2PRH2;A0A1W2PQY1;H7C2Y2;A0A1W2PQ29;A0A1W2PP13;A0A1W2PPI8	GPI transamidase component PIG-T	PIGT	24.2893	22.9941	19.6734	18.1997	21.4655	21.7385	19.4554	17.8738	14	14	8	30.3	30.3	20.2	56.38	0	29.548	1437300000	30	0.244044	1	1.01939	0.60056
423	H3BRY6;B4DVT3;B4DJL6;Q96SY0	H3BRY6;B4DVT3;B4DJL6;Q96SY0	von Willebrand factor A domain-containing protein 9	VWA9	NaN	NaN	NaN	NaN	17.3921	NaN	19.9718	18.2783	4	4	4	16.7	16.7	16.7	51.583	0.00036403	4.7434	37956000	5	0.244035	1	0.848407	0.600542
2392	Q5BJF2;J3KT68;Q86XC5;J3KTD1	Q5BJF2;J3KT68	Transmembrane protein 97	TMEM97	24.8878	25.2812	20.262	NaN	22.1671	22.3751	21.0695	19.3375	3	3	3	18.8	18.8	18.8	20.848	0	6.5366	875640000	11	0.243531	1	1.33381	0.599482
950	I3L0N3;P46459;I3L2G1;I3L0L3;K7EQD6;I3L338;I3L4Q9	I3L0N3;P46459	Vesicle-fusing ATPase	NSF	22.1859	23.0405	19.5919	21.2506	21.1007	21.1008	20.2959	19.8477	28	28	27	41.8	41.8	40.9	82.091	0	114.6	4326400000	76	0.24347	1	-0.516304	-0.599353
2936	Q969X5;F2Z3Q5;F2Z2U2	Q969X5	Endoplasmic reticulum-Golgi intermediate compartment protein 1	ERGIC1	24.5067	23.7893	NaN	NaN	21.398	21.6841	19.2863	16.9361	7	7	7	29	29	29	32.592	0	39.927	742580000	14	0.243439	1	1.37007	0.599287
781	F8WAE5;Q9BY44;C9IZE1;F8WF18;F8WAT3;H7C5Q3	F8WAE5;Q9BY44;C9IZE1	Eukaryotic translation initiation factor 2A;Eukaryotic translation initiation factor 2A, N-terminally processed	EIF2A	NaN	NaN	NaN	NaN	19.855	19.6516	16.3393	15.3846	5	5	5	10.5	10.5	10.5	64.449	0	6.1452	60335000	5	0.243201	1	0.72396	0.598786
3094	Q9BQ39;A0A087WVC1;P28845;S4R3G6;S4R3V4	Q9BQ39;A0A087WVC1	ATP-dependent RNA helicase DDX50	DDX50	23.3799	23.3322	24.893	23.7702	22.477	22.0273	21.6847	21.1044	46	44	44	37.1	35.1	35.1	152.54	0	236.71	8819200000	169	0.242927	1	0.550112	0.59821
2267	Q15072;Q3ZCT1	Q15072	Zinc finger protein OZF	ZNF146	22.6503	21.3798	22.0039	18.6905	NaN	NaN	NaN	NaN	8	8	8	34.6	34.6	34.6	33.307	0	39.3	236980000	12	0.241942	1	1.39725	0.596134
454	B7Z6D5;Q96GQ7;A0A087X059;A0A087WYH5	B7Z6D5;Q96GQ7	Probable ATP-dependent RNA helicase DDX27	DDX27	25.6582	25.1624	26.6455	25.3007	24.3649	23.7824	22.3386	21.8292	41	41	41	54	54	54	86.604	0	147.77	19459000000	243	0.241696	1	0.733164	0.595615
1620	P25398	P25398	40S ribosomal protein S12	RPS12	29.1512	28.2469	29.5175	27.2322	23.9876	23.7176	24.6074	23.5591	12	12	12	83.3	83.3	83.3	14.515	0	100.42	17543000000	79	0.241649	1	1.12699	0.595516
3056	Q96ST3;H3BP90;H3BNZ3;H3BT34;H3BQ76;H3BQ88;H3BNA0;H3BQL7	Q96ST3	Paired amphipathic helix protein Sin3a	SIN3A	17.4416	17.5021	NaN	NaN	21.8289	21.0814	22.6604	21.3954	29	29	29	27.6	27.6	27.6	145.17	0	56.576	989250000	60	0.241558	1	1.0924	0.595325
1656	P29375;E7EV89;F5H322;F5GZR8;H7BZF9;E9PFH2;Q9BY66;P41229	P29375	Lysine-specific demethylase 5A	KDM5A	18.7974	17.0694	NaN	NaN	14.9539	15.0437	18.3315	16.1728	10	10	10	8.5	8.5	8.5	192.09	0	13.669	89239000	10	0.240597	1	0.641467	0.593297
2892	Q92600;F8WBZ6	Q92600;F8WBZ6	Cell differentiation protein RCD1 homolog	RQCD1	20.1094	NaN	19.2468	NaN	NaN	22.8057	NaN	NaN	2	2	2	9	9	9	33.631	0	5.3501	154440000	3	0.240414	1	1.25342	0.592911
1622	P25490;H0YJV7;O15391;Q96MM3;H0YJU4	P25490;H0YJV7;O15391;Q96MM3	Transcriptional repressor protein YY1;Transcription factor YY2;Zinc finger protein 42 homolog	YY1;YY2;ZFP42	NaN	NaN	20.7287	20.9612	18.4885	19.4737	20.9693	20.0285	4	4	4	7.7	7.7	7.7	44.712	0	4.8986	135960000	9	0.240399	1	0.858749	0.592879
1749	P42677;C9J1C5	P42677	40S ribosomal protein S27	RPS27	29.3099	29.1516	29.3846	27.0436	24.9275	24.8268	24.5157	22.4554	7	7	3	42.9	42.9	15.5	9.461	0	43.971	11168000000	53	0.24028	1	1.16506	0.592628
611	E7ET49;Q8NCG7;C9JA85	E7ET49;Q8NCG7	Sn1-specific diacylglycerol lipase beta	DAGLB	21.1681	22.9223	20.7352	19.2515	17.4563	16.3277	19.3882	15.9326	13	13	13	23.5	23.5	23.5	68.951	0	24.824	957270000	24	0.240265	1	1.07844	0.592597
1664	P30101	P30101	Protein disulfide-isomerase A3	PDIA3	19.3394	20.5336	NaN	18.701	20.8214	21.5797	20.4473	18.7446	23	23	18	53.9	53.9	44.4	56.782	0	70.945	799620000	39	0.239766	1	-0.803566	-0.591544
2262	Q15046;H3BVA8;J3KRL2;H3BPV7;H3BRC9;H3BSN6;H3BQK5	Q15046	Lysine--tRNA ligase	KARS	21.5256	21.3594	20.6267	NaN	21.5653	21.7058	19.05	19.9333	13	13	13	26.3	26.3	26.3	68.047	0	24.464	763490000	29	0.239682	1	0.751705	0.591366
2429	Q5T3F8;H3BLW6;H0YCP6;E9PNG1	Q5T3F8;H3BLW6;H0YCP6	CSC1-like protein 2	TMEM63B	NaN	20.4407	NaN	NaN	18.5366	18.2552	18.5519	NaN	6	6	6	7	7	7	94.957	0	13.532	234430000	11	0.23944	1	0.805503	0.590855
2593	Q7Z2W4;C9J6P4;H7C5K1	Q7Z2W4;C9J6P4	Zinc finger CCCH-type antiviral protein 1	ZC3HAV1	24.6459	24.4414	24.2544	22.4186	21.4403	21.0128	20.4555	19.4102	32	32	32	46.8	46.8	46.8	101.43	0	323.31	5711400000	119	0.239435	1	0.878286	0.590843
2763	Q8NC51	Q8NC51	Plasminogen activator inhibitor 1 RNA-binding protein	SERBP1	26.465	26.0123	26.2523	25.4249	23.6909	23.4863	25.6921	25.2091	28	28	28	60.8	60.8	60.8	44.965	0	323.31	16092000000	148	0.239066	1	0.491929	0.590065
3609	Q9Y4X1;P0C7P4	Q9Y4X1;P0C7P4	UDP-glucuronosyltransferase 2A1;Putative cytochrome b-c1 complex subunit Rieske-like protein 1	UGT2A1;UQCRFS1P1	24.494	24.049	18.9357	NaN	23.2539	23.5997	19.6839	18.7042	12	12	12	14.9	14.9	14.9	99.955	0	43.423	3860700000	45	0.239007	1	1.68834	0.589939
3089	Q99986;H0YJ50;H0YJF7;H0YJJ9	Q99986;H0YJ50	Serine/threonine-protein kinase VRK1	VRK1	NaN	NaN	NaN	NaN	18.5465	18.8239	20.7588	17.9097	3	3	3	12.6	12.6	12.6	45.476	0	5.4021	51614000	6	0.23867	1	0.645494	0.589227
1739	P41091;H7BZU1;Q4VXB2	P41091	Eukaryotic translation initiation factor 2 subunit 3	EIF2S3	21.2157	20.3343	22.43	19.715	19.1882	19.7795	16.3985	NaN	16	16	7	17.4	17.4	7.3	142.05	0	64.673	918140000	30	0.238509	1	1.04531	0.588886
1967	P62820;E7END7;H0YMN7;A0A2R8YDI9;H0YLJ8;H0YL94;G3V196;A0A2R8YFB8;P59190	P62820;E7END7	Ras-related protein Rab-1A	RAB1A	27.6092	27.1302	23.6502	22.5985	25.4833	25.7553	24.9388	22.9683	14	14	6	69.8	69.8	32.2	22.677	0	93.191	15512000000	153	0.238434	1	0.80731	0.588729
3520	Q9ULV4;B4E3S0;H0YHL7;F8VV53;F8W1H8;F8VUX3;F8VSA4;F8VRE9;F8VTT6;F8VVB7;J3QLV6;J3KSS5;Q6QEF8	Q9ULV4;B4E3S0;H0YHL7	Coronin-1C;Coronin	CORO1C	27.4253	27.3637	27.2414	25.9948	26.3648	25.9602	23.8356	22.3726	33	33	33	46	46	46	53.248	0	323.31	49941000000	308	0.238019	1	0.793951	0.58785
3698	X5CMH5;A0A140T9S0;A0A0G2JLV0;E7ENX8;A0A087WYD6;Q03519	X5CMH5;A0A140T9S0;A0A0G2JLV0;E7ENX8;A0A087WYD6;Q03519	Antigen peptide transporter 2	TAP2	22.2028	22.5771	NaN	NaN	20.2305	20.4833	18.9341	NaN	8	8	8	14.1	14.1	14.1	77.694	0	13.024	527580000	13	0.237989	1	1.4035	0.587787
2521	Q6PI78	Q6PI78	Transmembrane protein 65	TMEM65	23.5095	20.7492	NaN	NaN	21.848	22.0828	17.2727	NaN	3	3	3	13.8	13.8	13.8	25.498	0	6.2712	309230000	9	0.237754	1	1.4376	0.58729
3281	Q9HCU5;B5MC98;H7C0W3;H7C2N7	Q9HCU5;B5MC98	Prolactin regulatory element-binding protein	PREB	23.0326	22.0993	18.4551	NaN	18.2798	19.5747	17.5445	NaN	10	10	10	9.4	9.4	9.4	192.45	0	155.85	1410400000	20	0.237229	1	1.2202	0.58618
3319	Q9NS00	Q9NS00	Glycoprotein-N-acetylgalactosamine 3-beta-galactosyltransferase 1	C1GALT1	21.9264	21.8307	NaN	NaN	19.1522	19.1518	18.7296	NaN	2	2	2	5.8	5.8	5.8	42.202	0.0030855	2.4919	165790000	3	0.236999	1	1.23393	0.585693
1094	O00541;B5MCF9;B3KXD6;H7C267;H7BYY8	O00541;B5MCF9;B3KXD6	Pescadillo homolog	PES1	24.4602	24.25	24.3318	24.008	23.6066	23.069	22.2488	21.3949	27	27	27	28.2	28.2	28.2	116.02	0	141.14	10733000000	183	0.236827	1	0.481351	0.585327
3178	Q9H089;H7C2X7;F8WFC6	Q9H089	Large subunit GTPase 1 homolog	LSG1	24.843	24.2745	25.7616	24.3996	21.9224	21.7651	20.9663	19.0751	24	24	24	36.5	36.5	36.5	75.225	0	55.686	6228200000	70	0.236536	1	0.994745	0.584712
2220	Q14318;U3KQ64;A0A0A0MTJ1;U3KQI1	Q14318;U3KQ64;A0A0A0MTJ1	Peptidyl-prolyl cis-trans isomerase FKBP8	FKBP8	22.9213	23.6629	19.1762	NaN	21.4174	21.7614	19.818	17.3708	8	8	4	25	25	11.9	44.561	0	23.183	867810000	23	0.236486	1	1.18058	0.584606
2518	Q6PCB5;H7C2D3;C9JM20	Q6PCB5	Round spermatid basic protein 1-like protein	RSBN1L	21.4914	21.784	24.2345	22.471	19.4886	18.7906	18.0069	15.1653	20	18	18	28.7	26.4	26.4	94.868	0	106.33	1336200000	27	0.236415	1	1.25261	0.584455
1273	O75531	O75531	Barrier-to-autointegration factor;Barrier-to-autointegration factor, N-terminally processed	BANF1	22.9138	22.8134	NaN	NaN	23.4737	23.2496	22.7646	21.4391	4	4	4	56.2	56.2	56.2	10.058	0	10.911	561430000	13	0.236361	1	1.38259	0.584342
3406	Q9P0K7;D6RE17;D6R9G6;D6RF74;D6REL2;D6RB27;D6R9G4;D6RBY4;D6RB25;D6RBW6;Q9C0D0	Q9P0K7	Ankycorbin	RAI14	21.5982	21.4698	21.6534	21.1479	22.5777	22.4637	20.1765	18.7524	61	61	61	62.4	62.4	62.4	110.04	0	323.31	10174000000	196	0.236174	1	0.542998	0.583945
445	Q99613;B5ME19;H3BPE4	Q99613;B5ME19	Eukaryotic translation initiation factor 3 subunit C;Eukaryotic translation initiation factor 3 subunit C-like protein	EIF3C;EIF3CL	19.5429	20.2525	19.7471	19.3152	21.4002	20.3841	19.6442	19.1069	12	12	12	13.5	13.5	13.5	105.34	0	31.039	697780000	40	0.235832	1	0.318928	0.58322
2207	Q14151;K7EQU4;K7ERX3	Q14151	Scaffold attachment factor B2	SAFB2	NaN	NaN	NaN	NaN	17.8241	NaN	22.4852	20.9026	22	11	11	30.8	14.9	14.9	107.47	0	38.818	381110000	20	0.235814	1	0.941407	0.583182
2915	Q92890;C9JNP9;C9IZG3;C9J6N9	Q92890;C9JNP9;C9IZG3	Ubiquitin fusion degradation protein 1 homolog	UFD1L	NaN	NaN	22.3189	20.4	NaN	18.9995	18.8967	NaN	6	6	6	28.3	28.3	28.3	34.5	0	9.6915	115360000	5	0.235542	1	0.933967	0.582604
1797	P49368;B4DUR8;Q5SZX6;E9PRC8;Q5SZW8;E9PQ35;E9PM09;Q5SZX9	P49368;B4DUR8	T-complex protein 1 subunit gamma	CCT3	24.7339	24.3893	20.696	19.3421	20.4081	19.7254	19.5285	17.5787	17	17	17	38.9	38.9	38.9	60.533	0	59.331	2721500000	49	0.235529	1	1.08277	0.582578
2714	Q8N3C0;J3KNJ4;E5RFZ0	Q8N3C0	Activating signal cointegrator 1 complex subunit 3	ASCC3	20.395	20.8334	20.0128	18.1569	NaN	NaN	NaN	NaN	21	21	21	10.1	10.1	10.1	251.46	0	41.299	580430000	25	0.235463	1	1.18094	0.582437
2085	Q07955;J3KTL2;J3KSR8;J3QQV5;J3KSW7;S4R2Z9;C9JYP5	Q07955;J3KTL2	Serine/arginine-rich splicing factor 1	SRSF1	25.7948	25.9001	25.0258	23.546	22.9867	22.7492	23.6514	23.0321	24	24	21	15.1	15.1	12.9	146.49	0	99.595	12852000000	187	0.234828	1	0.557827	0.581091
2469	Q60FE5;A0A087WWY3	Q60FE5;A0A087WWY3		FLNA	NaN	18.4517	NaN	NaN	19.4229	18.995	18.3188	17.1273	194	2	2	75.2	0.6	0.6	278.22	0	17.123	1094000000	17	0.234803	1	0.557127	0.581037
3141	Q9BX40;Q5TBQ0;Q5TBQ1	Q9BX40;Q5TBQ0	Protein LSM14 homolog B	LSM14B	22.8156	21.6024	24.8366	21.8881	NaN	NaN	20.5936	20.3253	10	10	2	41	41	5.2	42.07	0	133.9	932030000	23	0.232819	1	1.03833	0.576824
3523	Q9UM00;J3KS45;J3QQY2;J3KTQ7	Q9UM00;J3KS45;J3QQY2	Transmembrane and coiled-coil domain-containing protein 1	TMCO1	26.7248	26.4218	22.3315	20.3867	23.042	23.7995	22.8942	20.2547	5	5	5	20.1	20.1	20.1	27.079	0	29.602	2339600000	27	0.232677	1	1.03247	0.576521
3486	Q9UJS0;R4GN64	Q9UJS0	Calcium-binding mitochondrial carrier protein Aralar2	SLC25A13	26.6822	25.9235	21.0008	17.3798	26.2183	26.2862	22.9387	21.4822	33	33	26	54.5	54.5	46.5	74.175	0	177.87	17862000000	212	0.232676	1	1.44208	0.57652
1419	P06454	P06454	Prothymosin alpha;Prothymosin alpha, N-terminally processed;Thymosin alpha-1	PTMA	21.7809	20.8939	NaN	NaN	22.6228	22.7004	19.186	17.0337	13	9	8	19.7	15.4	14.1	87.13	0	29.815	804060000	28	0.232512	1	1.24893	0.57617
2244	Q14764;H3BQK6;H3BRL2;H3BUK7;H3BNF6;H3BP76;H3BPZ2;H3BNF2;H3BUP3;I3L155;H3BQE7	Q14764	Major vault protein	MVP	24.5151	24.0228	22.4158	20.6257	21.3021	21.6623	20.873	20.0339	31	31	31	44.2	44.2	44.2	99.326	0	123.86	3054000000	103	0.232509	1	0.690308	0.576164
2914	Q92878;A0A1W2PQ90;E7EN38;E7ESD9;E9PM98;H7C0V2;C9JNH8;H7C0P8	Q92878;A0A1W2PQ90	DNA repair protein RAD50	RAD50	NaN	NaN	NaN	NaN	19.8743	19.5771	21.9588	20.4639	24	24	24	20.4	20.4	20.4	153.89	0	40.65	534840000	42	0.232448	1	1.00836	0.576036
1152	O15381;F8WF01;E7EWK7;E9PH71;E9PGD8;C9J6P7	O15381	Nuclear valosin-containing protein-like	NVL	NaN	NaN	19.0928	18.4592	17.5109	17.6273	14.5973	NaN	11	11	11	20	20	20	95.05	0	33.165	247530000	20	0.232384	1	-0.626643	-0.5759
2788	Q8NFQ8	Q8NFQ8	Torsin-1A-interacting protein 2	TOR1AIP2	21.7955	21.8074	NaN	NaN	20.2644	20.694	19.6454	NaN	6	5	5	25.5	23.4	23.4	51.263	0	24.932	500770000	13	0.23203	1	1.13581	0.575146
1985	P62995;H7BXF3;H7C2L4	P62995;H7BXF3;H7C2L4	Transformer-2 protein homolog beta	TRA2B	27.0547	27.3382	26.9628	25.7232	23.6489	23.2549	25.7482	24.374	15	15	12	46.9	46.9	40.6	33.665	0	86.207	9799000000	118	0.231824	1	0.681068	0.574707
3583	Q9Y2X3;F8WED0;H7BZ72	Q9Y2X3	Nucleolar protein 58	NOP58	25.4949	25.434	26.246	24.3406	24.1502	24.0041	22.3239	21.7919	27	27	27	45.7	45.7	45.7	59.578	0	301.89	14794000000	189	0.23176	1	0.661101	0.574572
333	A0A3B3ITT5;P47914;F8WF43;C9IYI4	A0A3B3ITT5;P47914	60S ribosomal protein L29	RPL29	29.3419	29.1365	29.5258	28.4761	23.8902	23.2814	24.6526	20.7067	11	11	11	41.3	41.3	41.3	18.512	0	45.888	15479000000	47	0.231394	1	1.45252	0.573792
2191	Q13823;H0YG10	Q13823	Nucleolar GTP-binding protein 2	GNL2	25.0587	24.3342	24.8019	23.1566	22.295	21.62	20.4566	20.2696	25	25	25	36.4	36.4	36.4	83.654	0	71.238	4274800000	81	0.231329	1	0.807981	0.573655
2246	Q14789;E7EU81;H0Y867;H7C5I7;REV__Q8N884	Q14789	Golgin subfamily B member 1	GOLGB1	24.6597	23.8343	19.8437	19.1527	22.9668	22.5962	23.3798	22.0022	138	138	137	53.2	53.2	53	376.01	0	323.31	14116000000	400	0.231177	1	0.816137	0.57333
1085	O00461;F8W785	O00461;F8W785	Golgi integral membrane protein 4	GOLIM4	24.8413	24.7678	18.5429	NaN	22.8458	22.5394	21.3491	19.6888	24	24	24	38.2	38.2	38.2	81.879	0	209.52	3104100000	74	0.231126	1	1.45063	0.573222
3456	Q9UFM8;Q9Y639;H3BQ94	Q9UFM8;Q9Y639	Neuroplastin	DKFZp566H1924;NPTN	22.193	NaN	NaN	NaN	20.7258	20.8761	19.9295	18.5101	4	4	4	9.9	9.9	9.9	49.223	0	9.1503	497310000	9	0.230994	1	1.0724	0.572942
1211	O60287	O60287	Nucleolar pre-ribosomal-associated protein 1	URB1	19.2373	19.0012	16.4717	NaN	20.4339	19.6983	17.0972	15.2574	32	32	32	11.4	11.4	11.4	395.23	0	72.351	1443600000	71	0.23078	1	0.819101	0.572486
1295	O75955;A0A140T9R1;A0A140T9X0;A2AB09;A2AB10;A0A140T9W4;A2AB12;A0A140T959;A0A140T9C3;A2AB13;A0A0G2JJQ6;A0A140T907;A0A140T974;A0A140T9B1;A0A140T957;A0A140T910;A0A140T905;A2ABJ5	O75955;A0A140T9R1;A0A140T9X0;A2AB09;A2AB10	Flotillin-1	FLOT1	23.6931	23.5034	18.8757	NaN	22.0212	22.5417	21.1044	19.6677	31	31	22	74.2	74.2	50.4	47.355	0	274.58	12389000000	174	0.230141	1	1.22036	0.571124
3526	Q9UMS4;F5GY56;H0YGF3;F5H2I0;H0YGZ5	Q9UMS4	Pre-mRNA-processing factor 19	PRPF19	28.1506	27.5358	28.3061	26.9704	24.4722	24.1204	26.0333	25.6131	24	24	24	67.9	67.9	67.9	55.18	0	323.31	23903000000	161	0.230068	1	0.680659	0.570968
1726	P38606;C9JVW8;C9JA17	P38606	V-type proton ATPase catalytic subunit A	ATP6V1A	21.7836	19.3255	NaN	NaN	20.8315	20.6354	20.9987	20.239	23	19	19	25.1	20.3	20.3	133.91	0	57.003	2063700000	68	0.229736	1	1.04218	0.57026
1157	O15479;O15481;P43366;Q9UBF1	O15479	Melanoma-associated antigen B2	MAGEB2	27.4683	26.1593	27.3464	25.8008	22.2484	22.0781	23.0877	22.0397	19	19	18	52	52	49.8	35.277	0	76.664	9844100000	70	0.229722	1	1.01822	0.57023
3459	Q9UGP8;A6PVC9	Q9UGP8	Translocation protein SEC63 homolog	SEC63	25.461	24.7908	NaN	NaN	22.2551	22.0104	20.6206	18.6523	23	23	23	33.9	33.9	33.9	87.996	0	119.97	3936100000	64	0.228795	1	1.58051	0.568254
3532	Q9UN86;D6RGJ4;D6RAC7;D6RB17;D6RBM9;D6REX8;D6RBR0;D6RBW8;D6RE13;D6R9X5;D6R9A4	Q9UN86	Ras GTPase-activating protein-binding protein 2	G3BP2	22.1196	22.2393	24.3045	23.3511	20.6699	20.1052	20.8795	19.482	10	9	9	24.1	21.6	21.6	54.12	0	43.084	2257700000	35	0.228685	1	0.698975	0.568018
2696	Q8IZ52;F8W6H2	Q8IZ52;F8W6H2	Chondroitin sulfate synthase 2	CHPF	20.9179	19.0201	NaN	NaN	NaN	18.9036	16.5491	14.7653	6	6	6	10.5	10.5	10.5	85.466	0	8.0399	115700000	7	0.228601	1	0.813143	0.56784
3256	Q9H9Y6;H7C0D9;C9JS83;C9JJG2	Q9H9Y6	DNA-directed RNA polymerase I subunit RPA2	POLR1B	19.2605	17.6532	20.3442	18.0798	NaN	NaN	NaN	NaN	12	12	12	12.5	12.5	12.5	128.23	0	26.082	449160000	20	0.228585	1	0.935994	0.567805
633	E9PDF6;O43795;H7C2Y7;E7EQD9;C9JYW1;A0A0U1RRI3	E9PDF6;O43795	Unconventional myosin-Ib	MYO1B	22.3751	21.6176	20.3027	18.646	24.4263	24.0521	21.0547	20.5632	73	73	60	55.2	55.2	47.4	128.48	0	323.31	60292000000	547	0.228556	1	0.819979	0.567744
209	A0A0J9YVP6;A0A0J9YYL3;A0A0J9YXX5;Q9UHX1;A0A0J9YXJ8;A0A0J9YVR6;A0A0J9YWM1;H0YEM1;E9PN18;E9PMU7;E9PL19;H0YCP8	A0A0J9YVP6;A0A0J9YYL3;A0A0J9YXX5;Q9UHX1;A0A0J9YXJ8;A0A0J9YVR6;A0A0J9YWM1;H0YEM1	Poly(U)-binding-splicing factor PUF60	PUF60	18.4166	19.1535	21.8166	18.3607	23.5336	22.8275	23.5581	23.0782	20	20	7	41.8	41.8	12.5	57.398	0	95.096	2243000000	85	0.228529	1	0.976275	0.567686
953	I3L1P8;Q02978	I3L1P8;Q02978	Mitochondrial 2-oxoglutarate/malate carrier protein	SLC25A11	24.5882	23.4261	NaN	NaN	23.8592	24.1426	20.1174	18.6024	15	15	15	55.7	55.7	55.7	32.182	0	105.01	1705300000	60	0.228473	1	1.56711	0.567566
3317	Q9NRX1;F8WBJ6	Q9NRX1;F8WBJ6	RNA-binding protein PNO1	PNO1	24.8404	24.1469	23.9915	20.9423	NaN	NaN	18.5699	16.9769	10	10	10	48.8	48.8	48.8	27.924	0	57.114	1184900000	23	0.228396	1	1.42759	0.567402
1634	P26640;A0A140T936;A0A140T954;A0A0G2JJT9;A2ABF4;A0A140T904;H0Y426	P26640;A0A140T936	Valine--tRNA ligase	VARS	20.6615	21.2376	NaN	NaN	19.2951	19.3617	20.2316	18.202	20	20	20	20.4	20.4	20.4	140.47	0	64.561	629540000	44	0.22826	1	0.829854	0.567111
2312	Q15907;H3BMH2;H3BSC1;P62491;A0A087WU08;M0R2D0;M0R377;H3BN38;P57735	Q15907;H3BMH2;H3BSC1;P62491	Ras-related protein Rab-11B;Ras-related protein Rab-11A	RAB11B;RAB11A	27.0551	26.5041	24.3822	22.8672	23.9416	24.0264	23.5921	22.953	14	14	14	64.7	64.7	64.7	24.488	0	41.276	9316900000	94	0.227824	1	0.655045	0.566181
240	A0A1B0GUZ7;Q14156;E5RJS1;H7BXG9;E7ESK9;Q9Y2G0	A0A1B0GUZ7;Q14156	Protein EFR3 homolog A	EFR3A	NaN	NaN	NaN	NaN	17.6886	18.1355	17.6278	16.7027	14	14	14	19.2	19.2	19.2	96.13	0	69.003	1459300000	34	0.227689	1	0.520277	0.565891
3352	Q9NVR2;E5RHN1;E5RJN5;H0YBH6	Q9NVR2	Integrator complex subunit 10	INTS10	NaN	NaN	NaN	16.5888	16.6066	16.4693	20.0174	18.8968	7	7	7	12.4	12.4	12.4	82.235	0	8.0592	72993000	7	0.227621	1	0.551737	0.565747
2053	Q02241;A0A2U3TZL8;H7BYN4;A0A2R8Y531;H0YME6;H0YMJ4	Q02241;A0A2U3TZL8;H7BYN4	Kinesin-like protein KIF23;Kinesin-like protein	KIF23	23.2271	23.3691	23.0627	21.0709	21.8763	21.4236	19.2473	18.4703	26	26	26	32.1	32.1	32.1	110.06	0	124.28	2843700000	76	0.227102	1	0.769895	0.564638
2764	Q8NC56;H7C2Z0;H0Y9B7;D6R958;H0Y8H8;D6RBV0	Q8NC56	LEM domain-containing protein 2	LEMD2	20.4071	19.3374	NaN	NaN	19.617	20.2823	NaN	15.8997	10	10	10	27.8	27.8	27.8	56.974	0	31.199	457040000	17	0.226439	1	1.06103	0.563221
457	B7ZLQ5;P28370	B7ZLQ5;P28370	Probable global transcription activator SNF2L1	SMARCA1	24.9765	25.0353	23.6195	22.4551	22.288	21.6178	22.2846	21.7596	50	29	3	43.9	29.5	3.4	124.33	0	141.9	6482400000	86	0.226254	1	0.575246	0.562824
1534	P15924	P15924	Desmoplakin	DSP	22.397	23.3778	20.2197	NaN	22.4112	21.7087	20.133	20.5025	28	28	28	8.8	8.8	8.8	372.79	0	36.678	6418200000	31	0.226003	1	1.02235	0.562288
1289	O75907;A0A0A0MR74	O75907;A0A0A0MR74	Diacylglycerol O-acyltransferase 1	DGAT1	23.2518	23.3888	NaN	NaN	22.4772	22.0667	20.2246	17.8133	6	6	6	18.6	18.6	18.6	55.278	0	52.704	604210000	16	0.225989	1	1.50749	0.562258
1241	O60885;M0QZD9;M0R0H4;C9JES0;Q58F21	O60885	Bromodomain-containing protein 4	BRD4	NaN	NaN	NaN	NaN	18.9994	19.8741	21.4975	20.0726	9	9	6	7.3	7.3	5.1	152.22	0	15.758	266320000	10	0.225891	1	-0.860943	-0.562049
680	E9PMQ9;E9PSI1;O15321;E9PQY7;E9PS99;E9PL78;E9PJM1;E9PJC4;G3V1B9;E9PNW2	E9PMQ9;E9PSI1;O15321;E9PQY7;E9PS99;E9PL78;E9PJM1;E9PJC4;G3V1B9;E9PNW2	Transmembrane 9 superfamily member 1	TM9SF1	23.914	23.4435	NaN	NaN	22.0676	21.9412	20.417	18.575	8	8	8	17.1	17.1	17.1	66.911	0	27.164	889840000	22	0.225847	1	1.03408	0.561953
3030	Q96P11;Q63ZY6;Q3KNT7	Q96P11	Probable 28S rRNA (cytosine-C(5))-methyltransferase	NSUN5	21.1206	21.2287	24.4727	21.314	NaN	NaN	16.929	NaN	14	14	14	42	42	42	46.691	0	110.9	830060000	18	0.225636	1	1.38529	0.561502
30	A0A087WUM0;P57105;A0A087X1F5;A0A087WYV9;A0A087WTA2	A0A087WUM0;P57105;A0A087X1F5;A0A087WYV9	Synaptojanin-2-binding protein	SYNJ2BP-COX16;SYNJ2BP	24.1268	21.8508	NaN	NaN	22.3495	23.9776	18.5827	18.5723	7	7	7	51.6	51.6	51.6	20.774	0	16.344	641900000	21	0.22537	1	1.39166	0.560932
1422	P06730;D6RFJ3;D6RBW1	P06730;D6RFJ3;D6RBW1	Eukaryotic translation initiation factor 4E	EIF4E	NaN	NaN	NaN	NaN	19.8463	19.4931	19.5744	18.8922	2	2	2	21.2	21.2	21.2	25.097	0	19.945	90646000	3	0.225042	1	0.731994	0.56023
2592	Q7Z2T5;X6RK96	Q7Z2T5	TRMT1-like protein	TRMT1L	20.5891	19.4965	23.0939	21.2758	NaN	16.9735	18.4788	17.6908	10	10	10	25.1	25.1	25.1	81.746	0	171.31	630980000	24	0.224788	1	0.920579	0.559686
3124	U3KQC1;Q9BV38;A0A0A0MQU0;K7EIR0;K7EML4;U3KQK3;A0A087X237;K7EKX5	U3KQC1;Q9BV38;A0A0A0MQU0;K7EIR0	WD repeat-containing protein 18	WDR18	26.4115	26.1254	25.7293	24.2717	22.7245	22.5027	22.8068	21.6877	13	13	13	39.3	39.3	39.3	43.237	0	84.359	5645600000	49	0.22446	1	0.771152	0.558984
371	A6NKG5;F8WBD3;H0YC15;C9JGM0;H7C3E0;H0Y5M5;C9JGM6;E5RIH0;H3BNS9;U3KQ56	A6NKG5	Retrotransposon-like protein 1	RTL1	19.8184	19.1824	NaN	NaN	20.8631	20.9899	17.0047	14.9184	20	9	3	9.6	4.9	1.3	237.98	0	23.782	541380000	19	0.224134	1	1.05543	0.558285
157	A0A0C4DFL7;Q16850;H7C0D0	A0A0C4DFL7;Q16850	Lanosterol 14-alpha demethylase	CYP51A1	20.9357	20.8121	NaN	NaN	17.8452	17.4656	NaN	NaN	6	6	6	12.4	12.4	12.4	57.278	0	33.346	351520000	11	0.223733	1	0.983764	0.557424
2566	Q71RC2;X6RLN4;Q96J85;Q8TBL5;A0A087WTL9;F8VY40;F8W1I4;F8W1Z5;E5RHZ8;F8VNV1	Q71RC2;X6RLN4	La-related protein 4	LARP4	22.8029	23.1622	22.8853	21.4937	NaN	20.1102	16.3161	18.6726	16	16	16	31.6	31.6	31.6	80.595	0	55.002	1623600000	44	0.223605	1	-1.14026	-0.557152
2411	Q5QJE6;J3KP30;E9PRB3	Q5QJE6;J3KP30	Deoxynucleotidyltransferase terminal-interacting protein 2	DNTTIP2	22.2435	22.7097	21.5941	21.1753	22.5605	21.9118	20.9209	20.008	23	23	23	41.7	41.7	41.7	84.468	0	104.88	2544700000	67	0.223575	1	0.378571	0.557087
2557	Q6ZU80;G3V3F4;Q86TS1;H0YJE3;G3V3U2;H0YJD7	Q6ZU80;G3V3F4;Q86TS1;H0YJE3	Centrosomal protein of 128 kDa	CEP128	25.958	25.0286	NaN	NaN	16.9514	16.4994	NaN	NaN	4	4	4	4	4	4	128.01	0	5.1596	6444900000	3	0.223084	1	1.89755	0.556033
3506	Q9UKX7;B0QY21	Q9UKX7	Nuclear pore complex protein Nup50	NUP50	NaN	18.7835	NaN	NaN	19.6876	17.7747	21.1652	20.5851	13	13	13	35.9	35.9	35.9	50.144	0	32.239	812110000	30	0.2221	1	0.820415	0.553921
3098	Q9BQG0;I3L1L3;I3L2H8;I3L311	Q9BQG0;I3L1L3	Myb-binding protein 1A	MYBBP1A	26.9302	26.9021	25.2964	23.7294	24.1539	23.5831	22.5806	21.5695	63	63	63	48.9	48.9	48.9	148.85	0	323.31	34804000000	363	0.222066	1	0.794245	0.553847
2898	Q92643;A6NEM5;B1AK81	Q92643;A6NEM5;B1AK81	GPI-anchor transamidase	PIGK	24.0777	23.9248	NaN	NaN	19.8276	19.8098	19.0748	NaN	6	6	6	17.7	17.7	17.7	45.251	0	24.707	841900000	18	0.221956	1	1.59731	0.55361
1218	O60427;A0A0A0MR51;F5H8G5;F5H3P6;F5H3U5	O60427;A0A0A0MR51	Fatty acid desaturase 1	FADS1	20.8088	21.2331	NaN	NaN	18.6891	18.6204	NaN	NaN	3	3	3	8.1	8.1	8.1	51.964	0	14.594	112800000	4	0.221915	1	0.90562	0.553524
1496	P11717;S4R328	P11717	Cation-independent mannose-6-phosphate receptor	IGF2R	23.3688	23.2799	17.8727	17.1401	20.6928	20.1812	22.0674	19.5817	57	57	57	31.7	31.7	31.7	274.37	0	322.83	6081500000	167	0.221681	1	0.954683	0.553021
634	E9PEB5;Q96AE4;C9JSZ1;M0R251;M0R263	E9PEB5;Q96AE4	Far upstream element-binding protein 1	FUBP1	NaN	NaN	NaN	19.0831	23.4209	23.1603	24.3347	24.4655	16	16	12	21.3	21.3	17.4	86.031	0	35.189	2168600000	60	0.2216	1	-1.44977	-0.552847
2630	Q86V48;E5RFK8;E5RHU7	Q86V48	Leucine zipper protein 1	LUZP1	22.8963	22.1634	23.388	22.3708	21.9756	21.8249	19.4427	18.5742	64	64	64	64.4	64.4	64.4	120.27	0	323.31	12082000000	229	0.221538	1	0.692329	0.552713
2108	Q12769;G3V198;E9PR16;E9PSI3	Q12769;G3V198;E9PR16	Nuclear pore complex protein Nup160	NUP160	NaN	18.1086	NaN	16.0959	20.7599	20.5265	20.9942	19.9725	28	28	28	25.3	25.3	25.3	162.12	0	88.563	1648700000	71	0.221533	1	0.730833	0.552702
630	K7EJC8;E9PCW1;O95249;F6RU00;B4DQA8;G5E9T8	K7EJC8;E9PCW1;O95249;F6RU00;B4DQA8;G5E9T8	Golgi SNAP receptor complex member 1	GOSR1	22.2872	21.3893	NaN	NaN	18.3889	19.3735	18.0522	NaN	4	4	4	18.2	18.2	18.2	26.989	0	12.601	160110000	4	0.221496	1	1.02151	0.552624
733	F5H669;Q8N684;F5H6M0;F5H047;J3QT54;C9J286;C9J323;C9JM38;F5H5B7;F5H1W4;F5H2K8;F5H6P5;F5H6A8;F5GXA3	F5H669;Q8N684;F5H6M0;F5H047;J3QT54	Cleavage and polyadenylation specificity factor subunit 7	CPSF7	NaN	NaN	21.9303	20.14	21.9435	21.8401	23.246	22.3153	12	12	12	36.9	36.9	36.9	41.265	0	19.418	1114500000	31	0.221275	1	0.867651	0.552148
3041	Q96QD8;F8VUY8;F8VQW8	Q96QD8;F8VUY8;F8VQW8	Sodium-coupled neutral amino acid transporter 2	SLC38A2	23.0887	21.4757	NaN	NaN	20.6181	20.6122	20.918	18.8713	2	2	2	6.3	6.3	6.3	56.025	0	39.538	458930000	10	0.221086	1	1.21857	0.551741
1972	P62857	P62857	40S ribosomal protein S28	RPS28	30.4673	27.4551	29.0435	28.4745	23.842	23.8955	25.0226	24.2431	8	8	8	60.9	60.9	60.9	7.8409	0	50.72	9514400000	45	0.220822	1	1.0768	0.551175
2271	Q15154;H0YBA1;E5RGQ4	Q15154	Pericentriolar material 1 protein	PCM1	20.4309	20.4728	21.0449	19.8824	16.4918	15.2029	18.7959	17.7479	19	19	13	13.3	13.3	9.8	228.54	0	124.56	874380000	30	0.220728	1	0.864389	0.550973
3155	Q9BYG3;C9J808;H7BZL0;C9J6C5	Q9BYG3;C9J808	MKI67 FHA domain-interacting nucleolar phosphoprotein	NIFK	26.7525	26.185	26.4977	23.9387	23.9864	23.4223	21.2676	21.4018	21	21	21	48.8	48.8	48.8	34.222	0	218.87	7463100000	122	0.220527	1	0.889121	0.55054
1237	O60832;C9IYT0;H7C0M1;H7C2Q9;H7C2Q2;H7BZF2	O60832;C9IYT0	H/ACA ribonucleoprotein complex subunit 4	DKC1	27.3329	26.6388	26.7236	25.5345	23.981	23.5839	23.2831	22.5751	31	31	31	54.5	54.5	54.5	57.673	0	323.31	26611000000	215	0.22036	1	0.747062	0.550181
174	A0A0C4DGS0;A0A2Y9D025;P56556;R4GN43	A0A0C4DGS0;A0A2Y9D025;P56556;R4GN43	NADH dehydrogenase [ubiquinone] 1 alpha subcomplex subunit 6	NDUFA6	23.0628	20.5823	NaN	NaN	22.2818	22.2587	18.8688	17.4258	4	4	4	39.1	39.1	39.1	15.136	0	9.8884	235950000	6	0.220292	1	1.21927	0.550034
1349	O95674	O95674	Phosphatidate cytidylyltransferase 2	CDS2	21.3694	23.5439	NaN	NaN	20.9665	20.7207	20.5768	16.5291	4	4	4	11.2	11.2	11.2	51.417	0	92.145	414240000	19	0.220158	1	1.27961	0.549745
3305	Q9NQZ2	Q9NQZ2	Something about silencing protein 10	UTP3	22.5082	22.1855	24.3429	23.2669	22.6375	21.8567	20.261	20.1016	10	10	10	20	20	20	54.557	0	51.547	1413300000	30	0.220019	1	0.584705	0.549447
1116	O14828	O14828	Secretory carrier-associated membrane protein 3	SCAMP3	23.9613	23.5667	NaN	NaN	22.873	22.9599	19.7745	17.5492	22	22	15	22.9	22.9	15.7	133.67	0	154.26	2958200000	83	0.21984	1	1.36067	0.54906
2081	Q07065;H3BUW6;H3BN64;H3BRM1;H3BRF9;Q96K21	Q07065	Cytoskeleton-associated protein 4	CKAP4	28.4559	28.1575	23.9303	21.7832	26.7106	26.5886	25.2108	24.0225	41	41	41	72.1	72.1	72.1	66.022	0	323.31	44970000000	376	0.219662	1	0.938916	0.548677
1373	P00491;A0A087X2G0;E5RIK6;G3V2H3;G3V5M2;E9PQX6	P00491	Purine nucleoside phosphorylase	PNP	22.193	21.274	23.0557	21.9018	22.9202	23.0762	18.5817	16.6399	25	25	25	22.2	22.2	22.2	129.53	0	55.217	2371500000	50	0.219312	1	0.964664	0.547925
898	H0YNP1;O94923	H0YNP1;O94923	D-glucuronyl C5-epimerase	GLCE	20.8541	20.0242	NaN	NaN	16.4461	17.3253	15.9201	NaN	5	5	5	11	11	11	62.886	0	19.768	91764000	5	0.218898	1	0.902037	0.547033
1798	P49454;A0A087WTY4	P49454	Centromere protein F	CENPF	18.0205	18.9936	22.1758	21.0228	20.8605	19.7195	23.0737	21.647	93	93	93	34.1	34.1	34.1	357.52	0	184.46	4941900000	173	0.218728	1	0.68692	0.546667
655	E9PHI6;Q9Y6G9	E9PHI6;Q9Y6G9	Cytoplasmic dynein 1 light intermediate chain 1	DYNC1LI1	NaN	NaN	NaN	NaN	17.1392	17.2402	18.8685	16.6971	4	4	4	13.8	13.8	13.8	43.193	0.0031037	2.5604	36711000	4	0.218038	1	0.515972	0.545178
3189	Q9H0S4;F5H1N9	Q9H0S4;F5H1N9	Probable ATP-dependent RNA helicase DDX47	DDX47	27.6422	26.7159	27.6908	26.409	24.1112	23.5029	23.1343	22.5052	22	22	22	55.4	55.4	55.4	50.646	0	323.31	18622000000	159	0.217693	1	0.861366	0.544434
1847	P52272;A0A087X0X3;M0R019;M0R2T0;M0R0N3;M0QYQ7;M0R2I7;M0R0Y6;M0QY96;M0QYL3	P52272;A0A087X0X3	Heterogeneous nuclear ribonucleoprotein M	HNRNPM	28.0446	28.0722	28.2617	26.9606	25.0942	24.7036	26.4448	25.8542	60	60	33	76.4	76.4	36.8	77.515	0	323.31	83341000000	472	0.217299	1	0.563686	0.543584
3059	Q96T23;H0YER1;H0YCN2;H7C306;E9PSF8;A0A1D5RMQ7;A0A3B3IU60;H0YDG9;A0A1W2PPD3;A0A286YFA7	Q96T23;H0YER1	Remodeling and spacing factor 1	RSF1	21.8676	19.9548	NaN	NaN	20.226	20.2306	21.3613	19.8825	25	25	24	15.5	15.5	15	202.65	0	56.246	919190000	42	0.217052	1	1.12329	0.543052
1785	P48643;E7ENZ3;E9PCA1;B7ZAR1;D6RIZ7;H0Y914	P48643;E7ENZ3;E9PCA1;B7ZAR1	T-complex protein 1 subunit epsilon	CCT5	19.9324	20.5408	NaN	NaN	18.6961	18.642	19.021	18.1996	19	19	19	37.2	37.2	37.2	59.67	0	60.403	820230000	45	0.216368	1	0.822548	0.541574
2640	Q86X51	Q86X51	Uncharacterized protein CXorf67	CXorf67	22.2287	22.8441	23.2031	22.4701	22.0204	21.969	22.7038	22.1686	13	13	13	20.9	20.9	20.9	71.664	0	33.786	1718400000	47	0.216212	1	0.176032	0.541238
2985	Q96H55;A0A087WZQ9;A0A087WU55;A0A087WY49;B4DSL5;A0A087WYT7	Q96H55	Unconventional myosin-XIX	MYO19	20.7569	NaN	NaN	NaN	23.6504	23.3803	16.8255	16.5418	22	22	22	27.8	27.8	27.8	109.13	0	56.63	1469300000	52	0.216191	1	1.37383	0.541192
1950	P62277;J3KMX5;E9PS50	P62277;J3KMX5	40S ribosomal protein S13	RPS13	31.8084	30.2706	31.7175	30.0238	25.6448	25.318	26.2009	24.9398	17	17	17	63.6	63.6	63.6	17.222	0	81.198	103950000000	252	0.216035	1	1.20485	0.540855
133	B3KPJ4;A0A0A0MSI2;Q8IXK0;H7C528	B3KPJ4;A0A0A0MSI2;Q8IXK0	Polyhomeotic-like protein 2	PHC2	23.4297	22.4163	21.9317	20.5137	18.3179	NaN	17.2136	16.5625	5	5	4	14.9	14.9	12.1	50.403	0	21.193	546660000	13	0.215964	1	1.10089	0.540701
3329	Q9NUD5	Q9NUD5	Zinc finger CCHC domain-containing protein 3	ZCCHC3	23.96	22.8957	24.7299	22.722	NaN	16.9858	17.5417	15.5766	19	19	19	52.4	52.4	52.4	43.547	0	117.99	1968100000	44	0.215772	1	1.46644	0.540288
1712	P35659;B4DFG0;H0Y8X0;D6RDA2;D6R9L5;H0Y993	P35659;B4DFG0;H0Y8X0;D6RDA2;D6R9L5	Protein DEK	DEK	23.2091	24.1819	23.9442	22.6182	22.6713	22.5395	25.5252	24.3166	14	14	14	34.9	34.9	34.9	42.674	0	27.506	3177700000	50	0.214961	1	0.423388	0.538534
661	E9PN66;E9PKN9;E9PS55;E9PMY0;E9PMW4;E9PQ46;E9PIN5;E9PIK4;U3KQ32;E9PKZ4;E9PPM1;E9PNB3;O14683	E9PN66;E9PKN9;E9PS55;E9PMY0;E9PMW4;E9PQ46;E9PIN5;E9PIK4;U3KQ32;E9PKZ4;E9PPM1;E9PNB3;O14683	Tumor protein p53-inducible protein 11	TP53I11	25.6737	25.8187	NaN	NaN	23.2106	22.9115	21.6782	NaN	3	3	3	40.3	40.3	40.3	6.8649	0	11.336	642670000	9	0.214745	1	1.86186	0.538065
2387	Q56NI9;E5RFE4;E5RIE3;E5RFP7;H0YB88	Q56NI9;E5RFE4	N-acetyltransferase ESCO2	ESCO2	23.944	22.6996	24.513	22.5528	NaN	NaN	NaN	NaN	19	19	19	40.6	40.6	40.6	68.306	0	98.908	1541200000	35	0.214075	1	1.61485	0.536615
484	C9J9K3;P08865;A0A0C4DG17;F8WD59	C9J9K3;P08865;A0A0C4DG17;F8WD59	40S ribosomal protein SA	RPSA	29.0743	28.4796	28.7677	27.083	25.4491	25.0629	24.5867	23.9869	24	24	24	79.1	79.1	79.1	29.404	0	323.31	43899000000	133	0.213905	1	0.816372	0.536248
631	E9PD53;Q9NTJ3;C9JR83;C9JVD8;C9J578;C9J9E4	E9PD53;Q9NTJ3	Structural maintenance of chromosomes protein;Structural maintenance of chromosomes protein 4	SMC4	NaN	NaN	20.0074	18.9992	20.201	20.4893	19.8878	17.1598	20	20	20	17	17	17	144.45	0	28.875	476260000	40	0.213895	1	0.667558	0.536225
858	H0Y8C6;O00410;C9JMV5;E7ETV3;H0Y3V4;E7EQT5;E7EV12;E7EWK4;E7EX05	H0Y8C6;O00410;C9JMV5;E7ETV3;H0Y3V4	Importin-5	IPO5	NaN	NaN	NaN	NaN	18.1143	16.9113	15.9686	14.1916	5	5	2	6.4	6.4	2	123.75	0	7.5882	59539000	6	0.213647	1	0.651714	0.535688
2006	P78310	P78310	Coxsackievirus and adenovirus receptor	CXADR	19.4358	NaN	NaN	19.8802	NaN	17.6234	17.2501	16.4394	14	14	14	41.6	41.6	41.6	40.029	0	52.606	2719700000	43	0.213287	1	-0.554331	-0.534909
889	H0YMV8;Q71UM5;C9JLI6	H0YMV8;Q71UM5;C9JLI6	40S ribosomal protein S27;40S ribosomal protein S27-like	RPS27L	27.2462	27.6155	28.608	26.1434	23.4791	23.2243	23.1151	21.2231	7	3	3	36	13	13	11.345	0	11.156	5807600000	34	0.213234	1	1.06054	0.534795
1535	P16104	P16104	Histone H2AX	H2AFX	24.7111	23.7552	NaN	24.2166	25.8871	25.0067	26.4485	25.3278	9	4	4	30.8	12.6	12.6	15.144	0	6.3902	2259100000	16	0.212926	1	-1.32834	-0.534127
506	C9JWC4;Q8NCD3;H7C3V8	C9JWC4;Q8NCD3	Holliday junction recognition protein	HJURP	21.3661	21.2554	22.4477	19.6402	NaN	NaN	16.0174	NaN	7	7	7	15.6	15.6	15.6	64.277	0	11.469	360300000	9	0.212136	1	1.04426	0.532415
2683	Q8IXU6;E9PJD1	Q8IXU6	Solute carrier family 35 member F2	SLC35F2	22.8399	21.8516	NaN	NaN	19.9758	20.5473	19.7934	18.5573	3	3	3	11.8	11.8	11.8	41.211	0	11.242	651020000	10	0.211584	1	0.955212	0.531216
3474	Q9UHP6;A0A1W2PQ61;F8WEX6	Q9UHP6	Radial spoke head 14 homolog	RSPH14	21.8449	21.9182	18.063	NaN	22.3225	22.1634	17.9633	15.7989	30	26	23	13	10.6	8.9	265	0	78.73	1963400000	54	0.210945	1	1.14568	0.529827
3073	Q99575;E5RK39	Q99575	Ribonucleases P/MRP protein subunit POP1	POP1	24.8966	24.4828	24.8746	23.4223	20.957	20.0047	20.0691	19.0087	29	29	29	38	38	38	114.71	0	237.73	6472900000	95	0.210509	1	0.96967	0.528882
663	E9PIQ3;Q9NXW2;V9GYN7;V9GY70;H0Y799;A0A140T9X8;U3KQA6;A0A0G2JHL0;A0A140T9F7;A0A140T9V2	E9PIQ3;Q9NXW2;V9GYN7	DnaJ homolog subfamily B member 12	BRD2;DNAJB12	22.0692	21.7243	NaN	NaN	17.3504	NaN	16.3526	NaN	7	7	6	8.6	8.6	6.2	98.698	0	13.741	308400000	10	0.210395	1	1.05545	0.528634
1787	P48681	P48681	Nestin	NES	26.9093	26.6295	26.3314	24.9149	22.5772	22.0716	22.4896	20.9822	70	70	70	45.6	45.6	45.6	177.44	0	323.31	32979000000	307	0.210287	1	0.927336	0.528399
188	A0A0D9SFK2;Q92614;H0YEV9;A0A1B0GWJ6	A0A0D9SFK2;Q92614	Unconventional myosin-XVIIIa	MYO18A	20.6322	19.499	19.7157	17.7987	15.8034	16.5966	14.6114	12.4265	51	51	51	31.3	31.3	31.3	231.1	0	323.31	2104800000	79	0.210157	1	1.11045	0.528116
2978	Q96FZ7;I3L4A1;I3L4G8;I3L3E4	Q96FZ7;I3L4A1;I3L4G8;I3L3E4	Charged multivesicular body protein 6	CHMP6	21.3493	23.0541	20.916	20.631	21.4164	20.7867	19.3944	NaN	6	6	6	32.8	32.8	32.8	23.485	0	38.916	1231200000	21	0.209972	1	0.973233	0.527713
1308	O94874	O94874	E3 UFM1-protein ligase 1	UFL1	24.0583	23.2417	19.6362	17.6725	20.9041	20.9697	18.5246	17.3405	19	19	19	26.6	26.6	26.6	89.594	0	82.165	1818700000	36	0.209951	1	0.974723	0.527668
1459	P09131;J3QKT4;F5GWT2;J3KQ22;A0A087WTV6;A0A087WZR9;J3KR12;Q96C36	P09131;J3QKT4;F5GWT2;J3KQ22	P3 protein;Pyrroline-5-carboxylate reductase	SLC10A3;PYCR1;PDCD2	22.3217	22.8351	NaN	NaN	21.792	22.6497	20.4439	18.4174	5	5	3	9	9	5.8	93.232	0	16.786	719500000	25	0.209012	1	1.16157	0.525626
3539	Q9UNX3;E5RIT6;E5RHH1	Q9UNX3;E5RIT6	60S ribosomal protein L26-like 1	RPL26L1	27.9076	27.3084	28.0254	25.7988	19.4068	21.0918	21.3357	NaN	17	3	3	67.6	13.1	13.1	17.256	0	7.6973	5232600000	27	0.208561	1	1.86262	0.524644
1087	O00471;F8W732;F8WDM3	O00471	Exocyst complex component 5	EXOC5	18.9651	NaN	NaN	NaN	19.04	19.4361	NaN	NaN	4	4	2	5.6	5.6	2.8	130.6	0	9.8881	122710000	10	0.208442	1	0.651499	0.524386
2757	Q8NBP5	Q8NBP5	Major facilitator superfamily domain-containing protein 9	MFSD9	24.1744	22.7174	NaN	NaN	21.725	22.1404	20.9537	19.1632	12	12	12	12.9	12.9	12.9	113.31	0	40.69	1522300000	39	0.208355	1	1.12416	0.524196
2105	Q10567;C9J1E7	Q10567;C9J1E7	AP-1 complex subunit beta-1	AP1B1	19.1493	19.0655	NaN	18.1858	18.3491	18.9456	19.7473	19.0259	24	4	4	23.6	4.8	4.8	104.64	0	5.878	297870000	9	0.208312	1	-0.400065	-0.524102
2684	Q8IXZ2;A0A0J9YYE2	Q8IXZ2	Zinc finger CCCH domain-containing protein 3	ZC3H3	16.6994	17.2701	14.2536	NaN	NaN	NaN	NaN	NaN	3	3	3	3.6	3.6	3.6	101.94	0.0010722	4.3633	14485000	4	0.208271	1	-0.558855	-0.524013
3296	Q9NQ39;Q5JUH9;A0A087WW29;D6RDL2	Q9NQ39	Putative 40S ribosomal protein S10-like	RPS10P5	22.4168	22.3858	NaN	NaN	21.8843	22.0219	17.8668	NaN	11	4	4	17.5	9.4	9.4	61.829	0	10.913	442730000	10	0.207967	1	1.2199	0.52335
2335	Q16891;B9A067;D6RAW4	Q16891;B9A067	MICOS complex subunit MIC60	IMMT	25.7069	25.8555	21.8715	17.1963	27.3356	27.0885	22.4743	21.8344	56	56	3	75.2	75.2	8.6	83.677	0	323.31	29352000000	307	0.207851	1	1.35339	0.523098
2828	Q8TDM6;A0A0A0MSL1;A0A0J9YYG8;R4GMQ2	Q8TDM6	Disks large homolog 5	DLG5	18.3084	19.8098	20.5182	16.4699	NaN	NaN	15.4831	NaN	15	15	15	9.4	9.4	9.4	213.87	0	23.795	511870000	27	0.207818	1	0.83808	0.523025
3180	Q9H0A6;F8WD76;E9PF05;A0A0G2JKR7;A0A0D9SFE8;E5RI00;Q5JY94;E5RHI1	Q9H0A6	RING finger protein 32	RNF32	23.5923	22.279	NaN	17.0181	21.9383	22.3793	18.1302	15.4648	29	29	25	16.3	16.3	14.1	221.04	0	79.201	2315300000	65	0.207576	1	1.1767	0.522498
2941	Q96A33;A0A087WYW6;J3QR89	Q96A33;A0A087WYW6	Coiled-coil domain-containing protein 47	CCDC47	26.3706	25.6584	20.5663	18.4051	23.0806	23.6101	22.8195	21.0373	19	19	19	33.1	33.1	33.1	55.873	0	171.82	4491200000	71	0.207385	1	1.03155	0.522082
2678	Q8IXB1;E7EP04	Q8IXB1	DnaJ homolog subfamily C member 10	DNAJC10	NaN	19.9278	NaN	NaN	17.2636	18.7203	17.05	15.3262	5	5	5	6.2	6.2	6.2	91.079	0	5.4409	62360000	10	0.207167	1	-0.695775	-0.521608
2423	Q5T0L3	Q5T0L3	Uncharacterized protein C1orf111	C1orf111	22.828	22.4654	18.78	15.6103	25.7205	25.1359	24.0804	22.9095	216	216	3	69	69	1.2	311.8	0	323.31	302400000000	1833	0.20707	1	1.32198	0.521395
1255	O75165;A0A3B3IRM0;H0YA63;H0Y8Q2	O75165	DnaJ homolog subfamily C member 13	DNAJC13	21.9862	21.6959	17.1578	NaN	19.5425	19.3256	19.924	18.1948	30	30	30	17.4	17.4	17.4	254.41	0	170.45	1595200000	60	0.206958	1	0.785419	0.52115
3569	Q9Y2H6;H7C507	Q9Y2H6	Fibronectin type-III domain-containing protein 3A	FNDC3A	23.6203	23.4549	NaN	16.2107	17.9359	17.9289	17.7985	14.5229	14	14	6	18.4	18.4	7.9	131.85	0	64.288	1481300000	27	0.206824	1	1.25876	0.520858
3600	X6R700;Q9Y3Y2;A0A087X1B7	X6R700;Q9Y3Y2;A0A087X1B7	Chromatin target of PRMT1 protein	CHTOP	24.1686	24.5366	24.6587	23.1417	20.9879	20.743	22.7934	21.7651	4	4	4	16.1	16.1	16.1	23.661	0	11.691	943930000	22	0.206269	1	0.605511	0.519648
228	A0A140T9T7;Q03518;A0A0S2Z4R8	A0A140T9T7;Q03518;A0A0S2Z4R8	Antigen peptide transporter 1	TAP1	20.1121	19.1967	NaN	NaN	16.7934	17.5701	16.6263	NaN	4	4	4	8.7	8.7	8.7	87.175	0	33.932	92271000	5	0.205921	1	0.637311	0.518888
1813	P49916;K7ERZ5;K7EQB6	P49916	DNA ligase 3	LIG3	NaN	NaN	NaN	15.5797	21.3045	20.7008	21.311	20.5609	13	13	13	16.1	16.1	16.1	112.91	0	21.133	484040000	32	0.205908	1	0.954345	0.51886
1359	O95864	O95864	Fatty acid desaturase 2	FADS2	25.2296	23.6913	NaN	NaN	22.6774	22.467	21.2137	18.295	9	9	9	24.3	24.3	24.3	52.259	0	52.934	1861800000	48	0.205413	1	1.32543	0.517778
1710	P35613;A0A087WUV8;A0A087X2B5;I3L192;R4GMX5;R4GN83;A0A2R8YDZ0	P35613;A0A087WUV8;A0A087X2B5;I3L192	Basigin	BSG	24.362	23.9985	NaN	NaN	22.6407	22.7007	20.9536	18.7435	9	9	9	25.7	25.7	25.7	42.2	0	153.87	9915700000	77	0.205356	1	1.23817	0.517654
1793	P49207;C9K0P4;C9IYR8;H0Y9F7;H0Y5A8;Q68DU9;A0A087WSW8	P49207	60S ribosomal protein L34	RPL34	27.2636	27.0419	27.228	25.8626	26.3723	26.5054	23.7419	22.463	60	60	59	38.6	38.6	38.1	174.32	0	323.31	57223000000	396	0.204878	1	0.683243	0.51661
1370	P00387;B1AHF3	P00387;B1AHF3	NADH-cytochrome b5 reductase 3;NADH-cytochrome b5 reductase 3 membrane-bound form;NADH-cytochrome b5 reductase 3 soluble form	CYB5R3	28.2467	26.5556	23.5057	23.3745	24.3374	24.742	23.2213	21.325	18	18	18	72.8	72.8	72.8	34.234	0	323.31	11496000000	102	0.204792	1	0.828506	0.516423
1128	O15031;E2PU09;A6QRG9;A0A087WU36;A6QRH1;H0Y6J7	O15031	Plexin-B2	PLXNB2	20.9816	20.9253	NaN	16.6055	18.0703	18.9855	18.0093	NaN	46	46	44	32.6	32.6	31.9	205.12	0	323.31	5337800000	93	0.204226	1	0.880399	0.515184
2430	Q5T3I0;A0A0A0MRK1;E9PAV9;F8W895;E9PPY4;F2Z3C6	Q5T3I0;A0A0A0MRK1;E9PAV9;F8W895	G patch domain-containing protein 4	GPATCH4	24.8182	24.4175	23.8416	22.976	21.5459	21.3665	20.4977	18.6814	16	16	16	45.7	45.7	45.7	50.381	0	181.88	2446600000	48	0.204084	1	0.815494	0.514874
2954	Q96C45;H0YHS6;A0A0C4DG77	Q96C45;H0YHS6	Serine/threonine-protein kinase ULK4;Tyrosine--tRNA ligase	ULK4;YARS2	NaN	NaN	NaN	NaN	19.2786	18.5185	15.9519	NaN	6	6	6	4.6	4.6	4.6	204.17	0	11.769	94587000	8	0.204009	1	0.608288	0.51471
167	A0A0C4DG89;Q7L014;I3L1L0;H0Y9U3	A0A0C4DG89;Q7L014	Probable ATP-dependent RNA helicase DDX46	DDX46	NaN	17.5216	19.7454	18.4251	19.8817	20.036	21.0092	20.2739	12	12	12	14.8	14.8	14.8	117.46	0	25.75	432630000	31	0.203879	1	0.497685	0.514425
652	E9PH64;Q9Y6M9;A0A3B3IT57;E7EWZ0;E9PF49	E9PH64;Q9Y6M9;A0A3B3IT57;E7EWZ0;E9PF49	NADH dehydrogenase [ubiquinone] 1 beta subcomplex subunit 9	NDUFB9	21.5202	NaN	NaN	23.1616	22.0303	21.9198	NaN	NaN	6	6	6	54.8	54.8	54.8	20.383	0	30.744	187920000	6	0.203564	1	-1.4102	-0.513737
959	I3L2M6;P14415	I3L2M6;P14415	Sodium/potassium-transporting ATPase subunit beta-2	NAA60;ATP1B2	25.9175	25.2899	21.3907	19.6068	24.6412	25.2223	22.5938	20.7282	12	12	12	25.5	25.5	25.5	44.962	0	323.31	5177500000	55	0.203417	1	0.924003	0.513414
2945	Q96A99	Q96A99	Pentraxin-4	PTX4	21.3112	20.8514	21.7138	18.5115	NaN	16.8006	19.1859	18.4134	13	13	12	13.2	13.2	12.7	135.37	0	80.612	556390000	24	0.20282	1	0.826635	0.512108
1506	P12956;B1AHC9	P12956;B1AHC9	X-ray repair cross-complementing protein 6	XRCC6	NaN	19.5369	22.0561	17.5566	23.32	23.4606	23.2804	22.2795	25	25	25	43.2	43.2	43.2	69.842	0	56.472	1915500000	92	0.202732	1	0.942463	0.511914
2668	Q8IVT2	Q8IVT2	Mitotic interactor and substrate of PLK1	MISP	21.4056	19.9006	20.3317	21.8277	22.4082	21.1774	19.3563	18.6081	39	39	39	66.6	66.6	66.6	75.356	0	311.38	9789300000	140	0.202473	1	0.496981	0.511346
2833	Q8TED1;E7ETY7;J3KNB5	Q8TED1;E7ETY7	Probable glutathione peroxidase 8;Glutathione peroxidase	GPX8	25.5757	24.2643	NaN	19.3433	21.9529	21.5624	19.2093	NaN	8	8	8	34.9	34.9	34.9	23.881	0	24.909	1126600000	18	0.201971	1	1.24284	0.510248
1729	P39019;A0A075B6E2;M0QXK4;M0QYF7;M0R140	P39019;A0A075B6E2	40S ribosomal protein S19	RPS19	30.8717	30.153	30.8364	28.9866	25.6414	25.1387	25.6406	24.5277	21	21	12	80	80	44.1	16.06	0	93.97	71663000000	163	0.201866	1	1.04605	0.510017
2550	Q6ZMG9	Q6ZMG9	Ceramide synthase 6	CERS6	23.6656	23.0364	NaN	NaN	20.9558	21.1444	18.8579	NaN	4	4	4	13.8	13.8	13.8	44.889	0	13.319	441160000	9	0.201741	1	1.19976	0.509742
1930	P61586	P61586	Transforming protein RhoA	RHOA	26.4905	26.1226	NaN	NaN	23.8589	24.1433	22.6104	20.7784	12	12	4	46.6	46.6	18.7	21.768	0	78.071	5665600000	78	0.201637	1	1.7679	0.509515
3131	Q9BVP2;C9JZT7;B4DMU5;C9JYH9	Q9BVP2	Guanine nucleotide-binding protein-like 3	GNL3	26.4198	26.1693	26.7099	25.3867	23.8618	22.9079	21.9673	21.256	30	30	30	48.3	48.3	48.3	61.992	0	258.56	11963000000	135	0.200918	1	0.809687	0.507936
3053	Q96SB4;H3BLV9;D6RBF8;D6RBM8;E7ETV6;Q9UPE1;H0Y932;H7C2I2	Q96SB4;H3BLV9	SRSF protein kinase 1	SRPK1	26.1899	25.3244	26.2584	24.3135	21.0205	19.418	19.8165	19.5736	23	23	19	41.2	41.2	35.6	74.324	0	237.54	7504900000	87	0.200404	1	1.16394	0.506808
2614	Q86SF2;H0YAH3;E9PBY3;H0YAK0	Q86SF2;H0YAH3	N-acetylgalactosaminyltransferase 7;Polypeptide N-acetylgalactosaminyltransferase	GALNT7	24.1735	23.5769	NaN	NaN	21.4396	22.0014	21.0441	19.3142	12	12	12	21.3	21.3	21.3	75.388	0	42.795	1786500000	42	0.200183	1	1.21535	0.506324
1891	P56182;D6RE82	P56182	Ribosomal RNA processing protein 1 homolog A	RRP1	22.8945	23.0259	24.004	22.4333	22.932	22.2658	19.976	19.8209	13	13	13	30.6	30.6	30.6	52.839	0	84.287	2500500000	63	0.200021	1	0.565183	0.505968
1332	O95347;Q5T821;A0A0C4DGE5	O95347	Structural maintenance of chromosomes protein 2	SMC2	NaN	NaN	NaN	17.5475	20.8838	20.9771	19.9572	17.7989	21	21	21	21.6	21.6	21.6	135.65	0	31.049	450000000	35	0.199949	1	0.649663	0.505808
2871	Q8WXF1;X6RDA4	Q8WXF1;X6RDA4	Paraspeckle component 1	PSPC1	NaN	19.8395	20.1301	NaN	22.9452	23.185	21.9028	21.0248	10	7	7	17.6	13.6	13.6	58.743	0	12.009	650380000	23	0.19994	1	1.18789	0.505789
2219	Q14315	Q14315	Filamin-C	FLNC	22.7888	22.5626	20.9437	20.1567	25.5766	25.1133	23.7717	22.4161	151	131	131	63.6	59.1	59.1	291.02	0	323.31	68429000000	881	0.199857	1	0.708017	0.505606
2616	Q86SK9	Q86SK9	Stearoyl-CoA desaturase 5	SCD5	23.5681	23.0017	NaN	NaN	20.2894	20.7163	20.1473	NaN	2	2	2	9.7	9.7	9.7	37.61	0.00072072	4.5122	345390000	6	0.199705	1	1.06761	0.505274
271	A0A2Q2TH77;Q08379;B7ZC06;A0A1W2PQY5;H0Y7B8;A0A087WYC0	A0A2Q2TH77;Q08379	Golgin subfamily A member 2	GOLGA2	23.3149	23.6149	19.5899	17.2	21.3399	21.3514	20.5869	19.4951	20	20	20	26.4	26.4	26.4	111.66	0	137.54	1899300000	64	0.198796	1	0.792549	0.503274
647	E9PGC8;P78559	E9PGC8;P78559	Microtubule-associated protein 1A;MAP1A heavy chain;MAP1 light chain LC2	MAP1A	17.4104	17.674	20.3851	17.7904	NaN	NaN	NaN	NaN	7	5	5	3	2.2	2.2	331.25	0	10.247	244250000	6	0.198695	1	0.671982	0.503053
1974	P62873;F6UT28;B1AKQ8;F6X3N5;B3KVK2;F5H8J8;F5H0S8;E9PCP0;F5H100;P16520;F5GZN8	P62873;F6UT28;B1AKQ8;F6X3N5	Guanine nucleotide-binding protein G(I)/G(S)/G(T) subunit beta-1	GNB1	27.8429	26.4802	23.3945	22.3244	25.8361	25.7484	23.3873	22.9156	17	17	10	65.3	65.3	35	37.377	0	323.31	46206000000	248	0.198593	1	0.748058	0.502829
814	G3V529;Q9GZR7;F5GYL3;A0A1W2PRR2;A0A087WXU8	G3V529;Q9GZR7;F5GYL3;A0A1W2PRR2	ATP-dependent RNA helicase DDX24	DDX24	25.4882	24.9616	24.9029	23.7673	22.7795	22.1626	20.6964	19.8524	37	37	37	49.3	49.3	49.3	91.48	0	323.31	7850300000	158	0.19854	1	0.780779	0.502712
1709	P35610;B1APM4	P35610;B1APM4	Sterol O-acyltransferase 1	SOAT1	25.0032	24.6398	19.0686	18.0141	23.4663	23.1928	22.2571	20.0069	12	12	12	23.8	23.8	23.8	64.734	0	215.01	2222400000	37	0.198509	1	0.985424	0.502644
956	I3L2C7;P57678;I3L399;I3L4A4;E7EN12;I3L4M4;I3L1J7	I3L2C7;P57678	Gem-associated protein 4	GEMIN4	21.5256	21.6923	NaN	17.6194	16.4838	18.1657	19.8049	19.2239	10	10	10	11.6	11.6	11.6	118.82	0	52.763	500740000	23	0.198093	1	-0.836418	-0.501728
1159	O15511;B1ALC0	O15511;B1ALC0	Actin-related protein 2/3 complex subunit 5	ARPC5	NaN	19.7557	NaN	NaN	20.2375	NaN	19.5789	18.7994	5	4	4	53.6	53.6	53.6	16.32	0	53.903	938710000	9	0.197743	1	0.64947	0.500956
777	F8W7Q4;Q96A26;E9PH05	F8W7Q4;Q96A26;E9PH05	Protein FAM162A	FAM162A	22.227	20.5552	NaN	NaN	22.5771	22.7348	19.4566	NaN	3	3	3	20.1	20.1	20.1	16.515	0	18.564	170600000	8	0.197695	1	1.02371	0.500851
1730	P39023;G5E9G0;B5MCW2;Q92901	P39023;G5E9G0;B5MCW2	60S ribosomal protein L3	RPL3	30.7764	30.9264	30.7863	29.1192	27.1129	26.4628	26.3704	24.9807	49	49	23	68.7	68.7	26.8	46.108	0	323.31	163280000000	374	0.197685	1	0.889177	0.500829
424	B4DJV2;P0C7U1;A0A0C4DGI3;H0YIC4;Q580Q6;I3L203;F6XM96;B4E1M0;F8VW64;G3V541;K7ESB7;F8VP03;F8W031;E9PQH3	B4DJV2;P0C7U1;A0A0C4DGI3;H0YIC4	Citrate synthase;Putative inactive neutral ceramidase B	CS;ASAH2B	20.6344	19.7314	20.8526	19.1484	20.1646	21.4946	18.8302	18.5417	10	10	6	24.9	24.9	15.7	50.431	0	15.204	318870000	20	0.197665	1	0.39143	0.500787
2923	V9GYM8;Q92974;V9GYF5;V9GYG5;Q5VY93;V9GZ14;V9GYF0;V9GZ58	V9GYM8;Q92974	Rho guanine nucleotide exchange factor 2	ARHGEF2	20.9254	21.7679	22.3304	NaN	NaN	17.1499	16.376	16.2424	12	12	12	13.1	13.1	13.1	116.07	0	48.535	837430000	22	0.197608	1	1.16726	0.500661
2692	Q8IYB1	Q8IYB1	Protein MB21D2	MB21D2	20.9195	19.6678	19.9953	20.4322	22.2751	21.9426	21.9246	21.601	34	34	34	25	25	25	162.4	0	254.01	9342500000	182	0.197128	1	0.36773	0.499603
2832	Q8TED0;H0Y8P4;D6RF65;REV__Q8TED0;REV__H0Y8P4	Q8TED0;H0Y8P4	U3 small nucleolar RNA-associated protein 15 homolog	UTP15	23.5951	22.8314	22.1065	20.4877	23.0272	22.4297	19.7233	20.6158	27	27	27	57.9	57.9	57.9	58.414	0	74.079	3740000000	78	0.196618	1	0.521891	0.498478
475	C9J384;Q9BQ75;H7C515	C9J384;Q9BQ75	Protein CMSS1	CMSS1	25.923	25.2597	26.9013	25.9965	23.0176	22.3359	21.9382	20.8195	6	6	6	27.6	27.6	27.6	26.228	0	27.276	4059000000	35	0.196226	1	0.842113	0.497614
1117	Q5VV89;O14880;Q5VV87	Q5VV89;O14880	Microsomal glutathione S-transferase 3	MGST3	24.5796	NaN	NaN	NaN	24.6985	24.7509	20.4951	21.2425	4	4	4	21.7	21.7	21.7	18.416	0	23.816	849290000	22	0.196075	1	1.54257	0.497281
1426	P07099	P07099	Epoxide hydrolase 1	EPHX1	NaN	20.2417	NaN	18.0269	19.3643	20.0467	17.0612	NaN	4	4	4	9.9	9.9	9.9	52.948	0	6.6591	125730000	6	0.195849	1	-0.565865	-0.496783
1401	P04899;F8WE78	P04899	Guanine nucleotide-binding protein G(i) subunit alpha-2	GNAI2	26.5618	25.8866	21.1095	19.7106	25.3723	25.1116	24.0196	22.7419	28	28	16	76.9	76.9	48.2	40.45	0	323.31	44831000000	270	0.195817	1	0.903131	0.496713
315	A0A384DVU0;Q8IY17;M0QYT1;A0A2R8Y7E1;M0R2C2	A0A384DVU0;Q8IY17	Neuropathy target esterase	PNPLA6	21.3292	18.668	NaN	NaN	16.6822	18.2583	NaN	NaN	7	7	7	8.9	8.9	8.9	149.92	0	33.717	256510000	8	0.195786	1	0.920944	0.496643
3548	Q9UQ03	Q9UQ03	Coronin-2B	CORO2B	18.675	21.517	NaN	NaN	21.343	21.2983	19.5184	17.5688	17	17	17	36.9	36.9	36.9	54.953	0	49.875	1281100000	39	0.195766	1	0.829279	0.496598
1407	P05114;A6NL93;A6NEL0;F2Z2W6;F2Z2Y5;H7BXJ5	P05114;A6NL93;A6NEL0	Non-histone chromosomal protein HMG-14	HMGN1	NaN	NaN	23.6331	21.0697	23.0203	22.9712	24.6266	24.8493	10	10	10	51	51	51	10.659	0	55.222	397850000	13	0.195111	1	1.1238	0.495153
312	E9PNW4;A0A2U3TZL5;P13987;H0YET2	E9PNW4;A0A2U3TZL5;P13987;H0YET2	CD59 glycoprotein	CD59	25.7907	26.0825	22.6831	21.8481	24.8843	24.575	24	22.5331	5	5	5	30.6	30.6	30.6	11.985	0	35.094	9153000000	27	0.194946	1	0.579852	0.494789
1281	O75691	O75691	Small subunit processome component 20 homolog	UTP20	20.1729	20.5317	19.8142	18.2027	21.5637	20.9569	17.2781	16.3845	61	61	61	25.6	25.6	25.6	318.38	0	153.99	3994600000	139	0.194919	1	0.688278	0.49473
3196	Q9H1A4;H0Y564;F8WAS1	Q9H1A4;H0Y564	Anaphase-promoting complex subunit 1	ANAPC1	NaN	NaN	NaN	NaN	14.9764	16.2926	21.2877	19.3106	15	15	15	10.8	10.8	10.8	216.5	0	29.74	302370000	26	0.194707	1	0.832092	0.494261
1027	K7EM09;K7EPR0;K7ELQ9;Q6UW68	K7EM09;K7EPR0;K7ELQ9;Q6UW68	Transmembrane protein 205	TMEM205	26.2197	25.062	NaN	NaN	24.0678	24.0551	22.4317	21.3141	2	2	2	25	25	25	13.389	0	23.378	677530000	11	0.194543	1	1.54728	0.493899
1114	O14777	O14777	Kinetochore protein NDC80 homolog	NDC80	19.3148	19.5932	18.6863	NaN	18.2198	18.9062	16.9004	16.9569	4	4	4	5.8	5.8	5.8	73.912	0.0010417	3.9296	122790000	8	0.194319	1	0.515959	0.493404
2484	Q6A555	Q6A555	Thioredoxin domain-containing protein 8	TXNDC8	24.6498	22.7871	NaN	NaN	22.738	23.1869	19.6608	18.6191	10	4	4	16.9	7.5	7.5	58.043	0	9.1367	1532000000	21	0.194215	1	1.00024	0.493173
3193	Q9H0W8;H7C503;A0A087WTY5;C9J710;A0A0A0MTB2;M0R2N8;H0YH42;H0YJ03	Q9H0W8;H7C503;A0A087WTY5;C9J710;A0A0A0MTB2;M0R2N8	Protein SMG9	SMG9;TMEM110;COL4A1;CEP70;VEGFA;SIGLECL1	23.8418	22.5455	NaN	NaN	21.5907	20.8935	18.9092	17.675	5	5	3	7.8	7.8	4.8	81.055	0	14.923	781980000	9	0.194092	1	1.13607	0.492901
2040	Q01085;E7ETC0;A6NKZ9;E7ETJ9;C9JTN7;H7BY49	Q01085;E7ETC0;A6NKZ9;E7ETJ9;C9JTN7	Nucleolysin TIAR	TIAL1;TIA1	NaN	NaN	NaN	NaN	18.4469	19.0454	22.3888	22.0419	5	5	3	16.5	16.5	11.2	41.59	0	12.991	219520000	10	0.193773	1	0.857374	0.492196
3087	Q99959;A0A087WXY2	Q99959	Plakophilin-2	PKP2	19.406	20.56	22.4846	21.2638	15.7784	NaN	NaN	NaN	21	21	21	35.3	35.3	35.3	97.414	0	157.16	1890500000	44	0.193571	1	-1.14827	-0.49175
3271	Q9HC07;V9GY93;V9GYC8;D6RBL0	Q9HC07;V9GY93	Transmembrane protein 165	TMEM165	25.2315	25.2456	NaN	NaN	23.7703	23.6686	23.2945	19.9837	7	7	6	26.2	26.2	26.2	34.905	0	99.549	1916200000	37	0.193522	1	1.42483	0.491642
2261	Q15043;E5RIP4;E5RFZ8;E5RGA7;E5RJ40;E5RJG5;E5RFT1	Q15043;E5RIP4;E5RFZ8;E5RGA7;E5RJ40;E5RJG5	Zinc transporter ZIP14	SLC39A14	23.2833	21.3599	NaN	NaN	20.9179	21.0332	21.0542	18.9233	4	4	4	11	11	11	54.212	0	123.06	1392400000	33	0.193466	1	1.05359	0.491518
3440	Q9UBI6	Q9UBI6	Guanine nucleotide-binding protein G(I)/G(S)/G(O) subunit gamma-12	GNG12	23.1839	25.6555	21.0015	NaN	25.176	24.7485	22.8151	21.0872	7	7	7	80.6	80.6	80.6	8.0061	0	58.029	15763000000	57	0.19336	1	1.14594	0.491282
2499	Q6NUK1	Q6NUK1	Calcium-binding mitochondrial carrier protein SCaMC-1	SLC25A24	24.8147	24.0974	19.9426	19.0649	23.965	24.1828	20.9363	18.4993	20	20	13	40.9	40.9	21.6	53.354	0	68.3	3263800000	65	0.193056	1	0.953552	0.49061
2862	Q8WWB7;F5GYK7;E7EM56	Q8WWB7	Glycosylated lysosomal membrane protein	GLMP	22.3057	21.5087	NaN	NaN	22.7792	23.1295	18.7631	17.4118	26	26	26	25.4	25.4	25.4	134.39	0	60.674	1599100000	53	0.193052	1	1.09531	0.490601
1677	P31431	P31431	Syndecan-4	SDC4	24.1558	24.3051	NaN	NaN	22.6025	22.077	19.6051	17.8094	4	4	4	24.2	24.2	24.2	21.641	0	14.76	653390000	14	0.192964	1	1.35002	0.490407
1313	O94919	O94919	Endonuclease domain-containing 1 protein	ENDOD1	19.1533	NaN	NaN	NaN	NaN	17.6623	16.3641	NaN	2	2	2	7.2	7.2	7.2	55.016	0.00072464	4.5886	20996000	3	0.192793	1	0.619823	0.490029
2061	Q03135;E9PCT5;C9JKI3;P56539	Q03135;E9PCT5;C9JKI3	Caveolin-1;Caveolin	CAV1	25.1833	25.1314	22.5522	22.1725	26.0335	25.7941	24.2322	22.6136	12	12	12	68	68	68	20.471	0	79.312	13638000000	92	0.192444	1	0.572383	0.489256
2916	Q92896;H3BM42;H3BQU9;H3BRD8;H3BQT1	Q92896;H3BM42	Golgi apparatus protein 1	GLG1	25.2595	24.6727	17.602	NaN	23.6125	23.4783	23.1115	20.9389	34	34	34	32.6	32.6	32.6	134.55	0	323.31	7426000000	126	0.192166	1	1.30446	0.48864
2376	Q53EP0;C9JKH7	Q53EP0	Fibronectin type III domain-containing protein 3B	FNDC3B	24.3187	24.2069	17.6623	16.0014	22.3294	21.9781	20.1827	17.6716	26	26	26	28.4	28.4	28.4	132.89	0	129.55	2394400000	65	0.192068	1	1.15878	0.488422
740	F5H8D7;P18887;M0QYS5;M0R1U8;M0QZ96;M0R0D2	F5H8D7;P18887	DNA repair protein XRCC1	XRCC1	NaN	NaN	NaN	NaN	21.2555	20.9472	21.5678	20.8185	6	6	6	16.6	16.6	16.6	66.013	0	14.367	296510000	18	0.191586	1	1.0545	0.487354
2984	Q96GM8	Q96GM8	Target of EGR1 protein 1	TOE1	23.5148	22.633	24.5559	23.3709	19.1055	18.7352	21.2983	20.615	15	15	14	42.5	42.5	42.5	56.547	0	75.285	1715900000	47	0.191584	1	0.780121	0.48735
2125	Q12907;D6RBV2;D6RIU4;D6RDX1;D6RBH1	Q12907;D6RBV2;D6RIU4;D6RDX1	Vesicular integral-membrane protein VIP36	LMAN2	25.6606	25.0839	20.5855	19.6421	23.1405	23.3695	22.0466	20.0286	13	13	13	42.4	42.4	42.4	40.228	0	124.34	3190800000	54	0.191565	1	0.827284	0.487308
1945	P62249;M0R210;M0R3H0;Q6IPX4;M0R1M5;M0QX76	P62249;M0R210;M0R3H0;Q6IPX4;M0R1M5	40S ribosomal protein S16	RPS16	31.5476	30.3476	31.2785	29.6368	25.7083	25.3829	25.8168	24.7495	22	22	22	81.5	81.5	81.5	16.445	0	122.1	114920000000	363	0.191442	1	1.05856	0.487035
1971	P62854;Q5JNZ5	P62854;Q5JNZ5	40S ribosomal protein S26;Putative 40S ribosomal protein S26-like 1	RPS26;RPS26P11	31.0332	30.6285	31.4822	30.1588	26.4283	25.7137	26.2536	24.6343	7	7	7	48.7	48.7	48.7	13.015	0	30.013	52037000000	93	0.191315	1	1.01548	0.486753
662	E9PIM6;E9PNQ8;P04216;J3QRJ3	E9PIM6;E9PNQ8;P04216;J3QRJ3	Thy-1 membrane glycoprotein	THY1	26.4763	24.1853	20.7531	22.4604	24.6799	24.5082	23.6392	21.7228	4	4	4	26.3	26.3	26.3	16.927	0	86.972	11872000000	102	0.19118	1	0.667956	0.486454
1174	O43292;E9PPZ9;E9PQ31;E9PM11;E9PLV6;E9PLG8;E9PM94	O43292;E9PPZ9;E9PQ31;E9PM11;E9PLV6	Glycosylphosphatidylinositol anchor attachment 1 protein	GPAA1	22.0208	21.6653	NaN	NaN	18.9415	18.6945	NaN	NaN	4	4	4	6	6	6	67.622	0	5.4221	252900000	8	0.190794	1	1.06037	0.485598
2279	Q15361;A0A087WY09	Q15361	Transcription termination factor 1	TTF1	21.5883	21.1596	21.2929	19.8954	17.5494	17.7843	NaN	NaN	12	12	12	17.8	17.8	17.8	103.05	0	36.693	433250000	16	0.190769	1	0.898261	0.485542
3641	Q9Y6M4;P78368;A0A087WZK4;A0A087WW97	Q9Y6M4;P78368	Casein kinase I isoform gamma-3;Casein kinase I isoform gamma-2	CSNK1G3;CSNK1G2	19.0466	NaN	NaN	NaN	NaN	18.5931	16.3529	15.7671	12	12	2	30.4	30.4	7.4	51.388	0	27.725	1304700000	24	0.190364	1	0.542128	0.484643
2470	Q63HN8	Q63HN8	E3 ubiquitin-protein ligase RNF213	RNF213	18.1944	17.9495	NaN	NaN	18.1556	18.5198	13.0705	NaN	10	8	8	1.8	1.6	1.6	780.75	0	15.019	516930000	19	0.189869	1	-0.71568	-0.483543
1825	P50914;E7EPB3	P50914;E7EPB3	60S ribosomal protein L14	RPL14	29.7661	28.0554	30.5907	29.4372	24.7253	24.118	23.7443	22.6587	17	17	17	51.6	51.6	51.6	23.432	0	57.612	28584000000	102	0.189443	1	1.13926	0.482598
3497	Q9UKM9;Q5QPM1	Q9UKM9;Q5QPM1	RNA-binding protein Raly	RALY	27.8158	28.0268	27.5245	26.2222	24.2763	23.609	24.9869	24.1423	20	20	2	64.4	64.4	18	32.463	0	73.428	17101000000	128	0.189285	1	0.650784	0.482248
338	A0A3B3IUB5;Q8TCT9;A0A075B6F6;A0A0S2Z6F0;A0A3B3IT72;A0A0C4DGU3	A0A3B3IUB5;Q8TCT9;A0A075B6F6;A0A0S2Z6F0;A0A3B3IT72	Minor histocompatibility antigen H13	HM13	26.4835	26.4627	NaN	NaN	23.6241	23.6043	22.8202	20.5178	9	9	9	20.7	20.7	20.7	46.313	0	210.7	5769800000	55	0.189211	1	1.37126	0.482083
1413	P05388;F8VWS0;F8VU65;G3V210;F8VZS0;F8VW21;F8VQY6;F8VPE8;F8VRK7;Q8NHW5;F8VS58;F8VWV4;F8W1K8;F8VYN4	P05388;F8VWS0;F8VU65;G3V210;F8VZS0;F8VW21;F8VQY6;F8VPE8;F8VRK7;Q8NHW5	60S acidic ribosomal protein P0;60S acidic ribosomal protein P0-like	RPLP0;RPLP0P6	31.4932	30.5555	31.4677	30.2412	27.3722	27.0897	26.4924	25.4377	27	27	27	65.9	65.9	65.9	34.273	0	323.31	161100000000	389	0.189162	1	0.875357	0.481974
118	A0A0A0MRM8;E7EW20;Q9UM54;A0A0D9SGC1;Q5JVM0	A0A0A0MRM8;E7EW20;Q9UM54;A0A0D9SGC1	Unconventional myosin-VI	MYO6	19.4793	21.5304	18.5511	17.518	21.2885	20.9407	18.5528	NaN	63	63	63	55.5	55.5	55.5	145.01	0	323.31	10796000000	197	0.189075	1	0.846871	0.481781
998	J3QR07;Q96MU7;J3KS01;J3KRG5	J3QR07;Q96MU7	YTH domain-containing protein 1	YTHDC1	NaN	18.0386	NaN	20.0729	20.9573	20.7862	22.2173	21.3022	7	7	7	12	12	12	85.586	0	15.98	377090000	17	0.18894	1	-0.805955	-0.481481
1507	P13010;C9JZ81;H7C0H9	P13010	X-ray repair cross-complementing protein 5	XRCC5	19.3131	20.2396	19.6022	NaN	23.2362	23.1322	22.9267	22.5573	26	26	26	38.7	38.7	38.7	82.704	0	80.292	1887200000	87	0.188829	1	1.01662	0.481234
2652	Q86YP4;V9GYX5;C9JVY3;V9GY85;H7C3H1;C9JMI3;C9JGN4;C9JHD7;C9JJK9	Q86YP4	Transcriptional repressor p66-alpha	GATAD2A	18.9191	19.5498	NaN	NaN	20.9501	19.9659	21.9095	21.1723	9	8	8	21	19.3	19.3	68.062	0	13.921	403830000	19	0.188643	1	0.926124	0.480819
1872	P54132;A0A3B3IT82;H0YNU5;H0YLV8	P54132;A0A3B3IT82;H0YNU5	Bloom syndrome protein	BLM	22.6209	22.1784	20.8711	20.5352	19.7218	20.0026	20.2771	19.0236	18	18	18	16.7	16.7	16.7	159	0	92.1	1405400000	38	0.188456	1	0.437758	0.480403
1278	O75607	O75607	Nucleoplasmin-3	NPM3	23.575	22.4312	24.9547	20.8601	NaN	NaN	NaN	NaN	2	2	2	20.2	20.2	20.2	19.343	0	14.334	478190000	3	0.188455	1	1.52489	0.480403
1830	P51116;I3L1Z2	P51116	Fragile X mental retardation syndrome-related protein 2	FXR2	25.3397	24.4067	26.3503	24.7388	21.2268	20.6039	21.1805	21.0011	30	25	24	56.6	49.5	49.5	74.222	0	323.31	8841600000	140	0.188455	1	0.836719	0.480402
2321	Q16533	Q16533	snRNA-activating protein complex subunit 1	SNAPC1	22.2357	21.6265	19.9432	19.0875	NaN	NaN	NaN	NaN	5	5	5	18.2	18.2	18.2	42.994	0	41.233	204570000	7	0.188412	1	1.12132	0.480306
2638	Q86WX3;F8WFE7	Q86WX3	Active regulator of SIRT1	RPS19BP1	24.7597	23.3313	24.6158	21.5036	20.176	20.3675	NaN	NaN	4	4	4	35.3	35.3	35.3	15.434	0	48.033	579340000	13	0.18824	1	1.42444	0.479923
2543	Q6UXN9;C9JBU3	Q6UXN9	WD repeat-containing protein 82	WDR82	NaN	NaN	NaN	18.6171	18.6767	20.0961	22.5751	22.2053	7	7	7	20.4	20.4	20.4	35.079	0	24.89	239270000	15	0.188106	1	-0.700298	-0.479624
1430	P07305	P07305	Histone H1.0;Histone H1.0, N-terminally processed	H1F0	30.5596	30.0771	30.9651	29.7891	28.0172	27.6011	28.1536	28.3588	16	16	16	41.8	41.8	41.8	20.863	0	57.129	45454000000	48	0.188045	1	0.467371	0.479489
2001	P68104;Q5VTE0;A0A087WVQ9;A0A087WV01;A6PW80;Q5JR01	P68104;Q5VTE0;A0A087WVQ9;A0A087WV01	Elongation factor 1-alpha 1;Putative elongation factor 1-alpha-like 3;Elongation factor 1-alpha	EEF1A1;EEF1A1P5	27.9558	27.9168	26.5796	26.1154	27.242	27.913	27.1157	25.7017	25	25	14	57.8	57.8	37.9	50.14	0	159.46	39198000000	160	0.187884	1	0.31155	0.47913
3179	Q9H0A0;A0A087WV29;E9PMU0;E9PJN6	Q9H0A0;A0A087WV29	N-acetyltransferase 10	NAT10	26.0485	25.7665	25.6234	24.3245	24.0799	23.7664	21.7056	20.8832	48	48	48	46.7	46.7	46.7	115.73	0	281.94	21816000000	259	0.187634	1	0.679202	0.478576
1406	P05109	P05109	Protein S100-A8;Protein S100-A8, N-terminally processed	S100A8	NaN	NaN	NaN	NaN	22.9486	19.8066	22.2999	23.5462	3	3	3	31.2	31.2	31.2	10.834	0	5.8818	235520000	12	0.18754	1	1.25834	0.478366
2876	Q8WYP5;H7C4S1	Q8WYP5	Protein ELYS	AHCTF1	20.5039	20.0829	16.7425	16.1688	21.0967	20.8484	21.1113	19.5461	46	46	46	27	27	27	252.5	0	181.39	3058500000	137	0.186791	1	0.702042	0.476698
1650	P28288;A0A3B3ITW3	P28288	ATP-binding cassette sub-family D member 3	ABCD3	25.7942	25.4326	19.5159	19.2939	24.712	23.4574	22.8568	21.0243	24	24	24	33.5	33.5	33.5	75.475	0	193.37	9531500000	104	0.186671	1	0.917678	0.476429
597	E7ENR5;H0Y714;Q96G21;B9A008;B8ZZ47	E7ENR5;H0Y714;Q96G21;B9A008;B8ZZ47	U3 small nucleolar ribonucleoprotein protein IMP4	IMP4	22.1761	22.4976	24.0137	21.7602	20.5542	18.8857	NaN	NaN	7	7	7	33.9	33.9	33.9	27.091	0	26.506	1103200000	11	0.186641	1	1.14049	0.476363
3048	Q96RT1;B4DIP2;H0YA04;H0Y9E8;B1AKT2	Q96RT1	Protein LAP2	ERBB2IP	20.8856	21.3181	NaN	16.6683	18.4844	18.3351	17.7411	13.9505	44	44	42	40.7	40.7	38.8	158.3	0	224.11	3778100000	100	0.186591	1	0.853083	0.476252
1582	P20700;E9PBF6;C9JYB8;A0A0D9SFY5	P20700;E9PBF6;C9JYB8	Lamin-B1	LMNB1;CCDC66	22.9254	22.4608	20.8868	18.9958	24.5228	24.3372	23.1641	23.0997	61	59	53	34.7	34.7	32.4	149.64	0	323.31	50537000000	452	0.186512	1	0.65137	0.476075
89	A0A087X0P0;Q02224;D6RBW0	A0A087X0P0;Q02224;D6RBW0	Kinesin-like protein;Centromere-associated protein E	CENPE	NaN	17.5521	NaN	NaN	16.8022	NaN	16.0761	16.5298	6	6	6	2.8	2.8	2.8	312.1	0	6.5901	75227000	3	0.186465	1	0.316595	0.47597
1321	O95168;F2Z3P9;C9JXQ9	O95168;F2Z3P9;C9JXQ9	NADH dehydrogenase [ubiquinone] 1 beta subcomplex subunit 4	NDUFB4	24.632	22.1507	NaN	NaN	24.3024	24.1009	20.2942	18.4989	4	4	4	41.1	41.1	41.1	15.208	0	17.39	485800000	17	0.186273	1	1.2864	0.475543
3325	Q9NTJ5;E9PGZ4;C9JV50;F8WDN7;F8WCQ2	Q9NTJ5;E9PGZ4;C9JV50	Phosphatidylinositide phosphatase SAC1	SACM1L	21.5702	21.6354	NaN	NaN	18.1711	18.0364	NaN	NaN	8	8	8	13.1	13.1	13.1	66.966	0	14.725	459980000	13	0.186188	1	0.961562	0.475354
2064	Q03252	Q03252	Lamin-B2	LMNB2	21.7338	20.7465	19.2558	NaN	23.2591	23.385	21.8057	22.264	52	44	44	75.2	70.2	70.2	69.948	0	267.97	12720000000	157	0.185706	1	0.833752	0.474278
1946	P62258;K7EM20	P62258	14-3-3 protein epsilon	YWHAE	22.027	21.5236	16.9574	NaN	20.0849	20.5514	20.2629	18.7903	23	16	5	27.4	19.8	6.5	78.277	0	44.193	2881600000	58	0.185623	1	0.833753	0.474093
3552	Q9UQE7	Q9UQE7	Structural maintenance of chromosomes protein 3	SMC3	20.2566	22.27	23.704	22.0375	23.0665	22.8575	22.7704	21.0255	41	41	41	38	38	38	141.54	0	201.74	3427900000	124	0.185622	1	0.40173	0.474091
3148	Q9BXS6;H0YMD2;H0YKA7	Q9BXS6	Nucleolar and spindle-associated protein 1	NUSAP1	22.756	22.0876	25.8989	24.4702	19.9958	19.7213	21.2553	20.5015	18	18	18	49.2	49.2	49.2	49.451	0	133.6	2534400000	49	0.18556	1	0.781329	0.473952
1602	P23229;H7BZ97;C9JXX7	P23229	Integrin alpha-6;Integrin alpha-6 heavy chain;Integrin alpha-6 light chain;Processed integrin alpha-6	ITGA6	20.3325	21.5882	NaN	NaN	16.9836	17.0932	16.8214	14.6437	24	24	24	25.1	25.1	25.1	126.6	0	99.473	1792200000	60	0.184771	1	0.887453	0.472191
927	H7BZ94;P07237;I3L398;H0Y3Z3;I3L312;I3L4M2;I3NI03;I3L3U6;I3L0S0;I3L514;I3L1Y5;I3L3P5	H7BZ94;P07237;I3L398;H0Y3Z3	Protein disulfide-isomerase	P4HB	19.444	19.7062	NaN	NaN	21.4505	21.6065	20.6924	19.3514	23	23	23	44.2	44.2	44.2	52.502	0	39.953	770800000	48	0.184586	1	0.685833	0.471778
1767	P46776;E9PLL6;E9PJD9;E9PLX7;H0YF34;E9PKT2	P46776;E9PLL6;E9PJD9	60S ribosomal protein L27a	RPL27A	28.8768	28.867	28.7455	27.5001	24.8913	23.7543	24.0499	22.8032	14	14	14	62.2	62.2	62.2	16.561	0	83.609	15224000000	60	0.184524	1	0.909733	0.471639
3005	Q96JI7;A0A0D9SER6;C4B7M2	Q96JI7;A0A0D9SER6	Spatacsin	SPG11;ZNF630	21.3215	21.3194	19.9166	18.4413	24.916	24.3899	23.3511	22.238	256	256	7	40	40	1.5	571.81	0	323.31	300520000000	1919	0.18433	1	0.779151	0.471204
3156	Q9BYJ9	Q9BYJ9	YTH domain-containing family protein 1	YTHDF1	19.6285	18.826	20.1265	19.4534	17.4865	NaN	18.0469	18.8962	9	4	4	20.9	11.4	11.4	60.873	0	37.656	253870000	9	0.184111	1	0.439334	0.470715
1689	P33176;A0A0G2JMZ6;J3KNA1;O60282;Q12840;C9JWB9	P33176	Kinesin-1 heavy chain	KIF5B	NaN	NaN	NaN	17.7162	17.7209	18.25	17.209	15.2762	13	13	13	16.4	16.4	16.4	109.68	0	30.185	288310000	22	0.184002	1	0.383917	0.470473
1997	P67809;H0Y449;C9J5V9	P67809;H0Y449	Nuclease-sensitive element-binding protein 1	YBX1	25.0603	25.1723	28.1849	27.0186	25.3131	24.9542	27.2229	26.883	19	19	13	69.1	69.1	61.7	35.924	0	323.31	16494000000	273	0.183861	1	0.438258	0.470157
1831	P51148;K7ERI8;K7ERQ8;F8VVK3;K7ENY4;F8VWU4;F8VSF8;K7EIP6	P51148;K7ERI8;K7ERQ8;F8VVK3;K7ENY4	Ras-related protein Rab-5C	RAB5C	26.6748	26.2486	22.4458	20.9746	24.5174	24.7929	22.9727	21.6277	10	10	7	65.3	65.3	50.5	23.482	0	151.5	4836900000	67	0.183834	1	0.741771	0.470096
1268	O75477;B0QZ43	O75477;B0QZ43	Erlin-1	ERLIN1	27.336	27.2489	24.6836	23.2577	24.9231	24.8745	23.5077	22.6132	17	17	12	46.3	46.3	33.9	39.171	0	73.603	11706000000	118	0.183503	1	0.614053	0.469356
3433	Q9UBB5;X6RBL6;J3KSA7	Q9UBB5;X6RBL6	Methyl-CpG-binding domain protein 2	MBD2	NaN	NaN	NaN	NaN	17.7473	17.7324	19.8653	19.7341	4	4	4	13.4	13.4	13.4	43.254	0	5.3647	38505000	5	0.183484	1	0.511517	0.469314
903	H3BNC9;P08708;H0YN88;A0A075B716;H0YN73;A0A0J9YYC4	H3BNC9;P08708;H0YN88;A0A075B716	40S ribosomal protein S17	RPS17	26.775	26.1074	27.0913	24.7399	21.0249	21.1505	21.6406	20.5689	15	15	15	16.8	16.8	16.8	64.532	0	232.42	13225000000	100	0.183482	1	0.991299	0.46931
1964	P62753;A2A3R5;A2A3R7	P62753;A2A3R5	40S ribosomal protein S6	RPS6	30.8379	31.4101	31.0411	28.3081	26.26	25.673	26.0749	25.0721	27	27	27	62.7	62.7	62.7	28.68	0	323.31	78967000000	294	0.183418	1	0.937669	0.469167
1990	P63104;E7EX29;E7ESK7;B0AZS6;E5RIR4;E9PD24;E7EVZ2;H0YB80;E5RGE1	P63104	14-3-3 protein zeta/delta	YWHAZ	20.9976	20.712	NaN	19.4816	18.9602	19.1402	18.6783	17.3742	20	8	4	22.4	6.2	3.6	125.62	0	58.957	1820300000	30	0.18308	1	-0.610899	-0.468411
2206	Q14146;Q5VYD0	Q14146	Unhealthy ribosome biogenesis protein 2 homolog	URB2	20.8022	19.9279	16.8179	17.4849	20.2086	20.4413	17.6056	14.4262	28	28	28	21.6	21.6	21.6	170.54	0	62.152	1014000000	52	0.182994	1	0.788462	0.468217
731	H0Y8R1;F5H5I6;H0YAK1;Q12849;H0YAM1	H0Y8R1;F5H5I6;H0YAK1;Q12849	G-rich sequence factor 1	GRSF1	22.8021	22.868	NaN	NaN	24.1144	24.1062	20.0178	17.8321	10	10	10	28.1	28.1	28.1	47.27	0	17.115	1156500000	16	0.182901	1	1.26295	0.468011
963	I3L412;Q9BUV0;C9JAP0;A0A1B0GXH9;A0A0J9YVW5	I3L412;Q9BUV0;C9JAP0;A0A1B0GXH9;A0A0J9YVW5	Arginine/serine-rich protein 1	ARRB2;RSRP1;NCOR1	23.4416	22.3388	NaN	NaN	23.5057	23.5381	18.8802	17.1604	8	8	8	15.8	15.8	15.8	62.515	0	21.81	921760000	23	0.181929	1	1.35642	0.465832
3074	Q99595	Q99595	Mitochondrial import inner membrane translocase subunit Tim17-A	TIMM17A	23.8437	21.9686	NaN	NaN	21.4601	22.0616	19.1815	NaN	3	3	3	37.4	37.4	37.4	18.023	0	10.566	180880000	8	0.181928	1	1.21676	0.46583
3071	Q99567;J3KMX1;I3L245;I3L4K7;I3L2W3	Q99567;J3KMX1	Nuclear pore complex protein Nup88	NUP88	NaN	NaN	NaN	NaN	21.1701	21.1157	22.2428	21.4783	14	14	14	30.6	30.6	30.6	83.541	0	47.125	1049400000	47	0.181485	1	0.872024	0.464837
2035	P98179	P98179	RNA-binding protein 3	RBM3	23.9762	22.5674	25.2347	21.7561	NaN	NaN	20.929	20.4104	4	4	4	28.7	28.7	28.7	17.17	0	42.693	591050000	10	0.181468	1	1.13433	0.464799
1913	P61011;G3V4F7;A0A0D9SFN7;G3V3L9;G3V480	P61011;G3V4F7	Signal recognition particle 54 kDa protein	SRP54	23.7394	22.9315	22.6077	21.0144	17.7138	19.0384	19.9086	17.6922	11	11	9	23	23	18.1	55.704	0	27.607	1212300000	24	0.180945	1	0.823267	0.463627
3233	Q9H6R0;Q05BE5;I3L1L6;I3L0M5	Q9H6R0	Putative ATP-dependent RNA helicase DHX33	DHX33	NaN	NaN	21.0927	17.7116	17.2341	17.4572	NaN	NaN	11	11	11	19	19	19	78.873	0	15.073	276180000	14	0.180267	1	0.706631	0.462106
3283	Q9HD45;Q5TB53	Q9HD45;Q5TB53	Transmembrane 9 superfamily member 3	TM9SF3	26.5293	26.0015	NaN	NaN	24.5207	24.4943	24.2257	21.8613	10	10	10	19.2	19.2	19.2	67.887	0	34.878	4935100000	55	0.180263	1	1.48671	0.462096
1958	P62330;Q9Y6H1	P62330	ADP-ribosylation factor 6	ARF6	19.6105	NaN	19.4933	17.7391	21.2598	21.4163	NaN	NaN	5	5	5	14.8	14.8	14.8	50.237	0	62.796	348780000	17	0.18019	1	0.672922	0.461932
3608	Q9Y4W6;K7EP56;A0A0U1RQN6;B7Z651;E9PHW9;I6L894;Q01484	Q9Y4W6	AFG3-like protein 2	AFG3L2	24.8542	24.8695	20.6074	18.1258	24.9294	24.9793	21.4716	20.079	43	43	43	54.5	54.5	54.5	88.583	0	146.45	7907500000	137	0.180128	1	0.952253	0.461793
3412	Q9P0V3;C9JED2;C9JF25;C9JWW6;C9JRG1	Q9P0V3	SH3 domain-binding protein 4	SH3BP4	19.6676	19.8632	NaN	19.3255	20.6924	19.8899	19.617	19.1296	37	37	37	46.6	46.6	46.6	107.49	0	177.99	7223000000	111	0.179984	1	-0.424398	-0.46147
1867	P53985;Q5T8R3;Q5T8R5;Q5T8R4	P53985;Q5T8R3;Q5T8R5	Monocarboxylate transporter 1	SLC16A1	22.6172	23.1702	NaN	NaN	23.2745	23.2022	20.1998	NaN	6	6	6	10	10	10	53.944	0	160.15	3941600000	30	0.179864	1	1.38928	0.461201
2214	Q14240;E7EQG2;J3KSN7	Q14240;E7EQG2	Eukaryotic initiation factor 4A-II;Eukaryotic initiation factor 4A-II, N-terminally processed	EIF4A2	NaN	NaN	20.8243	18.742	NaN	NaN	19.9557	17.8574	15	4	4	36.4	12.8	12.8	46.402	0	4.9837	152580000	10	0.179686	1	0.67486	0.460801
3407	Q9P0L0;J3QKM9	Q9P0L0	Vesicle-associated membrane protein-associated protein A	VAPA	28.5355	28.0513	25.6552	23.9385	25.9222	26.1888	24.0395	23.3458	15	15	14	53	53	53	27.893	0	198.68	19306000000	146	0.179668	1	0.656985	0.46076
1905	P60468;S4R3B5	P60468	Protein transport protein Sec61 subunit beta	SEC61B	26.6885	26.9575	NaN	NaN	22.7858	23.304	22.4205	NaN	3	3	3	37.5	37.5	37.5	9.9743	0	34.879	2057100000	10	0.179624	1	1.63383	0.460661
3582	Q9Y2X0;A0A0J9YYC6;K7EKS6;A0A0J9YXE6;A0A0J9YXA0;U3KQB4;B9TWZ6;U3KQ43	Q9Y2X0;A0A0J9YYC6;K7EKS6;A0A0J9YXE6;A0A0J9YXA0;U3KQB4;B9TWZ6;U3KQ43	Mediator of RNA polymerase II transcription subunit 16	MED16	NaN	NaN	NaN	21.7669	17.68	NaN	17.8765	16.185	2	2	2	3	3	3	96.792	0.0013342	3.4683	180120000	2	0.179442	1	-0.583935	-0.460253
1686	P32119	P32119	Peroxiredoxin-2	PRDX2	20.4175	NaN	17.8313	NaN	19.4464	20.5513	18.7526	18.7178	11	8	8	24.9	18	18	60.034	0	41.512	167130000	19	0.179372	1	0.44438	0.460094
3473	Q9UHN6;F5H6B2;B4E1B9;H3BLX9;H3BLY0;Q86WI1	Q9UHN6	Transmembrane protein 2	TMEM2	19.4869	20.3336	NaN	NaN	17.5154	17.9539	17.391	14.0386	20	20	20	15.5	15.5	15.5	154.37	0	61.916	896180000	39	0.178276	1	0.715017	0.45763
1636	P27105;F8VSL7	P27105	Erythrocyte band 7 integral membrane protein	STOM	21.6375	22.2522	NaN	NaN	19.5659	19.8594	16.3359	NaN	9	9	9	35.1	35.1	35.1	31.73	0	115.61	2361500000	39	0.178255	1	0.950988	0.457585
3242	Q9H7E9;A0A3B3IRR6;A0A3B3IT54;A0A3B3ITA3;G5E9A7	Q9H7E9;A0A3B3IRR6;A0A3B3IT54;A0A3B3ITA3	UPF0488 protein C8orf33	C8orf33	24.9829	24.442	24.6603	23.5209	22.86	23.5996	21.6976	20.526	14	14	9	36.2	36.2	24.6	44.205	0	86.473	2438400000	51	0.178005	1	0.528091	0.457021
1448	P08572;A0A3B3ITQ8;A0A3B3IRV2;A0A3B3IT80;A0A087WY39	P08572	Collagen alpha-2(IV) chain;Canstatin	COL4A2	19.5409	20.7263	NaN	NaN	20.6921	20.5642	16.669	NaN	6	6	6	4.6	4.6	4.6	167.55	0	11.001	516520000	13	0.177939	1	0.902098	0.456872
1325	O95218	O95218	Zinc finger Ran-binding domain-containing protein 2	ZRANB2	20.0352	20.5964	NaN	NaN	NaN	NaN	19.8939	19.3725	3	3	3	12.1	12.1	12.1	37.404	0.0013276	3.3607	77632000	3	0.177631	1	0.617604	0.45618
3393	Q9NZJ7;H0Y8C3;H7C196	Q9NZJ7;H0Y8C3	Mitochondrial carrier homolog 1	MTCH1	24.1782	24.3392	NaN	20.8669	23.6428	23.6266	17.4029	16.7556	9	9	9	18.8	18.8	18.8	41.544	0	20.51	1658300000	31	0.177604	1	-1.289	-0.456118
1231	O60725	O60725	Protein-S-isoprenylcysteine O-methyltransferase	ICMT	22.2534	20.9801	NaN	NaN	18.8698	18.3978	NaN	NaN	2	2	2	3.5	3.5	3.5	31.938	0.0025165	2.7229	71031000	4	0.176949	1	0.900323	0.454642
775	F8W776;Q8TC24;Q9H9S3;A6NK38;F2Z2C7;A6NIF9;C9JJV4;H7C1S8	F8W776;Q8TC24;Q9H9S3;A6NK38;F2Z2C7;A6NIF9;C9JJV4	Protein transport protein Sec61 subunit alpha isoform 2	SEC61A2	23.7496	22.5734	NaN	NaN	19.7002	19.3763	NaN	NaN	5	2	2	14.1	7.6	7.6	44.749	0.0010381	3.8885	266880000	4	0.176911	1	1.08557	0.454557
1693	P34096;E9PN32;A0A0C4DG55;H7C2B3;H0YLP4;H0YLM3;M0R1T8;K7ELK8;H0Y696;F8VXK3;H0YI14	P34096	Ribonuclease 4	RNASE4	21.6173	20.6113	17.8456	17.3968	22.8821	22.8259	18.9096	17.1706	21	21	13	19.4	19.4	12	171.35	0	156.18	1554100000	46	0.176475	1	0.812486	0.453574
3097	Q9BQA9;J3KTF4;J3QKS6;J3QRG5;J3KSJ5;A0A0B4J253;J3QQQ4;J3QRZ2;J3QLB7	Q9BQA9;J3KTF4;J3QKS6;J3QRG5;J3KSJ5;A0A0B4J253	Uncharacterized protein C17orf62	C17orf62;TMTC2	23.673	24.2125	NaN	20.0716	20.7547	21.5441	21.0634	19.2073	4	4	4	29.4	29.4	29.4	20.774	0.0013523	3.6221	451770000	11	0.175873	1	-0.871268	-0.452217
1926	P61313;E7EQV9;A0A2R8YEM3;E7ENU7;E7EX53;A0A2R8Y738;E7ERA2	P61313;E7EQV9;A0A2R8YEM3;E7ENU7	60S ribosomal protein L15;Ribosomal protein L15	RPL15	30.5513	30.6362	30.3644	28.9793	26.7456	26.1025	26.0666	24.7969	21	21	21	62.7	62.7	62.7	24.146	0	211.21	82127000000	204	0.175817	1	0.803253	0.45209
2721	Q8N428	Q8N428	Polypeptide N-acetylgalactosaminyltransferase 16	GALNT16	NaN	NaN	NaN	NaN	17.438	17.7991	17.1753	16.1818	3	3	3	5.4	5.4	5.4	63.073	0.00072516	4.6343	20157000	5	0.175673	1	0.324433	0.451766
2351	Q32NC0;L7N2F3;K7EM84;A0A087X0E7	Q32NC0;L7N2F3;K7EM84	UPF0711 protein C18orf21	C18orf21	23.8189	23.9061	23.2349	22.7812	NaN	20.3912	NaN	NaN	6	6	6	24.5	24.5	24.5	24.826	0	63.56	694590000	16	0.175299	1	-1.28283	-0.450922
2944	Q96A72;P61326;F5H6N1;F5H6P7;F5H3U9;F5H124	Q96A72;P61326;F5H6N1	Protein mago nashi homolog 2;Protein mago nashi homolog	MAGOHB;MAGOH	22.5335	22.6844	NaN	NaN	21.7795	21.2328	23.9771	22.8912	7	7	7	50.7	50.7	50.7	17.276	0	17.784	775980000	24	0.175292	1	1.21097	0.450906
2854	Q8WUM0	Q8WUM0	Nuclear pore complex protein Nup133	NUP133	16.8669	18.548	NaN	18.4396	20.993	20.7573	21.1311	20.3984	27	27	27	29.6	29.6	29.6	128.98	0	74.039	2090000000	82	0.174868	1	-0.62149	-0.449949
3311	Q9NRD9;E7EMW5;F8WEP3;Q86WV2;F2Z2X1;X6RAN8;Q9NRD8	Q9NRD9;E7EMW5;F8WEP3;Q86WV2	Dual oxidase 1	DUOX1;MDM2;ADAMTSL1;COX4I1	23.2559	23.0911	20.0141	18.9099	22.792	22.8692	19.9934	18.4506	10	10	5	3.6	3.6	1.8	224.51	0	21.29	5558100000	42	0.174346	1	0.683653	0.44877
1565	P18827;E9PHH3;H7C1K4	P18827	Syndecan-1	SDC1	NaN	NaN	NaN	NaN	20.5942	20.3758	20.0372	18.9132	3	3	3	15.5	15.5	15.5	32.461	0	17.619	92191000	7	0.174343	1	0.751415	0.448763
3249	Q9H936;E9PJH7;A0A0D9SEI9;A0A0D9SFE1;K4DIB8;K4DIA8;E9PS95;K4DIB6;K4DIB3;Q9H1K4;A0A0D9SFA8;K4DIB0;K4DIA2;A0A0D9SG84;E9PI74;E9PQ36;K4DIB4;E9PJY0;A0A0A6YYN8	Q9H936;E9PJH7;A0A0D9SEI9;A0A0D9SFE1;K4DIB8;K4DIA8;E9PS95	Mitochondrial glutamate carrier 1	SLC25A22	23.458	22.0979	NaN	NaN	22.9238	23.2437	19.0534	16.5292	9	9	9	32.8	32.8	32.8	34.47	0	82.007	736060000	30	0.174263	1	1.09897	0.448582
2021	P81605	P81605	Dermcidin;Survival-promoting peptide;DCD-1	DCD	21.9266	NaN	NaN	NaN	25.9848	23.2771	24.9882	26.0589	5	5	5	42.7	42.7	42.7	11.284	0	8.5987	1007200000	13	0.174128	1	1.49111	0.448276
3615	Q9Y5J7;G3V2F3;A0A1W2PQS5;G3V502;A0A1W2PRH9	Q9Y5J7	Mitochondrial import inner membrane translocase subunit Tim9	TIMM9	NaN	NaN	NaN	NaN	22.233	22.7217	19.4528	NaN	3	3	3	47.2	47.2	47.2	10.378	0	6.2237	95288000	8	0.174123	1	0.924258	0.448265
3543	Q9UP95;I3L4N6;B3KXX3;Q9UHW9;H0YKQ8;C9JEN1;I3L1N8;A0A1B0GVB1;J3QSF2	Q9UP95;I3L4N6	Solute carrier family 12 member 4	SLC12A4	23.0942	22.8586	NaN	15.0922	20.1614	20.1381	20.6877	18.343	24	24	21	24.4	24.4	21.8	120.65	0	81.484	2257400000	66	0.174074	1	0.962137	0.448153
1879	P54920;M0R0Y2;M0R2M1;M0R213;M0R058;M0R0I4;M0R027;A0A087WZQ7;Q9H115;M0QZM9;M0QZN5;M0R031	P54920;M0R0Y2;M0R2M1	Alpha-soluble NSF attachment protein	NAPA	24.6393	23.9811	NaN	NaN	20.7617	21.1983	21.1292	19.1979	14	14	14	65.4	65.4	65.4	33.232	0	63.244	2197000000	47	0.173826	0.999807	1.09273	0.447593
2737	Q8N766;Q5TG59;A0A286YEW0;H7C4E3;H7C5A2	Q8N766	ER membrane protein complex subunit 1	EMC1	26.0677	25.3415	18.9478	17.9503	23.473	23.3701	22.2722	20.1526	32	32	32	37.1	37.1	37.1	111.76	0	184.88	8524600000	134	0.173128	1	0.986499	0.446014
1465	P09497;H0Y9Q6;D6RJD1	P09497;H0Y9Q6	Clathrin light chain B	CLTB	20.9599	21.1457	NaN	NaN	20.0655	19.9363	19.5757	19.5677	4	4	4	14.4	14.4	14.4	25.19	0	5.6042	217540000	5	0.172937	1	0.849252	0.445582
1442	P08133;E5RK69;E7EMC6;E5RFF0;H0YC77;E5RIU8;E5RJR0;E5RJF5;E5RI05;E5RK63	P08133;E5RK69;E7EMC6	Annexin A6;Annexin	ANXA6	NaN	NaN	NaN	17.0393	19.0963	19.1868	18.2844	15.3587	11	11	11	23.3	23.3	23.3	75.872	0	20.168	163610000	16	0.172813	1	0.505004	0.445301
2450	Q5TGY3	Q5TGY3	AT-hook DNA-binding motif-containing protein 1	AHDC1	20.3993	21.0584	21.1308	19.9279	NaN	16.1016	17.6101	15.3642	10	10	10	9.4	9.4	9.4	168.35	0	44.629	510130000	23	0.172345	1	0.793501	0.444241
1203	O43854	O43854	EGF-like repeat and discoidin I-like domain-containing protein 3	EDIL3	NaN	NaN	17.7935	NaN	19.0338	19.3988	17.5531	16.3969	11	11	11	27.1	27.1	27.1	53.764	0	23.587	1030000000	21	0.172143	1	0.417345	0.443783
729	F8VY35;F5H4R6;P55209;F8W020;F8W0J6;H0YIV4;F8W118;F8VV59;F8VRJ2;H0YH88;H0YHC3;F8VXI6;F8VUX1;F8W543;B7Z9C2;F8VVB5;E9PNW0;E9PJJ2;E9PS34;E9PNJ7;A8MXH2;E9PKT8;C9J6D1;C9JZI7;Q99733	F8VY35;F5H4R6;P55209;F8W020;F8W0J6;H0YIV4;F8W118;F8VV59;F8VRJ2;H0YH88;H0YHC3;F8VXI6;F8VUX1;F8W543;B7Z9C2;F8VVB5	Nucleosome assembly protein 1-like 1	NAP1L1	NaN	NaN	NaN	NaN	19.0399	20.2725	20.3464	18.4496	9	9	9	53	53	53	31.02	0	78.207	466280000	24	0.171419	1	0.655121	0.442143
2451	Q5TZA2;B1AKD8;A0A087WW81	Q5TZA2;B1AKD8	Rootletin	CROCC	21.2888	19.6522	22.9623	21.9871	20.0938	21.0108	18.2621	17.5077	4	4	4	1.7	1.7	1.7	228.52	0.0010586	4.1849	2674400000	11	0.171214	1	0.612304	0.441676
1219	O60506;F6UXX1	O60506	Heterogeneous nuclear ribonucleoprotein Q	SYNCRIP	NaN	NaN	NaN	20.493	18.7076	18.3904	20.5283	20.0532	27	5	5	43.5	11.1	11.1	69.602	0	22.936	227810000	19	0.171202	1	-0.324333	-0.44165
2950	Q96BK5;E5RGR1;E5RJG9;A0A0A6YYK5	Q96BK5	PIN2/TERF1-interacting telomerase inhibitor 1	PINX1	21.6961	22.3699	24.3408	22.7465	19.3648	20.1346	18.873	NaN	7	7	7	38.4	38.4	38.4	37.034	0	21.591	643610000	18	0.170699	1	0.936468	0.440508
2975	Q96FI4;M9MML5;Q96BE9	Q96FI4;M9MML5	Endonuclease 8-like 1	NEIL1;LPPR1	23.3848	22.0964	17.7709	NaN	24.3157	24.3393	20.8146	19.7214	27	27	26	29.1	29.1	28.4	133.89	0	126.62	5468700000	125	0.170198	1	1.00735	0.43937
1283	O75746	O75746	Calcium-binding mitochondrial carrier protein Aralar1	SLC25A12	21.0592	20.8893	NaN	NaN	22.1914	22.1253	17.6472	15.3999	21	14	11	32.3	24.3	18.3	74.761	0	31.05	665540000	35	0.169343	1	0.965804	0.437428
320	A0A3B3IRW9;Q6P4E1;H0YM51;H0YMR0	A0A3B3IRW9;Q6P4E1;H0YM51;H0YMR0	Protein CASC4	CASC4	22.2806	22.0506	NaN	NaN	18.6517	NaN	NaN	NaN	4	4	4	13.6	13.6	13.6	35.973	0	5.0366	207090000	4	0.169339	1	0.950564	0.43742
2662	Q8IV48	Q8IV48	3-5 exoribonuclease 1	ERI1	21.1984	22.2985	21.5474	NaN	NaN	NaN	NaN	NaN	4	2	2	12.9	5.4	5.4	40.063	0.0056464	2.1645	180710000	2	0.169255	1	0.929121	0.437228
2111	Q12792;F8VS81;F8VRG3;F8W1Q9	Q12792;F8VS81	Twinfilin-1	TWF1	22.2256	24.2711	NaN	NaN	18.3113	NaN	16.7537	NaN	12	10	10	37.7	33.7	33.7	40.282	0	90.391	1692300000	25	0.169164	0.999661	1.19162	0.437022
1327	O95239;Q2VIQ3;Q5JRK0;H0Y718;J3KPF9;A0A087X011;E9PES4;Q9Y496;Q6ZMV9	O95239	Chromosome-associated kinesin KIF4A	KIF4A	23.2228	22.8202	20.2994	20.4937	22.5652	22.6858	22.5383	21.1214	37	37	37	36.4	36.4	36.4	139.88	0	78.513	2529700000	96	0.169151	0.99897	0.376118	0.436993
2522	Q6PJ65;Q9HB58;C9JZQ4;E7EM70	Q6PJ65;Q9HB58	Tetraspanin;Sp110 nuclear body protein	TSPAN10;SP110	NaN	NaN	20.9262	19.9273	NaN	NaN	17.3313	16.8964	5	5	5	7.5	7.5	7.5	94.385	0	13.823	123550000	5	0.168856	0.998713	0.518362	0.43632
2972	Q96ER9;C9JSW8	Q96ER9	Coiled-coil domain-containing protein 51	CCDC51	21.5629	19.1275	NaN	NaN	22.1663	22.7036	16.6576	NaN	7	7	7	19.7	19.7	19.7	45.811	0	46.287	446150000	18	0.168842	0.99802	1.05082	0.436289
1307	O94842;O94900;O15405	O94842	TOX high mobility group box family member 4	TOX4	NaN	NaN	NaN	NaN	18.6102	18.7659	22.3188	21.6174	5	5	5	11.1	11.1	11.1	66.194	0	12.18	158010000	9	0.168604	0.997614	0.756604	0.435748
2342	Q2KJU6;Q92879;E9PQK4;E9PSH0;E9PKU1;F5H4Y5;F5H0D8;E9PKA1;V9GYD9;Q5VZZ6;A0A0J9YX66;A0A1B0GU44;A0A1B0GUN8;A0A0J9YXJ0;E9PC62;O95319	Q2KJU6;Q92879;E9PQK4;E9PSH0;E9PKU1	CUGBP Elav-like family member 1	TRAF4;CELF1	NaN	NaN	NaN	NaN	18.5569	19.0269	21.1555	20.0785	5	5	5	7.6	7.6	7.6	81.575	0	7.5537	125660000	9	0.168478	0.997056	0.582884	0.43546
2098	Q09666;E9PKR9;E9PLK4;E9PJZ0;E9PJC6;E9PQE3;P48552	Q09666	Neuroblast differentiation-associated protein AHNAK	AHNAK	22.1653	21.5761	20.753	19.8931	25.228	24.8638	24.9883	24.0576	240	240	240	65.3	65.3	65.3	629.09	0	323.31	81851000000	1263	0.167894	0.997846	0.686028	0.434132
170	F5GWX5;A0A2R8Y212;A0A0C4DGG9;Q14839;A0A2R8Y425;A0A2R8YFD8;A0A2R8YD40;A0A2R8Y4X2;A0A2R8Y8C1;A0A2R8YDW2;A0A2R8YER1;A0A2R8Y445;A0A2R8Y685;A0A2R8Y7M9;A0A2R8Y7I0;A0A2R8Y8B3;A0A2R8Y5M9;A0A2R8YE38;K7EMY3;A0A2R8Y6G9;F2Z2R5;F5H6N4;K7EPV1;A0A2R8Y7X1;F6T542;K7ESA5	F5GWX5;A0A2R8Y212;A0A0C4DGG9;Q14839;A0A2R8Y425;A0A2R8YFD8;A0A2R8YD40;A0A2R8Y4X2;A0A2R8Y8C1;A0A2R8YDW2;A0A2R8YER1;A0A2R8Y445	Chromodomain-helicase-DNA-binding protein 4	CHD4	21.9477	22.2798	18.7117	17.211	23.7699	23.0991	25.0092	23.394	53	53	2	31.2	31.2	2	217.1	0	165.88	7028100000	184	0.16761	0.997755	0.863664	0.433485
1632	P26373;J3QSB4;J3KS98;H3BTH3;H3BUK8	P26373	60S ribosomal protein L13	RPL13	31.2694	30.4848	31.1813	29.8339	26.1408	25.7416	25.3076	23.9399	27	27	27	61.6	61.6	61.6	24.261	0	213.23	89351000000	203	0.16751	0.997299	0.974712	0.433256
806	G3V295;G3V5Z7;P60900;G3V3U4;G3V3I1;G3V4S5;G3V2S7	G3V295;G3V5Z7;P60900;G3V3U4;G3V3I1	Proteasome subunit alpha type;Proteasome subunit alpha type-6	PSMA6	NaN	NaN	24.6438	23.4501	18.66	17.8753	18.0459	18.6799	5	5	5	26.6	26.6	26.6	22.842	0	10.033	670930000	10	0.167499	0.996627	0.906635	0.433231
3436	Q9UBD5	Q9UBD5	Origin recognition complex subunit 3	ORC3	NaN	NaN	NaN	NaN	18.7944	17.8672	18.2935	17.8253	5	5	4	7.7	7.7	6.8	82.253	0	7.1749	49828000	6	0.166805	0.996998	0.259372	0.431649
1771	P46781;A0A024R4M0;B5MCT8;C9JM19;F2Z3C0;A8MXK4	P46781;A0A024R4M0;B5MCT8;C9JM19	40S ribosomal protein S9	RPS9	32.2318	31.8723	31.6725	30.7223	26.7544	25.8298	26.9123	25.2971	23	23	23	65.5	65.5	65.5	22.591	0	78.331	191590000000	350	0.166172	0.997885	0.962387	0.430207
3565	Q9Y2A7;F8W050;P55160	Q9Y2A7	Nck-associated protein 1	NCKAP1	NaN	17.3226	18.9712	17.5172	17.7628	18.4999	17.2857	NaN	23	23	23	21.5	21.5	21.5	128.79	0	69.066	1610900000	43	0.165603	0.998329	0.328709	0.428907
3649	R4GNH3;E9PM69;P17980;E9PKD5;E9PMD8;E9PN50;E9PLG2	R4GNH3;E9PM69;P17980;E9PKD5;E9PMD8;E9PN50	26S protease regulatory subunit 6A	PSMC3	NaN	NaN	NaN	NaN	16.6484	15.4538	15.4342	NaN	10	10	10	35.9	35.9	35.9	47.352	0	16.559	89108000	12	0.165307	0.998166	0.504912	0.42823
3642	Q9Y6M5	Q9Y6M5	Zinc transporter 1	SLC30A1	21.7656	21.635	NaN	NaN	17.4534	17.2607	NaN	NaN	13	13	13	37.1	37.1	37.1	55.299	0	88.585	1015300000	18	0.165233	0.9976	0.868664	0.428063
1076	O00291;C9JMG5	O00291	Huntingtin-interacting protein 1	HIP1	18.6523	NaN	17.5316	17.0231	20.7411	20.7212	19.5734	19.4907	23	21	21	25.3	23	23	116.22	0	75.109	2009600000	54	0.164959	0.997158	0.476042	0.427435
857	H0Y8C2;C9JYQ9;Q6P5R6;F8W9E5;C9JM82	H0Y8C2;C9JYQ9;Q6P5R6	60S ribosomal protein L22-like 1	RPL22L1	25.3927	24.7939	26.2844	24.4044	20.3134	20.3046	19.9735	18.6301	7	6	4	10.6	9.2	5.9	60.072	0	28.372	4875200000	26	0.164253	0.997827	0.957725	0.425821
3612	Q9Y5A9;S4R3J8;S4R3V3	Q9Y5A9	YTH domain-containing family protein 2	YTHDF2	22.5551	22.5783	23.4983	22.6091	20.6371	20.1823	20.9731	20.7295	12	9	9	27.5	23.1	23.1	62.333	0	27.199	1184000000	32	0.163946	0.997788	0.391111	0.425121
2011	P78347;C9J6M0;A0A087WW90;A0A0D9SF80;Q86UP8;Q6EKJ0	P78347	General transcription factor II-I	GTF2I	16.7923	NaN	NaN	NaN	21.7029	21.4632	21.3152	19.666	18	18	18	22.8	22.8	22.8	112.42	0	39.387	798120000	32	0.163529	0.997841	0.830058	0.424165
3644	Q9Y6U7	Q9Y6U7	RING finger protein 215	RNF215	20.7698	NaN	NaN	NaN	19.7377	20.7518	NaN	NaN	3	3	3	5.1	5.1	5.1	65.035	0.0010515	4.0697	121570000	8	0.163458	0.997166	0.757153	0.424004
1492	P11279	P11279	Lysosome-associated membrane glycoprotein 1	LAMP1	21.8439	22.8602	18.4544	18.7669	19.4432	20.3234	19.6911	NaN	6	6	6	12.2	12.2	12.2	44.882	0	10.152	1198900000	13	0.163168	0.997222	0.831325	0.42334
1948	P62269;J3JS69;A0A0G2JQH2;Q5GGW2	P62269	40S ribosomal protein S18	RPS18	31.2196	30.3019	30.978	29.8037	25.2696	24.7733	25.5483	24.2507	22	22	22	75	75	75	17.718	0	152.92	77829000000	207	0.162862	0.997164	0.97148	0.422637
474	C9J2Y9;P30876;A0A1W2PPT5;C9J4M6	C9J2Y9;P30876;A0A1W2PPT5;C9J4M6	DNA-directed RNA polymerase;DNA-directed RNA polymerase II subunit RPB2	POLR2B	20.5152	20.8125	18.9082	18.2484	21.838	21.0766	23.6232	22.4953	30	30	30	29.6	29.6	29.6	133.06	0	101.38	1990000000	81	0.16248	0.997622	0.562961	0.421762
1829	P51114;B4DXZ6;E9PFF5;E7EU85;C9JZE0;C9JY20;C9JAJ4;C9J5B4;C9IZ22;C9JYQ6;A0A087X1M7;A0A087WWU4	P51114;B4DXZ6;E9PFF5;E7EU85	Fragile X mental retardation syndrome-related protein 1	FXR1	27.532	27.1238	28.4123	27.3365	24.0168	23.2154	23.8001	23.2996	40	38	30	64.4	61.8	45.6	69.72	0	323.31	34618000000	250	0.162448	0.996972	0.696455	0.42169
1466	P09619	P09619	Platelet-derived growth factor receptor beta	PDGFRB	23.6907	23.9009	19.164	NaN	23.1097	23.5781	21.3746	20.2226	4	4	4	3.8	3.8	3.8	123.97	0.00072543	4.6761	3296400000	7	0.161958	0.997677	0.872197	0.420566
1	A0A087WZA9;A0A024R4K9;A0A087X266;Q9BXJ8	A0A087WZA9;A0A024R4K9;A0A087X266;Q9BXJ8	Transmembrane protein 120A	TMEM120A;TMPIT	22.546	23.6836	NaN	NaN	20.1912	20.4735	20.2446	NaN	3	3	3	12.1	12.1	12.1	20.459	0	6.9457	285320000	9	0.161839	0.997047	1.0823	0.420294
1320	O95159;E9PQ47;E9PNY1;E9PQA5;E9PMQ3;E9PJX1;E9PJ47;H0YCU8	O95159;E9PQ47;E9PNY1;E9PQA5	Zinc finger protein-like 1	ZFPL1	24.4479	23.9042	NaN	NaN	23.1884	23.1495	22.6597	20.2895	7	7	7	29.7	29.7	29.7	34.114	0	17.752	956500000	26	0.161747	0.9965	1.03739	0.420082
3508	Q9UL03;C9JVX2;C9JXP6;C9J885;C9K0V7;F8WAV7;E9PMI1;Q5JSJ4	Q9UL03;C9JVX2	Integrator complex subunit 6	INTS6	NaN	NaN	NaN	17.8151	17.3564	14.6001	19.7655	18.7452	8	8	6	11.2	11.2	8.3	100.39	0	8.5996	85942000	13	0.161731	0.995827	0.480685	0.420045
2860	Q8WVQ1;K7EN15	Q8WVQ1	Soluble calcium-activated nucleotidase 1	CANT1	22.6892	21.7304	NaN	NaN	19.4599	20.5096	18.9619	NaN	7	7	7	21.4	21.4	21.4	44.839	0	17.381	311200000	13	0.161535	0.995583	0.836478	0.419595
2949	Q96B26	Q96B26	Exosome complex component RRP43	EXOSC8	24.047	24.1316	24.9556	23.0927	20.109	20.0789	22.2823	21.7736	7	7	7	28.3	28.3	28.3	30.039	0	69.988	1066900000	27	0.161459	0.994908	0.579288	0.419421
2560	Q6ZWT7;H7C5D1;C9J2H7	Q6ZWT7	Lysophospholipid acyltransferase 2	MBOAT2	21.1453	21.35	NaN	NaN	17.6283	18.0087	NaN	NaN	4	4	4	8.1	8.1	8.1	59.526	0	44.062	109170000	6	0.160756	0.995756	0.767071	0.417807
2708	Q8N1F7;H3BVG0;H3BPA9;H3BM93;H3BRI8;H3BP95;H3BNN5;H3BRD9;H3BV11;H3BVE2;H3BMX0;H3BNG7	Q8N1F7;H3BVG0	Nuclear pore complex protein Nup93	NUP93	20.0156	19.6351	NaN	18.4301	20.9282	20.8773	21.1338	20.5039	41	41	37	30	30	28	185.58	0	178.22	5078100000	137	0.160752	0.995082	0.326118	0.417797
3614	Q9Y5J1;J3KSR7;J3QR85;J3QRG0;J3QLD6;F6VJE8	Q9Y5J1	U3 small nucleolar RNA-associated protein 18 homolog	UTP18	24.0628	24.1429	23.907	22.454	23.2683	22.9252	20.2906	19.9196	17	17	17	42.4	42.4	42.4	62.003	0	110.63	4982100000	90	0.16048	0.99491	0.521774	0.417174
3157	Q9BYK8	Q9BYK8	Helicase with zinc finger domain 2	HELZ2	20.7273	19.4394	22.3158	20.0315	16.5923	NaN	NaN	NaN	33	33	33	17.5	17.5	17.5	294.65	0	113.43	1246700000	48	0.160062	0.995154	0.914369	0.416212
1812	P49795	P49795	Regulator of G-protein signaling 19	RGS19	NaN	NaN	22.1549	20.5866	20.0585	19.5195	NaN	NaN	2	2	2	10.1	10.1	10.1	24.635	0.0056447	2.1628	167930000	2	0.159777	0.995129	0.886618	0.415557
2478	Q68D10	Q68D10	Protein SPT2 homolog	SPTY2D1	22.6612	22.48	22.9111	21.658	18.9134	18.3101	18.2171	17.3439	11	11	11	25.3	25.3	25.3	75.598	0	91.479	1098900000	25	0.159559	0.994853	0.727714	0.415057
2523	Q6PJT7;G3V256;H0YJA2;G3V5I6;G3V3Y4;A0A3B3IT62;G3V572;A0A087WTC9;G3V3R9;G3V240;G3V473;I3L1J2;H0YJ87;G3V4R5	Q6PJT7;G3V256;H0YJA2;G3V5I6	Zinc finger CCCH domain-containing protein 14	ZC3H14	NaN	NaN	NaN	16.2715	20.7284	21.0313	22.1596	21.4853	18	18	18	32.3	32.3	32.3	82.875	0	32.42	672570000	39	0.159512	0.994233	0.637605	0.414947
1099	O00622	O00622	Protein CYR61	CYR61	23.7544	23.2647	21.4959	20.9342	NaN	NaN	NaN	NaN	10	10	10	25.7	25.7	25.7	42.026	0	18.537	836120000	17	0.159404	0.993822	1.0396	0.4147
1947	P62266;D6RD47;D6RDJ2;D6RIX0;D6R9I7	P62266;D6RD47	40S ribosomal protein S23	RPS23	30.3241	30.0234	30.4067	28.7865	26.0793	25.9115	25.3592	24.3417	11	11	11	55.9	55.9	55.9	15.807	0	73.699	35753000000	84	0.159246	0.993618	0.776544	0.414337
2578	Q7L1Q6;C9IZ80;H0Y503;C9JFN4	Q7L1Q6;C9IZ80	Basic leucine zipper and W2 domain-containing protein 1	BZW1	22.2703	22.2893	21.6158	19.414	NaN	NaN	18.019	15.0128	8	8	7	17.2	17.2	15.5	48.043	0	6.8509	389820000	13	0.159176	0.993023	0.907416	0.414174
1880	P55011;K7ELE8;H0YMG9;Q8IUN5;H0YLJ2;A0A2R8Y6V7;Q13621	P55011;K7ELE8	Solute carrier family 12 member 2	SLC12A2;GMIP	20.3392	21.0276	NaN	NaN	21.0639	21.0374	17.2162	15.9294	31	31	31	31.5	31.5	31.5	131.45	0	203.34	5592500000	105	0.158919	0.992768	0.938925	0.413582
3515	Q9ULH0;E9PH70;A0A1W2PPB7;H0Y8E4;H7C584;A0A1W2PPY4	Q9ULH0;E9PH70;A0A1W2PPB7;H0Y8E4	Kinase D-interacting substrate of 220 kDa	KIDINS220	NaN	NaN	NaN	NaN	18.3426	18.1145	14.8763	NaN	23	23	23	17.3	17.3	17.3	196.54	0	87.559	1178100000	41	0.158455	0.993007	0.420634	0.412515
835	H0Y3N9;Q9UPP1;H0Y589;H0Y7M8;H7BZB7;E7ET14;A0A087WW48	H0Y3N9;Q9UPP1;H0Y589	Histone lysine demethylase PHF8	PHF8	21.1613	21.389	21.2879	18.4796	NaN	NaN	17.3189	16.5822	8	8	7	8.6	8.6	7.1	105.85	0	17.405	480880000	15	0.158256	0.993009	0.698653	0.412055
67	A0A087WYF7;Q6UXV4;A0A087WUX8	A0A087WYF7;Q6UXV4;A0A087WUX8	MICOS complex subunit MIC27	APOOL	21.707	21.1479	NaN	NaN	22.4926	22.5436	NaN	NaN	8	8	8	38.4	38.4	38.4	29.205	0	22.307	454940000	17	0.158241	0.992396	1.14857	0.412022
2463	Q5VZL5;H7C1I7	Q5VZL5;H7C1I7	Zinc finger MYM-type protein 4	ZMYM4	21.6684	22.2272	NaN	16.3978	19.2778	19.2579	20.554	18.2306	17	16	16	14.8	14.1	14.1	172.79	0	60.154	812150000	22	0.157784	0.992705	0.639118	0.410969
1487	P11047	P11047	Laminin subunit gamma-1	LAMC1	18.491	19.4068	NaN	NaN	15.5332	14.4809	16.1987	NaN	7	7	7	5.7	5.7	5.7	177.6	0	21.67	103160000	9	0.157745	0.992008	0.513599	0.410879
1153	O15400	O15400	Syntaxin-7	STX7	23.2798	23.0951	NaN	NaN	20.1173	20.0069	20.0409	17.6875	9	9	9	46.4	46.4	46.4	29.815	0	88.896	772480000	21	0.157405	0.992034	1.10991	0.410095
3133	Q9BVV7;J3QRI1;J3KRJ3	Q9BVV7;J3QRI1	Mitochondrial import inner membrane translocase subunit Tim21	TIMM21	22.8889	22.8976	NaN	NaN	21.781	21.9145	17.6835	NaN	6	6	6	25.4	25.4	25.4	28.202	0	10.174	418310000	13	0.157069	0.992218	1.06007	0.409319
2155	Q13308;Q86X91;C9JQR6;F8WDG7;C9J9E8;H7C5L0	Q13308	Inactive tyrosine-protein kinase 7	PTK7	17.1471	17.201	NaN	16.1752	18.3707	17.8861	18.3718	17.7615	17	11	11	22.1	14.6	14.6	118.39	0	33.318	865470000	22	0.156898	0.991762	0.267669	0.408925
1704	P35268;K7ERI7;K7EMH1;K7ELC4;K7EP65;K7EKS7;K7EJT5	P35268;K7ERI7;K7EMH1;K7ELC4;K7EP65;K7EKS7	60S ribosomal protein L22	RPL22	30.6729	30.5028	30.9111	29.0621	25.8184	25.6622	25.6845	24.5705	10	10	9	70.3	70.3	64.1	14.787	0	67.963	29545000000	101	0.156308	0.992215	0.822323	0.407564
2584	Q7L576;A0A0G2JR96;A0A0G2JQT1;H0YL50;A0A087WWZ1;A0A0G2JRX2;A0A087WU52;A0A0G2JRV9;A0A087WWL1;A0A0G2JQH3;A0A087WVZ5;A0A087WVE1;A0A087WTQ3;A0A087WV63;A0A0G2JRF5;A0A087WWY5;A0A087WZL7	Q7L576	Cytoplasmic FMR1-interacting protein 1	CYFIP1	22.2065	19.2312	16.8776	16.8529	19.8089	20.0726	16.3464	16.4385	34	34	20	21.7	21.7	14.2	203.33	0	79.265	2985600000	72	0.155623	0.992861	0.661043	0.405981
2604	Q7Z4V5;M0R0J3;K7EPS6;A0A087WX58;A0A087WZ99;K7ERA4	Q7Z4V5	Hepatoma-derived growth factor-related protein 2	HDGFRP2	NaN	20.1341	NaN	NaN	18.5085	NaN	21.3137	20.9348	5	4	4	9.8	7.3	7.3	74.316	0	13.391	219180000	13	0.155005	0.993567	0.900434	0.404552
3269	Q9HBH0;F5GXB1;V9GY67;V9GYQ1	Q9HBH0;F5GXB1	Rho-related GTP-binding protein RhoF	RHOF	20.5555	21.4668	NaN	NaN	19.912	NaN	NaN	NaN	7	7	7	45	45	45	23.625	0	41.639	430140000	13	0.154981	0.992921	0.8344	0.404496
1700	P35240	P35240	Merlin	NF2	17.3304	20.9057	21.0192	18.3181	20.1474	19.6757	20.19	18.116	25	25	25	41	41	41	69.689	0	52.626	2991500000	67	0.154548	0.993068	0.417859	0.403495
897	H0YNH8;Q9BZF9;F5H2B9	H0YNH8;Q9BZF9;F5H2B9	Uveal autoantigen with coiled-coil domains and ankyrin repeats	UACA	22.7437	21.3676	NaN	NaN	16.0654	16.8819	15.1344	NaN	8	7	7	5.9	5.1	5.1	161.31	0	11.251	1106500000	7	0.154544	0.992376	0.929699	0.403485
1768	P46777;A0A2R8Y6J3;A0A2R8Y4A2;Q5T7N0;R4GNJ2	P46777;A0A2R8Y6J3	60S ribosomal protein L5	RPL5	30.7989	30.7516	31.0906	29.7923	27.2551	26.932	26.6043	25.5577	32	32	32	74.7	74.7	74.7	34.362	0	245.73	104670000000	220	0.154467	0.99193	0.67884	0.403307
637	E9PEP7;P17010;P08048	E9PEP7;P17010;P08048	Zinc finger X-chromosomal protein;Zinc finger Y-chromosomal protein	ZFX;ZFY	22.9195	22.4215	NaN	18.4556	17.705	NaN	18.9758	17.8782	6	6	6	8.5	8.5	8.5	85.197	0	72.036	329460000	9	0.154202	0.991914	0.68282	0.402692
1305	O94826	O94826	Mitochondrial import receptor subunit TOM70	TOMM70A	25.1192	25.0574	NaN	NaN	24.8771	25.2409	22.4591	21.1792	27	27	27	54.6	54.6	54.6	67.454	0	243.56	8211400000	133	0.154004	0.991708	1.28949	0.402234
277	A6NNI4;A0A2R8Y478;G8JLH6;P21926;A0A087WU13	A6NNI4;A0A2R8Y478;G8JLH6;P21926;A0A087WU13	Tetraspanin;CD9 antigen	CD9	24.0563	23.1316	NaN	NaN	21.9788	22.2153	22.078	19.5104	6	6	6	40.9	40.9	40.9	17.764	0	91.07	2817500000	28	0.153984	0.991216	0.959773	0.402188
3211	Q9H3K2	Q9H3K2	Growth hormone-inducible transmembrane protein	GHITM	20.8089	21.4832	NaN	NaN	22.0626	22.0147	18.7691	16.4548	5	5	5	7.1	7.1	7.1	78.854	0	9.5422	637840000	18	0.153546	0.991061	0.797811	0.401173
2711	Q8N2F6;A0A0J9YWR7;A0A0J9YXE4;H7C2M7;H7BXQ8;C9J5N7;A0A0J9YXV5;A0A0J9YY38	Q8N2F6;A0A0J9YWR7;A0A0J9YXE4;H7C2M7;H7BXQ8;C9J5N7	Armadillo repeat-containing protein 10	ARMC10	22.7881	22.224	NaN	NaN	21.1533	22.0592	17.1758	NaN	10	10	10	38.8	38.8	38.8	37.54	0	26.219	562890000	17	0.152901	0.991895	0.949414	0.39968
1347	O95625;C9J2L2	O95625	Zinc finger and BTB domain-containing protein 11	ZBTB11	21.8046	23.0626	22.9432	22.0423	17.043	NaN	19.2209	NaN	16	16	16	17.9	17.9	17.9	119.38	0	111.32	1114400000	29	0.152834	0.991492	0.949724	0.399523
1688	P32969;A0A2R8Y5Y7;D6RAN4;E7ESE0;H0Y9V9;H0Y9R4	P32969;A0A2R8Y5Y7;D6RAN4;E7ESE0	60S ribosomal protein L9	RPL9	29.9705	29.928	29.6346	27.868	25.0016	24.3592	23.9227	22.7725	23	23	23	84.4	84.4	84.4	21.863	0	323.31	35555000000	148	0.152802	0.990833	0.900388	0.399448
377	A6PW57;Q99755;A6PW58;A2A5X0;O60331;O14986	A6PW57;Q99755	Phosphatidylinositol 4-phosphate 5-kinase type-1 alpha	PIP5K1A	21.725	23.5666	20.0577	18.1338	18.4307	17.5707	20.3592	18.8624	14	14	8	28.5	28.5	18	61.257	0	79.784	1387800000	33	0.152649	0.99067	0.609813	0.399094
1224	O60568;H7C2V1;H7C2S8;H7C0B8;H7C2A8;C9JU11	O60568	Procollagen-lysine,2-oxoglutarate 5-dioxygenase 3	PLOD3	22.8989	22.1866	NaN	18.1345	22.5366	22.4708	18.1382	19.6049	17	17	17	31.6	31.6	31.6	84.784	0	32.668	1128200000	33	0.15263	0.990032	-0.82431	-0.39905
1911	P61006	P61006	Ras-related protein Rab-8A	RAB8A	25.07	24.9324	NaN	16.7054	21.9774	22.7663	20.24	NaN	10	8	7	46.4	37.7	30.4	23.668	0	130.18	1910300000	39	0.152587	0.989444	1.05668	0.39895
2728	Q8N5K1;A0A2R8Y540;I3L1N9;D6RCF4	Q8N5K1;A0A2R8Y540;I3L1N9	CDGSH iron-sulfur domain-containing protein 2	CISD2	26.6913	26.1285	24.2054	24.5439	22.8739	23.1392	22.4034	19.6982	10	10	10	56.3	56.3	56.3	15.278	0	56.718	2866800000	40	0.152158	0.989689	0.666069	0.397955
2498	Q6NTF9;Q9UDT1	Q6NTF9;Q9UDT1	Rhomboid domain-containing protein 2	RHBDD2;WUGSC:H_RG122E10.2a	22.6002	23.3038	NaN	NaN	21.2572	21.4086	20.5128	NaN	2	2	2	6.6	6.6	6.6	39.202	0.0007215	4.5213	269520000	10	0.151674	0.990072	1.11472	0.396832
2731	Q8N5M9;A0A3B3ITE9	Q8N5M9;A0A3B3ITE9	Protein jagunal homolog 1	JAGN1	25.2759	25.3393	NaN	NaN	21.7755	22.3785	20.2943	NaN	2	2	2	13.1	13.1	13.1	21.125	0	28.717	698130000	8	0.151552	0.989532	1.14099	0.396548
1662	P30050	P30050	60S ribosomal protein L12	RPL12	30.5011	30.327	31.0165	29.5757	26.3576	25.952	25.3431	24.0931	16	16	16	84.8	84.8	84.8	17.818	0	323.31	72561000000	98	0.151507	0.988888	0.817632	0.396442
1073	O00257	O00257	E3 SUMO-protein ligase CBX4	CBX4	21.5465	20.5493	20.939	19.2412	NaN	NaN	NaN	NaN	5	5	5	13.8	13.8	13.8	61.367	0	19.278	231280000	8	0.151448	0.988314	0.722122	0.396306
1133	O15118;K7EQ23	O15118;K7EQ23	Niemann-Pick C1 protein	NPC1	21.9626	20.2782	NaN	NaN	NaN	NaN	16.5366	NaN	2	2	2	2	2	2	142.17	0.001336	3.4768	330370000	3	0.151399	0.987898	0.754787	0.396191
1384	P02462;A0A3B3ISV3;P29400;A0A3B3ITG7	P02462;A0A3B3ISV3	Collagen alpha-1(IV) chain;Arresten	COL4A1	16.5695	17.9687	17.4352	NaN	21.4329	21.2767	17.9313	16.6782	7	7	7	6.1	6.1	6.1	160.61	0	18.134	489130000	17	0.150944	0.988446	0.690995	0.395134
1928	P61513;Q6P4E4;E9PEL3;C9J4Z3;M0R0A1;M0R2L6;G5E9R3;A6NKH3	P61513;Q6P4E4;E9PEL3;C9J4Z3;M0R0A1;M0R2L6;G5E9R3	60S ribosomal protein L37a	RPL37A	31.3676	31.1062	31.6199	30.1795	26.5424	26.1004	25.7776	24.4037	9	9	9	69.6	69.6	69.6	10.275	0	99.849	47144000000	87	0.150568	0.988622	0.879404	0.394259
2187	Q13753	Q13753	Laminin subunit gamma-2	LAMC2	18.4174	19.5224	NaN	NaN	17.1008	18.0346	NaN	15.7887	5	5	5	6.9	6.9	6.9	130.97	0	21.126	117060000	13	0.150527	0.987973	0.461423	0.394166
1772	P46783;F6U211;A0A2R8Y7H1;A0A2R8YFH6;A0A1W2PQS6;S4R435;A0A2R8Y6L3	P46783;F6U211;A0A2R8Y7H1;A0A2R8YFH6;A0A1W2PQS6;S4R435;A0A2R8Y6L3	40S ribosomal protein S10	RPS10;RPS10-NUDT3	30.0221	29.7869	30.1183	28.3702	23.9586	23.6313	24.7922	23.4488	18	17	11	75.8	71.5	56.4	18.898	0	151.27	38176000000	181	0.150494	0.987324	0.913492	0.394088
657	E9PHV5;P28290;E7EUL7;H7BZ26	E9PHV5;P28290;E7EUL7	Sperm-specific antigen 2	SSFA2	18.5427	20.8473	NaN	NaN	19.9495	19.5576	NaN	NaN	13	13	13	14.9	14.9	14.9	136.14	0	50.737	640910000	23	0.150463	0.986765	-0.565802	-0.394017
2805	Q8TA86;C9J6V2	Q8TA86	Retinitis pigmentosa 9 protein	RP9	22.4088	21.6394	21.9571	NaN	NaN	NaN	NaN	19.0645	4	4	4	20.4	20.4	20.4	26.106	0	16.37	247690000	9	0.150034	0.987018	0.889224	0.393018
2551	Q6ZN57	Q6ZN57	Zinc finger protein 2 homolog	ZFP2	NaN	NaN	NaN	19.7513	22.2171	21.3701	17.8221	16.0857	3	2	2	9.3	6.1	6.1	52.74	0.0019512	3.0957	1041100000	6	0.149908	0.986624	0.698485	0.392725
624	E7EX44;Q05682;C9JEK3;REV__H0YH95;REV__H0YEF9;REV__E9PJZ7;REV__H0YHK3;REV__A0A2R8Y7R9;REV__G3V200;REV__O75334;REV__Q13136	E7EX44;Q05682	Caldesmon	CALD1	23.6503	22.2786	22.2516	20.9152	24.487	24.6064	26.5275	26.6772	58	58	5	67.1	67.1	5.4	64.168	0	323.31	34840000000	292	0.149615	0.986279	0.609766	0.392041
367	A6NHQ2	A6NHQ2	rRNA/tRNA 2-O-methyltransferase fibrillarin-like protein 1	FBLL1	24.5127	19.5047	24.2744	21.7369	NaN	22.1346	21.1508	20.2288	4	2	2	11.4	3.6	3.6	34.803	0.0010292	3.7823	2515700000	22	0.149431	0.985949	0.754884	0.391613
1959	P62424;Q5T8U3;Q5T8U2	P62424;Q5T8U3	60S ribosomal protein L7a	RPL7A	30.433	30.7882	30.7548	29.2551	26.4949	26.2811	26.0985	24.5025	29	29	29	58.6	58.6	58.6	29.995	0	323.31	80812000000	135	0.149217	0.985568	0.738553	0.391115
1522	P14635;E9PC90;D6RHI0	P14635;E9PC90	G2/mitotic-specific cyclin-B1	CCNB1	19.8305	20.1333	20.0841	19.5786	NaN	NaN	18.1706	16.9695	3	3	3	9	9	9	48.337	0	5.6694	83607000	4	0.148633	0.985851	0.460029	0.389754
1986	P63000;P60763;J3KSC4;J3QLK0	P63000;P60763	Ras-related C3 botulinum toxin substrate 1;Ras-related C3 botulinum toxin substrate 3	RAC1;RAC3	26.7332	26.4919	NaN	21.7174	24.6043	24.2779	22.1756	21.0028	11	10	6	54.7	49	24.5	21.45	0	35.578	17625000000	118	0.148439	0.985825	-1.04241	-0.389301
2830	Q8TDP1;C9JCX6;E9PN81	Q8TDP1;C9JCX6	Ribonuclease H2 subunit C	RNASEH2C;CEP41	NaN	NaN	20.7613	20.8592	NaN	NaN	20.6007	19.7777	5	5	5	16.9	16.9	16.9	44.63	0	16.164	154810000	13	0.148164	0.985715	-0.64967	-0.388661
711	F5GXX5;P61803;F5H895;A0A0B4J239	F5GXX5;P61803;F5H895;A0A0B4J239	Dolichyl-diphosphooligosaccharide--protein glycosyltransferase subunit DAD1	DAD1	27.2961	27.0566	22.7867	22.4072	24.5302	24.8597	23.7718	21.6301	4	4	4	47.1	47.1	47.1	9.5541	0	11.913	2856600000	33	0.147777	0.985765	0.607786	0.387758
3540	Q9UNX4;Q6PDA5	Q9UNX4	WD repeat-containing protein 3	WDR3	22.5379	22.6964	20.5999	20.8486	23.4246	22.6132	21.183	20.1923	37	37	37	43.8	43.8	43.8	106.1	0	103.88	3941600000	111	0.147766	0.985156	0.348689	0.387732
2596	Q7Z3B4	Q7Z3B4	Nucleoporin p54	NUP54	NaN	NaN	NaN	NaN	18.9559	19.4098	20.5757	20.1908	9	9	9	25	25	25	55.435	0	57.046	484560000	26	0.147671	0.984599	0.676327	0.38751
3495	Q9UKF6;H3BMD1	Q9UKF6;H3BMD1	Cleavage and polyadenylation specificity factor subunit 3	CPSF3;WWOX	NaN	NaN	NaN	NaN	19.4642	19.1216	21.4648	21.1962	7	7	7	12.7	12.7	12.7	77.485	0	15.287	234390000	9	0.147618	0.984076	0.474083	0.387385
2506	Q6P158;H7C109;A0A087WZ11;H7BZ23;A0A087WW12	Q6P158;H7C109	Putative ATP-dependent RNA helicase DHX57	DHX57	24.4554	24.171	24.1982	22.8793	18.9852	18.195	19.5585	18.7142	42	42	39	34.1	34.1	32.5	155.6	0	272.63	6242800000	103	0.147551	0.983739	0.809404	0.387229
1769	P46778;M0R181;G3V1B3;M0R3I5	P46778;M0R181;G3V1B3	60S ribosomal protein L21	RPL21	30.3101	30.3027	29.6035	28.1511	25.3378	24.5685	24.5983	23.5047	15	15	15	59.4	59.4	59.4	18.565	0	88.026	30943000000	77	0.147536	0.983154	0.830669	0.387195
1855	P52926;F5H2U8;F5H2A4;F5H6H0	P52926;F5H2U8;F5H2A4;F5H6H0	High mobility group protein HMGI-C	HMGA2	NaN	21.1599	22.7404	NaN	20.1613	20.2207	25.5894	25.0217	5	5	5	58.7	58.7	58.7	11.832	0	37.911	481470000	17	0.146314	0.985783	1.06843	0.38434
155	K7EM56;A0A0B4J2B4;S4R417;K7ELC2;P62841;K7EQJ5;S4R456;K7EJ78	K7EM56;A0A0B4J2B4;S4R417;K7ELC2;P62841;K7EQJ5;S4R456;K7EJ78	40S ribosomal protein S15	RPS15	29.2131	28.9335	29.2675	27.4684	23.9401	23.8995	24.1892	23.1767	9	9	9	71.4	71.4	71.4	12.99	0	51.098	14732000000	55	0.146153	0.985333	0.782952	0.383962
2542	Q6UXB2	Q6UXB2	VEGF coregulated chemokine 1	CXCL17	25.4192	24.5773	NaN	NaN	24.9775	25.0552	21.9506	20.3169	10	10	10	22.6	22.6	22.6	58.15	0	180.99	4630000000	63	0.146009	0.985099	1.24505	0.383625
145	A0A0A0MTI1;Q15392;H7C4B7;A0A3B3IT58;A0A3B3IRV7;A0A3B3ISR5;A0A3B3ITT9	A0A0A0MTI1;Q15392;H7C4B7	Delta(24)-sterol reductase	DHCR24	25.1858	25.2567	NaN	NaN	21.2128	21.4683	20.6894	17.1319	6	6	6	7	7	7	74.976	0	11.362	2379300000	16	0.145701	0.985231	1.06483	0.382904
2245	Q14781	Q14781	Chromobox protein homolog 2	CBX2	21.2536	20.8586	21.2455	19.4574	NaN	NaN	NaN	NaN	4	4	4	11.5	11.5	11.5	56.08	0	16.993	213020000	7	0.145387	0.985309	0.649572	0.38217
1135	O15143;C9JEY1;C9K057;C9J4Z7;F8VXW2;C9JQM8;C9JFG9;C9J6C8;C9JBJ7;C9JTT6;C9JM51;F8WEB3	O15143;C9JEY1;C9K057	Actin-related protein 2/3 complex subunit 1B	ARPC1B	21.8553	22.5744	NaN	NaN	21.6056	21.1572	19.8648	20.1768	24	6	6	63.2	16.4	16.4	40.949	0	31.283	2237200000	20	0.145277	0.984823	0.634845	0.381913
1121	O14949	O14949	Cytochrome b-c1 complex subunit 8	UQCRQ	26.3904	26.0643	NaN	NaN	24.9196	25.3313	22.3403	19.0046	7	7	7	48.8	48.8	48.8	9.9062	0	21.572	2008800000	30	0.145037	0.984677	1.31848	0.38135
1043	M0QXN5;P37198;M0QX10;M0QYY0;M0QX13;M0QZL5;M0R1S1;M0QX64;M0R302	M0QXN5;P37198	Nuclear pore glycoprotein p62	NUP62	NaN	NaN	NaN	NaN	21.2334	21.4405	22.2662	21.9876	6	6	6	19.5	19.5	19.5	45.615	0	13.657	302400000	9	0.144991	0.984043	0.690552	0.381241
2425	Q5T1Z8;H0YDK8;H0YEH2;E9PR38;Q5T1Z4;Q14671;H0YC97	Q5T1Z8;H0YDK8;H0YEH2;E9PR38;Q5T1Z4;Q14671	Pumilio homolog 1	PUM1	NaN	NaN	NaN	NaN	19.3088	19.0232	20.7445	20.452	9	9	3	6.1	6.1	2.5	160.85	0	13.226	358070000	17	0.144849	0.983741	-0.552214	-0.38091
779	F8W930;Q9Y6M1;Q9NZI8	F8W930;Q9Y6M1	Insulin-like growth factor 2 mRNA-binding protein 2	IGF2BP2	21.5325	21.7305	24.3358	23.0924	19.804	20.2982	20.2933	18.742	20	20	19	39.5	39.5	37.4	66.785	0	105.53	1669500000	58	0.144767	0.983298	0.525628	0.380717
2983	Q96GM5;F8VRQ4;H0YHV1;F8VUB0;F8VZ70	Q96GM5;F8VRQ4	SWI/SNF-related matrix-associated actin-dependent regulator of chromatin subfamily D member 1	SMARCD1	20.0351	20.4004	NaN	17.2207	18.9582	17.6248	21.1801	20.7211	9	9	9	26.6	26.6	26.6	58.232	0	30.989	238470000	18	0.144739	0.982702	0.452602	0.380651
3251	Q9H9B4;D6RFI0;D6RDG7;S4R2X2;D6RAE9;H0Y9J5	Q9H9B4;D6RFI0;D6RDG7;S4R2X2	Sideroflexin-1	SFXN1	27.2163	26.4653	18.5777	NaN	26.1245	26.4165	23.1191	21.7198	15	15	15	42.9	42.9	42.9	35.619	0	85.687	11189000000	105	0.143824	0.98396	1.22014	0.378508
1387	P02751;H0Y7Z1;H0Y4K8	P02751	Fibronectin;Anastellin;Ugl-Y1;Ugl-Y2;Ugl-Y3	FN1	22.8736	22.4308	19.3136	19.2846	23.9815	23.5177	20.7776	19.4635	54	54	54	33	33	33	262.62	0	276.1	4662800000	128	0.143224	0.98458	0.562406	0.377099
973	J3KNN5;Q9UJV9;H0Y8L8	J3KNN5;Q9UJV9	Probable ATP-dependent RNA helicase DDX41	DDX41	19.6011	18.4993	22.2123	19.9013	NaN	16.6457	16.7317	16.918	8	8	8	15.6	15.6	15.6	71.648	0	15.068	310120000	12	0.143217	0.983916	0.614147	0.377081
616	E7EV01;O15484;A0A3B3IRX8;K7EP62;E9PS73	E7EV01;O15484;A0A3B3IRX8	Calpain-5	CAPN5	19.7283	NaN	25.3729	25.1546	18.6713	19.0594	18.1765	16.8783	21	21	21	41.6	41.6	41.6	77.469	0	52.379	6345200000	55	0.1432	0.983254	0.963481	0.377041
1236	O60830;V9GYS0;V9GYU0;V9GYK7	O60830;V9GYS0	Mitochondrial import inner membrane translocase subunit Tim17-B	TIMM17B	21.7643	23.0946	NaN	NaN	22.1177	21.4162	19.1284	17.2379	5	5	5	43	43	43	18.273	0	13.869	501660000	13	0.143177	0.982717	0.890204	0.376988
1866	P53814;A0A087X1R1;A0A087WVP4;A0A096LNK9;H7C372;H7BZZ8;B5MCI0;C9JV14;C9JYU8;C9JQZ8;C9JGQ0	P53814;A0A087X1R1;A0A087WVP4	Smoothelin	SMTN	23.954	23.8925	22.1576	21.6518	21.7663	21.2062	20.1756	19.5104	22	22	22	26.4	26.4	26.4	99.058	0	110.45	2966200000	88	0.142993	0.982368	0.448192	0.376556
2315	Q16181;E7ES33;E7EPK1;G3V1Q4;A0A0U1RRE1;Q5JXL7;A0A0U1RRM2;A0A0U1RRH9;A0A0U1RRD1;Q6ZU15	Q16181;E7ES33;E7EPK1;G3V1Q4	Septin-7	2007-09-01	20.2681	18.7653	21.7401	21.0923	24.9745	25.1884	24.6941	23.8728	27	27	27	54.5	54.5	54.5	50.679	0	162.14	7515700000	128	0.142382	0.983006	0.689506	0.37512
3479	Q9UI09;F8VRD8;H0YID5;F8VXI1;H0YIT1	Q9UI09;F8VRD8	NADH dehydrogenase [ubiquinone] 1 alpha subcomplex subunit 12	NDUFA12	23.3776	22.1582	NaN	NaN	21.8461	21.7911	NaN	NaN	6	6	6	47.6	47.6	47.6	17.114	0	8.6673	259050000	9	0.142071	0.982838	0.939941	0.374389
1574	P20042	P20042	Eukaryotic translation initiation factor 2 subunit 2	EIF2S2	NaN	20.0689	24.4274	19.3668	16.4994	16.4481	NaN	NaN	8	8	8	27.9	27.9	27.9	38.388	0	10.13	540470000	11	0.14179	0.98264	0.964826	0.373727
2723	Q8N531	Q8N531	F-box/LRR-repeat protein 6	FBXL6	23.9231	22.8994	23.4556	19.5046	NaN	19.7936	20.0033	18.6188	7	7	7	20.2	20.2	20.2	58.587	0	18.908	1004600000	14	0.141313	0.983217	0.739223	0.372605
2170	Q13547;Q5TEE2	Q13547;Q5TEE2	Histone deacetylase 1	HDAC1	NaN	NaN	26.4597	25.4618	20.7978	20.4845	20.7821	19.2697	6	3	3	15.1	7.5	7.5	55.102	0	6.1439	3791200000	10	0.141305	0.982593	1.00208	0.372586
3114	Q9BSJ8;F8VZB1	Q9BSJ8	Extended synaptotagmin-1	ESYT1	21.8056	21.5216	NaN	17.6037	19.6629	19.6273	16.7086	14.1731	22	22	22	27.8	27.8	27.8	122.85	0	96.834	2121600000	41	0.141194	0.982177	0.721449	0.372325
694	E9PRG8;E9PLD3	E9PRG8	Uncharacterized protein C11orf98	C11orf98	26.8489	26.3406	27.0697	26.2515	23.3268	22.7433	23.1565	22.8736	5	5	5	45.5	45.5	45.5	14.234	0	22.777	3401400000	27	0.14113	0.981552	0.548203	0.372175
3345	Q9NVH1;B1AK20;Q5TH61	Q9NVH1	DnaJ homolog subfamily C member 11	DNAJC11	21.2452	20.5534	NaN	NaN	23.594	23.6023	18.492	15.4313	12	12	12	21.3	21.3	21.3	63.277	0	21.552	978320000	32	0.141125	0.980896	0.928985	0.372163
1441	P08123;K7EIN7;C9JQ68;M0QX79;K7EQ71;K7ERY2	P08123;K7EIN7	Collagen alpha-2(I) chain	COL1A2;MKNK2	27.2437	26.2187	20.7272	19.2228	26.2296	26.5057	23.6095	22.5063	41	41	22	18.2	18.2	12.8	197.45	0	323.31	66906000000	381	0.140881	0.980657	0.839126	0.371589
1936	P62070;E9PK85;E9PQ87	P62070;E9PK85	Ras-related protein R-Ras2	RRAS2	20.7456	21.9762	NaN	NaN	16.6047	NaN	NaN	NaN	12	10	10	55.4	42.2	42.2	23.399	0	46.426	2332800000	32	0.140838	0.980158	-0.696839	-0.371487
3383	Q9NYL2;C9J3F7	Q9NYL2	Mitogen-activated protein kinase kinase kinase MLT	ZAK	18.4052	NaN	19.9506	19.0096	NaN	NaN	NaN	NaN	15	15	9	24.8	24.8	15.2	91.154	0	46.691	312120000	19	0.140276	0.980891	0.535799	0.370165
1125	O14974;F8VZN8;H0YHI8;H0YIS4;A0A3B3ISH4;H0YIS3;H0YIM2;A0A0U1RQZ1;H0YHL8;F8VW28	O14974;F8VZN8	Protein phosphatase 1 regulatory subunit 12A	PPP1R12A	20.7076	21.3691	NaN	18.8672	21.9048	21.1762	19.155	19.3918	58	58	54	49.2	49.2	47.5	115.28	0	323.31	14447000000	226	0.140117	0.980576	-0.436301	-0.369789
2666	Q8IVF7;F8W1F5	Q8IVF7;F8W1F5	Formin-like protein 3	FMNL3	21.8662	20.8251	NaN	NaN	19.7211	19.0633	NaN	NaN	11	11	8	12.5	12.5	8.9	117.21	0	17.202	674840000	19	0.139633	0.980933	0.717109	0.368649
1943	P62241;Q5JR95	P62241;Q5JR95	40S ribosomal protein S8	RPS8	30.6814	30.4219	31.1296	29.3053	24.9517	24.8913	25.5778	24.4264	21	21	21	64.9	64.9	64.9	24.205	0	323.31	72198000000	286	0.139628	0.980312	0.82385	0.368636
1207	O60216;E5RJW1;E5RJK5;E5RFV8;E5RIN7	O60216	Double-strand-break repair protein rad21 homolog	RAD21	NaN	NaN	NaN	NaN	21.2512	21.5392	21.5185	20.2758	10	10	6	19.3	19.3	11.9	71.689	0	21.612	255250000	21	0.139371	0.980335	0.555019	0.36803
2151	Q13247	Q13247	Serine/arginine-rich splicing factor 6	SRSF6	28.0836	27.9223	28.0893	27.1441	23.5674	23.4241	24.7723	23.6018	20	20	15	36.9	36.9	32.3	39.586	0	114.19	20100000000	107	0.139107	0.980146	0.605075	0.367406
3458	Q9UG63;A0A0A0MSH7;E9PQP7;A0A2R8Y8A3;I3L4Z7;B7Z326;G3V2R1;C9JHK9;C9JZV3	Q9UG63	ATP-binding cassette sub-family F member 2	ABCF2	21.4955	21.1487	21.4227	19.3522	19.5074	19.5763	NaN	NaN	38	29	26	19.3	13.6	12.1	258.41	0	61.851	1557700000	46	0.138941	0.979809	0.671962	0.367015
2699	Q8IZC4	Q8IZC4	Rhotekin-2	RTKN2	21.956	21.3577	NaN	NaN	21.582	21.6064	16.6135	NaN	10	10	10	9.2	9.2	9.2	148.68	0	24.15	783300000	15	0.13888	0.97923	0.861189	0.366871
181	A0A0C4DH59;H7C5H8;Q4G146;K7EN45	A0A0C4DH59;H7C5H8;Q4G146		TRBV5-4;CLIP2;GALNTL2	24.2351	23.4046	NaN	NaN	22.1873	21.7937	21.0503	19.7462	29	29	26	25.6	25.6	23.1	164.99	0	84.152	2909600000	92	0.138517	0.979395	0.907965	0.366013
2611	Q7Z7H5;F8W7F7	Q7Z7H5;F8W7F7	Transmembrane emp24 domain-containing protein 4	TMED4	24.9241	24.1568	NaN	17.4414	19.7123	19.426	18.3354	NaN	10	10	9	44.9	44.9	37.4	25.943	0	29.803	874630000	16	0.138428	0.978875	0.987932	0.365803
1605	P23396;F2Z2S8;H0YCJ7;H0YF32;E9PQ96;E9PJH4;E9PK82;U3KQC2;E9PSF4;E9PQX2;H0YES8	P23396	40S ribosomal protein S3	RPS3	29.8261	29.4317	29.9607	28.728	24.8059	24.5374	24.9144	23.8333	66	66	35	43	43	28.7	138.51	0	323.31	287500000000	643	0.138221	0.978569	0.744198	0.365313
3044	Q96QK1	Q96QK1	Vacuolar protein sorting-associated protein 35	VPS35	NaN	NaN	NaN	NaN	18.8683	18.3543	19.3048	18.4091	8	8	8	12.7	12.7	12.7	91.706	0	16.568	109280000	13	0.138062	0.978146	0.45737	0.364937
847	H0Y621;H0Y5K5;Q9Y282;A0A1W2PPS8;H0Y802;H0Y6Z0	H0Y621;H0Y5K5;Q9Y282;A0A1W2PPS8	Endoplasmic reticulum-Golgi intermediate compartment protein 3	ERGIC3	24.0228	23.7045	NaN	NaN	20.6344	21.1395	20.3626	18.4796	5	5	5	19.9	19.9	19.9	36.851	0	9.8984	544880000	18	0.137948	0.977911	0.793459	0.364667
242	A0A1B0GW05;Q2PZI1;H7C3M5;H7C1I8	A0A1B0GW05;Q2PZI1	Probable C-mannosyltransferase DPY19L1	DPY19L1	25.2539	24.428	NaN	17.0859	22.4839	22.3975	20.4841	17.0793	10	10	10	17.4	17.4	17.4	84.533	0	88.06	2681900000	43	0.137802	0.977622	0.952782	0.364323
1183	O43506;A0A1B0GWA2;A0A2R8YEL0;B8ZZ81	O43506;A0A1B0GWA2;A0A2R8YEL0	Disintegrin and metalloproteinase domain-containing protein 20	ADAM20	23.4788	22.622	16.6002	16.2487	22.4004	22.5646	20.5956	18.4583	21	21	21	18.9	18.9	18.9	164.79	0	178.29	3621800000	98	0.137644	0.977377	0.795372	0.36395
1981	P62917;E9PKZ0;E9PKU4;G3V1A1;E9PP36	P62917;E9PKZ0;E9PKU4;G3V1A1	60S ribosomal protein L8	RPL8	31.9839	31.8036	31.8149	30.7443	27.7392	27.3042	27.2055	26.1944	26	26	26	71.2	71.2	71.2	28.024	0	323.31	185050000000	355	0.137238	0.978069	0.674266	0.362988
2827	Q8TDF6;K7EP87;A0A1B0GVR5;C9J348;D6RHV1;R4GNH0	Q8TDF6	RAS guanyl-releasing protein 4	RASGRP4	23.162	22.4613	17.9155	16.5679	23.3753	23.6717	21.1572	19.9915	25	24	23	18.6	18.6	18.1	156.06	0	100.18	4083200000	94	0.136828	0.978292	0.729401	0.362018
2182	Q13637;P57729	Q13637	Ras-related protein Rab-32	RAB32	22.9606	23.6189	NaN	19.2984	20.1191	20.4756	20.5193	18.9215	9	9	8	52	52	47.1	24.997	0	71.311	604830000	21	0.13655	0.978245	-0.63786	-0.36136
3100	Q9BR76;A0A087WW53;F5H390;F5H0D2	Q9BR76	Coronin-1B	CORO1B	NaN	NaN	21.0396	21.0808	23.6189	23.3968	20.9852	20.0931	15	15	14	44.8	44.8	43.4	54.234	0	158.44	2546100000	65	0.135983	0.979019	0.561713	0.360016
2738	Q8N7C7;H3BPH9;K7EPY8	Q8N7C7;H3BPH9	RING finger protein 148	RNF148;FAM192A	21.8628	21.9528	NaN	NaN	22.2225	22.4274	18.855	NaN	7	7	7	16.3	16.3	16.3	65.705	0	14.431	564830000	19	0.135833	0.978456	0.869111	0.359661
1912	P61009	P61009	Signal peptidase complex subunit 3	SPCS3	26.9473	26.2691	NaN	NaN	23.3156	23.573	22.2557	20.975	5	5	5	25	25	25	20.313	0	11.698	2226100000	21	0.135706	0.97803	1.16905	0.35936
1976	P62888;E5RI99;E5RJH3	P62888;E5RI99	60S ribosomal protein L30	RPL30	24.1566	23.8119	24.5611	23.2308	18.9531	18.4986	18.221	16.9045	10	10	5	7.8	7.8	2.5	117.42	0	234.76	4547800000	15	0.135696	0.977387	0.861491	0.359338
2712	Q8N2K0;Q5T712;I3L294;I3L1V0;I3L440;I3L380	Q8N2K0	Monoacylglycerol lipase ABHD12	ABHD12	23.5838	22.4737	NaN	NaN	18.5823	19.7514	18.9136	16.5293	8	8	8	22.6	22.6	22.6	45.096	0	13.847	449950000	12	0.135692	0.976744	0.708647	0.359326
774	F8W727;P62910;D3YTB1;D3YTI8	F8W727;P62910;D3YTB1	60S ribosomal protein L32	RPL32	30.5794	30.4039	30.438	29.4315	26.0342	25.3646	25.5848	24.5815	15	15	15	56.9	56.9	56.9	17.962	0	145.99	55686000000	146	0.13557	0.976394	0.713738	0.359039
1297	O76024;H0Y9G5;H0YFG0;A0A2R8Y4C2	O76024	Wolframin	WFS1	23.5126	22.9484	NaN	17.8172	21.2011	20.7649	20.3369	17.6826	16	16	15	13.8	13.8	12.4	152.65	0	120.02	1825900000	38	0.13544	0.976189	0.672379	0.358729
1446	P08240	P08240	Signal recognition particle receptor subunit alpha	SRPR	25.3982	25.5039	22.621	21.1391	20.2291	20.6309	20.0521	18.2004	20	20	20	37.6	37.6	37.6	69.81	0	163.46	4416200000	55	0.135396	0.975549	0.706537	0.358626
3622	Q9Y5Y5;E9PLS4;E9PMM3;E9PP98;E9PQW0;E9PMS3	Q9Y5Y5;E9PLS4;E9PMM3;E9PP98	Peroxisomal membrane protein PEX16	PEX16	23.2977	23.3475	NaN	NaN	18.1461	NaN	NaN	NaN	5	5	5	20.8	20.8	20.8	38.628	0	21.441	519200000	9	0.135291	0.975092	0.899848	0.358376
69	A0A087WYR0;P09132;A0A2U3TZN1;A0A191URI9;D6RBG4	A0A087WYR0;P09132;A0A2U3TZN1;A0A191URI9;D6RBG4	Signal recognition particle 19 kDa protein	SRP19	22.9068	21.38	24.6723	22.61	NaN	NaN	NaN	NaN	6	6	3	41.7	41.7	25	13.654	0	85.451	342000000	14	0.135208	0.974606	1.06008	0.358178
2842	Q8TF09;E9PEX6;A0A087X1D6;A0A3B3ISE8;X6R9H3	Q8TF09;E9PEX6	Dynein light chain roadblock-type 2;Dihydrolipoyl dehydrogenase	DYNLRB2;DLD	25.5208	25.3594	20.4824	17.7322	25.0978	25.2351	24.221	23.929	18	18	18	27	27	27	74.567	0	143.23	6822300000	101	0.135181	0.974046	0.76657	0.358116
296	A0A2R8Y811;P62263;E5RH77	A0A2R8Y811;P62263;E5RH77	40S ribosomal protein S14	RPS14	31.7605	31.2675	32.204	30.6703	25.565	25.3519	26.6148	25.4897	15	15	15	78.7	78.7	78.7	16.159	0	241.64	64839000000	138	0.135034	0.973605	0.841181	0.357766
1640	P27635;X1WI28;B8A6G2;A6QRI9	P27635;X1WI28	60S ribosomal protein L10	RPL10	31.7126	31.3988	31.9262	30.6066	26.3295	26.4786	26.3044	24.519	17	17	4	54.7	54.7	22.4	24.604	0	323.31	128270000000	260	0.134813	0.97353	0.817421	0.357242
1882	P55060	P55060	Exportin-2	CSE1L	NaN	28.9154	NaN	15.3748	16.1809	13.66	18.8532	17.4251	29	29	29	32.6	32.6	32.6	110.42	0	130.32	28382000000	72	0.134808	0.972894	-1.25344	-0.35723
2517	Q6P9B9	Q6P9B9	Integrator complex subunit 5	INTS5	18.6756	18.4891	NaN	NaN	16.2346	17.0207	20.1839	20.2259	9	9	9	11.2	11.2	11.2	107.99	0	13.362	122910000	13	0.134806	0.972259	0.499826	0.357225
2199	Q14050;H0YH81;M0R1K2;A0A0A0MS96	Q14050;H0YH81;M0R1K2	Collagen alpha-3(IX) chain;ATP synthase subunit beta	COL9A3;ATP5B;NOSIP	27.1039	26.3109	18.9428	NaN	26.7714	26.9293	23.8603	22.8338	25	25	17	22.8	22.8	15.5	149.8	0	323.31	45452000000	309	0.134478	0.972426	1.10717	0.356445
1770	P46779;H0YKD8;H0YMF4;H0YLP6	P46779;H0YKD8;H0YMF4	60S ribosomal protein L28	RPL28	31.2567	31.1686	31.017	29.7779	26.2693	25.9849	26.5053	25.2911	23	23	23	75.9	75.9	75.9	15.747	0	124.01	87920000000	129	0.134377	0.97207	0.706469	0.356205
1963	P62750;H7BY10;K7EJV9;K7ERT8;A8MUS3;K7EMA7	P62750;H7BY10;K7EJV9;K7ERT8;A8MUS3	60S ribosomal protein L23a	RPL23A	31.8083	31.4592	31.6178	30.3883	26.8624	26.5766	26.5723	25.5397	21	21	21	62.8	62.8	62.8	17.695	0	112.74	89635000000	237	0.134085	0.972245	0.724252	0.355513
2238	Q14692	Q14692	Ribosome biogenesis protein BMS1 homolog	BMS1	25.1054	24.7663	24.6608	23.5352	22.1272	21.9698	19.5356	18.5002	39	39	39	31	31	31	145.81	0	154.04	9126400000	163	0.13395	0.971841	0.664371	0.355192
2032	P98160;A0A3B3IT11	P98160	Basement membrane-specific heparan sulfate proteoglycan core protein;Endorepellin;LG3 peptide	HSPG2	22.769	22.1576	20.6264	20.2023	22.6707	22.4839	18.4616	17.5122	24	15	15	4.7	2.3	2.3	511.51	0	105.6	8979800000	87	0.133778	0.971734	0.542922	0.354784
1925	P61254;J3QRI7;J3QQQ9;J3QQV1;J3QRC4;J3KSS0	P61254;J3QRI7;J3QQQ9;J3QQV1;J3QRC4	60S ribosomal protein L26	RPL26	30.4269	30.72	31.2299	29.5811	25.9223	25.372	25.5623	24.4566	19	19	5	70.3	70.3	15.9	17.258	0	235.03	52105000000	154	0.132828	0.973179	0.752927	0.352522
3504	Q9UKV8;Q5TA58;Q9UL18;Q9HCK5	Q9UKV8	Protein argonaute-2	AGO2	NaN	NaN	18.4516	17.584	17.8848	NaN	19.6088	18.842	11	11	7	15.7	15.7	10.2	97.207	0	36.7	258770000	18	0.132823	0.972546	0.213292	0.352512
2884	Q92522	Q92522	Histone H1x	H1FX	29.2721	29.6314	30.1579	29.15	26.3196	25.8101	26.5656	25.7121	22	22	22	58.7	58.7	58.7	22.487	0	144.57	46363000000	136	0.132815	0.971995	0.502897	0.352491
2232	Q14676;A2AB05;H0Y6Z8	Q14676	Mediator of DNA damage checkpoint protein 1	MDC1	17.7802	NaN	19.6046	18.678	22.467	21.9489	23.3202	21.8178	40	40	38	36.1	36.1	35.3	226.66	0	323.31	4828900000	201	0.132644	0.971894	0.562559	0.352086
2346	Q2TAM5;E9PI38;E9PQS6;E9PKV4;A0A087WVP0;E9PKH5;A0A087X0W8;Q04206	Q2TAM5;E9PI38;E9PQS6;E9PKV4;A0A087WVP0;E9PKH5;A0A087X0W8;Q04206	Transcription factor p65	RELA	23.3612	23.873	22.0927	20.6996	20.5061	20.1245	19.8452	19.3143	2	2	2	5.3	5.3	5.3	42.868	0.0025181	2.7258	842620000	4	0.132576	0.971348	0.448432	0.351923
2713	Q8N357;F8WCT7	Q8N357	Solute carrier family 35 member F6	SLC35F6	23.3441	24.3023	NaN	NaN	21.1499	20.992	20.7031	18.5267	3	3	3	8.9	8.9	8.9	40.214	0	9.8047	1185400000	22	0.132465	0.970908	0.841927	0.351659
614	E9PC69;E7ETY4;Q7KZI7	E9PC69;E7ETY4;Q7KZI7	Serine/threonine-protein kinase MARK2	MARK2	NaN	20.2778	21.3582	19.7081	15.8432	NaN	NaN	15.9599	8	8	7	15.3	15.3	14.1	86.69	0	69.453	622580000	21	0.132305	0.970735	-0.639582	-0.351277
3172	Q9GZR2;A0A0C4DG22;A0A0C4DG31	Q9GZR2	RNA exonuclease 4	REXO4	21.2247	19.7024	NaN	NaN	19.9913	19.8445	19.0659	18.7299	7	7	7	15.9	15.9	15.9	46.671	0	11.348	510720000	10	0.132176	0.97035	0.542111	0.350971
1008	J3QTA6;Q9BRQ6;J3QTB2;H0Y922	J3QTA6;Q9BRQ6;J3QTB2;H0Y922	MICOS complex subunit MIC25	CHCHD6	21.84	NaN	NaN	NaN	23.6908	23.5578	NaN	NaN	6	6	6	30.5	30.5	30.5	28.817	0	17.408	487390000	15	0.132142	0.9699	1.00084	0.35089
2617	Q86SQ0;E9PFQ4;A0A1W2PQ63;E9PGF6;G5E9V3;E9PDY7;A0A1W2PRT1;A0A1W2PRJ2	Q86SQ0;E9PFQ4;A0A1W2PQ63;E9PGF6	Pleckstrin homology-like domain family B member 2	PHLDB2	17.5898	18.6188	18.2019	16.8641	19.5098	19.2895	16.9027	18.4892	49	49	49	43.7	43.7	43.7	142.16	0	272.5	4459900000	122	0.131602	0.9703	-0.264323	-0.349602
2509	Q6P1M0	Q6P1M0	Long-chain fatty acid transport protein 4	SLC27A4	23.2355	23.2339	NaN	NaN	19.6563	19.3906	17.4683	NaN	10	10	10	19	19	19	72.063	0	47.185	857970000	15	0.130962	0.970979	0.773006	0.348075
2897	Q92621;U3KPX2;U3KQ97;U3KQ47	Q92621	Nuclear pore complex protein Nup205	NUP205	19.022	20.0774	19.1642	17.6987	21.7921	21.6616	22.4961	21.2803	52	52	52	27.7	27.7	27.7	227.92	0	148.14	5959300000	171	0.130794	0.970656	0.439088	0.347675
2361	Q3ZCQ8;M0R003;M0R2F8;M0R1Y4;M0R0C3;M0QXC3;M0R2Z3;M0R303;M0R2D2;M0R047;M0R2Q2	Q3ZCQ8;M0R003;M0R2F8;M0R1Y4	Mitochondrial import inner membrane translocase subunit TIM50	TIMM50	25.7151	24.0446	NaN	NaN	24.6757	24.9115	20.5746	19.8647	13	13	13	39.9	39.9	39.9	39.646	0	143.18	2398900000	58	0.130526	0.970616	0.987924	0.347036
1445	P08238;Q58FF7	P08238	Heat shock protein HSP 90-beta	HSP90AB1	23.015	23.1345	19.8245	19.8278	22.6902	22.4927	21.7505	20.3271	43	43	22	34.1	34.1	19.5	137.54	0	256.88	13638000000	222	0.13046	0.970139	0.374524	0.346877
1567	P19022;A0A0G2JRA4;A0A087WX99;P55283	P19022	Cadherin-2	CDH2	19.8923	NaN	NaN	19.815	19.659	19.5734	16.2217	16.7106	10	10	10	17.9	17.9	17.9	99.808	0	140.31	1068800000	17	0.130344	0.969921	-0.433349	-0.3466
403	B1AJQ6;Q86Y82	B1AJQ6;Q86Y82	Syntaxin-12	STX12	22.569	23.5707	NaN	19.6973	18.9172	20.14	20.758	19.5714	5	5	5	30.7	30.7	30.7	24.576	0	60.223	679690000	17	0.129514	0.970959	-0.443679	-0.344616
1195	O43760;K7ELD9;K7ENG9;K7ELS8	O43760;K7ELD9;K7ENG9;K7ELS8	Synaptogyrin-2	SYNGR2	21.9147	25.4005	22.0836	22.3799	21.0675	20.9378	NaN	NaN	3	3	2	12.5	12.5	8	24.81	0.0007202	4.4929	679470000	8	0.129357	0.970733	-0.922013	-0.344242
762	F8VXG7;Q99590;A0A0A0MTP7;A0A087WTB7	F8VXG7;Q99590;A0A0A0MTP7	Protein SCAF11	SCAF11	NaN	NaN	NaN	17.2647	20.1803	18.9898	22.5521	20.8933	23	23	23	26.2	26.2	26.2	142.6	0	56.708	734270000	45	0.129311	0.970232	0.527858	0.344132
589	E5RJR5;P63208;E5RGM3;E7ERH2;F8W8N3	E5RJR5;P63208;E5RGM3;E7ERH2;F8W8N3	S-phase kinase-associated protein 1	SKP1	NaN	21.486	NaN	NaN	19.7658	19.8674	21.3173	20.7123	3	3	3	16	16	16	18.72	0	7.0699	98994000	5	0.129281	0.969651	-0.567651	-0.344061
845	H0Y5B4;H7BZ11;J3KQN4;P83881;H7BY91;H0Y3V9;R4GN19	H0Y5B4;H7BZ11;J3KQN4;P83881;H7BY91;H0Y3V9	60S ribosomal protein L36a	RPL36A;RPL36A-HNRNPH2	30.0343	30.1927	29.9355	29.2026	24.8898	24.5109	24.9269	22.6737	13	13	4	53.6	53.6	10.7	13.228	0	75.3	24572000000	75	0.129183	0.969342	0.80163	0.343826
1449	P08579	P08579	U2 small nuclear ribonucleoprotein B	SNRPB2	26.2105	26.3504	25.5231	24.9028	23.5975	23.4995	24.012	23.3001	10	10	8	39.1	39.1	32.4	25.486	0	20.643	3406300000	44	0.128926	0.969336	0.322583	0.343211
1165	O43169;H3BUX2;D6RFH4;J3QR91	O43169;H3BUX2;D6RFH4	Cytochrome b5 type B	CYB5B	25.4681	24.6458	NaN	NaN	22.4086	23.0088	19.3942	19.6008	7	7	7	29.3	29.3	29.3	37.094	0	79.747	1171900000	20	0.12881	0.968988	0.978338	0.342934
1779	P47755;F8W9N7;A0A0D9SET8;C9JUG7;F8WED3	P47755;F8W9N7;A0A0D9SET8	F-actin-capping protein subunit alpha-2	CAPZA2	20.6718	NaN	NaN	19.2331	20.2011	20.663	18.5404	17.6717	17	13	13	79.7	65.4	65.4	32.949	0	144.81	1573000000	43	0.128711	0.968472	0.39354	0.342696
3061	Q96TA2;Q96I63;R4GNA5;Q5T8D2;Q5T8D1	Q96TA2;Q96I63	ATP-dependent zinc metalloprotease YME1L1	YME1L1	22.1607	20.3568	NaN	16.8851	23.2111	22.9157	18.4643	17.7823	17	17	17	26.3	26.3	26.3	86.454	0	107.47	1363400000	56	0.128402	0.968382	0.692265	0.341957
3258	Q9HAN9;B1AN62;K7EPD7	Q9HAN9;B1AN62	Nicotinamide/nicotinic acid mononucleotide adenylyltransferase 1	NMNAT1	24.7542	23.7848	23.2992	21.9981	19.4428	NaN	17.2967	18.7112	12	12	12	51.6	51.6	51.6	31.932	0	43.976	1276000000	29	0.128381	0.967864	0.781089	0.341906
841	H0Y4U8;Q9UBB9	H0Y4U8;Q9UBB9	Tuftelin-interacting protein 11	TFIP11	NaN	NaN	NaN	20.5916	19.6368	NaN	22.0462	21.3675	3	3	3	22.1	22.1	22.1	21.197	0.0010623	4.2454	88257000	3	0.12758	0.969001	0.614349	0.339986
1944	P62244;I3L3P7;I3L246;H3BV27;H3BT37;I3L303;H3BVC7	P62244;I3L3P7;I3L246	40S ribosomal protein S15a	RPS15A	30.0091	30.0646	30.2489	28.3505	24.4144	24.1714	24.4838	23.4517	17	17	7	84.6	84.6	43.8	14.839	0	112.33	38446000000	112	0.12751	0.968545	0.779468	0.33982
1242	O60927;Q9UKL6;P09923	O60927;Q9UKL6	Protein phosphatase 1 regulatory subunit 11;Phosphatidylcholine transfer protein	PPP1R11;PCTP	NaN	NaN	20.0213	19.1975	17.9099	17.7919	NaN	NaN	17	17	17	25.1	25.1	25.1	79.441	0	80.942	2023400000	37	0.126984	0.969481	0.445475	0.338558
1345	O95602;B9ZVN9;O14802	O95602;B9ZVN9	DNA-directed RNA polymerase I subunit RPA1;DNA-directed RNA polymerase	POLR1A	19.3886	19.6863	21.4395	19.1089	15.3365	17.5815	18.2315	15.956	28	28	28	21.9	21.9	21.9	194.81	0	99.828	1422900000	55	0.126957	0.968861	0.515855	0.338494
999	J3QRD1;P51648;J3QS00;I3L1M4	J3QRD1;P51648;J3QS00;I3L1M4	Fatty aldehyde dehydrogenase	ALDH3A2	21.8336	21.1116	19.2236	17.3471	NaN	NaN	NaN	NaN	3	3	3	8.7	8.7	8.7	44.648	0	5.5717	176270000	6	0.126804	0.968531	0.598682	0.338127
3442	Q9UBM7;E9PM00;E9PJ54;E9PRL8;E9PQ71;E9PIP9;H0YE57	Q9UBM7;E9PM00	7-dehydrocholesterol reductase	DHCR7	27.2329	27.074	20.8649	20.2425	24.4705	24.7294	23.2751	20.9949	7	7	7	17.1	17.1	17.1	54.489	0	88.528	5680700000	62	0.12621	0.969506	0.700644	0.3367
1385	P02545;H0YAB0;A0A0C4DGC5;REV__Q5VX52	P02545	Prelamin-A/C;Lamin-A/C	LMNA	24.0155	23.6685	22.8063	21.7651	26.6951	26.6862	25.7226	25.2777	66	66	4	78.3	78.3	14.2	74.139	0	323.31	74011000000	531	0.126059	0.969173	0.460518	0.336337
3500	Q9UKR5	Q9UKR5	Probable ergosterol biosynthetic protein 28	C14orf1	25.432	25.3821	NaN	NaN	22.66	22.2094	21.2587	19.6742	2	2	2	17.1	17.1	17.1	15.864	0	5.0739	908080000	10	0.125837	0.969112	0.95176	0.335805
1968	P62829;J3KT29;C9JD32;B9ZVP7;J3KTJ3;J3QQT9	P62829;J3KT29;C9JD32;B9ZVP7;J3KTJ3	60S ribosomal protein L23	RPL23	29.4854	29.6772	30.1806	28.8634	25.5623	25.3821	25.6105	24.5418	17	17	17	76.4	76.4	76.4	14.865	0	93.415	40332000000	100	0.12578	0.968627	0.593554	0.335666
3499	Q9UKR3;H3BMN8;J3KQ19	Q9UKR3	Kallikrein-13	KLK13	25.6896	26.5411	NaN	19.5702	25.2755	25.5983	22.535	21.0243	18	18	4	19	19	1.6	79.622	0	77.626	11839000000	92	0.125615	0.968532	-0.989446	-0.335271
1776	P46939;Q5T097;H0Y337;A0A0D9SG57;Q5JT45;Q5JT44;Q5SYY2;Q5T098;A0A0A0MSM3;Q5JT49	P46939	Utrophin	UTRN	19.9406	20.1988	18.2888	17.4108	19.5944	19.8673	17.5185	16.4104	85	85	82	27.7	27.7	27	394.46	0	323.31	6879100000	166	0.125568	0.967977	0.363762	0.335157
1144	O15239;A0A087WXC9	O15239	NADH dehydrogenase [ubiquinone] 1 alpha subcomplex subunit 1	NDUFA1	NaN	NaN	NaN	NaN	22.1411	22.4782	19.7718	19.0149	3	3	3	11.6	11.6	11.6	33.9	0	5.4298	127460000	6	0.125519	0.967405	0.545689	0.33504
1285	O75821;K7ER90;K7EL20;K7ENA8;K7EP16;K7EL60	O75821;K7ER90;K7EL20;K7ENA8	Eukaryotic translation initiation factor 3 subunit G	EIF3G	22.2484	21.4201	NaN	NaN	18.413	20.0482	19.8555	18.4673	8	8	8	30	30	30	35.611	0	21.53	362230000	16	0.125318	0.967316	0.513851	0.334556
1817	P50402;Q5HY57	P50402;Q5HY57	Emerin	EMD	24.8718	23.9574	20.3366	19.3186	22.8602	23.0359	20.8197	20.5814	12	12	12	21.6	21.6	21.6	72.793	0	152.61	5339800000	78	0.125106	0.966984	0.498749	0.334045
1834	P51164;D6RBJ4	P51164	Potassium-transporting ATPase subunit beta	ATP4B	24.1381	23.3703	NaN	NaN	23.0659	23.3966	20.6732	19.2942	9	9	9	13.8	13.8	13.8	76.118	0	18.141	1701500000	33	0.125047	0.966401	0.916528	0.333904
1699	P35232;C9JW96;C9JZ20;E7ESE2;E9PCW0;D6RBK0	P35232;C9JW96;C9JZ20;E7ESE2;E9PCW0	Prohibitin	PHB	28.2847	26.7008	NaN	NaN	27.2848	27.6317	24.784	23.1764	22	22	22	82.7	82.7	82.7	29.804	0	188.29	22365000000	137	0.124971	0.966027	1.2588	0.333721
2601	Q7Z434	Q7Z434	Mitochondrial antiviral-signaling protein	MAVS	22.2242	22.9944	NaN	NaN	22.3913	22.1902	19.2002	NaN	10	10	10	35.9	35.9	35.9	56.527	0	85.999	1125900000	44	0.124938	0.96544	0.852358	0.333643
1106	O14497;H0Y488;A0A1B0GTU5;A0A087WUV6	O14497;H0Y488;A0A1B0GTU5	AT-rich interactive domain-containing protein 1A	ARID1A	NaN	NaN	NaN	NaN	20.3074	19.9601	21.1486	20.3117	17	17	14	10.9	10.9	9.1	242.04	0	32.125	502240000	32	0.124817	0.965127	0.500658	0.333351
2383	Q53SF7;H7C0C1;K7EPM3;A0A0X1KG75;A0A0D9SG04	Q53SF7;H7C0C1	Cordon-bleu protein-like 1	COBLL1	24.5095	23.5452	NaN	19.366	23.1147	23.2139	21.6447	21.5402	12	12	9	10	10	7.7	163.48	0	58.457	7146700000	77	0.124786	0.96459	-0.738734	-0.333276
2800	Q8NHQ8;H0YG85;F5H8C5;F5H0S5;F5H7J1	Q8NHQ8;H0YG85	Ras association domain-containing protein 8	RASSF8	NaN	NaN	21.3368	19.7035	18.2131	18.462	19.1994	17.6833	3	3	3	10.3	10.3	10.3	48.326	0	5.7066	158080000	3	0.124585	0.964296	0.380011	0.332793
1975	P62879;C9JXA5;C9JIS1;E7EP32;C9JZN1	P62879;C9JXA5;C9JIS1;E7EP32;C9JZN1	Guanine nucleotide-binding protein G(I)/G(S)/G(T) subunit beta-2	GNB2	25.0868	24.0444	NaN	NaN	22.7518	22.9426	21.9927	20.7987	16	10	6	60.3	39.1	31.2	37.331	0	323.31	9514000000	79	0.124107	0.964753	0.862623	0.331642
2627	Q86UT8;E9PPT8;E9PJ16	Q86UT8;E9PPT8;E9PJ16	Coiled-coil domain-containing protein 84	CCDC84	22.3419	22.079	23.6579	21.5091	NaN	NaN	NaN	NaN	3	3	3	11.4	11.4	11.4	37.974	0	10.102	337490000	4	0.123727	0.965021	0.821499	0.330726
1616	P24928;A0A0U1RR22;A0A0G2JMP5;H3BUN6;F8WD77;G5E9P3	P24928	DNA-directed RNA polymerase II subunit RPB1	POLR2A	21.9469	21.6707	16.8787	NaN	21.5779	20.9721	22.8023	21.1539	69	69	67	21.2	21.2	20.6	421.71	0	182.13	4125100000	145	0.123332	0.965197	0.555448	0.329774
2646	Q86XZ4;F8VS10	Q86XZ4	Spermatogenesis-associated serine-rich protein 2	SPATS2	24.0851	23.421	25.077	23.5503	16.8763	NaN	18.5663	17.9038	14	14	14	38.5	38.5	38.5	59.544	0	114.79	2465100000	50	0.122965	0.965403	0.915127	0.328889
2084	Q07954;H0YJI8	Q07954	Prolow-density lipoprotein receptor-related protein 1;Low-density lipoprotein receptor-related protein 1 85 kDa subunit;Low-density lipoprotein receptor-related protein 1 515 kDa subunit;Low-density lipoprotein receptor-related protein 1 intracellular domain	LRP1	NaN	NaN	NaN	NaN	14.8006	15.8517	15.5182	NaN	5	5	5	1.4	1.4	1.4	504.6	0	6.401	31228000	6	0.122932	0.964895	-0.223418	-0.328809
2161	Q13428	Q13428	Treacle protein	TCOF1	20.681	20.9618	22.1775	22.093	21.2494	21.5509	21.7739	20.6834	45	45	6	34.5	34.5	4.2	152.1	0	284.42	8438100000	183	0.122598	0.964895	0.148164	0.328003
1642	P27695;G3V5Q1;G3V3M6;G3V3C7;A0A0C4DGK8;H7C4A8;G3V5M0;G3V359;G3V5D9;G3V3Y6	P27695;G3V5Q1;G3V3M6;G3V3C7;A0A0C4DGK8;H7C4A8;G3V5M0;G3V359	DNA-(apurinic or apyrimidinic site) lyase;DNA-(apurinic or apyrimidinic site) lyase, mitochondrial	APEX1	NaN	NaN	23.8245	22.8256	24.2095	24.4733	24.188	23.1537	16	16	16	62.6	62.6	62.6	35.554	0	44.514	1470300000	52	0.122379	0.964647	0.825266	0.327475
3108	Q9BRU9;E5RGP0;A0A580;E5RH13;E5RIC4	Q9BRU9	rRNA-processing protein UTP23 homolog	UTP23	24.7501	25.5759	25.6242	23.7901	21.7706	21.5014	21.2362	20.4465	9	9	9	43.8	43.8	43.8	28.402	0	20.82	1463900000	25	0.12211	0.964519	0.51678	0.326826
2920	Q92930;H0YNE9	Q92930;H0YNE9	Ras-related protein Rab-8B	RAB8B	23.8202	23.5683	NaN	19.4209	18.4936	21.1769	18.7786	NaN	7	4	4	38.6	22.7	22.7	23.584	0	8.6981	627370000	14	0.121913	0.964433	-0.715613	-0.326348
1717	P36578;H3BM89;H3BTP7;H3BU31	P36578;H3BM89	60S ribosomal protein L4	RPL4	30.9788	31.0856	31.2123	30.2845	26.5875	25.6259	25.7131	24.669	50	50	50	70	70	70	47.697	0	323.31	177980000000	434	0.121867	0.963925	0.706688	0.326237
568	D6RER5;Q9NVA2;B4DFB6;D6RDU5;H0Y961;D6RDP1;D6R9Y6;H0Y9G8	D6RER5;Q9NVA2;B4DFB6;D6RDU5	Septin-11	SEPT11;DENND5A	20.5274	20.1887	19.5273	18.1783	23.5049	23.7723	23.7326	22.9788	14	13	10	41	36.6	27.5	49.808	0	122.54	2611300000	72	0.121816	0.963392	0.543525	0.326114
3102	Q9BRJ6;C9JQV0;H7C0T1;H7C2R9	Q9BRJ6;C9JQV0;H7C0T1	Uncharacterized protein C7orf50	C7orf50	27.8165	27.5906	28.0006	26.5556	24.2347	24.1694	21.9825	21.0354	13	13	13	52.1	52.1	52.1	22.083	0	211.78	9889900000	92	0.12149	0.963294	0.670852	0.325326
2814	Q8TB61	Q8TB61	Adenosine 3-phospho 5-phosphosulfate transporter 1	SLC35B2	25.5311	24.9538	NaN	NaN	23.788	23.9328	23.3351	20.5907	9	9	9	17.8	17.8	17.8	47.514	0	14.807	2257600000	39	0.121441	0.962801	1.01306	0.325207
3467	Q9UHB9;K7EN53;K7EQC2	Q9UHB9	Signal recognition particle subunit SRP68	SRP68	25.0767	24.8109	24.8275	23.8387	21.5599	21.8194	21.164	20.2657	32	32	32	54.2	54.2	54.2	70.729	0	323.31	5830300000	123	0.121364	0.962387	0.473343	0.325021
1148	O15294;C9JZL3	O15294	UDP-N-acetylglucosamine--peptide N-acetylglucosaminyltransferase 110 kDa subunit	OGT	NaN	NaN	NaN	NaN	18.2012	18.3033	21.0169	20.0746	14	14	14	19.7	19.7	19.7	116.92	0	23.785	200880000	20	0.121032	0.962326	0.554404	0.324218
2116	Q12834	Q12834	Cell division cycle protein 20 homolog	CDC20	22.6327	22.3245	23.266	20.3674	NaN	NaN	17.4513	15.4149	7	7	7	19	19	19	54.722	0	15.05	558290000	9	0.120937	0.961984	0.824333	0.323989
2495	Q6N075	Q6N075	Molybdate-anion transporter	MFSD5	NaN	21.8714	NaN	NaN	20.2974	19.7758	19.8257	16.8041	2	2	2	6.2	6.2	6.2	49.764	0.0010225	3.706	96241000	4	0.120926	0.961424	0.596489	0.323962
2938	Q969Z0;H7C4R5;C9IZN7;C9J7P5;C9J5A2;C9J347;C9J618	Q969Z0	Protein TBRG4	TBRG4	20.1857	20.0155	17.3523	16.8228	20.8733	21.6607	18.7465	16.7918	13	13	13	10.2	10.2	10.2	167.79	0	19.067	767560000	21	0.120791	0.961043	0.466753	0.323634
3235	Q9H6S0;D6RA70;D6R9T8;D6RF50	Q9H6S0	Probable ATP-dependent RNA helicase YTHDC2	YTHDC2	20.0551	20.4524	19.8717	18.8373	NaN	NaN	14.4534	NaN	9	9	9	8.6	8.6	8.6	160.25	0	26.428	340580000	13	0.120444	0.96126	-0.53357	-0.322796
2139	Q13129	Q13129	Zinc finger protein Rlf	RLF	NaN	NaN	NaN	NaN	15.555	NaN	18.6102	15.6024	7	7	7	6.4	6.4	6.4	217.95	0	13.324	44145000	9	0.120381	0.960819	0.296841	0.322644
1618	P25205;J3KQ69;Q7Z6P5	P25205;J3KQ69	DNA replication licensing factor MCM3	MCM3	NaN	NaN	NaN	NaN	21.146	20.9169	20.7812	19.9075	13	13	13	19.7	19.7	19.7	90.98	0	24.509	488850000	39	0.119878	0.961091	0.528872	0.321424
2215	Q14247;H0YCD9;H0YEV2	Q14247	Src substrate cortactin	CTTN	21.1512	22.4441	20.2731	20.8229	24.3853	23.8316	23.9922	24.3561	43	43	43	66.5	66.5	66.5	61.585	0	323.31	21335000000	265	0.119152	0.962351	-0.413249	-0.319666
2028	P84101;H0Y500;F8WBN3;B9A031;C9JQZ0;B8ZZY7;F8WBV6	P84101	Small EDRK-rich factor 2	SERF2	23.1187	23.7159	26.7199	24.8786	26.4938	26.9203	25.5772	25.0473	45	45	38	45.4	45.4	40.2	91.785	0	323.31	52484000000	319	0.118681	0.963015	0.336896	0.318521
3616	Q9Y5M8;H7C4H2;C9J5Z8	Q9Y5M8;H7C4H2	Signal recognition particle receptor subunit beta	SRPRB	27.0552	26.684	23.4539	23.3396	21.7557	21.9029	21.1767	18.8435	15	15	15	57.9	57.9	57.9	29.702	0	188.07	5036700000	59	0.118631	0.962482	0.667839	0.318401
2624	Q86UE4;E5RJU9;H0YB56;H0YBJ8;H0YBE0	Q86UE4;E5RJU9	Protein LYRIC	MTDH	25.4223	24.9693	24.7489	21.9391	18.8509	19.3355	18.7276	18.5393	22	22	22	43.8	43.8	43.8	63.836	0	258.01	3312300000	66	0.118548	0.962092	0.741639	0.318199
2009	P78345;Q5VUC3;Q5VUC9	P78345;Q5VUC3	Ribonuclease P protein subunit p38	RPP38	22.7631	21.3671	22.9154	22.1916	NaN	NaN	NaN	NaN	10	10	10	39.6	39.6	39.6	31.834	0	43.706	503890000	6	0.118326	0.961974	0.859972	0.31766
3336	Q9NUQ6;A0A0D9SF76;F8VT91;C9JKE4;F2Z2S1;C9IZC3;C9J8M7;H7C2G5;F8WAV0;Q4ZFW0	Q9NUQ6;A0A0D9SF76	SPATS2-like protein	SPATS2L;DLL1	26.415	26.5747	26.6462	25.2052	22.435	21.4079	20.9465	20.6829	30	30	16	61.5	61.5	36.4	61.728	0	323.31	13394000000	129	0.118244	0.961502	0.642999	0.317462
368	A6NHR9;J3KTL8;A0A2R8YE92;A0A2R8YCU7;J3QSH1	A6NHR9;J3KTL8	Structural maintenance of chromosomes flexible hinge domain-containing protein 1	SMCHD1	NaN	NaN	16.8305	NaN	21.6379	21.2847	20.8158	19.0023	33	33	33	22.8	22.8	22.8	226.37	0	99.342	938940000	70	0.117776	0.962178	0.499026	0.316324
2849	Q8WUA4;H0Y4Q6;A0A087WZD8;H7C3X9;H7C318	Q8WUA4;H0Y4Q6	General transcription factor 3C polypeptide 2	GTF3C2	21.6165	20.8716	NaN	NaN	NaN	15.5665	18.9452	18.8998	7	7	7	11.2	11.2	11.2	100.68	0	17.075	197640000	13	0.117728	0.961742	0.611333	0.316208
1915	P61020;F8VUA5;F8VVZ0;F8VPW9;F8VWZ7	P61020;F8VUA5;F8VVZ0	Ras-related protein Rab-5B	RAB5B	22.1672	22.5644	NaN	NaN	19.8996	20.3624	19.6481	17.4555	8	5	5	47.4	32.6	32.6	23.707	0	33.484	245110000	17	0.117678	0.961385	0.664201	0.316085
357	A4D1E9;C9J8R7;C9JNI1;C9JEQ8;P30711;F8WBY0;F8WCN4;F8WBB5	A4D1E9	GTP-binding protein 10	GTPBP10	22.2475	21.3054	20.337	19.9165	20.4238	21.528	17.6725	15.8998	13	13	13	17.2	17.2	17.2	107.58	0	32.198	1265900000	29	0.11751	0.961365	0.507769	0.315676
1056	M0R0F0;P46782;M0R0R2	M0R0F0;P46782;M0R0R2	40S ribosomal protein S5;40S ribosomal protein S5, N-terminally processed	RPS5	29.0924	28.706	29.7084	28.072	23.2711	23.4575	23.5563	22.4351	17	17	5	60	60	23.5	22.391	0	217.18	28230000000	67	0.116938	0.962135	0.739398	0.314286
2927	Q93063;E9PNL9;E9PJA5	Q93063;E9PNL9	Exostosin-2	EXT2	20.5768	20.1539	21.8934	20.8191	19.56	19.9683	16.7074	NaN	4	4	4	6	6	6	82.254	0	5.206	459880000	6	0.116651	0.962349	0.49739	0.313588
1922	P61224;A6NIZ1;E7ESV4;F5H7Y6;B7ZB78;F5GX62;F5H823;F5GZG1;F5H004;F5H6R7;F5GYB5;F5H4H0;F5H077;F5GWU8;F5H0B7;F5H500;F5GYH7;F5H491;F8WBC0;O95716	P61224;A6NIZ1;E7ESV4;F5H7Y6;B7ZB78;F5GX62;F5H823;F5GZG1	Ras-related protein Rap-1b;Ras-related protein Rap-1b-like protein	RAP1B	25.8558	25.9128	NaN	NaN	23.8013	24.2117	22.7187	20.7218	15	15	4	57.1	57.1	19	20.825	0	75.938	9823600000	85	0.11599	0.963108	0.900683	0.311979
346	A1L390;A0A0U1RR71;G3V311;G3V278;G3V3I3;C9J7S4;C9JVL3;E7ESZ3;H7BXC7;Q9H7P9	A1L390;A0A0U1RR71;G3V311	Pleckstrin homology domain-containing family G member 3	PLEKHG3	20.8707	19.6519	NaN	NaN	21.8803	21.3091	17.6359	17.4282	38	38	38	38	38	38	134.41	0	243.26	3997300000	109	0.115968	0.962512	0.553942	0.311923
1324	O95202;G3V393	O95202	LETM1 and EF-hand domain-containing protein 1, mitochondrial	LETM1	22.8349	21.5229	NaN	NaN	22.1922	22.4255	19.1619	17.1802	17	17	17	13.1	13.1	13.1	149.68	0	53.616	1732600000	42	0.115774	0.962338	0.722898	0.311451
1329	O95292;E5RK64	O95292	Vesicle-associated membrane protein-associated protein B/C	VAPB	27.314	27.4513	22.7821	22.2541	24.1582	24.1027	23.503	21.9443	15	14	14	52.7	52.7	52.7	27.228	0	58.25	9245600000	91	0.115636	0.961958	0.501227	0.311115
651	E9PH62;Q9NUL3;A0A0A0MTD1;F8VPI7;E7EPX0;E7EVJ4;A0A0A0MTC4;E7EVI1;E5RFK1;E5RGT3;E5RGQ5	E9PH62;Q9NUL3;A0A0A0MTD1;F8VPI7;E7EPX0;E7EVJ4;A0A0A0MTC4;E7EVI1	Double-stranded RNA-binding protein Staufen homolog 2	STAU2	24.6034	24.1856	25.7215	24.6643	19.1995	18.6298	19.3135	18.3532	29	25	4	51.5	47.2	11	58.97	0	180	4763200000	71	0.11482	0.963775	0.751239	0.309126
3561	Q9Y277;E5RJN6;E5RHZ6;E5RFP6;E5RHE1;E5RK27;E5RFL1	Q9Y277;E5RJN6;E5RHZ6;E5RFP6	Voltage-dependent anion-selective channel protein 3	VDAC3	26.614	25.7926	NaN	NaN	25.9839	26.0901	23.07	22.1596	16	16	16	60.1	60.1	60.1	30.658	0	271.82	6976300000	104	0.114637	0.963593	1.04991	0.308678
3021	Q96L91;A0A0A0MR70;A0A0A0MR72;A0A0A0MR80	Q96L91	E1A-binding protein p400	EP400	18.413	18.5191	17.5152	18.163	20.0251	19.45	22.4836	20.781	40	40	40	20.6	20.6	20.6	343.48	0	128.62	1441000000	95	0.114397	0.963711	0.380972	0.308093
158	A0A0C4DFM1;Q92544;F8WCN2;F2Z2L1	A0A0C4DFM1;Q92544	Transmembrane 9 superfamily member 4	TM9SF4	25.3667	25.3796	NaN	NaN	23.4356	23.3988	23.5789	20.2349	14	14	14	23.5	23.5	23.5	72.54	0	80.917	3048400000	46	0.114304	0.963334	0.893231	0.307864
3454	Q9UEY8	Q9UEY8	Gamma-adducin	ADD3	NaN	NaN	NaN	NaN	21.27	21.3109	21.7578	21.9113	18	18	18	27.9	27.9	27.9	79.154	0	66.328	2547000000	59	0.114091	0.963091	0.741581	0.307346
3422	Q9P291	Q9P291	Armadillo repeat-containing X-linked protein 1	ARMCX1	19.4453	19.4358	NaN	NaN	20.0503	20.1784	NaN	NaN	5	5	5	14.1	14.1	14.1	49.18	0	7.4659	110410000	5	0.113875	0.962953	0.613609	0.306817
1951	P62280;M0QZC5;M0R1H5;M0R1H6	P62280;M0QZC5	40S ribosomal protein S11	RPS11	30.9249	30.9468	30.9942	29.7889	25.8287	25.4918	25.8397	24.7734	24	24	24	72.8	72.8	72.8	18.431	0	207.11	93851000000	196	0.112373	0.966001	0.646673	0.303143
1019	K7EQ55;K7EK33;Q96EP5;K7EQ02	K7EQ55;K7EK33;Q96EP5;K7EQ02	DAZ-associated protein 1	DAZAP1	NaN	NaN	NaN	NaN	21.4504	21.0193	21.8322	21.4619	3	3	3	10.1	10.1	10.1	43.312	0	7.4188	136950000	10	0.112094	0.966079	0.512687	0.302459
3340	Q9NV88;H0YBK3;H0YBH8;E5RG70;G3XAN1;E5RJ88;E5RK47	Q9NV88;H0YBK3;H0YBH8;E5RG70;G3XAN1	Integrator complex subunit 9	INTS9	NaN	NaN	NaN	NaN	16.0802	NaN	19.1145	18.2814	4	4	4	7.4	7.4	7.4	73.814	0.0039586	2.3436	26754000	5	0.112092	0.965485	0.231793	0.302455
2427	Q5T280;R4GNG4	Q5T280	Putative methyltransferase C9orf114	C9orf114	23.3664	21.2954	23.457	21.0478	19.6233	19.1112	NaN	17.9149	11	11	11	32.4	32.4	32.4	42.008	0	46.327	933560000	27	0.11191	0.96544	0.624639	0.302008
1263	O75369;C9JVQ6;K7EL07	O75369	Filamin-B	FLNB	22.3463	21.6741	20.3066	20.6133	25.8209	25.5605	24.5662	23.2311	198	198	17	69.3	69.3	7.4	340.57	0	323.31	186490000000	1378	0.111804	0.964987	0.490237	0.301749
2309	Q15836	Q15836	Vesicle-associated membrane protein 3	VAMP3	24.7229	23.3016	NaN	NaN	NaN	21.4204	19.7415	NaN	7	7	3	62	62	29	11.309	0	94.789	1057900000	21	0.1116	0.964805	0.854303	0.301249
144	D6RDV0;D6RA37;A0A0A0MTC2;D6RIY7;Q13454	D6RDV0;D6RA37;A0A0A0MTC2;D6RIY7;Q13454	Tumor suppressor candidate 3	TUSC3	23.7098	23.5399	NaN	NaN	20.4084	20.5624	NaN	NaN	5	4	4	18.1	15.6	15.6	31.869	0	7.233	488720000	4	0.111447	0.964697	0.772117	0.300872
434	B4E2Q0;P98194;H0Y9V7;H0Y8X9;H0Y9S7;D6RGE9;D6REJ1;D6RHV9	B4E2Q0;P98194;H0Y9V7	Calcium-transporting ATPase;Calcium-transporting ATPase type 2C member 1	ATP2C1	21.5296	21.8698	NaN	NaN	19.1489	19.1508	17.5201	15.998	10	10	10	14.6	14.6	14.6	104.71	0	30.204	493970000	10	0.111285	0.96439	0.56693	0.300476
3264	Q9HB55	Q9HB55	Cytochrome P450 3A43	CYP3A43	23.8326	23.3699	NaN	NaN	23.3102	23.5058	20.7312	19.3375	6	6	6	5.3	5.3	5.3	80.313	0	13.997	2251800000	23	0.110742	0.96507	0.75238	0.299142
1994	Q8WVC2;P63220;Q9BYK1;Q9BYK2	Q8WVC2;P63220;Q9BYK1	40S ribosomal protein S21	RPS21	25.6415	25.7143	26.7023	24.2122	21.6557	21.3471	NaN	21.697	6	6	6	65.4	65.4	65.4	8.85	0	109.73	2400100000	29	0.110658	0.964683	-0.803689	-0.298937
123	A0A0A0MRR7;P09234;Q5TAL2	A0A0A0MRR7;P09234;Q5TAL2	U1 small nuclear ribonucleoprotein C	SNRPC	NaN	21.9053	21.5125	NaN	21.195	21.3231	22.3345	21.6793	2	2	2	15	15	15	19.687	0	7.6859	233520000	9	0.110455	0.964565	0.559268	0.298438
2535	Q6UQ28;F5GWJ4;A0A0A0MTK4;X6R674	Q6UQ28	Placenta-expressed transcript 1 protein	PLET1	17.6122	NaN	23.4833	22.9205	19.9535	19.9111	18.0016	17.2427	27	27	27	17.8	17.8	17.8	222.53	0	185.31	6325200000	73	0.110202	0.964692	0.585385	0.297816
246	A0A1C7CYX1;A0A0A0MSU2;Q6PJG2;H7C1L3	A0A1C7CYX1;A0A0A0MSU2;Q6PJG2	ELM2 and SANT domain-containing protein 1	ELMSAN1	NaN	NaN	17.8324	17.7521	20.7861	19.983	21.3723	20.4662	16	16	16	23.5	23.5	23.5	120.73	0	38.675	556540000	34	0.109718	0.96508	0.307562	0.296628
3078	Q99735	Q99735	Microsomal glutathione S-transferase 2	MGST2	25.995	25.9052	NaN	NaN	23.3818	23.112	21.9417	20.7797	2	2	2	10.9	10.9	10.9	16.62	0.0010642	4.2646	563910000	7	0.109566	0.96474	0.838641	0.296253
2866	Q8WWM7;H3BUF6;H3BSK9	Q8WWM7;H3BUF6	Ataxin-2-like protein	ATXN2L	NaN	NaN	NaN	NaN	16.1112	18.5283	18.3545	17.3619	4	4	4	5.4	5.4	5.4	113.37	0	5.3412	39482000	11	0.109551	0.964178	-0.274405	-0.296217
1735	P40429;M0QYS1;Q8J015;Q6NVV1;M0QZU1;A0A096LPE0	P40429;M0QYS1;Q8J015	60S ribosomal protein L13a	RPL13A;RPL13a	30.5128	30.6615	30.2238	28.9926	25.6674	25.2618	24.9189	23.8458	24	24	24	63.5	63.5	63.5	23.577	0	136.7	59653000000	121	0.109324	0.964207	0.640297	0.295659
1194	O43747	O43747	AP-1 complex subunit gamma-1	AP1G1	20.1983	21.1315	NaN	NaN	19.3578	19.8105	19.6708	18.3434	6	6	6	6.7	6.7	6.7	91.35	0	6.3156	360840000	15	0.109031	0.964424	0.570654	0.294937
2330	Q16666;A0A0A0MRB1;H3BM18;X6RHM1;H3BR88;H3BR65;H3BVE6;X6RHR0;H0Y8A3;Q6K0P9	Q16666	Gamma-interferon-inducible protein 16	IFI16	NaN	18.4751	22.6079	20.4667	20.244	21.0116	19.91	18.6831	18	18	16	17.2	17.2	13.5	142.98	0	60.114	897100000	39	0.109022	0.963837	0.368464	0.294915
2337	Q1ED39;H3BPL4;H3BMC9;H3BNU8	Q1ED39	Lysine-rich nucleolar protein 1	KNOP1	20.5344	22.2296	22.362	20.8911	18.7219	NaN	17.9564	16.7312	11	11	11	36.9	36.9	36.9	51.588	0	48.425	403870000	15	0.108248	0.96578	0.474437	0.29301
3350	Q9NVN8	Q9NVN8	Guanine nucleotide-binding protein-like 3-like protein	GNL3L	24.5098	24.3917	23.0202	21.5857	18.5639	18.0892	17.6601	16.8906	14	14	14	30.2	30.2	30.2	65.572	0	49.473	1900500000	31	0.108221	0.965192	0.699214	0.292943
2747	Q8N9T8;H0YFD2;F8WFC1	Q8N9T8	Protein KRI1 homolog	KRI1	23.4551	23.6968	24.6865	21.9733	21.2427	20.9032	17.2195	17.6018	10	10	10	15.8	15.8	15.8	82.597	0	103.33	2217300000	53	0.107657	0.965897	0.607167	0.291552
1521	P14625;Q96GW1;A0A1W2PRR1;Q58FF3;H0YIV0;F8W026	P14625	Endoplasmin	HSP90B1	21.2796	21.359	NaN	16.669	20.3692	20.9806	19.2344	17.8863	28	26	26	40.2	38.5	38.5	92.468	0	90.109	1174300000	53	0.107618	0.965368	0.406593	0.291455
1107	O14578;H7BYJ3	O14578;H7BYJ3	Citron Rho-interacting kinase	CIT	NaN	19.4613	19.8873	19.4769	17.8402	18.1863	16.3423	NaN	17	17	17	9.5	9.5	9.5	231.43	0	27.641	566780000	23	0.107133	0.965855	-0.32011	-0.29026
3509	Q9UL25	Q9UL25	Ras-related protein Rab-21	RAB21	23.7266	23.7988	NaN	NaN	17.9649	19.5382	16.8801	NaN	9	9	9	48.4	48.4	48.4	24.347	0	75.509	488140000	15	0.107048	0.965505	0.743437	0.290049
3357	Q9NW13;C9JAA9;C9JE21;H7C5G8	Q9NW13	RNA-binding protein 28	RBM28	23.5464	23.0382	23.9485	23.24	22.076	21.7795	18.8558	18.5321	29	29	29	37.9	37.9	37.9	85.737	0	92.096	4541500000	112	0.106771	0.965725	0.459258	0.289365
602	E7EQR4;P15311	E7EQR4;P15311	Ezrin	EZR	20.9921	21.6556	20.1779	21.0296	23.5757	24.1638	22.6785	21.7683	31	21	19	47.1	33.1	31.7	69.371	0	68.105	4480000000	93	0.106096	0.966451	-0.298259	-0.287699
852	H0Y7Z9;H0Y6Z7;P10586;H0Y380;H0Y4H1;Q3KPI9;G8JL96;F5GWR7;A0A0A0MR60;P23468;Q13332	H0Y7Z9;H0Y6Z7;P10586;H0Y380;H0Y4H1;Q3KPI9;G8JL96;F5GWR7;A0A0A0MR60;P23468;Q13332	Receptor-type tyrosine-protein phosphatase F;Protein-tyrosine-phosphatase;Receptor-type tyrosine-protein phosphatase delta;Receptor-type tyrosine-protein phosphatase S	PTPRF;PTPRD;PTPRS	NaN	NaN	NaN	NaN	21.7079	21.7239	22.2336	21.1874	3	3	3	2.6	2.6	2.6	150.35	0.0013427	3.5427	1270100000	2	0.106071	0.965958	0.6233	0.287635
2276	Q15233;H7C367;C9JYS8;C9IZL7;C9J4X2;A0A0U1RQF9	Q15233;H7C367	Non-POU domain-containing octamer-binding protein	NONO	22.1238	23.0084	25.7203	23.3884	25.0688	24.7322	23.0237	23.7479	37	35	32	63.7	61.6	58.6	54.231	0	323.31	21077000000	155	0.105865	0.96592	0.26492	0.287127
3280	Q9HCS7	Q9HCS7	Pre-mRNA-splicing factor SYF1	XAB2	20.5826	20.3826	23.6586	22.1499	17.6908	18.2291	21.2195	20.7069	19	19	19	22.8	22.8	22.8	100.01	0	67.148	1300400000	38	0.105514	0.965972	0.420763	0.28626
176	A0A0C4DGS9;Q9Y6K0	A0A0C4DGS9;Q9Y6K0	Choline/ethanolaminephosphotransferase 1	CEPT1	NaN	22.9187	NaN	NaN	21.5524	22.0083	22.0107	19.3397	2	2	2	7.1	7.1	7.1	31.293	0.0025086	2.6904	129350000	7	0.105323	0.965555	-0.616004	-0.285785
1615	P24855	P24855	Deoxyribonuclease-1	DNASE1	21.8767	21.488	18.8783	19.1045	21.6558	21.5937	19.3208	18.2423	7	7	7	8.8	8.8	8.8	93.288	0	15.91	535520000	25	0.104438	0.966538	0.325755	0.283594
802	G3V1C3;Q9BZZ5;E9PQK6;H0YER7	G3V1C3;Q9BZZ5	Apoptosis inhibitor 5	API5	23.8545	22.3855	NaN	NaN	21.3867	21.435	22.9099	22.083	11	11	10	16.8	16.8	15.5	83.351	0	22.159	1277100000	33	0.10402	0.96679	0.645609	0.282558
306	A0A2R8YFA9;O94851;E9PNC3;E9PKI3;E9PKW5;E9PJB0;E9PRE0;E9PL42	A0A2R8YFA9;O94851	Protein-methionine sulfoxide oxidase MICAL2	MICAL2	22.5938	22.951	20.5349	18.4846	17.7585	18.4109	16.2493	14.8241	19	19	17	10.7	10.7	9.8	219.06	0	93.741	2823700000	41	0.103865	0.966798	0.616467	0.282174
1490	P11233;H7C3P7;C9JPE8	P11233;H7C3P7	Ras-related protein Ral-A	RALA	23.4718	24.6	NaN	NaN	22.0855	22.2769	20.8786	19.586	13	13	9	50	50	26.7	23.567	0	131.47	5457400000	63	0.103752	0.966531	0.626325	0.281894
3446	Q9UBW7;A0A087X151	Q9UBW7	Zinc finger MYM-type protein 2	ZMYM2	25.3906	24.6509	NaN	NaN	NaN	NaN	19.8993	18.0736	11	11	11	12.1	12.1	12.1	154.91	0	16.02	7957100000	11	0.103261	0.967209	0.812363	0.280677
2956	Q96CD2;C9JJT5;C9JMN9	Q96CD2	Phosphopantothenoylcysteine decarboxylase	PPCDC	26.3147	25.3978	18.5323	17.3311	24.7333	25.0994	21.966	20.8394	14	14	12	14	14	11.7	108.86	0	38.404	7879900000	86	0.103075	0.966894	0.719682	0.280215
2129	Q12996;E9PLP8;E9PJ06;H0YE74	Q12996;E9PLP8	Cleavage stimulation factor subunit 3	CSTF3	NaN	NaN	NaN	NaN	19.405	18.6657	22.5865	21.8337	12	12	12	21.3	21.3	21.3	82.921	0	38.697	437510000	20	0.102923	0.966726	-0.552613	-0.279837
226	A0A0U1RRM6;Q8N8S7;A0A0U1RQP7;K7EMD8;D6R9R1;E5RK70	A0A0U1RRM6;Q8N8S7	Protein enabled homolog	ENAH	19.5442	19.2678	20.7193	20.3487	17.9753	20.5249	NaN	NaN	18	18	4	14.4	14.4	3	164.39	0	76.77	842250000	23	0.102784	0.966467	-0.418306	-0.279492
1047	M0QYH2;Q96T60;M0R3C8;A0A0D9SFL2;A0A0D9SFD6;M0QYI1	M0QYH2;Q96T60;M0R3C8;A0A0D9SFL2;A0A0D9SFD6	Bifunctional polynucleotide phosphatase/kinase;Polynucleotide 3-phosphatase;Polynucleotide 5-hydroxyl-kinase	PNKP	NaN	NaN	NaN	NaN	20.3146	20.4995	20.6765	19.9703	6	6	6	16.7	16.7	16.7	53.64	0	13.925	164690000	12	0.102652	0.966242	-0.456243	-0.279163
2479	Q68DW7;Q8WVM7;B1AMT4	Q68DW7;Q8WVM7	Cohesin subunit SA-1	DKFZp781D1416;STAG1	NaN	NaN	NaN	NaN	19.7943	19.525	19.5026	17.3773	4	4	3	4.1	4.1	3.4	115.01	0	4.7509	133990000	9	0.10227	0.966685	0.39334	0.278213
3353	Q9NVU7;E7EW05;F8W8T7;D6RC74;D6RIR5	Q9NVU7;E7EW05	Protein SDA1 homolog	SDAD1	25.6836	25.5384	25.4458	24.0759	22.7798	20.4977	18.6938	20.1636	23	23	23	29.8	29.8	29.8	79.87	0	151.48	7197300000	76	0.101895	0.966837	0.581898	0.277281
641	Q14DU5;E9PF63;O75116	Q14DU5;E9PF63;O75116	Rho-associated protein kinase 2	ROCK2	NaN	NaN	NaN	NaN	19.2102	19.2441	17.4425	15.9629	4	4	4	7	7	7	82.148	0.0022457	2.9352	403810000	3	0.101642	0.9668	0.260964	0.276652
3368	Q9NX47	Q9NX47	E3 ubiquitin-protein ligase MARCH5	2005-03-01	23.1248	22.6404	NaN	NaN	18.9813	19.527	16.0888	NaN	4	4	4	22.3	22.3	22.3	31.231	0	9.6132	379200000	9	0.10121	0.967136	0.620497	0.275576
1759	P45880;A0A0A0MR02;Q5JSD2;Q5JSD1;A2A3S1	P45880;A0A0A0MR02;Q5JSD2;Q5JSD1	Voltage-dependent anion-selective channel protein 2	VDAC2	28.3606	27.9756	21.8358	20.6664	27.5588	27.7997	25.1312	23.9433	22	22	22	74.1	74.1	74.1	31.566	0	323.31	30367000000	209	0.100722	0.967616	0.625334	0.27436
2058	Q02878;F8VZ45;U3KQR5;F8VR69;F8VZA3;F8VU16;F8VWR1	Q02878	60S ribosomal protein L6	RPL6	31.6672	32.0401	31.6186	30.4971	27.1388	27.041	26.5764	25.1489	33	33	33	63.9	63.9	63.9	32.728	0	323.31	215720000000	439	0.0993779	0.970231	0.568499	0.271008
2447	Q5TEC6	Q5TEC6	Histone H3	HIST2H3PS2	21.2042	22.3919	NaN	NaN	NaN	NaN	19.0523	17.8557	14	3	3	19.3	7.3	7.3	44.107	0	9.3001	130510000	5	0.0992678	0.969892	0.531957	0.270733
1540	P16435;H0Y4R2;E7EMD0;C9JU80	P16435;H0Y4R2;E7EMD0	NADPH--cytochrome P450 reductase	POR	24.9156	23.9074	18.9108	17.5837	22.4811	22.6837	21.5239	21.6541	19	19	16	32.1	32.1	28.4	76.689	0	62.135	3549400000	81	0.0992574	0.969312	0.500657	0.270707
262	A0A1W2PRL9;Q5T6F6;A0A1W2PPZ5;P23193;E5RJ93;E5RIS7;Q5JRI7;A0A0A0MT58;Q15560	A0A1W2PRL9;Q5T6F6		NR5A1	NaN	NaN	NaN	NaN	17.0026	16.9366	18.9409	17.8411	16	4	3	26.5	6.4	4.6	79.775	0	4.8451	34947000	6	0.0991188	0.96906	0.20527	0.270361
1290	O75909;G3V235;G3V2Q3;G3V5E1	O75909;G3V235;G3V2Q3;G3V5E1	Cyclin-K	CCNK	NaN	NaN	NaN	NaN	19.9451	19.78	19.6045	18.8326	2	2	2	7.4	7.4	7.4	64.239	0.0010688	4.3352	63474000	9	0.0985102	0.969353	-0.203897	-0.26884
2256	Q15019;B5MCX3;C9J2Q4;C9J938;C9JB25;C9IY94;C9IZU3;H7C310;C9JQJ4;H7C2Y0;B5MD47;C9JZI2;A0A1B0GXJ2;C9JFT1;F8WB65;C9JT15;C9JSE7	Q15019;B5MCX3;C9J2Q4;C9J938;C9JB25	Septin-2	2002-09-01	NaN	NaN	NaN	20.1263	24.2302	24.5071	24.6352	23.7642	15	15	15	56.8	56.8	56.8	41.487	0	94.617	2785000000	74	0.0974974	0.970722	-0.735173	-0.266306
3391	Q9NZB2;A0A0C4DG79;A0A0C4DH52;F8W881;Q5T035;Q9NX05	Q9NZB2;A0A0C4DG79	Constitutive coactivator of PPAR-gamma-like protein 1	FAM120A	18.9221	18.3776	20.9876	20.6725	NaN	NaN	17.6906	NaN	16	16	16	20.4	20.4	20.4	121.89	0	81.05	709710000	32	0.0973827	0.970507	0.396973	0.266019
705	F5GX39;Q15363;E7EQ72	F5GX39;Q15363;E7EQ72	Transmembrane emp24 domain-containing protein 2	TMED2	23.8501	25.07	NaN	NaN	22.5724	22.1749	21.9368	20.2005	4	4	4	37.1	37.1	37.1	13.631	0	19.045	581690000	14	0.097098	0.970754	0.717733	0.265306
2082	Q07092;A6NCT7;H7C3F0;H7BY97	Q07092;A6NCT7	Collagen alpha-1(XVI) chain	COL16A1	NaN	NaN	20.6175	20.5751	17.8955	17.9661	NaN	NaN	5	5	5	3.7	3.7	3.7	157.75	0	16.415	249600000	10	0.0968751	0.97044	0.403914	0.264747
1837	P51572;A0A2R8Y5M6;C9JQ75;C9J0M4;C9JMD7;C9JSP1;C9JM14	P51572;A0A2R8Y5M6;C9JQ75;C9J0M4;C9JMD7;C9JSP1	B-cell receptor-associated protein 31	BCAP31	25.7467	26.6584	22.5141	21.0509	22.0039	22.1175	21.9813	20.6749	13	13	13	40.2	40.2	40.2	27.991	0	71.603	4077800000	43	0.0968074	0.96994	0.436099	0.264577
1098	O00592	O00592	Podocalyxin	PODXL	21.7056	21.802	NaN	17.0131	20.307	20.4676	18.9772	16.1922	8	8	8	14.5	14.5	14.5	58.635	0	44.461	3079600000	39	0.0966637	0.969825	0.466256	0.264217
494	C9JJ47;Q8N2H3	C9JJ47		AP2M1	NaN	19.8784	20.2852	15.9368	20.3575	20.3917	NaN	16.1575	21	9	4	21.5	10.8	5.1	117.3	0	16.612	306810000	14	0.0952438	0.972638	0.423059	0.260653
[truncated: 387 more rows]

## Sheet: FAM111A IP - WCE
id	Protein IDs	Majority protein IDs	Protein names	Gene names	iBAQ IP#1	iBAQ IgG#1	iBAQ IP#2	iBAQ IgG#2	iBAQ IP#3	iBAQ IgG#3	Peptides	Razor + unique peptides	Unique peptides	Sequence coverage [%]	Unique + razor sequence coverage [%]	Unique sequence coverage [%]	Mol. weight [kDa]	Q-value	Score	Intensity	MS/MS count	-Log Student's T-test p-value IP_IgG	Student's T-test q-value IP_IgG	Student's T-test Difference IP_IgG	Student's T-test Test statistic IP_IgG
[truncated: 1,773 more rows]
