# Supplementary material for: FAM111A regulates replication origin activation and cell fitness
Source: Life Sci Alliance. 2023 Oct 4;6(12):e202302111. doi: 10.26508/lsa.202302111 (PMC10551639; doi:10.26508/lsa.202302111)
Supplement: Supplementary file 9 [file LSA-2023-02111_TableS2.xlsx]

## Sheet: Sheet2
Majority protein IDs	Protein names	Gene names	Fasta headers	Unique peptides	-TET_1	-TET_2	-TET_3	+TET_1	+TET_2	+TET_3	+TET+ZVAD_1	+TET+ZVAD_2	+TET+ZVAD_3
A0A096LP01		LINC00493	sp|A0A096LP01|SIM26_HUMAN Small integral membrane protein 26 OS=Homo sapiens OX=9606 GN=SMIM26 PE=3 SV=1	1	20905	23456	23360	17982	12468	16231	13640	17205	17815
P0DPI2;A0A0B4J2D5			sp|P0DPI2|GAL3A_HUMAN Glutamine amidotransferase-like class 1 domain-containing protein 3A, mitochondrial OS=Homo sapiens OX=9606 GN=GATD3A PE=1 SV=1;sp|A0A0B4J2D5|GAL3B_HUMAN Glutamine amidotransferase-like class 1 domain-containing protein 3B, mitochondr	12	2942300	2555500	2843600	3257000	2546000	2514400	2459000	2457300	2642800
A0A0U1RRE5			sp|A0A0U1RRE5|NBDY_HUMAN Negative regulator of P-body association OS=Homo sapiens OX=9606 GN=NBDY PE=1 SV=1	1	16994	11746	16437	20973	0	17543	18294	14247	23752
A0A0U1RRI6;P0DPI3;A0A0U1RR11			sp|A0A0U1RRI6|CENL3_HUMAN Centromere protein V-like protein 3 OS=Homo sapiens OX=9606 GN=CENPVL3 PE=3 SV=1;sp|P0DPI3|CENL2_HUMAN Centromere protein V-like protein 2 OS=Homo sapiens OX=9606 GN=CENPVL2 PE=3 SV=1;sp|A0A0U1RR11|CENL1_HUMAN Centromere protein V	3	29166	26179	33097	29067	33812	36766	23356	31544	31882
A0A1B0GTU1			sp|A0A1B0GTU1|ZC11B_HUMAN Zinc finger CCCH domain-containing protein 11B OS=Homo sapiens OX=9606 GN=ZC3H11B PE=4 SV=1	1	6799.2	6628.7	10950	8861	8019.9	7336.2	1816.9	7115.4	9332.9
A0A1B0GVS7			sp|A0A1B0GVS7|MDFI2_HUMAN MyoD family inhibitor domain-containing protein 2 OS=Homo sapiens OX=9606 GN=MDFIC2 PE=2 SV=1	1	2175.1	0	7742.4	5346.9	6480.2	3810.4	0	10043	4173.5
A0AV96	RNA-binding protein 47	RBM47	sp|A0AV96|RBM47_HUMAN RNA-binding protein 47 OS=Homo sapiens OX=9606 GN=RBM47 PE=1 SV=2	3	6672.3	4869.2	6313	0	0	2727.1	3766.3	3018.9	0
A0AVF1	Intraflagellar transport protein 56	TTC26	sp|A0AVF1|IFT56_HUMAN Intraflagellar transport protein 56 OS=Homo sapiens OX=9606 GN=TTC26 PE=2 SV=1	8	306790	239690	307110	303850	278700	272880	269850	292420	352670
A0AVI2	Fer-1-like protein 5	FER1L5	sp|A0AVI2|FR1L5_HUMAN Fer-1-like protein 5 OS=Homo sapiens OX=9606 GN=FER1L5 PE=2 SV=3	1	111780	95961	116310	127530	99562	114060	115420	112710	115350
A0AVT1	Ubiquitin-like modifier-activating enzyme 6	UBA6	sp|A0AVT1|UBA6_HUMAN Ubiquitin-like modifier-activating enzyme 6 OS=Homo sapiens OX=9606 GN=UBA6 PE=1 SV=1	45	9380500	9315700	10282000	9433800	9009100	8771700	9187700	9544800	9716400
A0FGR8	Extended synaptotagmin-2	ESYT2	sp|A0FGR8|ESYT2_HUMAN Extended synaptotagmin-2 OS=Homo sapiens OX=9606 GN=ESYT2 PE=1 SV=1	16	1043900	918880	1002900	1047600	884840	881530	871500	876480	1047600
A0JLT2	Mediator of RNA polymerase II transcription subunit 19	MED19	sp|A0JLT2|MED19_HUMAN Mediator of RNA polymerase II transcription subunit 19 OS=Homo sapiens OX=9606 GN=MED19 PE=1 SV=2	5	77852	74484	87686	77054	90998	80957	90909	72955	88220
A0JNW5	UHRF1-binding protein 1-like	UHRF1BP1L	sp|A0JNW5|UH1BL_HUMAN UHRF1-binding protein 1-like OS=Homo sapiens OX=9606 GN=UHRF1BP1L PE=1 SV=2	4	121170	122230	148980	127330	104240	132370	92923	118700	132430
A0MZ66	Shootin-1	KIAA1598	sp|A0MZ66|SHOT1_HUMAN Shootin-1 OS=Homo sapiens OX=9606 GN=SHTN1 PE=1 SV=4	25	1660500	1445300	1773700	1608900	1506800	1590900	1579100	1359200	1670100
A0PJW6	Transmembrane protein 223	TMEM223	sp|A0PJW6|TM223_HUMAN Transmembrane protein 223 OS=Homo sapiens OX=9606 GN=TMEM223 PE=1 SV=1	3	336570	281540	391630	263870	226650	291070	258600	253230	247510
A0PK00	Transmembrane protein 120B	TMEM120B	sp|A0PK00|T120B_HUMAN Transmembrane protein 120B OS=Homo sapiens OX=9606 GN=TMEM120B PE=1 SV=1	1	7113.1	8309.2	6461.2	14154	10434	11852	12576	1886.1	6629.3
A1A4S6	Rho GTPase-activating protein 10	ARHGAP10	sp|A1A4S6|RHG10_HUMAN Rho GTPase-activating protein 10 OS=Homo sapiens OX=9606 GN=ARHGAP10 PE=1 SV=1	11	298620	269220	303830	333770	272230	223990	291470	316840	306150
A1L020	RNA-binding protein MEX3A	MEX3A	sp|A1L020|MEX3A_HUMAN RNA-binding protein MEX3A OS=Homo sapiens OX=9606 GN=MEX3A PE=1 SV=1	3	37566	28424	33649	33447	33476	21715	26988	27937	28344
A1L0T0	Acetolactate synthase-like protein	ILVBL	sp|A1L0T0|HACL2_HUMAN 2-hydroxyacyl-CoA lyase 2 OS=Homo sapiens OX=9606 GN=ILVBL PE=1 SV=2	20	2318800	2132300	2389600	2104900	1791800	2050100	1794700	1933300	2039100
A1L390	Pleckstrin homology domain-containing family G member 3	PLEKHG3	sp|A1L390|PKHG3_HUMAN Pleckstrin homology domain-containing family G member 3 OS=Homo sapiens OX=9606 GN=PLEKHG3 PE=1 SV=1	25	1348400	1051800	1152000	1072100	884660	894340	919540	983330	984650
A1L3X0	Elongation of very long chain fatty acids protein 7	ELOVL7	sp|A1L3X0|ELOV7_HUMAN Elongation of very long chain fatty acids protein 7 OS=Homo sapiens OX=9606 GN=ELOVL7 PE=1 SV=1	2	186480	201690	287080	214930	216350	175410	175160	232490	220490
A1X283	SH3 and PX domain-containing protein 2B	SH3PXD2B	sp|A1X283|SPD2B_HUMAN SH3 and PX domain-containing protein 2B OS=Homo sapiens OX=9606 GN=SH3PXD2B PE=1 SV=3	24	1558500	1247500	1680300	1518600	1378200	1343000	1136400	1433800	1490400
A2RRP1	Neuroblastoma-amplified sequence	NBAS	sp|A2RRP1|NBAS_HUMAN Neuroblastoma-amplified sequence OS=Homo sapiens OX=9606 GN=NBAS PE=1 SV=2	40	1259000	1047500	1307300	1091900	993130	995620	978200	999200	1093700
A2RTX5	Probable threonine--tRNA ligase 2, cytoplasmic	TARSL2	sp|A2RTX5|SYTC2_HUMAN Threonine--tRNA ligase 2, cytoplasmic OS=Homo sapiens OX=9606 GN=TARS3 PE=1 SV=1	17	701160	607000	663240	677670	607190	648820	619550	650910	671890
A2RU67	Uncharacterized protein KIAA1467	KIAA1467	sp|A2RU67|F234B_HUMAN Protein FAM234B OS=Homo sapiens OX=9606 GN=FAM234B PE=1 SV=1	3	51941	47544	67953	58626	52139	54895	48551	55723	56560
A2RUC4	tRNA wybutosine-synthesizing protein 5	TYW5	sp|A2RUC4|TYW5_HUMAN tRNA wybutosine-synthesizing protein 5 OS=Homo sapiens OX=9606 GN=TYW5 PE=1 SV=1	6	122000	98126	137390	127660	107260	107470	92217	110150	105940
A2VDF0	Fucose mutarotase	FUOM	sp|A2VDF0|FUCM_HUMAN Fucose mutarotase OS=Homo sapiens OX=9606 GN=FUOM PE=1 SV=2	2	119610	146330	143090	146980	182180	148290	108250	185770	221290
A3KMH1	von Willebrand factor A domain-containing protein 8	VWA8	sp|A3KMH1|VWA8_HUMAN von Willebrand factor A domain-containing protein 8 OS=Homo sapiens OX=9606 GN=VWA8 PE=1 SV=2	43	1329400	1130700	1377700	1291500	1128900	1134900	1170300	1172000	1274800
A3KN83	Protein strawberry notch homolog 1	SBNO1	sp|A3KN83|SBNO1_HUMAN Protein strawberry notch homolog 1 OS=Homo sapiens OX=9606 GN=SBNO1 PE=1 SV=1	32	1405900	1371400	1610800	1332100	1347500	1294400	1213300	1477100	1864400
A4D1E9	GTP-binding protein 10	GTPBP10	sp|A4D1E9|GTPBA_HUMAN GTP-binding protein 10 OS=Homo sapiens OX=9606 GN=GTPBP10 PE=1 SV=1	15	1476400	1240600	1701800	1583600	1408800	1590400	1314000	1551300	1614100
A4D1P6	WD repeat-containing protein 91	WDR91	sp|A4D1P6|WDR91_HUMAN WD repeat-containing protein 91 OS=Homo sapiens OX=9606 GN=WDR91 PE=1 SV=2	5	75646	86792	140420	105110	80274	97722	100620	116160	117810
A4D1U4	Protein LCHN	LCHN	sp|A4D1U4|DEN11_HUMAN DENN domain-containing protein 11 OS=Homo sapiens OX=9606 GN=DENND11 PE=1 SV=1	2	105260	84318	107260	79269	80682	74180	86546	74912	76410
A4D2B0	Metallo-beta-lactamase domain-containing protein 1	MBLAC1	sp|A4D2B0|MBLC1_HUMAN Metallo-beta-lactamase domain-containing protein 1 OS=Homo sapiens OX=9606 GN=MBLAC1 PE=1 SV=1	5	37475	34279	41269	37486	37501	29091	36072	31266	42646
A5D8V6	Vacuolar protein sorting-associated protein 37C	VPS37C	sp|A5D8V6|VP37C_HUMAN Vacuolar protein sorting-associated protein 37C OS=Homo sapiens OX=9606 GN=VPS37C PE=1 SV=2	3	169260	142610	208560	178970	109290	152220	131550	160060	197120
A5PLL7	Transmembrane protein 189	TMEM189	sp|A5PLL7|PDES1_HUMAN Plasmanylethanolamine desaturase OS=Homo sapiens OX=9606 GN=PEDS1 PE=1 SV=3	3	108770	105300	99058	70248	123330	91447	103420	87796	135510
A5PLN9	Trafficking protein particle complex subunit 13	TRAPPC13	sp|A5PLN9|TPC13_HUMAN Trafficking protein particle complex subunit 13 OS=Homo sapiens OX=9606 GN=TRAPPC13 PE=1 SV=2	8	263630	286080	335090	311780	282460	318640	198800	184690	278170
A5YKK6	CCR4-NOT transcription complex subunit 1	CNOT1	sp|A5YKK6|CNOT1_HUMAN CCR4-NOT transcription complex subunit 1 OS=Homo sapiens OX=9606 GN=CNOT1 PE=1 SV=2	72	6627300	5979400	7057200	6389900	5397000	5783100	5834500	6140700	6270300
A6NCE7;Q9GZQ8;Q9H492	Microtubule-associated proteins 1A/1B light chain 3 beta 2;Microtubule-associated proteins 1A/1B light chain 3B;Microtubule-associated proteins 1A/1B light chain 3A	MAP1LC3B2;MAP1LC3B;MAP1LC3A	sp|A6NCE7|MP3B2_HUMAN Microtubule-associated proteins 1A/1B light chain 3 beta 2 OS=Homo sapiens OX=9606 GN=MAP1LC3B2 PE=2 SV=1;sp|Q9GZQ8|MLP3B_HUMAN Microtubule-associated proteins 1A/1B light chain 3B OS=Homo sapiens OX=9606 GN=MAP1LC3B PE=1 SV=3;sp|Q9H4	2	666140	555950	633670	708660	392420	543820	494760	507930	590530
A6ND36	Protein FAM83G	FAM83G	sp|A6ND36|FA83G_HUMAN Protein FAM83G OS=Homo sapiens OX=9606 GN=FAM83G PE=1 SV=2	14	606020	602360	664060	744040	819460	789330	671980	897200	842760
A6NDB9	Paralemmin-3	PALM3	sp|A6NDB9|PALM3_HUMAN Paralemmin-3 OS=Homo sapiens OX=9606 GN=PALM3 PE=1 SV=2	12	316260	371790	366290	302200	278370	288130	247190	217010	236520
A6NDG6	Phosphoglycolate phosphatase	PGP	sp|A6NDG6|PGP_HUMAN Glycerol-3-phosphate phosphatase OS=Homo sapiens OX=9606 GN=PGP PE=1 SV=1	10	693090	582890	784400	725290	683660	729040	614250	698650	663750
A6NDU8	UPF0600 protein C5orf51	C5orf51	sp|A6NDU8|CE051_HUMAN UPF0600 protein C5orf51 OS=Homo sapiens OX=9606 GN=C5orf51 PE=1 SV=1	12	1243000	1037800	1196400	1225800	849700	1008500	1020700	1078700	1168900
A6NED2	RCC1 domain-containing protein 1	RCCD1	sp|A6NED2|RCCD1_HUMAN RCC1 domain-containing protein 1 OS=Homo sapiens OX=9606 GN=RCCD1 PE=1 SV=1	4	31853	21469	36857	40609	30137	36462	25472	27769	25477
A6NES4	Maestro heat-like repeat-containing protein family member 2A	MROH2A	sp|A6NES4|MRO2A_HUMAN Maestro heat-like repeat-containing protein family member 2A OS=Homo sapiens OX=9606 GN=MROH2A PE=4 SV=4	2	433730	341740	373460	459350	438480	379150	346430	504350	510970
A6NFA1	Metalloprotease TIKI2	TRABD2B	sp|A6NFA1|TIKI2_HUMAN Metalloprotease TIKI2 OS=Homo sapiens OX=9606 GN=TRABD2B PE=1 SV=2	1	10560	15484	11111	5370.1	5351	8207	9638.3	4369	8704.8
A6NFI3	Zinc finger protein 316	ZNF316	sp|A6NFI3|ZN316_HUMAN Zinc finger protein 316 OS=Homo sapiens OX=9606 GN=ZNF316 PE=1 SV=1	8	224810	221570	243980	210090	238710	227190	204150	200370	201740
A6NFQ2	TRPM8 channel-associated factor 2	TCAF2	sp|A6NFQ2|TCAF2_HUMAN TRPM8 channel-associated factor 2 OS=Homo sapiens OX=9606 GN=TCAF2 PE=1 SV=2	2	27162	17292	21039	17392	13400	24181	16217	12861	18200
A6NHL2	Tubulin alpha chain-like 3	TUBAL3	sp|A6NHL2|TBAL3_HUMAN Tubulin alpha chain-like 3 OS=Homo sapiens OX=9606 GN=TUBAL3 PE=1 SV=2	1	10526	0	10654	7901.3	8500.4	4404.3	1812.8	3272.4	9213.2
A6NHQ2	rRNA/tRNA 2-O-methyltransferase fibrillarin-like protein 1	FBLL1	sp|A6NHQ2|FBLL1_HUMAN rRNA/tRNA 2-O-methyltransferase fibrillarin-like protein 1 OS=Homo sapiens OX=9606 GN=FBLL1 PE=3 SV=2	1	64520	74824	91060	79589	73166	97366	50368	79944	79484
A6NHR9	Structural maintenance of chromosomes flexible hinge domain-containing protein 1	SMCHD1	sp|A6NHR9|SMHD1_HUMAN Structural maintenance of chromosomes flexible hinge domain-containing protein 1 OS=Homo sapiens OX=9606 GN=SMCHD1 PE=1 SV=2	89	12922000	11911000	13931000	13310000	11384000	12242000	11699000	12208000	13093000
A6NHX0	GATS-like protein 2	GATSL2	sp|A6NHX0|CAST2_HUMAN Cytosolic arginine sensor for mTORC1 subunit 2 OS=Homo sapiens OX=9606 GN=CASTOR2 PE=1 SV=3	5	304190	331060	325620	289490	237970	242920	257710	272500	262540
A6NIH7	Protein unc-119 homolog B	UNC119B	sp|A6NIH7|U119B_HUMAN Protein unc-119 homolog B OS=Homo sapiens OX=9606 GN=UNC119B PE=1 SV=1	8	302700	259950	371160	336090	300920	361000	285930	279080	305690
A6NJ78	Probable methyltransferase-like protein 15	METTL15	sp|A6NJ78|MET15_HUMAN 12S rRNA N4-methylcytidine (m4C) methyltransferase OS=Homo sapiens OX=9606 GN=METTL15 PE=1 SV=1	10	639870	561880	684380	612340	502960	502970	526910	562480	547410
A6NJG6	Arginine-fifty homeobox	ARGFX	sp|A6NJG6|ARGFX_HUMAN Arginine-fifty homeobox OS=Homo sapiens OX=9606 GN=ARGFX PE=2 SV=1	1	7420.2	10104	19737	16323	10424	12439	6303.7	17217	20214
Q01534;P0CW01;P0CV98;A6NKD2;P0CV99	Testis-specific Y-encoded protein 1;Testis-specific Y-encoded protein 10;Testis-specific Y-encoded protein 3;Testis-specific Y-encoded protein 2;Testis-specific Y-encoded protein 4	TSPY1;TSPY10;TSPY3;TSPY2;TSPY4	sp|Q01534|TSPY1_HUMAN Testis-specific Y-encoded protein 1 OS=Homo sapiens OX=9606 GN=TSPY1 PE=1 SV=4;sp|P0CW01|TSPYA_HUMAN Testis-specific Y-encoded protein 10 OS=Homo sapiens OX=9606 GN=TSPY10 PE=1 SV=2;sp|P0CV98|TSPY3_HUMAN Testis-specific Y-encoded prot	1	45846	38244	55257	55248	76986	80967	47192	53411	68275
A6NKD9	Coiled-coil domain-containing protein 85C	CCDC85C	sp|A6NKD9|CC85C_HUMAN Coiled-coil domain-containing protein 85C OS=Homo sapiens OX=9606 GN=CCDC85C PE=1 SV=1	7	301530	301750	359440	283260	282720	299820	245020	240740	307070
A6NKF1	SAC3 domain-containing protein 1	SAC3D1	sp|A6NKF1|SAC31_HUMAN SAC3 domain-containing protein 1 OS=Homo sapiens OX=9606 GN=SAC3D1 PE=1 SV=2	5	163390	168940	201400	149830	131550	167750	156460	153730	156040
P0DN87;P0DN86;Q6NT52;A6NKQ9	Choriogonadotropin subunit beta variant 2;Choriogonadotropin subunit beta variant 1	CGB2;CGB1	sp|P0DN87|CGB7_HUMAN Choriogonadotropin subunit beta 7 OS=Homo sapiens OX=9606 GN=CGB7 PE=2 SV=1;sp|P0DN86|CGB3_HUMAN Choriogonadotropin subunit beta 3 OS=Homo sapiens OX=9606 GN=CGB3 PE=1 SV=1;sp|Q6NT52|CGB2_HUMAN Choriogonadotropin subunit beta variant 2	2	166140	130430	148900	245240	183250	176760	143580	147730	174810
A6NLU0	Ret finger protein-like 4A	RFPL4A	sp|A6NLU0|RFPLA_HUMAN Ret finger protein-like 4A OS=Homo sapiens OX=9606 GN=RFPL4A PE=1 SV=3	1	29353	25791	38570	37634	19970	33588	33038	24616	31447
A6ZKI3;Q17RB0	Protein FAM127A;Protein FAM127C	FAM127A;FAM127C	sp|A6ZKI3|RTL8C_HUMAN Retrotransposon Gag-like protein 8C OS=Homo sapiens OX=9606 GN=RTL8C PE=1 SV=1;sp|Q17RB0|RTL8B_HUMAN Retrotransposon Gag-like protein 8B OS=Homo sapiens OX=9606 GN=RTL8B PE=1 SV=1	2	267290	269190	304380	198270	138950	187820	183500	181420	194470
A7E2V4	Zinc finger SWIM domain-containing protein 8	ZSWIM8	sp|A7E2V4|ZSWM8_HUMAN Zinc finger SWIM domain-containing protein 8 OS=Homo sapiens OX=9606 GN=ZSWIM8 PE=1 SV=1	8	144970	126600	133860	104770	92964	94236	108950	115860	105340
A7KAX9	Rho GTPase-activating protein 32	ARHGAP32	sp|A7KAX9|RHG32_HUMAN Rho GTPase-activating protein 32 OS=Homo sapiens OX=9606 GN=ARHGAP32 PE=1 SV=1	3	29298	24359	27219	26204	27552	21329	17291	39746	30086
A7MCY6	TANK-binding kinase 1-binding protein 1	TBKBP1	sp|A7MCY6|TBKB1_HUMAN TANK-binding kinase 1-binding protein 1 OS=Homo sapiens OX=9606 GN=TBKBP1 PE=1 SV=1	3	41796	45178	60518	31412	26640	36053	25575	19233	33829
A8CG34	Nuclear envelope pore membrane protein POM 121C	POM121C	sp|A8CG34|P121C_HUMAN Nuclear envelope pore membrane protein POM 121C OS=Homo sapiens OX=9606 GN=POM121C PE=1 SV=3	3	557170	484460	638680	531490	472760	541390	442650	506160	532080
A8K0Z3	WAS protein family homolog 1	WASH1	sp|A8K0Z3|WASH1_HUMAN WASH complex subunit 1 OS=Homo sapiens OX=9606 GN=WASHC1 PE=1 SV=2	1	61405	85059	70028	59652	74465	55634	74298	45101	70141
A8MT69	Centromere protein X	STRA13	sp|A8MT69|CENPX_HUMAN Centromere protein X OS=Homo sapiens OX=9606 GN=CENPX PE=1 SV=1	3	84464	102940	96132	96236	25345	90414	76790	74364	90229
A8MUH7;Q5T2W1	Putative PDZ domain-containing protein 1P;Na(+)/H(+) exchange regulatory cofactor NHE-RF3	PDZK1P1;PDZK1	sp|A8MUH7|PDZ1P_HUMAN Putative PDZ domain-containing protein PDZK1P1 OS=Homo sapiens OX=9606 GN=PDZK1P1 PE=5 SV=2;sp|Q5T2W1|NHRF3_HUMAN Na(+)/H(+) exchange regulatory cofactor NHE-RF3 OS=Homo sapiens OX=9606 GN=PDZK1 PE=1 SV=2	2	4585.8	5028.7	9876.9	7896.5	4379.3	1635.6	0	3966.3	5472.7
A8MVW0	Protein FAM171A2	FAM171A2	sp|A8MVW0|F1712_HUMAN Protein FAM171A2 OS=Homo sapiens OX=9606 GN=FAM171A2 PE=1 SV=1	3	17017	16524	17383	11747	9555.7	3553.7	16912	6043.6	8258.3
A8MW92	PHD finger protein 20-like protein 1	PHF20L1	sp|A8MW92|P20L1_HUMAN PHD finger protein 20-like protein 1 OS=Homo sapiens OX=9606 GN=PHF20L1 PE=1 SV=2	14	282810	267000	321340	261750	292930	276640	251490	311270	297890
P62308;A8MWD9	Small nuclear ribonucleoprotein G;Putative small nuclear ribonucleoprotein G-like protein 15	SNRPG;SNRPGP15	sp|P62308|RUXG_HUMAN Small nuclear ribonucleoprotein G OS=Homo sapiens OX=9606 GN=SNRPG PE=1 SV=1;sp|A8MWD9|RUXGL_HUMAN Putative small nuclear ribonucleoprotein G-like protein 15 OS=Homo sapiens OX=9606 GN=SNRPGP15 PE=5 SV=2	2	1966400	1715200	1960200	1638700	1147400	1855100	1746400	1891500	1772700
A8MXV4	Nucleoside diphosphate-linked moiety X motif 19, mitochondrial	NUDT19	sp|A8MXV4|NUD19_HUMAN Nucleoside diphosphate-linked moiety X motif 19 OS=Homo sapiens OX=9606 GN=NUDT19 PE=1 SV=1	10	143390	108790	130290	141990	113730	123510	118640	157530	167470
A9UHW6	MIF4G domain-containing protein	MIF4GD	sp|A9UHW6|MI4GD_HUMAN MIF4G domain-containing protein OS=Homo sapiens OX=9606 GN=MIF4GD PE=1 SV=1	9	487280	398320	497070	470180	353020	392320	393260	416990	411390
B2RTY4	Unconventional myosin-IXa	MYO9A	sp|B2RTY4|MYO9A_HUMAN Unconventional myosin-IXa OS=Homo sapiens OX=9606 GN=MYO9A PE=1 SV=2	11	424100	380740	518430	477210	532710	472560	342260	510730	511630
P0DPB3;B3KU38			sp|P0DPB3|SCHI1_HUMAN Schwannomin-interacting protein 1 OS=Homo sapiens OX=9606 GN=SCHIP1 PE=1 SV=1;sp|B3KU38|IQIP1_HUMAN IQCJ-SCHIP1 readthrough transcript protein OS=Homo sapiens OX=9606 GN=IQCJ-SCHIP1 PE=1 SV=2	4	220640	194920	245740	193970	172060	167030	159550	156130	161030
Q99613;B5ME19	Eukaryotic translation initiation factor 3 subunit C;Eukaryotic translation initiation factor 3 subunit C-like protein	EIF3C;EIF3CL	sp|Q99613|EIF3C_HUMAN Eukaryotic translation initiation factor 3 subunit C OS=Homo sapiens OX=9606 GN=EIF3C PE=1 SV=1;sp|B5ME19|EIFCL_HUMAN Eukaryotic translation initiation factor 3 subunit C-like protein OS=Homo sapiens OX=9606 GN=EIF3CL PE=1 SV=1	37	10279000	9612400	11224000	11415000	10253000	11156000	9160800	10252000	11004000
B7ZAP0	Rab GTPase-activating protein 1-like, isoform 10	RABGAP1L	sp|B7ZAP0|RBG10_HUMAN Rab GTPase-activating protein 1-like, isoform 10 OS=Homo sapiens OX=9606 GN=RABGAP1L PE=1 SV=1	3	1206600	1123600	1166700	1067400	841040	1041300	1044700	791890	837540
P0CG08;B7ZAQ6	Golgi pH regulator B;Golgi pH regulator A	GPR89B;GPR89A	sp|P0CG08|GPHRB_HUMAN Golgi pH regulator B OS=Homo sapiens OX=9606 GN=GPR89B PE=1 SV=1;sp|B7ZAQ6|GPHRA_HUMAN Golgi pH regulator A OS=Homo sapiens OX=9606 GN=GPR89A PE=1 SV=2	4	215440	205580	237670	246980	222100	175950	210390	264560	211910
C4AMC7;Q6VEQ5;A8MWX3	Putative WAS protein family homolog 3;WAS protein family homolog 2;Putative WAS protein family homolog 4	WASH3P;WASH2P;WASH4P	sp|C4AMC7|WASH3_HUMAN Putative WAS protein family homolog 3 OS=Homo sapiens OX=9606 GN=WASH3P PE=1 SV=2;sp|Q6VEQ5|WASH2_HUMAN WAS protein family homolog 2 OS=Homo sapiens OX=9606 GN=WASH2P PE=2 SV=2;sp|A8MWX3|WASH4_HUMAN Putative WAS protein family homolog	2	817690	710580	862470	776120	675870	657910	615550	715880	737050
O43374;C9J798	Ras GTPase-activating protein 4;Putative Ras GTPase-activating protein 4B	RASA4;RASA4B	sp|O43374|RASL2_HUMAN Ras GTPase-activating protein 4 OS=Homo sapiens OX=9606 GN=RASA4 PE=2 SV=2;sp|C9J798|RAS4B_HUMAN Ras GTPase-activating protein 4B OS=Homo sapiens OX=9606 GN=RASA4B PE=3 SV=2	15	518180	458900	562200	383820	246370	336780	291140	294910	318500
C9J7I0	UBAP1-MVB12-associated (UMA)-domain containing protein 1	UMAD1	sp|C9J7I0|UMAD1_HUMAN UBAP1-MVB12-associated (UMA)-domain containing protein 1 OS=Homo sapiens OX=9606 GN=UMAD1 PE=1 SV=2	3	112280	101820	138500	133330	112560	121090	97160	124260	118100
C9JLW8	Protein FAM195B	FAM195B	sp|C9JLW8|MCRI1_HUMAN Mapk-regulated corepressor-interacting protein 1 OS=Homo sapiens OX=9606 GN=MCRIP1 PE=1 SV=1	5	395240	387790	466620	428880	172420	387180	453440	436610	464400
CON__REFSEQ:XP_001252647;CON__A2I7N3			;	1	26248	8099.2	7471.5	27229	11946	21969	42151	87974	80352
CON__ENSEMBL:ENSBTAP00000024146				27	1764500	1749200	2261800	330030	349240	274110	410010	398720	386710
CON__ENSEMBL:ENSBTAP00000024466;CON__ENSEMBL:ENSBTAP00000024462			;	1	14440	9847.3	6977.2	15826	22846	11961	15266	23271	17318
CON__ENSEMBL:ENSBTAP00000025008;Q9H4B7	Tubulin beta-1 chain	TUBB1	;sp|Q9H4B7|TBB1_HUMAN Tubulin beta-1 chain OS=Homo sapiens OX=9606 GN=TUBB1 PE=1 SV=1	1	0	0	0	0	0	2119.4	0	0	0
CON__ENSEMBL:ENSBTAP00000032840				16	927920	819940	839620	546430	570860	598780	621600	538600	573720
CON__ENSEMBL:ENSBTAP00000034412				2	58212	36342	47952	51774	47059	27058	30639	70775	29444
CON__P00735				4	275930	291540	372270	256990	872860	265090	240120	547330	430940
CON__P00761				7	13192000	13046000	15831000	12166000	11563000	9079500	8322800	10687000	12103000
CON__P01030;CON__ENSEMBL:ENSBTAP00000007350			;	4	67881	57431	65023	58684	52210	50279	44152	64306	49621
CON__P01966				5	781330	3244700	2680300	689780	5297600	2590500	901730	9116500	8065400
CON__P02070				1	9172.3	4901.9	8850	11928	9301.6	3797.2	2807.9	15608	11464
CON__P02533;P02533	Keratin, type I cytoskeletal 14	KRT14	;sp|P02533|K1C14_HUMAN Keratin, type I cytoskeletal 14 OS=Homo sapiens OX=9606 GN=KRT14 PE=1 SV=4	1	36094	24734	47383	39844	34314	31754	75161	54902	36954
CON__P02538;P02538;CON__P48668;P48668;CON__P04259	Keratin, type II cytoskeletal 6A;Keratin, type II cytoskeletal 6C	KRT6A;KRT6C	;sp|P02538|K2C6A_HUMAN Keratin, type II cytoskeletal 6A OS=Homo sapiens OX=9606 GN=KRT6A PE=1 SV=3;;sp|P48668|K2C6C_HUMAN Keratin, type II cytoskeletal 6C OS=Homo sapiens OX=9606 GN=KRT6C PE=1 SV=3;	2	160540	161460	187840	203640	169170	184400	238610	293640	181980
CON__P02769				34	7297500	4280100	6050800	6662800	8545200	5256900	4581700	7794100	4381900
CON__P02777				2	35894	18085	19365	41048	41372	33021	61265	49570	40544
CON__P05784				1	36098	18864	24164	30309	42530	22615	26585	38269	19565
CON__P05787;P05787;CON__H-INV:HIT000292931	Keratin, type II cytoskeletal 8	KRT8	;sp|P05787|K2C8_HUMAN Keratin, type II cytoskeletal 8 OS=Homo sapiens OX=9606 GN=KRT8 PE=1 SV=7;	36	70704000	63914000	69061000	76583000	67720000	65645000	61291000	60540000	59987000
CON__P06868				2	65586	47364	64889	41833	51436	54719	46283	90970	56786
CON__P08779;P08779	Keratin, type I cytoskeletal 16	KRT16	;sp|P08779|K1C16_HUMAN Keratin, type I cytoskeletal 16 OS=Homo sapiens OX=9606 GN=KRT16 PE=1 SV=4	3	26236	17304	7733.1	18899	8754.3	7635.2	23793	15793	10281
CON__P12763				7	4845300	2098400	3018900	2431500	3374500	1836100	3205600	4197400	2175200
CON__P13645;P13645	Keratin, type I cytoskeletal 10	KRT10	;sp|P13645|K1C10_HUMAN Keratin, type I cytoskeletal 10 OS=Homo sapiens OX=9606 GN=KRT10 PE=1 SV=6	12	1066600	1051100	2625700	1737800	1032100	1172100	2624700	1545800	2012100
CON__P15497				11	1087600	1112900	1361000	1006500	2604500	1520600	877650	1390400	1142500
CON__P15636				12	6661200	6085700	8100500	5960400	5300300	3759900	4183000	9328500	7130200
CON__P17690				4	264530	74067	30813	82218	47990	7350.4	88146	88896	27995
CON__P34955				12	986010	553850	757440	724450	1199800	671200	1044300	1467400	1136000
CON__P35908v2;CON__P35908;P35908	Keratin, type II cytoskeletal 2 epidermal	KRT2	;;sp|P35908|K22E_HUMAN Keratin, type II cytoskeletal 2 epidermal OS=Homo sapiens OX=9606 GN=KRT2 PE=1 SV=2	10	409720	328360	995010	809710	469920	449590	827290	746920	869190
CON__P41361				9	281680	276570	355220	198510	674230	235620	287410	824580	504060
CON__P81644				1	14362	17932	19882	15108	10556	8625.1	16796	24930	15797
CON__Q03247				10	513240	353980	268640	226040	301770	219950	704430	724680	489510
CON__Q04695;Q04695;CON__Q9QWL7	Keratin, type I cytoskeletal 17	KRT17	;sp|Q04695|K1C17_HUMAN Keratin, type I cytoskeletal 17 OS=Homo sapiens OX=9606 GN=KRT17 PE=1 SV=2;	22	19985000	14193000	12851000	21090000	11522000	12001000	15553000	11464000	10696000
CON__Q29443;CON__Q0IIK2			;	35	3266100	2361000	2358800	2738300	2859800	2366600	2910000	2952000	2413300
CON__Q0V8M9				7	268400	240030	283820	151030	136420	125300	163220	160990	160700
CON__Q14533;Q14533;CON__O43790;O43790;CON__Q6NT21;CON__P78385;P78385;CON__P78386;P78386	Keratin, type II cuticular Hb1;Keratin, type II cuticular Hb6;Keratin, type II cuticular Hb3;Keratin, type II cuticular Hb5	KRT81;KRT86;KRT83;KRT85	;sp|Q14533|KRT81_HUMAN Keratin, type II cuticular Hb1 OS=Homo sapiens OX=9606 GN=KRT81 PE=1 SV=3;;sp|O43790|KRT86_HUMAN Keratin, type II cuticular Hb6 OS=Homo sapiens OX=9606 GN=KRT86 PE=1 SV=1;;;sp|P78385|KRT83_HUMAN Keratin, type II cuticular Hb3 OS=Homo	14	1837100	1881200	2883900	1852400	1740100	2162600	1535400	1342000	1790300
CON__Q1RMK2				3	25605	10648	17400	16504	29065	16189	13602	28165	18074
CON__Q28107				8	143660	87716	94309	108850	169970	87519	66581	161790	107050
CON__Q3SX09				7	1147000	828610	1214400	651240	1840900	986070	722420	3967900	2408400
CON__Q3SX28				7	4530300	3618600	4633100	4208400	3401900	3762900	3640300	3232800	3523800
CON__Q3SZV7				5	293000	223060	258610	137590	118570	121270	156420	131640	123760
CON__Q3Y5Z3				1	15433	12870	16996	21546	15193	16746	12222	16425	8616
CON__Q3ZBD7				2	150590	110250	126520	138500	79997	109120	104090	84017	99810
CON__Q3ZBS7				7	185280	115600	137340	147510	358560	97493	144710	426350	168620
Q6KB66;CON__Q6KB66-1	Keratin, type II cytoskeletal 80	KRT80	sp|Q6KB66|K2C80_HUMAN Keratin, type II cytoskeletal 80 OS=Homo sapiens OX=9606 GN=KRT80 PE=1 SV=2;	26	3654400	3046800	3368200	3568700	3598900	3586900	2716400	2977800	3047900
CON__Q9BYR9;Q9BYR9;P0C7H8	Keratin-associated protein 2-4;Keratin-associated protein 2-3	KRTAP2-4;KRTAP2-3	;sp|Q9BYR9|KRA24_HUMAN Keratin-associated protein 2-4 OS=Homo sapiens OX=9606 GN=KRTAP2-4 PE=1 SV=1;sp|P0C7H8|KRA23_HUMAN Keratin-associated protein 2-3 OS=Homo sapiens OX=9606 GN=KRTAP2-3 PE=1 SV=2	1	0	0	0	0	0	0	0	0	0
CON__Q9NSB4;Q9NSB4	Keratin, type II cuticular Hb2	KRT82	;sp|Q9NSB4|KRT82_HUMAN Keratin, type II cuticular Hb2 OS=Homo sapiens OX=9606 GN=KRT82 PE=1 SV=3	1	0	2094.2	95635	15751	26486	0	9204.5	13277	9819.2
CON__Q9TTE1;CON__A2I7N0			;	3	34123	28548	34170	26923	25445	35338	33986	55203	51082
Q13765;E9PAV3	Nascent polypeptide-associated complex subunit alpha;Nascent polypeptide-associated complex subunit alpha, muscle-specific form	NACA	sp|Q13765|NACA_HUMAN Nascent polypeptide-associated complex subunit alpha OS=Homo sapiens OX=9606 GN=NACA PE=1 SV=1;sp|E9PAV3|NACAM_HUMAN Nascent polypeptide-associated complex subunit alpha, muscle-specific form OS=Homo sapiens OX=9606 GN=NACA PE=1 SV=1	6	9028900	9179800	10031000	9515500	7839900	10209000	9538200	8417800	8476500
E9PRG8	Uncharacterized protein C11orf98	C11orf98	sp|E9PRG8|CK098_HUMAN Uncharacterized protein C11orf98 OS=Homo sapiens OX=9606 GN=C11orf98 PE=4 SV=2	4	756660	577910	826040	689620	672680	684860	647380	617580	704510
F8VTS6	Ret finger protein-like 4A-like protein 1	RFPL4AL1	sp|F8VTS6|RFAL1_HUMAN Ret finger protein-like 4A-like protein 1 OS=Homo sapiens OX=9606 GN=RFPL4AL1 PE=2 SV=1	1	98202	76152	87412	100100	68660	95648	76929	46623	76810
L0R6Q1		SLC35A4	sp|L0R6Q1|S35U4_HUMAN SLC35A4 upstream open reading frame protein OS=Homo sapiens OX=9606 GN=SLC35A4 PE=3 SV=1	4	429720	389070	347750	359970	129020	314030	341660	350790	335480
L0R819		ASNSD1	sp|L0R819|ASURF_HUMAN ASNSD1 upstream open reading frame protein OS=Homo sapiens OX=9606 GN=ASDURF PE=1 SV=1	4	75112	62728	86721	75563	42534	62949	64355	108120	104670
L0R8F8		SMCR7L	sp|L0R8F8|MIDUO_HUMAN MIEF1 upstream open reading frame protein OS=Homo sapiens OX=9606 GN=MIEF1 PE=1 SV=1	4	194290	159120	218940	160040	26460	170380	127650	168140	201930
O00115	Deoxyribonuclease-2-alpha	DNASE2	sp|O00115|DNS2A_HUMAN Deoxyribonuclease-2-alpha OS=Homo sapiens OX=9606 GN=DNASE2 PE=1 SV=2	4	551380	456380	545850	469790	353350	414390	485950	426680	535100
O00116	Alkyldihydroxyacetonephosphate synthase, peroxisomal	AGPS	sp|O00116|ADAS_HUMAN Alkyldihydroxyacetonephosphate synthase, peroxisomal OS=Homo sapiens OX=9606 GN=AGPS PE=1 SV=1	31	8647800	8091300	9310100	9219900	7967600	7868500	7638500	8926600	8039700
O00124	UBX domain-containing protein 8	UBXN8	sp|O00124|UBXN8_HUMAN UBX domain-containing protein 8 OS=Homo sapiens OX=9606 GN=UBXN8 PE=1 SV=2	2	3687.7	0	3562	4654.7	9025.6	10307	3925.7	2836.5	8608.3
O00139	Kinesin-like protein KIF2A	KIF2A	sp|O00139|KIF2A_HUMAN Kinesin-like protein KIF2A OS=Homo sapiens OX=9606 GN=KIF2A PE=1 SV=3	24	1913900	1657700	1964700	1864700	1532400	1645400	1633800	1542400	1653900
O00142	Thymidine kinase 2, mitochondrial	TK2	sp|O00142|KITM_HUMAN Thymidine kinase 2, mitochondrial OS=Homo sapiens OX=9606 GN=TK2 PE=1 SV=4	4	155560	119730	180030	131140	142410	139800	112970	136440	169870
O00148	ATP-dependent RNA helicase DDX39A	DDX39A	sp|O00148|DX39A_HUMAN ATP-dependent RNA helicase DDX39A OS=Homo sapiens OX=9606 GN=DDX39A PE=1 SV=2	7	4862700	4385800	4924100	4594500	4133500	5132500	4364600	4020400	4383000
O00151	PDZ and LIM domain protein 1	PDLIM1	sp|O00151|PDLI1_HUMAN PDZ and LIM domain protein 1 OS=Homo sapiens OX=9606 GN=PDLIM1 PE=1 SV=4	9	3636700	3676200	3488500	2831800	1473300	1893300	2094100	1535600	1744900
O00154	Cytosolic acyl coenzyme A thioester hydrolase	ACOT7	sp|O00154|BACH_HUMAN Cytosolic acyl coenzyme A thioester hydrolase OS=Homo sapiens OX=9606 GN=ACOT7 PE=1 SV=3	16	4473900	4269400	4331300	4627500	4114700	4436600	4451600	5069600	4749300
O00159	Unconventional myosin-Ic	MYO1C	sp|O00159|MYO1C_HUMAN Unconventional myosin-Ic OS=Homo sapiens OX=9606 GN=MYO1C PE=1 SV=4	51	27085000	24541000	27256000	23813000	22226000	22205000	21178000	21410000	21739000
O00161	Synaptosomal-associated protein 23	SNAP23	sp|O00161|SNP23_HUMAN Synaptosomal-associated protein 23 OS=Homo sapiens OX=9606 GN=SNAP23 PE=1 SV=1	17	3012200	2724900	3416400	3514200	2821400	3168400	2928700	2901300	3037600
O00165	HCLS1-associated protein X-1	HAX1	sp|O00165|HAX1_HUMAN HCLS1-associated protein X-1 OS=Homo sapiens OX=9606 GN=HAX1 PE=1 SV=2	10	540680	430610	481430	454310	367400	411090	430230	445700	523830
O00170	AH receptor-interacting protein	AIP	sp|O00170|AIP_HUMAN AH receptor-interacting protein OS=Homo sapiens OX=9606 GN=AIP PE=1 SV=2	15	3168300	2839900	3494400	3052400	2360500	2848200	2762300	2547200	2971200
O00178	GTP-binding protein 1	GTPBP1	sp|O00178|GTPB1_HUMAN GTP-binding protein 1 OS=Homo sapiens OX=9606 GN=GTPBP1 PE=1 SV=3	15	527410	530990	658580	623230	549030	586820	568380	569580	598440
O00180	Potassium channel subfamily K member 1	KCNK1	sp|O00180|KCNK1_HUMAN Potassium channel subfamily K member 1 OS=Homo sapiens OX=9606 GN=KCNK1 PE=1 SV=1	1	0	0	0	0	0	4683.7	2603.9	0	0
O00186	Syntaxin-binding protein 3	STXBP3	sp|O00186|STXB3_HUMAN Syntaxin-binding protein 3 OS=Homo sapiens OX=9606 GN=STXBP3 PE=1 SV=2	19	1483000	1357700	1670300	1450800	1305200	1328500	1239700	1433300	1384900
O00189	AP-4 complex subunit mu-1	AP4M1	sp|O00189|AP4M1_HUMAN AP-4 complex subunit mu-1 OS=Homo sapiens OX=9606 GN=AP4M1 PE=1 SV=2	5	68843	42820	53905	70207	43366	34255	60655	65174	47769
O00192	Armadillo repeat protein deleted in velo-cardio-facial syndrome	ARVCF	sp|O00192|ARVC_HUMAN Armadillo repeat protein deleted in velo-cardio-facial syndrome OS=Homo sapiens OX=9606 GN=ARVCF PE=1 SV=1	19	1480900	1273600	1414500	1224100	801680	916670	954070	827150	810690
O00193	Small acidic protein	SMAP	sp|O00193|SMAP_HUMAN Small acidic protein OS=Homo sapiens OX=9606 GN=SMAP PE=1 SV=1	9	1752200	1190500	1826900	1611500	1181900	1271900	1321100	2004100	1606800
O00203	AP-3 complex subunit beta-1	AP3B1	sp|O00203|AP3B1_HUMAN AP-3 complex subunit beta-1 OS=Homo sapiens OX=9606 GN=AP3B1 PE=1 SV=3	34	1955600	1838100	2315600	2020600	1742300	1600500	1616300	1750600	1854800
O00213	Amyloid beta A4 precursor protein-binding family B member 1	APBB1	sp|O00213|APBB1_HUMAN Amyloid-beta A4 precursor protein-binding family B member 1 OS=Homo sapiens OX=9606 GN=APBB1 PE=1 SV=2	13	531480	467050	587150	470390	374440	463430	385270	417310	417350
O00214	Galectin-8	LGALS8	sp|O00214|LEG8_HUMAN Galectin-8 OS=Homo sapiens OX=9606 GN=LGALS8 PE=1 SV=4	11	508930	416040	512570	581370	469140	484520	526610	492860	467330
O00217	NADH dehydrogenase [ubiquinone] iron-sulfur protein 8, mitochondrial	NDUFS8	sp|O00217|NDUS8_HUMAN NADH dehydrogenase [ubiquinone] iron-sulfur protein 8, mitochondrial OS=Homo sapiens OX=9606 GN=NDUFS8 PE=1 SV=1	7	931910	705160	820730	691690	688170	763710	713280	706110	730210
O00221	NF-kappa-B inhibitor epsilon	NFKBIE	sp|O00221|IKBE_HUMAN NF-kappa-B inhibitor epsilon OS=Homo sapiens OX=9606 GN=NFKBIE PE=1 SV=3	6	133280	212250	445190	313100	382480	519340	175090	495140	597650
O00231	26S proteasome non-ATPase regulatory subunit 11	PSMD11	sp|O00231|PSD11_HUMAN 26S proteasome non-ATPase regulatory subunit 11 OS=Homo sapiens OX=9606 GN=PSMD11 PE=1 SV=3	29	15803000	14691000	17649000	16372000	14471000	15474000	13619000	13941000	16154000
O00232	26S proteasome non-ATPase regulatory subunit 12	PSMD12	sp|O00232|PSD12_HUMAN 26S proteasome non-ATPase regulatory subunit 12 OS=Homo sapiens OX=9606 GN=PSMD12 PE=1 SV=3	27	7401500	6837300	8282400	7582800	6531600	7555200	6139500	6690400	7238100
O00233	26S proteasome non-ATPase regulatory subunit 9	PSMD9	sp|O00233|PSMD9_HUMAN 26S proteasome non-ATPase regulatory subunit 9 OS=Homo sapiens OX=9606 GN=PSMD9 PE=1 SV=3	9	699660	597490	756900	741900	632820	700630	688760	643120	654480
O00244	Copper transport protein ATOX1	ATOX1	sp|O00244|ATOX1_HUMAN Copper transport protein ATOX1 OS=Homo sapiens OX=9606 GN=ATOX1 PE=1 SV=1	6	8262400	6868100	7937000	8385100	3912200	6931200	7169300	6221600	6954600
O00255	Menin	MEN1	sp|O00255|MEN1_HUMAN Menin OS=Homo sapiens OX=9606 GN=MEN1 PE=1 SV=4	13	1111800	975520	1121500	963130	780180	855950	732200	860260	937060
O00257	E3 SUMO-protein ligase CBX4	CBX4	sp|O00257|CBX4_HUMAN E3 SUMO-protein ligase CBX4 OS=Homo sapiens OX=9606 GN=CBX4 PE=1 SV=3	7	81543	67856	92715	80351	82259	81073	74512	83985	85611
O00264	Membrane-associated progesterone receptor component 1	PGRMC1	sp|O00264|PGRC1_HUMAN Membrane-associated progesterone receptor component 1 OS=Homo sapiens OX=9606 GN=PGRMC1 PE=1 SV=3	9	457580	388960	640200	560720	467940	660900	403750	461990	526390
O00267	Transcription elongation factor SPT5	SUPT5H	sp|O00267|SPT5H_HUMAN Transcription elongation factor SPT5 OS=Homo sapiens OX=9606 GN=SUPT5H PE=1 SV=1	45	4619400	4179800	5495200	4873000	4506900	4688700	4175900	5149400	5104000
O00268	Transcription initiation factor TFIID subunit 4	TAF4	sp|O00268|TAF4_HUMAN Transcription initiation factor TFIID subunit 4 OS=Homo sapiens OX=9606 GN=TAF4 PE=1 SV=2	16	295510	257790	354090	260870	243600	258120	244250	272120	323120
O00273	DNA fragmentation factor subunit alpha	DFFA	sp|O00273|DFFA_HUMAN DNA fragmentation factor subunit alpha OS=Homo sapiens OX=9606 GN=DFFA PE=1 SV=1	18	1506200	1342700	1796900	1370900	1416900	1725500	1251100	1711800	1831200
O00287	Regulatory factor X-associated protein	RFXAP	sp|O00287|RFXAP_HUMAN Regulatory factor X-associated protein OS=Homo sapiens OX=9606 GN=RFXAP PE=1 SV=1	2	96595	96029	139560	164750	115630	122900	96220	131740	108810
O00291	Huntingtin-interacting protein 1	HIP1	sp|O00291|HIP1_HUMAN Huntingtin-interacting protein 1 OS=Homo sapiens OX=9606 GN=HIP1 PE=1 SV=5	27	752440	754390	806510	704590	576420	612510	633540	567540	640380
O00299	Chloride intracellular channel protein 1	CLIC1	sp|O00299|CLIC1_HUMAN Chloride intracellular channel protein 1 OS=Homo sapiens OX=9606 GN=CLIC1 PE=1 SV=4	18	35447000	36779000	43562000	39869000	41467000	35728000	34627000	42492000	47114000
O00303	Eukaryotic translation initiation factor 3 subunit F	EIF3F	sp|O00303|EIF3F_HUMAN Eukaryotic translation initiation factor 3 subunit F OS=Homo sapiens OX=9606 GN=EIF3F PE=1 SV=1	14	7715600	6945200	9208100	8534100	8880500	8792200	8271000	6263900	6638800
O00308	NEDD4-like E3 ubiquitin-protein ligase WWP2	WWP2	sp|O00308|WWP2_HUMAN NEDD4-like E3 ubiquitin-protein ligase WWP2 OS=Homo sapiens OX=9606 GN=WWP2 PE=1 SV=2	13	349220	336020	407850	322740	298150	320580	266190	306800	331740
O00311	Cell division cycle 7-related protein kinase	CDC7	sp|O00311|CDC7_HUMAN Cell division cycle 7-related protein kinase OS=Homo sapiens OX=9606 GN=CDC7 PE=1 SV=1	8	271460	313570	361710	266300	258000	251550	230290	237320	270680
O00327	Aryl hydrocarbon receptor nuclear translocator-like protein 1	ARNTL	sp|O00327|BMAL1_HUMAN Aryl hydrocarbon receptor nuclear translocator-like protein 1 OS=Homo sapiens OX=9606 GN=ARNTL PE=1 SV=2	2	13741	12022	14766	8012	8658.7	10618	9294.3	10254	7829.9
O00329	Phosphatidylinositol 4,5-bisphosphate 3-kinase catalytic subunit delta isoform	PIK3CD	sp|O00329|PK3CD_HUMAN Phosphatidylinositol 4,5-bisphosphate 3-kinase catalytic subunit delta isoform OS=Homo sapiens OX=9606 GN=PIK3CD PE=1 SV=2	13	340340	294970	320950	292290	272390	268090	298010	319000	311060
O00330	Pyruvate dehydrogenase protein X component, mitochondrial	PDHX	sp|O00330|ODPX_HUMAN Pyruvate dehydrogenase protein X component, mitochondrial OS=Homo sapiens OX=9606 GN=PDHX PE=1 SV=3	17	1320700	1170200	1503700	1317600	1240800	1432200	1098200	1493500	1453500
O00399	Dynactin subunit 6	DCTN6	sp|O00399|DCTN6_HUMAN Dynactin subunit 6 OS=Homo sapiens OX=9606 GN=DCTN6 PE=1 SV=1	7	235290	205530	209160	218780	207000	208400	244470	160400	188280
O00400	Acetyl-coenzyme A transporter 1	SLC33A1	sp|O00400|ACATN_HUMAN Acetyl-coenzyme A transporter 1 OS=Homo sapiens OX=9606 GN=SLC33A1 PE=1 SV=1	10	288950	221800	269340	267770	196050	227530	219830	280570	277440
O00401	Neural Wiskott-Aldrich syndrome protein	WASL	sp|O00401|WASL_HUMAN Neural Wiskott-Aldrich syndrome protein OS=Homo sapiens OX=9606 GN=WASL PE=1 SV=2	12	318440	375160	424890	410770	329130	361050	341320	417580	404870
O00408	cGMP-dependent 3,5-cyclic phosphodiesterase	PDE2A	sp|O00408|PDE2A_HUMAN cGMP-dependent 3,5-cyclic phosphodiesterase OS=Homo sapiens OX=9606 GN=PDE2A PE=1 SV=1	8	225550	192420	228300	192980	197190	174390	172160	176370	197720
O00409;P32314	Forkhead box protein N3;Forkhead box protein N2	FOXN3;FOXN2	sp|O00409|FOXN3_HUMAN Forkhead box protein N3 OS=Homo sapiens OX=9606 GN=FOXN3 PE=1 SV=1;sp|P32314|FOXN2_HUMAN Forkhead box protein N2 OS=Homo sapiens OX=9606 GN=FOXN2 PE=1 SV=3	2	8326.8	12469	17710	7899.6	4162.1	9577.2	11253	7630.2	8197.5
O00410	Importin-5	IPO5	sp|O00410|IPO5_HUMAN Importin-5 OS=Homo sapiens OX=9606 GN=IPO5 PE=1 SV=4	50	27339000	23602000	28057000	28005000	24243000	25636000	23325000	26341000	27474000
O00411	DNA-directed RNA polymerase, mitochondrial	POLRMT	sp|O00411|RPOM_HUMAN DNA-directed RNA polymerase, mitochondrial OS=Homo sapiens OX=9606 GN=POLRMT PE=1 SV=2	26	1107800	956600	1166900	1251900	1180800	1212900	960960	1044400	1149900
O00418	Eukaryotic elongation factor 2 kinase	EEF2K	sp|O00418|EF2K_HUMAN Eukaryotic elongation factor 2 kinase OS=Homo sapiens OX=9606 GN=EEF2K PE=1 SV=2	9	249220	231600	246670	206110	188270	176570	195230	195550	201660
O00422	Histone deacetylase complex subunit SAP18	SAP18	sp|O00422|SAP18_HUMAN Histone deacetylase complex subunit SAP18 OS=Homo sapiens OX=9606 GN=SAP18 PE=1 SV=1	10	1973400	1936600	2126600	2082700	1835500	1720800	1817700	1935700	2275200
O00423	Echinoderm microtubule-associated protein-like 1	EML1	sp|O00423|EMAL1_HUMAN Echinoderm microtubule-associated protein-like 1 OS=Homo sapiens OX=9606 GN=EML1 PE=1 SV=3	6	43565	38728	50834	37359	38037	35165	41261	38892	41651
O00429	Dynamin-1-like protein	DNM1L	sp|O00429|DNM1L_HUMAN Dynamin-1-like protein OS=Homo sapiens OX=9606 GN=DNM1L PE=1 SV=2	48	14037000	12785000	15927000	15039000	14305000	15359000	12306000	14449000	16389000
O00442	RNA 3-terminal phosphate cyclase	RTCA	sp|O00442|RTCA_HUMAN RNA 3-terminal phosphate cyclase OS=Homo sapiens OX=9606 GN=RTCA PE=1 SV=1	10	1139600	1083500	1353000	1299800	1272300	1363900	1066800	1272900	1225000
O00443	Phosphatidylinositol 4-phosphate 3-kinase C2 domain-containing subunit alpha	PIK3C2A	sp|O00443|P3C2A_HUMAN Phosphatidylinositol 4-phosphate 3-kinase C2 domain-containing subunit alpha OS=Homo sapiens OX=9606 GN=PIK3C2A PE=1 SV=2	41	2234800	1895800	2490300	2043900	1698500	1828300	1799800	1743700	1830400
O00458	Interferon-related developmental regulator 1	IFRD1	sp|O00458|IFRD1_HUMAN Interferon-related developmental regulator 1 OS=Homo sapiens OX=9606 GN=IFRD1 PE=1 SV=4	2	35144	26503	36980	44782	33069	41490	33027	28967	50304
O00459	Phosphatidylinositol 3-kinase regulatory subunit beta	PIK3R2	sp|O00459|P85B_HUMAN Phosphatidylinositol 3-kinase regulatory subunit beta OS=Homo sapiens OX=9606 GN=PIK3R2 PE=1 SV=2	4	102280	83289	99509	67843	79271	86282	91979	82032	82650
O00461	Golgi integral membrane protein 4	GOLIM4	sp|O00461|GOLI4_HUMAN Golgi integral membrane protein 4 OS=Homo sapiens OX=9606 GN=GOLIM4 PE=1 SV=1	10	252850	226050	323270	292370	238940	272680	231570	243060	269110
O00463	TNF receptor-associated factor 5	TRAF5	sp|O00463|TRAF5_HUMAN TNF receptor-associated factor 5 OS=Homo sapiens OX=9606 GN=TRAF5 PE=1 SV=2	3	18087	23289	43046	26957	28031	33566	20483	39060	46314
O00468	Agrin;Agrin N-terminal 110 kDa subunit;Agrin C-terminal 110 kDa subunit;Agrin C-terminal 90 kDa fragment;Agrin C-terminal 22 kDa fragment	AGRN	sp|O00468|AGRIN_HUMAN Agrin OS=Homo sapiens OX=9606 GN=AGRN PE=1 SV=6	25	568390	474060	611180	384950	320490	466090	361100	322060	362880
O00469	Procollagen-lysine,2-oxoglutarate 5-dioxygenase 2	PLOD2	sp|O00469|PLOD2_HUMAN Procollagen-lysine,2-oxoglutarate 5-dioxygenase 2 OS=Homo sapiens OX=9606 GN=PLOD2 PE=1 SV=2	16	2623100	1969700	2105600	2744000	2120600	1799600	2280100	2133800	1764800
O00471	Exocyst complex component 5	EXOC5	sp|O00471|EXOC5_HUMAN Exocyst complex component 5 OS=Homo sapiens OX=9606 GN=EXOC5 PE=1 SV=1	29	2237300	1892400	2178800	2100100	1689000	1976300	1852800	1770400	1956500
O00479	High mobility group nucleosome-binding domain-containing protein 4	HMGN4	sp|O00479|HMGN4_HUMAN High mobility group nucleosome-binding domain-containing protein 4 OS=Homo sapiens OX=9606 GN=HMGN4 PE=1 SV=3	2	133340	142730	160580	192800	196780	214800	155590	168960	155340
O00483	Cytochrome c oxidase subunit NDUFA4	NDUFA4	sp|O00483|NDUA4_HUMAN Cytochrome c oxidase subunit NDUFA4 OS=Homo sapiens OX=9606 GN=NDUFA4 PE=1 SV=1	5	1065500	840700	823340	760700	178890	444750	668920	520390	649080
O00487	26S proteasome non-ATPase regulatory subunit 14	PSMD14	sp|O00487|PSDE_HUMAN 26S proteasome non-ATPase regulatory subunit 14 OS=Homo sapiens OX=9606 GN=PSMD14 PE=1 SV=1	13	4659000	4360500	5729100	5009100	4810600	4793300	4547100	4656000	5270800
O00488	Zinc finger protein 593	ZNF593	sp|O00488|ZN593_HUMAN Zinc finger protein 593 OS=Homo sapiens OX=9606 GN=ZNF593 PE=1 SV=2	5	185850	184520	215540	253940	209780	241310	159100	260810	231340
O00499	Myc box-dependent-interacting protein 1	BIN1	sp|O00499|BIN1_HUMAN Myc box-dependent-interacting protein 1 OS=Homo sapiens OX=9606 GN=BIN1 PE=1 SV=1	18	3902500	3355600	4271700	3733000	3030400	3409900	2888100	3553600	3529800
O00505	Importin subunit alpha-4	KPNA3	sp|O00505|IMA4_HUMAN Importin subunit alpha-4 OS=Homo sapiens OX=9606 GN=KPNA3 PE=1 SV=2	12	4505600	3787700	4682900	4534100	3984000	4278400	3745700	4075400	4612800
O00506	Serine/threonine-protein kinase 25	STK25	sp|O00506|STK25_HUMAN Serine/threonine-protein kinase 25 OS=Homo sapiens OX=9606 GN=STK25 PE=1 SV=1	2	23209	21431	30905	23387	27741	14578	11203	25984	23617
O00512	B-cell CLL/lymphoma 9 protein	BCL9	sp|O00512|BCL9_HUMAN B-cell CLL/lymphoma 9 protein OS=Homo sapiens OX=9606 GN=BCL9 PE=1 SV=4	9	190910	155800	187570	167470	164180	145420	149660	164340	168480
O00522	Krev interaction trapped protein 1	KRIT1	sp|O00522|KRIT1_HUMAN Krev interaction trapped protein 1 OS=Homo sapiens OX=9606 GN=KRIT1 PE=1 SV=2	9	186410	169660	199630	186410	147140	150110	147200	168910	183960
O00541	Pescadillo homolog	PES1	sp|O00541|PESC_HUMAN Pescadillo homolog OS=Homo sapiens OX=9606 GN=PES1 PE=1 SV=1	23	2349200	1988600	2608800	2426900	2366800	2380200	1959500	2469800	2537400
O00559	Receptor-binding cancer antigen expressed on SiSo cells	EBAG9	sp|O00559|RCAS1_HUMAN Receptor-binding cancer antigen expressed on SiSo cells OS=Homo sapiens OX=9606 GN=EBAG9 PE=1 SV=1	3	204520	176260	249880	243020	231420	202970	182880	228310	219010
O00560	Syntenin-1	SDCBP	sp|O00560|SDCB1_HUMAN Syntenin-1 OS=Homo sapiens OX=9606 GN=SDCBP PE=1 SV=1	8	1211800	1083000	1218400	1604600	1306800	1414300	1507500	1750900	2052900
O00562	Membrane-associated phosphatidylinositol transfer protein 1	PITPNM1	sp|O00562|PITM1_HUMAN Membrane-associated phosphatidylinositol transfer protein 1 OS=Homo sapiens OX=9606 GN=PITPNM1 PE=1 SV=4	3	20546	21824	22155	28343	10663	13006	15963	14997	11559
O00566	U3 small nucleolar ribonucleoprotein protein MPP10	MPHOSPH10	sp|O00566|MPP10_HUMAN U3 small nucleolar ribonucleoprotein protein MPP10 OS=Homo sapiens OX=9606 GN=MPHOSPH10 PE=1 SV=2	18	5702500	4586100	6262700	5786600	5602200	5413700	4745900	6294800	5986200
O00567	Nucleolar protein 56	NOP56	sp|O00567|NOP56_HUMAN Nucleolar protein 56 OS=Homo sapiens OX=9606 GN=NOP56 PE=1 SV=4	33	10215000	8532500	9337400	9462400	8894700	9706100	8607400	9779900	10251000
O00571;O15523	ATP-dependent RNA helicase DDX3X;ATP-dependent RNA helicase DDX3Y	DDX3X;DDX3Y	sp|O00571|DDX3X_HUMAN ATP-dependent RNA helicase DDX3X OS=Homo sapiens OX=9606 GN=DDX3X PE=1 SV=3;sp|O15523|DDX3Y_HUMAN ATP-dependent RNA helicase DDX3Y OS=Homo sapiens OX=9606 GN=DDX3Y PE=1 SV=2	42	13106000	12050000	14627000	13142000	12255000	12410000	11593000	12978000	14318000
O00584	Ribonuclease T2	RNASET2	sp|O00584|RNT2_HUMAN Ribonuclease T2 OS=Homo sapiens OX=9606 GN=RNASET2 PE=1 SV=2	3	75690	69476	80675	71463	51182	76059	58026	87236	90842
O00592	Podocalyxin	PODXL	sp|O00592|PODXL_HUMAN Podocalyxin OS=Homo sapiens OX=9606 GN=PODXL PE=1 SV=2	7	1451600	1422800	1398200	1467900	1408600	1391700	1047100	1521200	1429400
O00622	Protein CYR61	CYR61	sp|O00622|CCN1_HUMAN CCN family member 1 OS=Homo sapiens OX=9606 GN=CCN1 PE=1 SV=1	12	368650	347520	348590	438230	355390	383540	340810	345630	404980
O00623	Peroxisome assembly protein 12	PEX12	sp|O00623|PEX12_HUMAN Peroxisome assembly protein 12 OS=Homo sapiens OX=9606 GN=PEX12 PE=1 SV=1	1	25422	23824	28771	31092	14896	20260	24083	29328	30724
O00625	Pirin	PIR	sp|O00625|PIR_HUMAN Pirin OS=Homo sapiens OX=9606 GN=PIR PE=1 SV=1	5	1374900	1463200	2057100	1206300	1200300	1393200	1011000	1222800	1467300
O00629	Importin subunit alpha-3	KPNA4	sp|O00629|IMA3_HUMAN Importin subunit alpha-3 OS=Homo sapiens OX=9606 GN=KPNA4 PE=1 SV=1	13	3615800	3263400	4028100	3963300	3628800	3389500	3571800	3949400	4146100
O00635	E3 ubiquitin-protein ligase TRIM38	TRIM38	sp|O00635|TRI38_HUMAN E3 ubiquitin-protein ligase TRIM38 OS=Homo sapiens OX=9606 GN=TRIM38 PE=1 SV=1	4	73205	73414	118150	89330	92746	92225	80349	90222	105370
O00712	Nuclear factor 1 B-type	NFIB	sp|O00712|NFIB_HUMAN Nuclear factor 1 B-type OS=Homo sapiens OX=9606 GN=NFIB PE=1 SV=2	3	61053	65779	71951	46568	52730	62381	63669	54626	97238
O00716	Transcription factor E2F3	E2F3	sp|O00716|E2F3_HUMAN Transcription factor E2F3 OS=Homo sapiens OX=9606 GN=E2F3 PE=1 SV=1	3	82043	78059	105190	100100	105660	113370	91095	111000	115950
O00743	Serine/threonine-protein phosphatase 6 catalytic subunit;Serine/threonine-protein phosphatase 6 catalytic subunit, N-terminally processed	PPP6C	sp|O00743|PPP6_HUMAN Serine/threonine-protein phosphatase 6 catalytic subunit OS=Homo sapiens OX=9606 GN=PPP6C PE=1 SV=1	11	2830900	2525600	2668100	2852500	2395300	2366800	2408700	2558100	2959400
O00746	Nucleoside diphosphate kinase, mitochondrial	NME4	sp|O00746|NDKM_HUMAN Nucleoside diphosphate kinase, mitochondrial OS=Homo sapiens OX=9606 GN=NME4 PE=1 SV=1	2	23645	11855	18801	13802	18704	16644	18375	20806	14752
O00754	Lysosomal alpha-mannosidase;Lysosomal alpha-mannosidase A peptide;Lysosomal alpha-mannosidase B peptide;Lysosomal alpha-mannosidase C peptide;Lysosomal alpha-mannosidase D peptide;Lysosomal alpha-mannosidase E peptide	MAN2B1	sp|O00754|MA2B1_HUMAN Lysosomal alpha-mannosidase OS=Homo sapiens OX=9606 GN=MAN2B1 PE=1 SV=3	11	412710	322260	433200	405280	333970	429670	374290	381950	380470
O00762	Ubiquitin-conjugating enzyme E2 C	UBE2C	sp|O00762|UBE2C_HUMAN Ubiquitin-conjugating enzyme E2 C OS=Homo sapiens OX=9606 GN=UBE2C PE=1 SV=1	8	1679000	1565800	2169400	1111400	565390	1334900	1278000	1345800	1508800
O00764	Pyridoxal kinase	PDXK	sp|O00764|PDXK_HUMAN Pyridoxal kinase OS=Homo sapiens OX=9606 GN=PDXK PE=1 SV=1	15	4058600	3815100	4487100	4725500	4113200	4347800	3670900	4258200	4578900
O00767	Acyl-CoA desaturase	SCD	sp|O00767|SCD_HUMAN Stearoyl-CoA desaturase OS=Homo sapiens OX=9606 GN=SCD PE=1 SV=2	6	721370	581960	653180	540570	340210	374100	405030	314220	364070
O14494	Lipid phosphate phosphohydrolase 1	PPAP2A	sp|O14494|PLPP1_HUMAN Phospholipid phosphatase 1 OS=Homo sapiens OX=9606 GN=PLPP1 PE=1 SV=1	2	155990	126010	137030	128640	95607	116700	137140	106380	132240
O14497	AT-rich interactive domain-containing protein 1A	ARID1A	sp|O14497|ARI1A_HUMAN AT-rich interactive domain-containing protein 1A OS=Homo sapiens OX=9606 GN=ARID1A PE=1 SV=3	46	3126100	2842700	3532400	3179300	2682900	2691500	2652000	2747500	2894400
O14514	Brain-specific angiogenesis inhibitor 1	BAI1	sp|O14514|AGRB1_HUMAN Adhesion G protein-coupled receptor B1 OS=Homo sapiens OX=9606 GN=ADGRB1 PE=1 SV=2	4	39021	39855	58508	65910	50251	50479	47481	52013	57193
O14519	Cyclin-dependent kinase 2-associated protein 1	CDK2AP1	sp|O14519|CDKA1_HUMAN Cyclin-dependent kinase 2-associated protein 1 OS=Homo sapiens OX=9606 GN=CDK2AP1 PE=1 SV=1	3	275510	177930	311680	262220	70154	284780	190940	248940	296280
O14524	Transmembrane protein 194A	TMEM194A	sp|O14524|NEMP1_HUMAN Nuclear envelope integral membrane protein 1 OS=Homo sapiens OX=9606 GN=NEMP1 PE=1 SV=2	4	160640	159600	196250	180580	145270	164890	163570	163890	160090
O14530	Thioredoxin domain-containing protein 9	TXNDC9	sp|O14530|TXND9_HUMAN Thioredoxin domain-containing protein 9 OS=Homo sapiens OX=9606 GN=TXNDC9 PE=1 SV=2	9	1284500	1136800	1511600	1191600	1115400	1253600	1141100	1177800	1254400
O14531	Dihydropyrimidinase-related protein 4	DPYSL4	sp|O14531|DPYL4_HUMAN Dihydropyrimidinase-related protein 4 OS=Homo sapiens OX=9606 GN=DPYSL4 PE=1 SV=2	15	460430	404900	574690	533800	430200	454540	401050	472320	475720
O14545	TRAF-type zinc finger domain-containing protein 1	TRAFD1	sp|O14545|TRAD1_HUMAN TRAF-type zinc finger domain-containing protein 1 OS=Homo sapiens OX=9606 GN=TRAFD1 PE=1 SV=1	11	563800	541930	699750	522190	450640	500430	515310	475260	558610
O14548	Cytochrome c oxidase subunit 7A-related protein, mitochondrial	COX7A2L	sp|O14548|COX7R_HUMAN Cytochrome c oxidase subunit 7A-related protein, mitochondrial OS=Homo sapiens OX=9606 GN=COX7A2L PE=1 SV=2	5	711420	624160	658540	548670	176210	440840	494120	432280	419390
O14561	Acyl carrier protein, mitochondrial	NDUFAB1	sp|O14561|ACPM_HUMAN Acyl carrier protein, mitochondrial OS=Homo sapiens OX=9606 GN=NDUFAB1 PE=1 SV=3	3	1800700	1550200	1725900	1727900	1532000	1758700	1561900	1203100	1427900
O14562	Ubiquitin domain-containing protein UBFD1	UBFD1	sp|O14562|UBFD1_HUMAN Ubiquitin domain-containing protein UBFD1 OS=Homo sapiens OX=9606 GN=UBFD1 PE=1 SV=2	6	1270500	1181700	1232500	1301800	1227200	1267300	1213600	1308900	1306400
O14569	Cytochrome b561 domain-containing protein 2	CYB561D2	sp|O14569|C56D2_HUMAN Cytochrome b561 domain-containing protein 2 OS=Homo sapiens OX=9606 GN=CYB561D2 PE=1 SV=1	1	0	0	0	0	0	0	0	0	0
O14578	Citron Rho-interacting kinase	CIT	sp|O14578|CTRO_HUMAN Citron Rho-interacting kinase OS=Homo sapiens OX=9606 GN=CIT PE=1 SV=2	69	4916600	4593400	6493300	4463400	4032000	4606400	3784300	4180500	4694300
O14579	Coatomer subunit epsilon	COPE	sp|O14579|COPE_HUMAN Coatomer subunit epsilon OS=Homo sapiens OX=9606 GN=COPE PE=1 SV=3	23	5660400	5680200	6643400	6166800	4722100	5511500	5671700	5816600	6100700
O14610	Guanine nucleotide-binding protein G(I)/G(S)/G(O) subunit gamma-T2	GNGT2	sp|O14610|GBGT2_HUMAN Guanine nucleotide-binding protein G(I)/G(S)/G(O) subunit gamma-T2 OS=Homo sapiens OX=9606 GN=GNGT2 PE=2 SV=1	1	118200	61030	124240	101790	109120	93165	65994	86422	127460
O14613	Cdc42 effector protein 2	CDC42EP2	sp|O14613|BORG1_HUMAN Cdc42 effector protein 2 OS=Homo sapiens OX=9606 GN=CDC42EP2 PE=1 SV=1	2	38484	32401	35636	56070	40150	44079	37999	28516	41518
O14617	AP-3 complex subunit delta-1	AP3D1	sp|O14617|AP3D1_HUMAN AP-3 complex subunit delta-1 OS=Homo sapiens OX=9606 GN=AP3D1 PE=1 SV=1	34	3480200	2861000	3330700	3156000	2534400	2670300	2828800	2610800	2803300
O14618	Copper chaperone for superoxide dismutase	CCS	sp|O14618|CCS_HUMAN Copper chaperone for superoxide dismutase OS=Homo sapiens OX=9606 GN=CCS PE=1 SV=1	9	256860	233860	334100	236230	216420	300670	225820	275480	282710
O14639	Actin-binding LIM protein 1	ABLIM1	sp|O14639|ABLM1_HUMAN Actin-binding LIM protein 1 OS=Homo sapiens OX=9606 GN=ABLIM1 PE=1 SV=3	22	2901300	2531500	2580600	2337100	1556300	1727800	1867600	1510000	1659700
P54792;O14640	Putative segment polarity protein dishevelled homolog DVL1P1;Segment polarity protein dishevelled homolog DVL-1	DVL1P1;DVL1	sp|P54792|DVLP1_HUMAN Putative segment polarity protein dishevelled homolog DVL1P1 OS=Homo sapiens OX=9606 GN=DVL1P1 PE=5 SV=1;sp|O14640|DVL1_HUMAN Segment polarity protein dishevelled homolog DVL-1 OS=Homo sapiens OX=9606 GN=DVL1 PE=1 SV=2	2	15893	14841	12818	12404	11740	14088	11586	20050	19744
O14641	Segment polarity protein dishevelled homolog DVL-2	DVL2	sp|O14641|DVL2_HUMAN Segment polarity protein dishevelled homolog DVL-2 OS=Homo sapiens OX=9606 GN=DVL2 PE=1 SV=1	5	244610	212520	264210	205700	171090	204410	203920	170940	207430
O14646	Chromodomain-helicase-DNA-binding protein 1	CHD1	sp|O14646|CHD1_HUMAN Chromodomain-helicase-DNA-binding protein 1 OS=Homo sapiens OX=9606 GN=CHD1 PE=1 SV=2	31	1063200	916010	1229500	1126800	1079600	1112000	988580	1140200	1164100
O14647	Chromodomain-helicase-DNA-binding protein 2	CHD2	sp|O14647|CHD2_HUMAN Chromodomain-helicase-DNA-binding protein 2 OS=Homo sapiens OX=9606 GN=CHD2 PE=1 SV=2	19	395480	360990	424310	381410	366350	347900	327160	378580	416730
O14653	Golgi SNAP receptor complex member 2	GOSR2	sp|O14653|GOSR2_HUMAN Golgi SNAP receptor complex member 2 OS=Homo sapiens OX=9606 GN=GOSR2 PE=1 SV=2	7	586540	487860	606360	598850	498970	534360	516270	551370	591200
O14656	Torsin-1A	TOR1A	sp|O14656|TOR1A_HUMAN Torsin-1A OS=Homo sapiens OX=9606 GN=TOR1A PE=1 SV=1	11	616480	557730	685700	621800	582280	651650	632690	525150	635660
O14657	Torsin-1B	TOR1B	sp|O14657|TOR1B_HUMAN Torsin-1B OS=Homo sapiens OX=9606 GN=TOR1B PE=1 SV=2	7	692490	537080	707270	705480	634920	685250	644370	648140	879640
O14662	Syntaxin-16	STX16	sp|O14662|STX16_HUMAN Syntaxin-16 OS=Homo sapiens OX=9606 GN=STX16 PE=1 SV=3	6	307930	261570	317930	253170	240580	311770	257100	251050	293170
O14668	Transmembrane gamma-carboxyglutamic acid protein 1	PRRG1	sp|O14668|TMG1_HUMAN Transmembrane gamma-carboxyglutamic acid protein 1 OS=Homo sapiens OX=9606 GN=PRRG1 PE=1 SV=1	1	10829	2881.9	12771	6962.5	8011.9	10729	8921.2	3901.6	13870
O14672	Disintegrin and metalloproteinase domain-containing protein 10	ADAM10	sp|O14672|ADA10_HUMAN Disintegrin and metalloproteinase domain-containing protein 10 OS=Homo sapiens OX=9606 GN=ADAM10 PE=1 SV=1	17	677640	589930	778490	622280	545270	604340	520340	672570	686170
O14678	ATP-binding cassette sub-family D member 4	ABCD4	sp|O14678|ABCD4_HUMAN Lysosomal cobalamin transporter ABCD4 OS=Homo sapiens OX=9606 GN=ABCD4 PE=1 SV=1	6	106850	91407	111010	91587	94123	83644	78296	98496	101840
O14681	Etoposide-induced protein 2.4 homolog	EI24	sp|O14681|EI24_HUMAN Etoposide-induced protein 2.4 homolog OS=Homo sapiens OX=9606 GN=EI24 PE=1 SV=4	3	194440	163530	208910	165220	170760	155180	181460	134380	173150
O14683	Tumor protein p53-inducible protein 11	TP53I11	sp|O14683|P5I11_HUMAN Tumor protein p53-inducible protein 11 OS=Homo sapiens OX=9606 GN=TP53I11 PE=1 SV=2	1	228660	190320	266380	236000	200730	237440	221630	197640	224690
O14686	Histone-lysine N-methyltransferase 2D	KMT2D	sp|O14686|KMT2D_HUMAN Histone-lysine N-methyltransferase 2D OS=Homo sapiens OX=9606 GN=KMT2D PE=1 SV=2	30	459820	460720	546510	491010	438160	482410	395120	495090	551780
O14713	Integrin beta-1-binding protein 1	ITGB1BP1	sp|O14713|ITBP1_HUMAN Integrin beta-1-binding protein 1 OS=Homo sapiens OX=9606 GN=ITGB1BP1 PE=1 SV=1	2	21228	10725	25392	24984	22782	20332	22473	24052	26265
O14717	tRNA (cytosine(38)-C(5))-methyltransferase	TRDMT1	sp|O14717|TRDMT_HUMAN tRNA (cytosine(38)-C(5))-methyltransferase OS=Homo sapiens OX=9606 GN=TRDMT1 PE=1 SV=1	8	361020	319420	476110	340020	316510	376010	327910	343910	374510
O14727	Apoptotic protease-activating factor 1	APAF1	sp|O14727|APAF_HUMAN Apoptotic protease-activating factor 1 OS=Homo sapiens OX=9606 GN=APAF1 PE=1 SV=2	9	158100	148750	167290	131440	116400	137540	126920	125500	153890
O14730	Serine/threonine-protein kinase RIO3	RIOK3	sp|O14730|RIOK3_HUMAN Serine/threonine-protein kinase RIO3 OS=Homo sapiens OX=9606 GN=RIOK3 PE=1 SV=2	5	243560	208820	262610	262040	227220	209620	192170	198760	243790
O14732	Inositol monophosphatase 2	IMPA2	sp|O14732|IMPA2_HUMAN Inositol monophosphatase 2 OS=Homo sapiens OX=9606 GN=IMPA2 PE=1 SV=1	2	78367	77766	75037	54378	31768	39538	59301	38823	34194
O14733	Dual specificity mitogen-activated protein kinase kinase 7	MAP2K7	sp|O14733|MP2K7_HUMAN Dual specificity mitogen-activated protein kinase kinase 7 OS=Homo sapiens OX=9606 GN=MAP2K7 PE=1 SV=2	4	77521	71471	84529	66969	71845	59394	77729	68677	54194
O14734	Acyl-coenzyme A thioesterase 8	ACOT8	sp|O14734|ACOT8_HUMAN Acyl-coenzyme A thioesterase 8 OS=Homo sapiens OX=9606 GN=ACOT8 PE=1 SV=1	4	170250	137700	148180	138270	133140	116470	118460	165270	155580
O14737	Programmed cell death protein 5	PDCD5	sp|O14737|PDCD5_HUMAN Programmed cell death protein 5 OS=Homo sapiens OX=9606 GN=PDCD5 PE=1 SV=3	9	2868600	3028900	3426600	3455600	3460400	3316200	3395500	3576400	3863000
O14744	Protein arginine N-methyltransferase 5;Protein arginine N-methyltransferase 5, N-terminally processed	PRMT5	sp|O14744|ANM5_HUMAN Protein arginine N-methyltransferase 5 OS=Homo sapiens OX=9606 GN=PRMT5 PE=1 SV=4	24	13660000	12533000	15595000	15687000	14989000	15313000	13477000	14652000	16817000
O14745	Na(+)/H(+) exchange regulatory cofactor NHE-RF1	SLC9A3R1	sp|O14745|NHRF1_HUMAN Na(+)/H(+) exchange regulatory cofactor NHE-RF1 OS=Homo sapiens OX=9606 GN=SLC9A3R1 PE=1 SV=4	20	2229800	1987200	2145900	2359700	1980000	1987600	2029500	2116900	2143100
O14757	Serine/threonine-protein kinase Chk1	CHEK1	sp|O14757|CHK1_HUMAN Serine/threonine-protein kinase Chk1 OS=Homo sapiens OX=9606 GN=CHEK1 PE=1 SV=2	12	685420	644240	796830	704300	696570	723100	654210	738410	894090
O14763	Tumor necrosis factor receptor superfamily member 10B	TNFRSF10B	sp|O14763|TR10B_HUMAN Tumor necrosis factor receptor superfamily member 10B OS=Homo sapiens OX=9606 GN=TNFRSF10B PE=1 SV=2	3	55594	59242	56467	61652	67111	47977	61567	63721	62546
O14772	Fucose-1-phosphate guanylyltransferase	FPGT	sp|O14772|FPGT_HUMAN Fucose-1-phosphate guanylyltransferase OS=Homo sapiens OX=9606 GN=FPGT PE=1 SV=3	9	285020	272800	309530	275510	214990	255760	269620	270470	262640
O14773	Tripeptidyl-peptidase 1	TPP1	sp|O14773|TPP1_HUMAN Tripeptidyl-peptidase 1 OS=Homo sapiens OX=9606 GN=TPP1 PE=1 SV=2	8	1572900	1117600	1252300	1486400	1198700	929260	1107100	1196200	1356500
O14775	Guanine nucleotide-binding protein subunit beta-5	GNB5	sp|O14775|GNB5_HUMAN Guanine nucleotide-binding protein subunit beta-5 OS=Homo sapiens OX=9606 GN=GNB5 PE=1 SV=2	3	16219	28120	25975	19195	10190	16275	12299	21402	21853
O14776	Transcription elongation regulator 1	TCERG1	sp|O14776|TCRG1_HUMAN Transcription elongation regulator 1 OS=Homo sapiens OX=9606 GN=TCERG1 PE=1 SV=2	36	4773800	4449100	5512900	5292200	5509600	5760200	4906500	5217700	5591000
O14777	Kinetochore protein NDC80 homolog	NDC80	sp|O14777|NDC80_HUMAN Kinetochore protein NDC80 homolog OS=Homo sapiens OX=9606 GN=NDC80 PE=1 SV=1	33	4050700	3710800	4758700	3166400	2772000	3153500	2616500	2930200	3376900
O14786	Neuropilin-1	NRP1	sp|O14786|NRP1_HUMAN Neuropilin-1 OS=Homo sapiens OX=9606 GN=NRP1 PE=1 SV=3	2	2609.5	0	0	0	0	2582.9	6676.1	0	0
O14787	Transportin-2	TNPO2	sp|O14787|TNPO2_HUMAN Transportin-2 OS=Homo sapiens OX=9606 GN=TNPO2 PE=1 SV=3	11	740750	751160	825200	917490	776380	904920	786970	805030	872120
O14795	Protein unc-13 homolog B	UNC13B	sp|O14795|UN13B_HUMAN Protein unc-13 homolog B OS=Homo sapiens OX=9606 GN=UNC13B PE=1 SV=2	7	149780	134650	179710	138690	105260	114980	133410	101680	122090
O14802	DNA-directed RNA polymerase III subunit RPC1	POLR3A	sp|O14802|RPC1_HUMAN DNA-directed RNA polymerase III subunit RPC1 OS=Homo sapiens OX=9606 GN=POLR3A PE=1 SV=2	39	2510100	2146300	2653500	2691100	2674500	2511500	2244000	2534700	2715600
O14817	Tetraspanin-4	TSPAN4	sp|O14817|TSN4_HUMAN Tetraspanin-4 OS=Homo sapiens OX=9606 GN=TSPAN4 PE=1 SV=1	2	122070	102530	126790	148900	91577	98481	109260	103510	123190
O14818	Proteasome subunit alpha type-7	PSMA7	sp|O14818|PSA7_HUMAN Proteasome subunit alpha type-7 OS=Homo sapiens OX=9606 GN=PSMA7 PE=1 SV=1	17	13915000	13822000	15531000	15260000	14157000	16020000	13400000	14978000	16358000
O14828	Secretory carrier-associated membrane protein 3	SCAMP3	sp|O14828|SCAM3_HUMAN Secretory carrier-associated membrane protein 3 OS=Homo sapiens OX=9606 GN=SCAMP3 PE=1 SV=3	9	342090	318270	354900	391890	379010	337690	245410	278050	355210
O14841	5-oxoprolinase	OPLAH	sp|O14841|OPLA_HUMAN 5-oxoprolinase OS=Homo sapiens OX=9606 GN=OPLAH PE=1 SV=3	15	456620	395230	470380	485760	385760	394410	431360	400820	429350
O14867	Transcription regulator protein BACH1	BACH1	sp|O14867|BACH1_HUMAN Transcription regulator protein BACH1 OS=Homo sapiens OX=9606 GN=BACH1 PE=1 SV=2	17	256090	229430	320940	264210	242650	253290	213580	238320	278550
O14874	[3-methyl-2-oxobutanoate dehydrogenase [lipoamide]] kinase, mitochondrial	BCKDK	sp|O14874|BCKD_HUMAN [3-methyl-2-oxobutanoate dehydrogenase [lipoamide]] kinase, mitochondrial OS=Homo sapiens OX=9606 GN=BCKDK PE=1 SV=2	4	72321	56859	75629	70908	69749	64441	47940	66642	70636
O14879	Interferon-induced protein with tetratricopeptide repeats 3	IFIT3	sp|O14879|IFIT3_HUMAN Interferon-induced protein with tetratricopeptide repeats 3 OS=Homo sapiens OX=9606 GN=IFIT3 PE=1 SV=1	5	87431	67112	93168	71552	76631	63325	47876	63059	58709
O14880	Microsomal glutathione S-transferase 3	MGST3	sp|O14880|MGST3_HUMAN Microsomal glutathione S-transferase 3 OS=Homo sapiens OX=9606 GN=MGST3 PE=1 SV=1	6	1336100	1093100	783080	973400	429800	808990	937240	724330	803280
O14893	Gem-associated protein 2	GEMIN2	sp|O14893|GEMI2_HUMAN Gem-associated protein 2 OS=Homo sapiens OX=9606 GN=GEMIN2 PE=1 SV=1	10	327260	305960	352170	371620	296430	354270	314960	313540	360740
O14907	Tax1-binding protein 3	TAX1BP3	sp|O14907|TX1B3_HUMAN Tax1-binding protein 3 OS=Homo sapiens OX=9606 GN=TAX1BP3 PE=1 SV=2	2	239900	128060	257110	263980	160410	229750	136110	249070	169780
O14908	PDZ domain-containing protein GIPC1	GIPC1	sp|O14908|GIPC1_HUMAN PDZ domain-containing protein GIPC1 OS=Homo sapiens OX=9606 GN=GIPC1 PE=1 SV=2	14	1408200	1292100	1474400	1256300	1088400	1237800	1079600	1255100	1386900
O14910	Protein lin-7 homolog A	LIN7A	sp|O14910|LIN7A_HUMAN Protein lin-7 homolog A OS=Homo sapiens OX=9606 GN=LIN7A PE=1 SV=2	1	3384	8012.9	8082.8	8004.1	8916.2	8157.2	8595.6	8518.2	9288.4
O14920	Inhibitor of nuclear factor kappa-B kinase subunit beta	IKBKB	sp|O14920|IKKB_HUMAN Inhibitor of nuclear factor kappa-B kinase subunit beta OS=Homo sapiens OX=9606 GN=IKBKB PE=1 SV=1	20	1079500	1044100	1130700	1049700	952450	967460	902090	1052800	1082000
O14925;Q5SRD1	Mitochondrial import inner membrane translocase subunit Tim23;Putative mitochondrial import inner membrane translocase subunit Tim23B	TIMM23;TIMM23B	sp|O14925|TIM23_HUMAN Mitochondrial import inner membrane translocase subunit Tim23 OS=Homo sapiens OX=9606 GN=TIMM23 PE=1 SV=1;sp|Q5SRD1|TI23B_HUMAN Mitochondrial import inner membrane translocase subunit Tim23B OS=Homo sapiens OX=9606 GN=TIMM23B PE=1 SV=	7	2898100	2620200	3459300	3523800	2653900	3067800	2633200	2669300	2750300
O14929	Histone acetyltransferase type B catalytic subunit	HAT1	sp|O14929|HAT1_HUMAN Histone acetyltransferase type B catalytic subunit OS=Homo sapiens OX=9606 GN=HAT1 PE=1 SV=1	14	7257200	6525900	8051200	7003100	6242200	7120500	5834100	6161400	6811300
O14933	Ubiquitin/ISG15-conjugating enzyme E2 L6	UBE2L6	sp|O14933|UB2L6_HUMAN Ubiquitin/ISG15-conjugating enzyme E2 L6 OS=Homo sapiens OX=9606 GN=UBE2L6 PE=1 SV=4	5	366730	367760	422040	321770	122900	303500	371070	285440	278080
O14936	Peripheral plasma membrane protein CASK	CASK	sp|O14936|CSKP_HUMAN Peripheral plasma membrane protein CASK OS=Homo sapiens OX=9606 GN=CASK PE=1 SV=3	22	868250	750970	868780	877800	737750	719070	785120	786270	868700
O14939	Phospholipase D2	PLD2	sp|O14939|PLD2_HUMAN Phospholipase D2 OS=Homo sapiens OX=9606 GN=PLD2 PE=1 SV=2	8	125920	135640	159060	123320	135500	126580	102150	119290	113230
O14949	Cytochrome b-c1 complex subunit 8	UQCRQ	sp|O14949|QCR8_HUMAN Cytochrome b-c1 complex subunit 8 OS=Homo sapiens OX=9606 GN=UQCRQ PE=1 SV=4	5	1851000	1509300	1770700	1731300	535170	1418500	1567700	1224600	1282800
P19105;O14950	Myosin regulatory light chain 12A;Myosin regulatory light chain 12B	MYL12A;MYL12B	sp|P19105|ML12A_HUMAN Myosin regulatory light chain 12A OS=Homo sapiens OX=9606 GN=MYL12A PE=1 SV=2;sp|O14950|ML12B_HUMAN Myosin regulatory light chain 12B OS=Homo sapiens OX=9606 GN=MYL12B PE=1 SV=2	8	9588700	9423200	11437000	10192000	8709600	10063000	9316900	8580700	9790700
O14957	Cytochrome b-c1 complex subunit 10	UQCR11	sp|O14957|QCR10_HUMAN Cytochrome b-c1 complex subunit 10 OS=Homo sapiens OX=9606 GN=UQCR11 PE=1 SV=1	1	197520	167990	157600	163800	15475	74344	143820	83248	94712
O14964	Hepatocyte growth factor-regulated tyrosine kinase substrate	HGS	sp|O14964|HGS_HUMAN Hepatocyte growth factor-regulated tyrosine kinase substrate OS=Homo sapiens OX=9606 GN=HGS PE=1 SV=1	17	4459600	4413100	5525200	4710300	5042900	4626300	3955400	4731700	5593800
O14965	Aurora kinase A	AURKA	sp|O14965|AURKA_HUMAN Aurora kinase A OS=Homo sapiens OX=9606 GN=AURKA PE=1 SV=2	17	1091900	1085900	1528300	1049200	944720	1044900	900100	965310	1027500
O14966	Ras-related protein Rab-7L1	RAB29	sp|O14966|RAB7L_HUMAN Ras-related protein Rab-7L1 OS=Homo sapiens OX=9606 GN=RAB29 PE=1 SV=1	5	233830	215610	326110	287870	250770	289410	230610	229770	244510
O14967	Calmegin	CLGN	sp|O14967|CLGN_HUMAN Calmegin OS=Homo sapiens OX=9606 GN=CLGN PE=1 SV=1	6	151070	125380	207630	169910	157260	159040	147570	180250	167700
O14972	Down syndrome critical region protein 3	DSCR3	sp|O14972|VP26C_HUMAN Vacuolar protein sorting-associated protein 26C OS=Homo sapiens OX=9606 GN=VPS26C PE=1 SV=1	5	262830	196840	268760	221860	217040	209900	220420	232680	208150
O14974	Protein phosphatase 1 regulatory subunit 12A	PPP1R12A	sp|O14974|MYPT1_HUMAN Protein phosphatase 1 regulatory subunit 12A OS=Homo sapiens OX=9606 GN=PPP1R12A PE=1 SV=1	41	4208900	4012800	4752800	4459400	4382000	4264200	4002200	4291300	4394000
O14975	Very long-chain acyl-CoA synthetase	SLC27A2	sp|O14975|S27A2_HUMAN Very long-chain acyl-CoA synthetase OS=Homo sapiens OX=9606 GN=SLC27A2 PE=1 SV=2	4	4907.1	12459	13286	10599	12661	5814.2	7938.8	14238	10597
O14976	Cyclin-G-associated kinase	GAK	sp|O14976|GAK_HUMAN Cyclin-G-associated kinase OS=Homo sapiens OX=9606 GN=GAK PE=1 SV=2	20	788750	640090	871690	808150	623760	685750	624820	746200	762860
O14979	Heterogeneous nuclear ribonucleoprotein D-like	HNRNPDL	sp|O14979|HNRDL_HUMAN Heterogeneous nuclear ribonucleoprotein D-like OS=Homo sapiens OX=9606 GN=HNRNPDL PE=1 SV=3	16	12004000	12049000	14867000	13713000	13312000	14209000	11364000	13646000	15374000
O14980	Exportin-1	XPO1	sp|O14980|XPO1_HUMAN Exportin-1 OS=Homo sapiens OX=9606 GN=XPO1 PE=1 SV=1	54	18794000	17747000	21496000	19519000	17632000	18763000	18040000	18009000	18875000
O14981	TATA-binding protein-associated factor 172	BTAF1	sp|O14981|BTAF1_HUMAN TATA-binding protein-associated factor 172 OS=Homo sapiens OX=9606 GN=BTAF1 PE=1 SV=2	42	2157900	1957100	2324800	2362700	2059200	2108200	1975900	2384600	2406600
O15013	Rho guanine nucleotide exchange factor 10	ARHGEF10	sp|O15013|ARHGA_HUMAN Rho guanine nucleotide exchange factor 10 OS=Homo sapiens OX=9606 GN=ARHGEF10 PE=1 SV=4	15	729030	721620	729710	664530	574750	587770	554230	559350	647700
O15014	Zinc finger protein 609	ZNF609	sp|O15014|ZN609_HUMAN Zinc finger protein 609 OS=Homo sapiens OX=9606 GN=ZNF609 PE=1 SV=2	17	835710	704560	842410	806820	724780	704810	616590	841480	764620
O15015	Zinc finger protein 646	ZNF646	sp|O15015|ZN646_HUMAN Zinc finger protein 646 OS=Homo sapiens OX=9606 GN=ZNF646 PE=1 SV=2	4	56313	54827	60068	46913	46032	47519	41803	43289	51424
O15020	Spectrin beta chain, non-erythrocytic 2	SPTBN2	sp|O15020|SPTN2_HUMAN Spectrin beta chain, non-erythrocytic 2 OS=Homo sapiens OX=9606 GN=SPTBN2 PE=1 SV=3	28	731770	599310	751690	599200	579880	542760	479490	504570	550190
O15027	Protein transport protein Sec16A	SEC16A	sp|O15027|SC16A_HUMAN Protein transport protein Sec16A OS=Homo sapiens OX=9606 GN=SEC16A PE=1 SV=4	48	2266800	2003900	2220900	2035100	1895400	1993900	2064700	1952500	2145400
O15031	Plexin-B2	PLXNB2	sp|O15031|PLXB2_HUMAN Plexin-B2 OS=Homo sapiens OX=9606 GN=PLXNB2 PE=1 SV=3	50	5967800	5257100	6068400	5298600	4141300	4963100	4605200	4657600	4704900
O15033	Apoptosis-resistant E3 ubiquitin protein ligase 1	AREL1	sp|O15033|AREL1_HUMAN Apoptosis-resistant E3 ubiquitin protein ligase 1 OS=Homo sapiens OX=9606 GN=AREL1 PE=1 SV=3	2	5845.8	3639.4	14236	13718	13217	12914	17814	7515.2	6572.8
O15037	Protein KHNYN	KHNYN	sp|O15037|KHNYN_HUMAN Protein KHNYN OS=Homo sapiens OX=9606 GN=KHNYN PE=1 SV=3	4	37177	39594	42881	36513	31402	34358	30440	35203	42336
O15042	U2 snRNP-associated SURP motif-containing protein	U2SURP	sp|O15042|SR140_HUMAN U2 snRNP-associated SURP motif-containing protein OS=Homo sapiens OX=9606 GN=U2SURP PE=1 SV=2	30	6035500	5476100	6807300	6523000	6657400	6747000	6076800	6667500	6912300
O15047	Histone-lysine N-methyltransferase SETD1A	SETD1A	sp|O15047|SET1A_HUMAN Histone-lysine N-methyltransferase SETD1A OS=Homo sapiens OX=9606 GN=SETD1A PE=1 SV=3	11	151400	140640	191310	144430	135730	137790	137570	145830	139380
O15056	Synaptojanin-2	SYNJ2	sp|O15056|SYNJ2_HUMAN Synaptojanin-2 OS=Homo sapiens OX=9606 GN=SYNJ2 PE=1 SV=3	21	921590	783130	985130	892190	810890	809850	794740	853160	881350
O15062	Zinc finger and BTB domain-containing protein 5	ZBTB5	sp|O15062|ZBTB5_HUMAN Zinc finger and BTB domain-containing protein 5 OS=Homo sapiens OX=9606 GN=ZBTB5 PE=1 SV=1	2	75951	79921	96629	47893	40081	46050	42547	45862	55234
O15063	Uncharacterized protein KIAA0355	KIAA0355	sp|O15063|GRRE1_HUMAN Granule associated Rac and RHOG effector protein 1 OS=Homo sapiens OX=9606 GN=GARRE1 PE=1 SV=2	3	37345	40736	34006	43301	44424	28276	26815	18784	27489
O15066	Kinesin-like protein KIF3B;Kinesin-like protein KIF3B, N-terminally processed	KIF3B	sp|O15066|KIF3B_HUMAN Kinesin-like protein KIF3B OS=Homo sapiens OX=9606 GN=KIF3B PE=1 SV=1	14	1230200	933840	1173300	1242000	1054800	1044900	995660	1060700	1126800
O15067	Phosphoribosylformylglycinamidine synthase	PFAS	sp|O15067|PUR4_HUMAN Phosphoribosylformylglycinamidine synthase OS=Homo sapiens OX=9606 GN=PFAS PE=1 SV=4	50	9117200	7946900	9619800	9382400	8498700	9476500	8446800	8909700	9967900
O15075	Serine/threonine-protein kinase DCLK1	DCLK1	sp|O15075|DCLK1_HUMAN Serine/threonine-protein kinase DCLK1 OS=Homo sapiens OX=9606 GN=DCLK1 PE=1 SV=2	9	298480	260730	377920	396340	520210	522090	366160	462790	508080
O15078	Centrosomal protein of 290 kDa	CEP290	sp|O15078|CE290_HUMAN Centrosomal protein of 290 kDa OS=Homo sapiens OX=9606 GN=CEP290 PE=1 SV=2	13	1777300	2270300	1857700	2063900	2137800	2201400	2097300	3042000	2465100
O15083	ERC protein 2	ERC2	sp|O15083|ERC2_HUMAN ERC protein 2 OS=Homo sapiens OX=9606 GN=ERC2 PE=1 SV=3	1	78247	75735	94323	70890	70141	106120	72870	92156	88496
O15084	Serine/threonine-protein phosphatase 6 regulatory ankyrin repeat subunit A	ANKRD28	sp|O15084|ANR28_HUMAN Serine/threonine-protein phosphatase 6 regulatory ankyrin repeat subunit A OS=Homo sapiens OX=9606 GN=ANKRD28 PE=1 SV=5	16	1163300	1028100	1129700	1123900	966010	935610	972240	1039200	1056800
O15085	Rho guanine nucleotide exchange factor 11	ARHGEF11	sp|O15085|ARHGB_HUMAN Rho guanine nucleotide exchange factor 11 OS=Homo sapiens OX=9606 GN=ARHGEF11 PE=1 SV=1	13	289750	256880	299420	275240	250680	265550	267940	277490	265980
O15091	Mitochondrial ribonuclease P protein 3	KIAA0391	sp|O15091|MRPP3_HUMAN Mitochondrial ribonuclease P catalytic subunit OS=Homo sapiens OX=9606 GN=PRORP PE=1 SV=2	18	1102100	911340	1084400	1030300	965180	934330	829330	851110	920250
O15111	Inhibitor of nuclear factor kappa-B kinase subunit alpha	CHUK	sp|O15111|IKKA_HUMAN Inhibitor of nuclear factor kappa-B kinase subunit alpha OS=Homo sapiens OX=9606 GN=CHUK PE=1 SV=2	18	1219400	1044800	1293100	1316000	1089700	1105200	1171700	1324000	1266500
O15116	U6 snRNA-associated Sm-like protein LSm1	LSM1	sp|O15116|LSM1_HUMAN U6 snRNA-associated Sm-like protein LSm1 OS=Homo sapiens OX=9606 GN=LSM1 PE=1 SV=1	6	988280	1010500	1183400	1188000	1006400	1080900	1008900	1191400	1085300
O15118	Niemann-Pick C1 protein	NPC1	sp|O15118|NPC1_HUMAN NPC intracellular cholesterol transporter 1 OS=Homo sapiens OX=9606 GN=NPC1 PE=1 SV=2	9	304130	259910	300230	270500	268110	218510	228970	289270	326420
O15119	T-box transcription factor TBX3	TBX3	sp|O15119|TBX3_HUMAN T-box transcription factor TBX3 OS=Homo sapiens OX=9606 GN=TBX3 PE=1 SV=4	2	68778	61485	78001	50485	67710	61989	54456	60439	72424
O15120	1-acyl-sn-glycerol-3-phosphate acyltransferase beta	AGPAT2	sp|O15120|PLCB_HUMAN 1-acyl-sn-glycerol-3-phosphate acyltransferase beta OS=Homo sapiens OX=9606 GN=AGPAT2 PE=1 SV=1	5	111180	92848	131750	102620	78649	88986	93145	88656	89922
O15121	Sphingolipid delta(4)-desaturase DES1	DEGS1	sp|O15121|DEGS1_HUMAN Sphingolipid delta(4)-desaturase DES1 OS=Homo sapiens OX=9606 GN=DEGS1 PE=1 SV=1	4	145020	130810	145240	134090	133360	157090	108110	135670	154820
O15126	Secretory carrier-associated membrane protein 1	SCAMP1	sp|O15126|SCAM1_HUMAN Secretory carrier-associated membrane protein 1 OS=Homo sapiens OX=9606 GN=SCAMP1 PE=1 SV=2	6	733970	736770	743490	775080	686290	667630	614940	713750	740000
O15127	Secretory carrier-associated membrane protein 2	SCAMP2	sp|O15127|SCAM2_HUMAN Secretory carrier-associated membrane protein 2 OS=Homo sapiens OX=9606 GN=SCAMP2 PE=1 SV=2	7	499390	404260	432960	467080	415900	436660	361260	567180	495720
O15131	Importin subunit alpha-6	KPNA5	sp|O15131|IMA6_HUMAN Importin subunit alpha-6 OS=Homo sapiens OX=9606 GN=KPNA5 PE=1 SV=2	2	29617	32116	26404	23122	17818	21759	26210	24537	24736
O15143	Actin-related protein 2/3 complex subunit 1B	ARPC1B	sp|O15143|ARC1B_HUMAN Actin-related protein 2/3 complex subunit 1B OS=Homo sapiens OX=9606 GN=ARPC1B PE=1 SV=3	13	1994100	1771000	2343700	2149400	2012500	2061000	1842200	2257500	2130000
O15144	Actin-related protein 2/3 complex subunit 2	ARPC2	sp|O15144|ARPC2_HUMAN Actin-related protein 2/3 complex subunit 2 OS=Homo sapiens OX=9606 GN=ARPC2 PE=1 SV=1	18	2962100	2704300	3457000	2843700	2840300	2838500	2713500	3248600	3222300
O15145	Actin-related protein 2/3 complex subunit 3	ARPC3	sp|O15145|ARPC3_HUMAN Actin-related protein 2/3 complex subunit 3 OS=Homo sapiens OX=9606 GN=ARPC3 PE=1 SV=3	8	3072700	2847700	3261000	3319100	1131800	3337400	2711300	3437600	3555400
O15155	BET1 homolog	BET1	sp|O15155|BET1_HUMAN BET1 homolog OS=Homo sapiens OX=9606 GN=BET1 PE=1 SV=1	5	299190	331890	346840	303020	150130	271510	303070	287620	264740
O15160	DNA-directed RNA polymerases I and III subunit RPAC1	POLR1C	sp|O15160|RPAC1_HUMAN DNA-directed RNA polymerases I and III subunit RPAC1 OS=Homo sapiens OX=9606 GN=POLR1C PE=1 SV=1	14	1271600	1292400	1523400	1499400	1540400	1636800	1439600	1531300	1532600
O15162	Phospholipid scramblase 1	PLSCR1	sp|O15162|PLS1_HUMAN Phospholipid scramblase 1 OS=Homo sapiens OX=9606 GN=PLSCR1 PE=1 SV=1	6	569910	491870	563160	571440	501930	547130	465870	504560	576070
O15164	Transcription intermediary factor 1-alpha	TRIM24	sp|O15164|TIF1A_HUMAN Transcription intermediary factor 1-alpha OS=Homo sapiens OX=9606 GN=TRIM24 PE=1 SV=3	18	573320	508120	637830	570860	497440	501260	493160	579960	614550
O15173	Membrane-associated progesterone receptor component 2	PGRMC2	sp|O15173|PGRC2_HUMAN Membrane-associated progesterone receptor component 2 OS=Homo sapiens OX=9606 GN=PGRMC2 PE=1 SV=1	9	590600	529430	629210	558450	501320	574140	444330	498990	528970
O15182	Centrin-3	CETN3	sp|O15182|CETN3_HUMAN Centrin-3 OS=Homo sapiens OX=9606 GN=CETN3 PE=1 SV=2	2	67146	68771	103490	74903	62664	77343	51658	80199	81488
O15211	Ral guanine nucleotide dissociation stimulator-like 2	RGL2	sp|O15211|RGL2_HUMAN Ral guanine nucleotide dissociation stimulator-like 2 OS=Homo sapiens OX=9606 GN=RGL2 PE=1 SV=1	3	18308	22307	23288	20830	17484	21831	18213	16438	18666
O15212	Prefoldin subunit 6	PFDN6	sp|O15212|PFD6_HUMAN Prefoldin subunit 6 OS=Homo sapiens OX=9606 GN=PFDN6 PE=1 SV=1	11	9677700	8355700	9874300	10108000	475150	10640000	8357000	8844800	9331900
O15213	WD repeat-containing protein 46	WDR46	sp|O15213|WDR46_HUMAN WD repeat-containing protein 46 OS=Homo sapiens OX=9606 GN=WDR46 PE=1 SV=3	22	1557100	1323200	1657300	1372600	1535600	1502600	1185700	1544600	1876500
O15217	Glutathione S-transferase A4	GSTA4	sp|O15217|GSTA4_HUMAN Glutathione S-transferase A4 OS=Homo sapiens OX=9606 GN=GSTA4 PE=1 SV=1	3	73514	77170	109320	80479	50652	79079	60430	70474	74980
O15226	NF-kappa-B-repressing factor	NKRF	sp|O15226|NKRF_HUMAN NF-kappa-B-repressing factor OS=Homo sapiens OX=9606 GN=NKRF PE=1 SV=2	33	1766200	1616000	2026400	1857400	1676500	1845100	1635000	1973700	2090000
O15228	Dihydroxyacetone phosphate acyltransferase	GNPAT	sp|O15228|GNPAT_HUMAN Dihydroxyacetone phosphate acyltransferase OS=Homo sapiens OX=9606 GN=GNPAT PE=1 SV=1	16	1028300	995630	1169100	1038100	773780	894400	874990	924500	993120
O15230	Laminin subunit alpha-5	LAMA5	sp|O15230|LAMA5_HUMAN Laminin subunit alpha-5 OS=Homo sapiens OX=9606 GN=LAMA5 PE=1 SV=8	22	435740	387370	475770	279080	232230	254480	234010	208810	242040
O15231	Zinc finger protein 185	ZNF185	sp|O15231|ZN185_HUMAN Zinc finger protein 185 OS=Homo sapiens OX=9606 GN=ZNF185 PE=1 SV=3	30	2108100	2045900	2480300	2114700	1721700	2027500	2222100	1719500	1934800
O15234	Protein CASC3	CASC3	sp|O15234|CASC3_HUMAN Protein CASC3 OS=Homo sapiens OX=9606 GN=CASC3 PE=1 SV=2	13	1325400	1058400	1612000	1383800	1538000	1567200	1001300	1409100	1542500
O15235	28S ribosomal protein S12, mitochondrial	MRPS12	sp|O15235|RT12_HUMAN 28S ribosomal protein S12, mitochondrial OS=Homo sapiens OX=9606 GN=MRPS12 PE=1 SV=1	4	499150	337470	505440	416220	376750	471870	303090	470120	402850
O15243	Leptin receptor gene-related protein	LEPROT	sp|O15243|OBRG_HUMAN Leptin receptor gene-related protein OS=Homo sapiens OX=9606 GN=LEPROT PE=1 SV=1	2	60996	49052	63166	55984	25587	44905	41502	46238	60485
O15247	Chloride intracellular channel protein 2	CLIC2	sp|O15247|CLIC2_HUMAN Chloride intracellular channel protein 2 OS=Homo sapiens OX=9606 GN=CLIC2 PE=1 SV=3	1	6389.8	6448.8	11723	7435.8	6815.2	5964.8	2916.2	7679.8	7311.6
O15254	Peroxisomal acyl-coenzyme A oxidase 3	ACOX3	sp|O15254|ACOX3_HUMAN Peroxisomal acyl-coenzyme A oxidase 3 OS=Homo sapiens OX=9606 GN=ACOX3 PE=1 SV=2	8	292680	278420	292490	306840	242220	238010	250240	289730	261140
O15258	Protein RER1	RER1	sp|O15258|RER1_HUMAN Protein RER1 OS=Homo sapiens OX=9606 GN=RER1 PE=1 SV=1	6	946750	836190	1024100	983930	763290	819300	881580	743310	1038900
O15260	Surfeit locus protein 4	SURF4	sp|O15260|SURF4_HUMAN Surfeit locus protein 4 OS=Homo sapiens OX=9606 GN=SURF4 PE=1 SV=3	4	2180300	1622600	2321200	2451000	2225400	2180500	1714700	2186200	2173800
O15264	Mitogen-activated protein kinase 13	MAPK13	sp|O15264|MK13_HUMAN Mitogen-activated protein kinase 13 OS=Homo sapiens OX=9606 GN=MAPK13 PE=1 SV=1	1	2653.3	0	0	0	0	0	0	0	0
O15265	Ataxin-7	ATXN7	sp|O15265|ATX7_HUMAN Ataxin-7 OS=Homo sapiens OX=9606 GN=ATXN7 PE=1 SV=1	4	23424	24694	32761	36739	23576	28198	19828	21599	22585
O15269	Serine palmitoyltransferase 1	SPTLC1	sp|O15269|SPTC1_HUMAN Serine palmitoyltransferase 1 OS=Homo sapiens OX=9606 GN=SPTLC1 PE=1 SV=1	20	1950400	1663000	2268100	1974600	1614400	1887400	1538000	2027100	2070500
O15270	Serine palmitoyltransferase 2	SPTLC2	sp|O15270|SPTC2_HUMAN Serine palmitoyltransferase 2 OS=Homo sapiens OX=9606 GN=SPTLC2 PE=1 SV=1	17	1923700	1620400	2135000	2028500	1614100	1732500	1546700	1683700	1752400
O15287	Fanconi anemia group G protein	FANCG	sp|O15287|FANCG_HUMAN Fanconi anemia group G protein OS=Homo sapiens OX=9606 GN=FANCG PE=1 SV=1	10	503310	440380	477760	373960	287060	302440	347500	297730	360720
O15294	UDP-N-acetylglucosamine--peptide N-acetylglucosaminyltransferase 110 kDa subunit	OGT	sp|O15294|OGT1_HUMAN UDP-N-acetylglucosamine--peptide N-acetylglucosaminyltransferase 110 kDa subunit OS=Homo sapiens OX=9606 GN=OGT PE=1 SV=3	37	3770800	3532000	4366700	3988000	3981900	3973300	3201400	4165900	4479100
O15297	Protein phosphatase 1D	PPM1D	sp|O15297|PPM1D_HUMAN Protein phosphatase 1D OS=Homo sapiens OX=9606 GN=PPM1D PE=1 SV=1	11	515480	452110	522340	501030	445590	390940	356520	519970	386530
O15305	Phosphomannomutase 2	PMM2	sp|O15305|PMM2_HUMAN Phosphomannomutase 2 OS=Homo sapiens OX=9606 GN=PMM2 PE=1 SV=1	12	4173500	3434100	4135000	4315600	4288400	4335200	3886600	4397400	4370300
O15315	DNA repair protein RAD51 homolog 2	RAD51B	sp|O15315|RA51B_HUMAN DNA repair protein RAD51 homolog 2 OS=Homo sapiens OX=9606 GN=RAD51B PE=1 SV=2	6	147760	155730	159460	163410	123810	129290	124280	137470	163460
O15318	DNA-directed RNA polymerase III subunit RPC7	POLR3G	sp|O15318|RPC7_HUMAN DNA-directed RNA polymerase III subunit RPC7 OS=Homo sapiens OX=9606 GN=POLR3G PE=1 SV=2	4	277510	210310	221530	301270	238240	298870	247550	251230	290330
O15321	Transmembrane 9 superfamily member 1	TM9SF1	sp|O15321|TM9S1_HUMAN Transmembrane 9 superfamily member 1 OS=Homo sapiens OX=9606 GN=TM9SF1 PE=2 SV=2	6	164600	145570	180290	165640	155890	169670	140400	190530	154180
O15327	Type II inositol 3,4-bisphosphate 4-phosphatase	INPP4B	sp|O15327|INP4B_HUMAN Inositol polyphosphate 4-phosphatase type II OS=Homo sapiens OX=9606 GN=INPP4B PE=1 SV=4	6	194280	178280	211030	173900	157140	156270	154550	154820	133380
O15347	High mobility group protein B3	HMGB3	sp|O15347|HMGB3_HUMAN High mobility group protein B3 OS=Homo sapiens OX=9606 GN=HMGB3 PE=1 SV=4	8	1079400	1013800	1226700	1028800	741760	956800	824690	627810	662590
O15355	Protein phosphatase 1G	PPM1G	sp|O15355|PPM1G_HUMAN Protein phosphatase 1G OS=Homo sapiens OX=9606 GN=PPM1G PE=1 SV=1	26	9254400	10163000	12292000	11028000	12195000	13134000	9072500	12048000	13003000
O15357	Phosphatidylinositol 3,4,5-trisphosphate 5-phosphatase 2	INPPL1	sp|O15357|SHIP2_HUMAN Phosphatidylinositol 3,4,5-trisphosphate 5-phosphatase 2 OS=Homo sapiens OX=9606 GN=INPPL1 PE=1 SV=2	30	1382300	1276500	1420200	1138400	926450	1029600	980750	968420	1065900
O15360	Fanconi anemia group A protein	FANCA	sp|O15360|FANCA_HUMAN Fanconi anemia group A protein OS=Homo sapiens OX=9606 GN=FANCA PE=1 SV=2	16	317640	267000	346610	267370	201910	231770	209760	215500	221190
O15370	Transcription factor SOX-12	SOX12	sp|O15370|SOX12_HUMAN Transcription factor SOX-12 OS=Homo sapiens OX=9606 GN=SOX12 PE=2 SV=2	1	20462	18819	20517	15504	8760.8	10455	11323	7764.5	8782.4
O15371	Eukaryotic translation initiation factor 3 subunit D	EIF3D	sp|O15371|EIF3D_HUMAN Eukaryotic translation initiation factor 3 subunit D OS=Homo sapiens OX=9606 GN=EIF3D PE=1 SV=1	27	6773700	6162300	7948100	7043400	6560400	6904200	6372100	6227300	6983600
O15372	Eukaryotic translation initiation factor 3 subunit H	EIF3H	sp|O15372|EIF3H_HUMAN Eukaryotic translation initiation factor 3 subunit H OS=Homo sapiens OX=9606 GN=EIF3H PE=1 SV=1	18	5401100	4710100	5850700	5446600	5152400	5164200	4656000	5349200	5411300
O15379	Histone deacetylase 3	HDAC3	sp|O15379|HDAC3_HUMAN Histone deacetylase 3 OS=Homo sapiens OX=9606 GN=HDAC3 PE=1 SV=2	7	323580	297790	351500	289590	278910	265240	229350	312170	279960
O15381	Nuclear valosin-containing protein-like	NVL	sp|O15381|NVL_HUMAN Nuclear valosin-containing protein-like OS=Homo sapiens OX=9606 GN=NVL PE=1 SV=1	17	628800	613610	794880	670820	610280	690030	498820	672450	678240
O15382	Branched-chain-amino-acid aminotransferase, mitochondrial	BCAT2	sp|O15382|BCAT2_HUMAN Branched-chain-amino-acid aminotransferase, mitochondrial OS=Homo sapiens OX=9606 GN=BCAT2 PE=1 SV=2	13	603520	544470	615530	521170	456510	550100	525600	551540	572690
O15391	Transcription factor YY2	YY2	sp|O15391|TYY2_HUMAN Transcription factor YY2 OS=Homo sapiens OX=9606 GN=YY2 PE=2 SV=1	2	106560	99389	109210	115160	85924	109550	104300	95931	109800
O15392	Baculoviral IAP repeat-containing protein 5	BIRC5	sp|O15392|BIRC5_HUMAN Baculoviral IAP repeat-containing protein 5 OS=Homo sapiens OX=9606 GN=BIRC5 PE=1 SV=3	5	490900	476000	601920	398170	367710	485040	425010	437240	480570
O15394	Neural cell adhesion molecule 2	NCAM2	sp|O15394|NCAM2_HUMAN Neural cell adhesion molecule 2 OS=Homo sapiens OX=9606 GN=NCAM2 PE=1 SV=2	2	49367	36846	37023	37053	21745	18677	22377	20776	27334
O15397	Importin-8	IPO8	sp|O15397|IPO8_HUMAN Importin-8 OS=Homo sapiens OX=9606 GN=IPO8 PE=1 SV=2	30	2256000	2137800	2280400	2178500	1986300	2165000	1830500	2202000	2341000
O15400	Syntaxin-7	STX7	sp|O15400|STX7_HUMAN Syntaxin-7 OS=Homo sapiens OX=9606 GN=STX7 PE=1 SV=4	10	1487100	1286900	1396000	1468100	1115300	1286200	1242200	1196800	1203200
O15417	Trinucleotide repeat-containing gene 18 protein	TNRC18	sp|O15417|TNC18_HUMAN Trinucleotide repeat-containing gene 18 protein OS=Homo sapiens OX=9606 GN=TNRC18 PE=1 SV=3	13	277940	297390	327230	310840	275280	272710	293520	367150	427930
O15427	Monocarboxylate transporter 4	SLC16A3	sp|O15427|MOT4_HUMAN Monocarboxylate transporter 4 OS=Homo sapiens OX=9606 GN=SLC16A3 PE=1 SV=1	3	92012	79230	99694	104060	75798	85656	84742	89441	96973
O15431	High affinity copper uptake protein 1	SLC31A1	sp|O15431|COPT1_HUMAN High affinity copper uptake protein 1 OS=Homo sapiens OX=9606 GN=SLC31A1 PE=1 SV=1	2	53084	32649	41700	54800	42176	48872	54720	51621	66332
O15432	Probable low affinity copper uptake protein 2	SLC31A2	sp|O15432|COPT2_HUMAN Probable low affinity copper uptake protein 2 OS=Homo sapiens OX=9606 GN=SLC31A2 PE=1 SV=1	1	2127.6	0	0	0	0	0	0	0	0
O15439	Multidrug resistance-associated protein 4	ABCC4	sp|O15439|MRP4_HUMAN ATP-binding cassette sub-family C member 4 OS=Homo sapiens OX=9606 GN=ABCC4 PE=1 SV=3	25	986570	850010	1119300	1053300	892770	936090	904540	924610	1077100
O15440	Multidrug resistance-associated protein 5	ABCC5	sp|O15440|MRP5_HUMAN Multidrug resistance-associated protein 5 OS=Homo sapiens OX=9606 GN=ABCC5 PE=1 SV=2	7	101750	113960	138030	103740	100560	90846	87755	125090	128360
O15446	DNA-directed RNA polymerase I subunit RPA34	CD3EAP	sp|O15446|RPA34_HUMAN DNA-directed RNA polymerase I subunit RPA34 OS=Homo sapiens OX=9606 GN=POLR1G PE=1 SV=1	19	1098900	1024000	1178500	1284900	1297400	1235500	1073600	1300600	1313900
O15460	Prolyl 4-hydroxylase subunit alpha-2	P4HA2	sp|O15460|P4HA2_HUMAN Prolyl 4-hydroxylase subunit alpha-2 OS=Homo sapiens OX=9606 GN=P4HA2 PE=1 SV=1	17	1378800	1075800	1179600	1049800	738050	839890	739810	722210	649390
O15479	Melanoma-associated antigen B2	MAGEB2	sp|O15479|MAGB2_HUMAN Melanoma-associated antigen B2 OS=Homo sapiens OX=9606 GN=MAGEB2 PE=1 SV=3	13	4205400	3685700	4868000	4329100	4376300	5016700	3939800	4961500	4898500
O15484	Calpain-5	CAPN5	sp|O15484|CAN5_HUMAN Calpain-5 OS=Homo sapiens OX=9606 GN=CAPN5 PE=1 SV=2	6	107800	93902	109980	104010	73472	90188	98563	101320	88821
O15498	Synaptobrevin homolog YKT6	YKT6	sp|O15498|YKT6_HUMAN Synaptobrevin homolog YKT6 OS=Homo sapiens OX=9606 GN=YKT6 PE=1 SV=1	12	2473900	2105300	2419000	2325500	1705600	2060900	1997300	2314500	2317200
O15504	Nucleoporin-like protein 2	NUPL2	sp|O15504|NUP42_HUMAN Nucleoporin NUP42 OS=Homo sapiens OX=9606 GN=NUP42 PE=1 SV=1	10	358580	315110	396480	389690	333650	319780	372340	396220	364520
O15511	Actin-related protein 2/3 complex subunit 5	ARPC5	sp|O15511|ARPC5_HUMAN Actin-related protein 2/3 complex subunit 5 OS=Homo sapiens OX=9606 GN=ARPC5 PE=1 SV=3	7	1099800	990860	1285600	1032800	865920	1043300	919690	902300	987560
O15514	DNA-directed RNA polymerase II subunit RPB4	POLR2D	sp|O15514|RPB4_HUMAN DNA-directed RNA polymerase II subunit RPB4 OS=Homo sapiens OX=9606 GN=POLR2D PE=1 SV=1	6	1069900	956280	1170700	1173900	882090	1068100	909670	1195300	1307800
O15516	Circadian locomoter output cycles protein kaput	CLOCK	sp|O15516|CLOCK_HUMAN Circadian locomoter output cycles protein kaput OS=Homo sapiens OX=9606 GN=CLOCK PE=1 SV=1	7	67892	51554	57398	63874	68237	64071	43922	53676	72854
O15525	Transcription factor MafG	MAFG	sp|O15525|MAFG_HUMAN Transcription factor MafG OS=Homo sapiens OX=9606 GN=MAFG PE=1 SV=1	2	96188	82309	110670	87415	87928	86322	83218	92457	86000
O15527	N-glycosylase/DNA lyase;8-oxoguanine DNA glycosylase;DNA-(apurinic or apyrimidinic site) lyase	OGG1	sp|O15527|OGG1_HUMAN N-glycosylase/DNA lyase OS=Homo sapiens OX=9606 GN=OGG1 PE=1 SV=2	2	11563	4247.6	14048	6573.6	4749.6	4986.6	3078.4	9398.7	9024.8
O15530;Q6A1A2	3-phosphoinositide-dependent protein kinase 1;Putative 3-phosphoinositide-dependent protein kinase 2	PDPK1;PDPK2P	sp|O15530|PDPK1_HUMAN 3-phosphoinositide-dependent protein kinase 1 OS=Homo sapiens OX=9606 GN=PDPK1 PE=1 SV=1;sp|Q6A1A2|PDPK2_HUMAN Putative 3-phosphoinositide-dependent protein kinase 2 OS=Homo sapiens OX=9606 GN=PDPK2P PE=5 SV=1	12	847370	700120	713660	727740	536070	600930	657380	635780	638460
O15533	Tapasin	TAPBP	sp|O15533|TPSN_HUMAN Tapasin OS=Homo sapiens OX=9606 GN=TAPBP PE=1 SV=1	5	196180	177690	202300	178550	136170	154360	179850	147770	172400
O15541	RING finger protein 113A	RNF113A	sp|O15541|R113A_HUMAN E3 ubiquitin-protein ligase RNF113A OS=Homo sapiens OX=9606 GN=RNF113A PE=1 SV=1	5	215660	224170	233250	242110	249960	222830	216540	269160	247420
O15550	Lysine-specific demethylase 6A	KDM6A	sp|O15550|KDM6A_HUMAN Lysine-specific demethylase 6A OS=Homo sapiens OX=9606 GN=KDM6A PE=1 SV=2	5	63996	57119	67367	61240	61289	54835	57569	70329	62259
O15554	Intermediate conductance calcium-activated potassium channel protein 4	KCNN4	sp|O15554|KCNN4_HUMAN Intermediate conductance calcium-activated potassium channel protein 4 OS=Homo sapiens OX=9606 GN=KCNN4 PE=1 SV=1	4	50839	50239	70798	49760	46617	45271	32590	50557	43169
O43143	Pre-mRNA-splicing factor ATP-dependent RNA helicase DHX15	DHX15	sp|O43143|DHX15_HUMAN Pre-mRNA-splicing factor ATP-dependent RNA helicase DHX15 OS=Homo sapiens OX=9606 GN=DHX15 PE=1 SV=2	41	9911600	8790100	10384000	10032000	9104100	9196600	8695800	9478000	9380400
O43148	mRNA cap guanine-N7 methyltransferase	RNMT	sp|O43148|MCES_HUMAN mRNA cap guanine-N7 methyltransferase OS=Homo sapiens OX=9606 GN=RNMT PE=1 SV=1	20	6584900	5863400	7417400	6861700	7441000	6801100	6382900	8009400	7461900
O43149	Zinc finger ZZ-type and EF-hand domain-containing protein 1	ZZEF1	sp|O43149|ZZEF1_HUMAN Zinc finger ZZ-type and EF-hand domain-containing protein 1 OS=Homo sapiens OX=9606 GN=ZZEF1 PE=1 SV=6	23	493280	439130	536670	527180	414850	477240	423210	495860	540220
O43155	Leucine-rich repeat transmembrane protein FLRT2	FLRT2	sp|O43155|FLRT2_HUMAN Leucine-rich repeat transmembrane protein FLRT2 OS=Homo sapiens OX=9606 GN=FLRT2 PE=1 SV=1	2	48018	34646	39001	34506	33503	39537	40548	35481	40295
O43156	TELO2-interacting protein 1 homolog	TTI1	sp|O43156|TTI1_HUMAN TELO2-interacting protein 1 homolog OS=Homo sapiens OX=9606 GN=TTI1 PE=1 SV=3	24	1172700	1018100	1206900	1216000	955940	1125200	1017900	1195400	1249000
O43159	Ribosomal RNA-processing protein 8	RRP8	sp|O43159|RRP8_HUMAN Ribosomal RNA-processing protein 8 OS=Homo sapiens OX=9606 GN=RRP8 PE=1 SV=2	15	1886200	1683700	2118300	1927200	1785800	1773300	1676900	1903200	1856500
O43164	E3 ubiquitin-protein ligase Praja-2	PJA2	sp|O43164|PJA2_HUMAN E3 ubiquitin-protein ligase Praja-2 OS=Homo sapiens OX=9606 GN=PJA2 PE=1 SV=4	3	14975	15158	23096	15728	10488	8885.2	6417.2	10962	27488
O43166	Signal-induced proliferation-associated 1-like protein 1	SIPA1L1	sp|O43166|SI1L1_HUMAN Signal-induced proliferation-associated 1-like protein 1 OS=Homo sapiens OX=9606 GN=SIPA1L1 PE=1 SV=4	36	1021700	833570	987810	960010	880960	886710	928830	999570	976100
O43167	Zinc finger and BTB domain-containing protein 24	ZBTB24	sp|O43167|ZBT24_HUMAN Zinc finger and BTB domain-containing protein 24 OS=Homo sapiens OX=9606 GN=ZBTB24 PE=1 SV=2	3	10404	11857	22589	27349	16062	21175	29120	18319	21473
O43169	Cytochrome b5 type B	CYB5B	sp|O43169|CYB5B_HUMAN Cytochrome b5 type B OS=Homo sapiens OX=9606 GN=CYB5B PE=1 SV=3	5	721980	656850	678540	668010	578270	586900	610550	562810	607240
O43172	U4/U6 small nuclear ribonucleoprotein Prp4	PRPF4	sp|O43172|PRP4_HUMAN U4/U6 small nuclear ribonucleoprotein Prp4 OS=Homo sapiens OX=9606 GN=PRPF4 PE=1 SV=2	26	3418100	2951500	3555200	3689900	3603000	3477100	3231500	3744900	3746500
O43175	D-3-phosphoglycerate dehydrogenase	PHGDH	sp|O43175|SERA_HUMAN D-3-phosphoglycerate dehydrogenase OS=Homo sapiens OX=9606 GN=PHGDH PE=1 SV=4	25	14633000	14047000	17471000	16228000	13389000	15174000	13666000	15159000	16132000
O43181	NADH dehydrogenase [ubiquinone] iron-sulfur protein 4, mitochondrial	NDUFS4	sp|O43181|NDUS4_HUMAN NADH dehydrogenase [ubiquinone] iron-sulfur protein 4, mitochondrial OS=Homo sapiens OX=9606 GN=NDUFS4 PE=1 SV=1	5	299060	308350	396690	318870	295760	323950	246910	330590	288550
O43189	PHD finger protein 1	PHF1	sp|O43189|PHF1_HUMAN PHD finger protein 1 OS=Homo sapiens OX=9606 GN=PHF1 PE=1 SV=3	4	62176	54395	59572	47119	41561	43074	49004	48204	49538
O43194	G-protein coupled receptor 39	GPR39	sp|O43194|GPR39_HUMAN G-protein coupled receptor 39 OS=Homo sapiens OX=9606 GN=GPR39 PE=1 SV=1	2	71276	53012	70422	64941	53504	52482	78873	66385	53893
O43237	Cytoplasmic dynein 1 light intermediate chain 2	DYNC1LI2	sp|O43237|DC1L2_HUMAN Cytoplasmic dynein 1 light intermediate chain 2 OS=Homo sapiens OX=9606 GN=DYNC1LI2 PE=1 SV=1	16	1481500	1251300	1285600	1305900	1093500	1184100	1397100	1274700	1245800
O43242	26S proteasome non-ATPase regulatory subunit 3	PSMD3	sp|O43242|PSMD3_HUMAN 26S proteasome non-ATPase regulatory subunit 3 OS=Homo sapiens OX=9606 GN=PSMD3 PE=1 SV=2	35	13700000	11993000	15034000	14149000	12890000	14293000	11691000	13646000	13850000
O43251;Q9NWB1;A6NFN3	RNA binding protein fox-1 homolog 2;RNA binding protein fox-1 homolog 1;RNA binding protein fox-1 homolog 3	RBFOX2;RBFOX1;RBFOX3	sp|O43251|RFOX2_HUMAN RNA binding protein fox-1 homolog 2 OS=Homo sapiens OX=9606 GN=RBFOX2 PE=1 SV=3;sp|Q9NWB1|RFOX1_HUMAN RNA binding protein fox-1 homolog 1 OS=Homo sapiens OX=9606 GN=RBFOX1 PE=1 SV=2;sp|A6NFN3|RFOX3_HUMAN RNA binding protein fox-1 homo	10	437850	401290	424410	390380	372410	352900	336380	287430	366300
O43252	Bifunctional 3-phosphoadenosine 5-phosphosulfate synthase 1;Sulfate adenylyltransferase;Adenylyl-sulfate kinase	PAPSS1	sp|O43252|PAPS1_HUMAN Bifunctional 3-phosphoadenosine 5-phosphosulfate synthase 1 OS=Homo sapiens OX=9606 GN=PAPSS1 PE=1 SV=2	27	2623600	2141900	2624100	2200700	1758300	1847100	2170600	2025600	1892900
O43257	Zinc finger HIT domain-containing protein 1	ZNHIT1	sp|O43257|ZNHI1_HUMAN Zinc finger HIT domain-containing protein 1 OS=Homo sapiens OX=9606 GN=ZNHIT1 PE=1 SV=1	1	15567	19174	18734	20647	26615	21466	15463	28128	29236
O43264	Centromere/kinetochore protein zw10 homolog	ZW10	sp|O43264|ZW10_HUMAN Centromere/kinetochore protein zw10 homolog OS=Homo sapiens OX=9606 GN=ZW10 PE=1 SV=3	36	5691300	5249100	6685800	6351400	5578700	5892100	4934200	5455600	6239600
O43290	U4/U6.U5 tri-snRNP-associated protein 1	SART1	sp|O43290|SNUT1_HUMAN U4/U6.U5 tri-snRNP-associated protein 1 OS=Homo sapiens OX=9606 GN=SART1 PE=1 SV=1	40	3358300	2706000	3665900	3544800	3375600	3427700	2875700	3170600	3284400
O43292	Glycosylphosphatidylinositol anchor attachment 1 protein	GPAA1	sp|O43292|GPAA1_HUMAN Glycosylphosphatidylinositol anchor attachment 1 protein OS=Homo sapiens OX=9606 GN=GPAA1 PE=1 SV=3	6	438110	356280	413720	348050	281230	291740	304200	377940	364930
O43293	Death-associated protein kinase 3	DAPK3	sp|O43293|DAPK3_HUMAN Death-associated protein kinase 3 OS=Homo sapiens OX=9606 GN=DAPK3 PE=1 SV=1	14	602560	518390	729860	615940	568210	541640	565290	550360	641720
O43294	Transforming growth factor beta-1-induced transcript 1 protein	TGFB1I1	sp|O43294|TGFI1_HUMAN Transforming growth factor beta-1-induced transcript 1 protein OS=Homo sapiens OX=9606 GN=TGFB1I1 PE=1 SV=2	10	177420	162900	230230	145860	153590	147880	132930	138700	156750
O43298	Zinc finger and BTB domain-containing protein 43	ZBTB43	sp|O43298|ZBT43_HUMAN Zinc finger and BTB domain-containing protein 43 OS=Homo sapiens OX=9606 GN=ZBTB43 PE=1 SV=1	1	70476	62404	77108	91516	62070	71454	55619	72517	81445
O43299	AP-5 complex subunit zeta-1	AP5Z1	sp|O43299|AP5Z1_HUMAN AP-5 complex subunit zeta-1 OS=Homo sapiens OX=9606 GN=AP5Z1 PE=1 SV=2	11	306620	293990	317410	293290	211070	271750	268860	236690	253140
O43301	Heat shock 70 kDa protein 12A	HSPA12A	sp|O43301|HS12A_HUMAN Heat shock 70 kDa protein 12A OS=Homo sapiens OX=9606 GN=HSPA12A PE=1 SV=2	25	1300000	1208700	1326000	1365000	1130300	1084200	1115900	1214800	1316500
O43303	Centriolar coiled-coil protein of 110 kDa	CCP110	sp|O43303|CP110_HUMAN Centriolar coiled-coil protein of 110 kDa OS=Homo sapiens OX=9606 GN=CCP110 PE=1 SV=3	7	96729	84586	93572	73697	54810	75569	86404	84907	83567
O43310	CBP80/20-dependent translation initiation factor	CTIF	sp|O43310|CTIF_HUMAN CBP80/20-dependent translation initiation factor OS=Homo sapiens OX=9606 GN=CTIF PE=1 SV=1	17	331630	305260	349850	325640	266680	253870	247210	313380	285600
O43314	Inositol hexakisphosphate and diphosphoinositol-pentakisphosphate kinase 2	PPIP5K2	sp|O43314|VIP2_HUMAN Inositol hexakisphosphate and diphosphoinositol-pentakisphosphate kinase 2 OS=Homo sapiens OX=9606 GN=PPIP5K2 PE=1 SV=3	14	398010	419090	521580	436580	397300	451040	375940	450030	457760
O43318	Mitogen-activated protein kinase kinase kinase 7	MAP3K7	sp|O43318|M3K7_HUMAN Mitogen-activated protein kinase kinase kinase 7 OS=Homo sapiens OX=9606 GN=MAP3K7 PE=1 SV=1	15	690830	663140	739980	679560	567340	639420	539820	605920	641280
O43324	Eukaryotic translation elongation factor 1 epsilon-1	EEF1E1	sp|O43324|MCA3_HUMAN Eukaryotic translation elongation factor 1 epsilon-1 OS=Homo sapiens OX=9606 GN=EEF1E1 PE=1 SV=1	9	2584600	2251400	2781700	2748800	1352000	2436100	2515700	2730300	2703600
O43347	RNA-binding protein Musashi homolog 1	MSI1	sp|O43347|MSI1H_HUMAN RNA-binding protein Musashi homolog 1 OS=Homo sapiens OX=9606 GN=MSI1 PE=1 SV=1	4	87799	72186	103920	92686	70885	76237	48387	62500	68821
O43353	Receptor-interacting serine/threonine-protein kinase 2	RIPK2	sp|O43353|RIPK2_HUMAN Receptor-interacting serine/threonine-protein kinase 2 OS=Homo sapiens OX=9606 GN=RIPK2 PE=1 SV=2	10	308730	256780	361810	343810	309080	305520	303580	356120	365380
O43379	WD repeat-containing protein 62	WDR62	sp|O43379|WDR62_HUMAN WD repeat-containing protein 62 OS=Homo sapiens OX=9606 GN=WDR62 PE=1 SV=4	13	248310	248620	317450	258140	221000	255970	235370	256160	289090
O43390	Heterogeneous nuclear ribonucleoprotein R	HNRNPR	sp|O43390|HNRPR_HUMAN Heterogeneous nuclear ribonucleoprotein R OS=Homo sapiens OX=9606 GN=HNRNPR PE=1 SV=1	24	21938000	19166000	24598000	20280000	19967000	21226000	16473000	21567000	20725000
O43395	U4/U6 small nuclear ribonucleoprotein Prp3	PRPF3	sp|O43395|PRPF3_HUMAN U4/U6 small nuclear ribonucleoprotein Prp3 OS=Homo sapiens OX=9606 GN=PRPF3 PE=1 SV=2	30	4020100	3649900	4477000	3860100	3509400	3710300	3590400	3721800	3875000
O43396	Thioredoxin-like protein 1	TXNL1	sp|O43396|TXNL1_HUMAN Thioredoxin-like protein 1 OS=Homo sapiens OX=9606 GN=TXNL1 PE=1 SV=3	21	2197000	2080700	2543900	2290800	2117100	2364700	1965700	2024300	2404700
O43399	Tumor protein D54	TPD52L2	sp|O43399|TPD54_HUMAN Tumor protein D54 OS=Homo sapiens OX=9606 GN=TPD52L2 PE=1 SV=2	15	1349500	1145200	1493600	1459500	1209600	1424400	1194800	1229800	1209100
O43402	ER membrane protein complex subunit 8	EMC8	sp|O43402|EMC8_HUMAN ER membrane protein complex subunit 8 OS=Homo sapiens OX=9606 GN=EMC8 PE=1 SV=1	6	658340	525590	717720	566310	646800	577490	587080	663960	649560
O43414	ERI1 exoribonuclease 3	ERI3	sp|O43414|ERI3_HUMAN ERI1 exoribonuclease 3 OS=Homo sapiens OX=9606 GN=ERI3 PE=1 SV=2	6	1306600	1231800	1549900	1262400	876200	1479100	1195700	1407400	1307100
O43422	52 kDa repressor of the inhibitor of the protein kinase	PRKRIR	sp|O43422|P52K_HUMAN 52 kDa repressor of the inhibitor of the protein kinase OS=Homo sapiens OX=9606 GN=THAP12 PE=1 SV=2	15	809470	827370	953020	965850	918940	892870	782260	947160	1010900
O43426	Synaptojanin-1	SYNJ1	sp|O43426|SYNJ1_HUMAN Synaptojanin-1 OS=Homo sapiens OX=9606 GN=SYNJ1 PE=1 SV=2	15	277100	229810	333430	281730	254630	250940	237580	313910	303340
O43427	Acidic fibroblast growth factor intracellular-binding protein	FIBP	sp|O43427|FIBP_HUMAN Acidic fibroblast growth factor intracellular-binding protein OS=Homo sapiens OX=9606 GN=FIBP PE=1 SV=3	11	641170	523570	621670	573730	441800	496370	507200	525320	575750
O43432	Eukaryotic translation initiation factor 4 gamma 3	EIF4G3	sp|O43432|IF4G3_HUMAN Eukaryotic translation initiation factor 4 gamma 3 OS=Homo sapiens OX=9606 GN=EIF4G3 PE=1 SV=2	20	812920	764470	920070	803850	754550	722270	762160	718400	799740
O43447	Peptidyl-prolyl cis-trans isomerase H	PPIH	sp|O43447|PPIH_HUMAN Peptidyl-prolyl cis-trans isomerase H OS=Homo sapiens OX=9606 GN=PPIH PE=1 SV=1	10	1648100	1408700	1858800	1650600	1449200	1532700	1473400	1748800	1943800
O43463	Histone-lysine N-methyltransferase SUV39H1	SUV39H1	sp|O43463|SUV91_HUMAN Histone-lysine N-methyltransferase SUV39H1 OS=Homo sapiens OX=9606 GN=SUV39H1 PE=1 SV=1	10	360820	343520	459570	308280	312000	327030	261040	314870	286310
O43464	Serine protease HTRA2, mitochondrial	HTRA2	sp|O43464|HTRA2_HUMAN Serine protease HTRA2, mitochondrial OS=Homo sapiens OX=9606 GN=HTRA2 PE=1 SV=2	10	827950	855330	963250	817880	776260	762670	640020	660140	715010
O43482	Protein Mis18-beta	OIP5	sp|O43482|MS18B_HUMAN Protein Mis18-beta OS=Homo sapiens OX=9606 GN=OIP5 PE=1 SV=2	6	494400	421970	468670	432930	472310	480140	421900	552550	456020
O43488	Aflatoxin B1 aldehyde reductase member 2	AKR7A2	sp|O43488|ARK72_HUMAN Aflatoxin B1 aldehyde reductase member 2 OS=Homo sapiens OX=9606 GN=AKR7A2 PE=1 SV=3	11	3148100	2801700	3742900	3082900	2672500	3352200	3029500	2863400	2964800
O43491	Band 4.1-like protein 2	EPB41L2	sp|O43491|E41L2_HUMAN Band 4.1-like protein 2 OS=Homo sapiens OX=9606 GN=EPB41L2 PE=1 SV=1	48	10016000	9098700	10864000	10293000	9221200	9744700	9784900	9126700	10256000
O43493	Trans-Golgi network integral membrane protein 2	TGOLN2	sp|O43493|TGON2_HUMAN Trans-Golgi network integral membrane protein 2 OS=Homo sapiens OX=9606 GN=TGOLN2 PE=1 SV=4	14	1921800	1807100	2103800	1771600	1898100	1899900	1939500	2146600	2241900
O43502	DNA repair protein RAD51 homolog 3	RAD51C	sp|O43502|RA51C_HUMAN DNA repair protein RAD51 homolog 3 OS=Homo sapiens OX=9606 GN=RAD51C PE=1 SV=1	10	407960	442680	580450	459730	455580	446500	366480	491410	487860
O43504	Ragulator complex protein LAMTOR5	LAMTOR5	sp|O43504|LTOR5_HUMAN Ragulator complex protein LAMTOR5 OS=Homo sapiens OX=9606 GN=LAMTOR5 PE=1 SV=1	4	591950	531910	762610	551600	334520	657740	492280	644220	552340
O43505	Beta-1,4-glucuronyltransferase 1	B4GAT1	sp|O43505|B4GA1_HUMAN Beta-1,4-glucuronyltransferase 1 OS=Homo sapiens OX=9606 GN=B4GAT1 PE=1 SV=1	2	10656	11266	7612.3	13061	6790.7	7694.3	9597.8	9685.5	10575
O43513	Mediator of RNA polymerase II transcription subunit 7	MED7	sp|O43513|MED7_HUMAN Mediator of RNA polymerase II transcription subunit 7 OS=Homo sapiens OX=9606 GN=MED7 PE=1 SV=1	2	184470	140440	214400	134740	142100	141430	100530	139390	152230
O43516	WAS/WASL-interacting protein family member 1	WIPF1	sp|O43516|WIPF1_HUMAN WAS/WASL-interacting protein family member 1 OS=Homo sapiens OX=9606 GN=WIPF1 PE=1 SV=3	2	19518	19827	16362	15665	15741	10121	19362	16180	20619
O43524;A8MYZ6;P98177;Q12778	Forkhead box protein O3;Forkhead box protein O6;Forkhead box protein O4;Forkhead box protein O1	FOXO3;FOXO6;FOXO4;FOXO1	sp|O43524|FOXO3_HUMAN Forkhead box protein O3 OS=Homo sapiens OX=9606 GN=FOXO3 PE=1 SV=1;sp|A8MYZ6|FOXO6_HUMAN Forkhead box protein O6 OS=Homo sapiens OX=9606 GN=FOXO6 PE=1 SV=1;sp|P98177|FOXO4_HUMAN Forkhead box protein O4 OS=Homo sapiens OX=9606 GN=FOXO4	3	119150	110340	128490	121770	99905	120540	117780	90431	93190
O43542	DNA repair protein XRCC3	XRCC3	sp|O43542|XRCC3_HUMAN DNA repair protein XRCC3 OS=Homo sapiens OX=9606 GN=XRCC3 PE=1 SV=1	11	201910	198350	252370	220620	209840	238130	168520	216110	244730
O43543	DNA repair protein XRCC2	XRCC2	sp|O43543|XRCC2_HUMAN DNA repair protein XRCC2 OS=Homo sapiens OX=9606 GN=XRCC2 PE=1 SV=1	3	7743.3	6407.2	13365	14774	6637.4	0	7781.8	11511	7713.8
O43567	E3 ubiquitin-protein ligase RNF13	RNF13	sp|O43567|RNF13_HUMAN E3 ubiquitin-protein ligase RNF13 OS=Homo sapiens OX=9606 GN=RNF13 PE=1 SV=1	1	62472	48891	83003	48756	52101	41581	61541	50301	54560
O43572	A-kinase anchor protein 10, mitochondrial	AKAP10	sp|O43572|AKA10_HUMAN A-kinase anchor protein 10, mitochondrial OS=Homo sapiens OX=9606 GN=AKAP10 PE=1 SV=2	8	89548	95771	105620	83632	85177	81729	76913	91116	101360
O43583	Density-regulated protein	DENR	sp|O43583|DENR_HUMAN Density-regulated protein OS=Homo sapiens OX=9606 GN=DENR PE=1 SV=2	11	2537100	2404400	3056200	3086800	2639000	3376200	2316400	3046200	2960600
O43592	Exportin-T	XPOT	sp|O43592|XPOT_HUMAN Exportin-T OS=Homo sapiens OX=9606 GN=XPOT PE=1 SV=2	29	3942300	3266900	4169600	3714500	3425300	3662400	3241900	4116400	4092600
O43598	2-deoxynucleoside 5-phosphate N-hydrolase 1	DNPH1	sp|O43598|DNPH1_HUMAN 2-deoxynucleoside 5-phosphate N-hydrolase 1 OS=Homo sapiens OX=9606 GN=DNPH1 PE=1 SV=1	7	154220	175950	188680	142400	150880	185390	171650	175250	135120
O43615	Mitochondrial import inner membrane translocase subunit TIM44	TIMM44	sp|O43615|TIM44_HUMAN Mitochondrial import inner membrane translocase subunit TIM44 OS=Homo sapiens OX=9606 GN=TIMM44 PE=1 SV=2	21	9523500	8183000	10588000	9997200	9175600	9292700	7712100	9617000	9719600
O43617	Trafficking protein particle complex subunit 3	TRAPPC3	sp|O43617|TPPC3_HUMAN Trafficking protein particle complex subunit 3 OS=Homo sapiens OX=9606 GN=TRAPPC3 PE=1 SV=1	8	1828500	1237500	1290700	1518000	1100300	1410400	1415400	1589900	1608000
O43633	Charged multivesicular body protein 2a	CHMP2A	sp|O43633|CHM2A_HUMAN Charged multivesicular body protein 2a OS=Homo sapiens OX=9606 GN=CHMP2A PE=1 SV=1	5	189840	164810	227200	188520	160970	191780	155940	138620	147880
O43639	Cytoplasmic protein NCK2	NCK2	sp|O43639|NCK2_HUMAN Cytoplasmic protein NCK2 OS=Homo sapiens OX=9606 GN=NCK2 PE=1 SV=2	7	604550	498420	595710	652240	559330	532470	513200	635790	702140
O43657	Tetraspanin-6	TSPAN6	sp|O43657|TSN6_HUMAN Tetraspanin-6 OS=Homo sapiens OX=9606 GN=TSPAN6 PE=1 SV=1	3	88719	68937	102720	85467	65767	73064	81167	92789	98240
O43660	Pleiotropic regulator 1	PLRG1	sp|O43660|PLRG1_HUMAN Pleiotropic regulator 1 OS=Homo sapiens OX=9606 GN=PLRG1 PE=1 SV=1	23	4036500	3475800	3669900	3814700	3106600	3037800	3262300	3442300	3669200
O43663	Protein regulator of cytokinesis 1	PRC1	sp|O43663|PRC1_HUMAN Protein regulator of cytokinesis 1 OS=Homo sapiens OX=9606 GN=PRC1 PE=1 SV=2	21	1129200	1087200	1466000	1432300	1329900	1461600	1158200	1383100	1611700
O43665	Regulator of G-protein signaling 10	RGS10	sp|O43665|RGS10_HUMAN Regulator of G-protein signaling 10 OS=Homo sapiens OX=9606 GN=RGS10 PE=1 SV=3	5	84538	64935	90164	103390	88260	132140	69864	98468	124910
O43670	BUB3-interacting and GLEBS motif-containing protein ZNF207	ZNF207	sp|O43670|ZN207_HUMAN BUB3-interacting and GLEBS motif-containing protein ZNF207 OS=Homo sapiens OX=9606 GN=ZNF207 PE=1 SV=1	9	4261300	3710200	4496400	4472900	3774800	3902700	4234600	4159900	4316000
O43674	NADH dehydrogenase [ubiquinone] 1 beta subcomplex subunit 5, mitochondrial	NDUFB5	sp|O43674|NDUB5_HUMAN NADH dehydrogenase [ubiquinone] 1 beta subcomplex subunit 5, mitochondrial OS=Homo sapiens OX=9606 GN=NDUFB5 PE=1 SV=1	5	1031500	968930	1179800	1067000	745670	1091900	894620	975120	1021600
O43676	NADH dehydrogenase [ubiquinone] 1 beta subcomplex subunit 3	NDUFB3	sp|O43676|NDUB3_HUMAN NADH dehydrogenase [ubiquinone] 1 beta subcomplex subunit 3 OS=Homo sapiens OX=9606 GN=NDUFB3 PE=1 SV=3	2	431620	392390	386300	270930	163350	281100	261630	352730	317880
O43677	NADH dehydrogenase [ubiquinone] 1 subunit C1, mitochondrial	NDUFC1	sp|O43677|NDUC1_HUMAN NADH dehydrogenase [ubiquinone] 1 subunit C1, mitochondrial OS=Homo sapiens OX=9606 GN=NDUFC1 PE=1 SV=1	2	143590	152530	116900	130840	12303	56270	129820	59601	61782
O43678	NADH dehydrogenase [ubiquinone] 1 alpha subcomplex subunit 2	NDUFA2	sp|O43678|NDUA2_HUMAN NADH dehydrogenase [ubiquinone] 1 alpha subcomplex subunit 2 OS=Homo sapiens OX=9606 GN=NDUFA2 PE=1 SV=3	5	458440	370250	538220	367960	125830	402150	358710	377070	322900
O43681	ATPase ASNA1	ASNA1	sp|O43681|GET3_HUMAN ATPase GET3 OS=Homo sapiens OX=9606 GN=GET3 PE=1 SV=2	14	4316000	3688700	5249600	4149500	3765600	4020500	3460900	4693400	4722700
O43683	Mitotic checkpoint serine/threonine-protein kinase BUB1	BUB1	sp|O43683|BUB1_HUMAN Mitotic checkpoint serine/threonine-protein kinase BUB1 OS=Homo sapiens OX=9606 GN=BUB1 PE=1 SV=1	18	1108300	895240	1113100	935630	790250	858500	1019100	912930	977120
O43684	Mitotic checkpoint protein BUB3	BUB3	sp|O43684|BUB3_HUMAN Mitotic checkpoint protein BUB3 OS=Homo sapiens OX=9606 GN=BUB3 PE=1 SV=1	17	2494900	2518200	2737400	2474200	2227700	2518800	2175300	2296700	2410700
O43688	Lipid phosphate phosphohydrolase 2	PPAP2C	sp|O43688|PLPP2_HUMAN Phospholipid phosphatase 2 OS=Homo sapiens OX=9606 GN=PLPP2 PE=1 SV=1	4	117270	114110	142760	126490	132580	133620	90450	132790	127970
O43707	Alpha-actinin-4	ACTN4	sp|O43707|ACTN4_HUMAN Alpha-actinin-4 OS=Homo sapiens OX=9606 GN=ACTN4 PE=1 SV=2	43	31956000	28993000	36412000	35223000	30746000	32269000	26371000	30582000	31760000
O43708	Maleylacetoacetate isomerase	GSTZ1	sp|O43708|MAAI_HUMAN Maleylacetoacetate isomerase OS=Homo sapiens OX=9606 GN=GSTZ1 PE=1 SV=3	12	2634900	2025400	2263000	2013500	1656800	1950300	2128900	1460500	1759700
O43709	Probable 18S rRNA (guanine-N(7))-methyltransferase	WBSCR22	sp|O43709|BUD23_HUMAN Probable 18S rRNA (guanine-N(7))-methyltransferase OS=Homo sapiens OX=9606 GN=BUD23 PE=1 SV=2	9	517300	374540	406530	540460	502270	477310	391320	572600	514640
O43715	TP53-regulated inhibitor of apoptosis 1	TRIAP1	sp|O43715|TRIA1_HUMAN TP53-regulated inhibitor of apoptosis 1 OS=Homo sapiens OX=9606 GN=TRIAP1 PE=1 SV=1	4	149450	149120	161200	124800	35073	132230	109430	101910	124060
O43716	Glutamyl-tRNA(Gln) amidotransferase subunit C, mitochondrial	GATC	sp|O43716|GATC_HUMAN Glutamyl-tRNA(Gln) amidotransferase subunit C, mitochondrial OS=Homo sapiens OX=9606 GN=GATC PE=1 SV=1	5	195550	162370	235650	230300	198950	189040	166870	183600	216850
O43719	HIV Tat-specific factor 1	HTATSF1	sp|O43719|HTSF1_HUMAN HIV Tat-specific factor 1 OS=Homo sapiens OX=9606 GN=HTATSF1 PE=1 SV=1	32	2564900	2279900	2903900	2826200	2553200	2741000	2392400	2698300	2891100
O43739	Cytohesin-3	CYTH3	sp|O43739|CYH3_HUMAN Cytohesin-3 OS=Homo sapiens OX=9606 GN=CYTH3 PE=1 SV=2	7	481360	453940	519860	389960	308570	330280	329270	303840	362070
O43741	5-AMP-activated protein kinase subunit beta-2	PRKAB2	sp|O43741|AAKB2_HUMAN 5-AMP-activated protein kinase subunit beta-2 OS=Homo sapiens OX=9606 GN=PRKAB2 PE=1 SV=1	8	1547200	1384900	1410700	1578000	1562100	1726600	1698600	1440100	1456800
O43747	AP-1 complex subunit gamma-1	AP1G1	sp|O43747|AP1G1_HUMAN AP-1 complex subunit gamma-1 OS=Homo sapiens OX=9606 GN=AP1G1 PE=1 SV=5	30	6419400	5962400	6415400	6361500	5320300	5991000	5480400	5499900	6065500
O43752	Syntaxin-6	STX6	sp|O43752|STX6_HUMAN Syntaxin-6 OS=Homo sapiens OX=9606 GN=STX6 PE=1 SV=1	6	90616	97201	119210	119930	119730	113790	102370	143930	150920
O43759	Synaptogyrin-1	SYNGR1	sp|O43759|SNG1_HUMAN Synaptogyrin-1 OS=Homo sapiens OX=9606 GN=SYNGR1 PE=1 SV=2	3	103880	89381	122460	104550	82755	86655	85063	89097	102120
O43760	Synaptogyrin-2	SYNGR2	sp|O43760|SNG2_HUMAN Synaptogyrin-2 OS=Homo sapiens OX=9606 GN=SYNGR2 PE=1 SV=1	4	633610	299090	557880	570370	529430	515330	458760	572050	545700
O43761	Synaptogyrin-3	SYNGR3	sp|O43761|SNG3_HUMAN Synaptogyrin-3 OS=Homo sapiens OX=9606 GN=SYNGR3 PE=1 SV=2	3	67293	49710	83800	64242	52860	54363	65906	56137	46707
O43765	Small glutamine-rich tetratricopeptide repeat-containing protein alpha	SGTA	sp|O43765|SGTA_HUMAN Small glutamine-rich tetratricopeptide repeat-containing protein alpha OS=Homo sapiens OX=9606 GN=SGTA PE=1 SV=1	10	1861500	1619700	2027500	2105600	1883600	2169400	1838000	2203900	2355900
O43766	Lipoyl synthase, mitochondrial	LIAS	sp|O43766|LIAS_HUMAN Lipoyl synthase, mitochondrial OS=Homo sapiens OX=9606 GN=LIAS PE=2 SV=3	5	156120	126740	171690	169590	148650	148570	117880	165380	162190
O43768	Alpha-endosulfine	ENSA	sp|O43768|ENSA_HUMAN Alpha-endosulfine OS=Homo sapiens OX=9606 GN=ENSA PE=1 SV=1	6	1410200	1285300	1509000	1544300	1055900	1502000	1266700	1355500	1644000
O43772	Mitochondrial carnitine/acylcarnitine carrier protein	SLC25A20	sp|O43772|MCAT_HUMAN Mitochondrial carnitine/acylcarnitine carrier protein OS=Homo sapiens OX=9606 GN=SLC25A20 PE=1 SV=1	3	58104	69630	69200	60299	87735	55678	46760	74678	77744
O43776	Asparagine--tRNA ligase, cytoplasmic	NARS	sp|O43776|SYNC_HUMAN Asparagine--tRNA ligase, cytoplasmic OS=Homo sapiens OX=9606 GN=NARS1 PE=1 SV=1	26	7228200	6464000	7155500	6774100	6499700	6051900	6535900	7572800	8258200
O43791	Speckle-type POZ protein	SPOP	sp|O43791|SPOP_HUMAN Speckle-type POZ protein OS=Homo sapiens OX=9606 GN=SPOP PE=1 SV=1	3	4100.4	2405.9	7908.1	9609.6	9849.8	8776.3	9224.1	5079.1	13368
O43795	Unconventional myosin-Ib	MYO1B	sp|O43795|MYO1B_HUMAN Unconventional myosin-Ib OS=Homo sapiens OX=9606 GN=MYO1B PE=1 SV=3	34	8139100	6477300	8173800	8910200	7492700	7570900	6455700	7757400	8204500
O43805	Sjoegren syndrome nuclear autoantigen 1	SSNA1	sp|O43805|SSNA1_HUMAN Sjoegren syndrome nuclear autoantigen 1 OS=Homo sapiens OX=9606 GN=SSNA1 PE=1 SV=2	5	82368	87986	143590	122800	46106	122870	77929	115210	99491
O43808	Peroxisomal membrane protein PMP34	SLC25A17	sp|O43808|PM34_HUMAN Peroxisomal membrane protein PMP34 OS=Homo sapiens OX=9606 GN=SLC25A17 PE=1 SV=1	4	199900	214210	218600	206320	162010	212390	192840	165800	191670
O43809	Cleavage and polyadenylation specificity factor subunit 5	NUDT21	sp|O43809|CPSF5_HUMAN Cleavage and polyadenylation specificity factor subunit 5 OS=Homo sapiens OX=9606 GN=NUDT21 PE=1 SV=1	8	8087100	7628900	8700500	8730200	5124100	7906000	7407600	8390700	8881000
O43813	LanC-like protein 1	LANCL1	sp|O43813|LANC1_HUMAN Glutathione S-transferase LANCL1 OS=Homo sapiens OX=9606 GN=LANCL1 PE=1 SV=1	10	1232100	955670	1287000	1215500	633040	934720	958140	960420	1150900
O43815	Striatin	STRN	sp|O43815|STRN_HUMAN Striatin OS=Homo sapiens OX=9606 GN=STRN PE=1 SV=4	26	1836600	1789100	2315400	2006500	1748700	1868900	1631000	1882400	2045100
O43818	U3 small nucleolar RNA-interacting protein 2	RRP9	sp|O43818|U3IP2_HUMAN U3 small nucleolar RNA-interacting protein 2 OS=Homo sapiens OX=9606 GN=RRP9 PE=1 SV=1	18	2025000	1576200	2013900	2187400	1719500	1935100	1676800	1904200	1683700
O43819	Protein SCO2 homolog, mitochondrial	SCO2	sp|O43819|SCO2_HUMAN Protein SCO2 homolog, mitochondrial OS=Homo sapiens OX=9606 GN=SCO2 PE=1 SV=3	8	489910	391340	482910	438530	380490	453840	432390	507730	464500
O43822	Protein C21orf2	C21orf2	sp|O43822|CF410_HUMAN Cilia- and flagella-associated protein 410 OS=Homo sapiens OX=9606 GN=CFAP410 PE=1 SV=1	2	17974	10579	19348	21700	13257	15352	13700	19131	17121
O43823	A-kinase anchor protein 8	AKAP8	sp|O43823|AKAP8_HUMAN A-kinase anchor protein 8 OS=Homo sapiens OX=9606 GN=AKAP8 PE=1 SV=1	11	515120	559400	687410	497890	532460	511180	429560	567640	647520
O43824	Putative GTP-binding protein 6	GTPBP6	sp|O43824|GTPB6_HUMAN Putative GTP-binding protein 6 OS=Homo sapiens OX=9606 GN=GTPBP6 PE=2 SV=4	5	160780	142550	171000	163380	151980	165870	119510	126770	141470
O43826	Glucose-6-phosphate translocase	SLC37A4	sp|O43826|G6PT1_HUMAN Glucose-6-phosphate exchanger SLC37A4 OS=Homo sapiens OX=9606 GN=SLC37A4 PE=1 SV=1	3	126880	129930	137560	139170	111640	95282	97750	148140	171710
O43829	Zinc finger and BTB domain-containing protein 14	ZBTB14	sp|O43829|ZBT14_HUMAN Zinc finger and BTB domain-containing protein 14 OS=Homo sapiens OX=9606 GN=ZBTB14 PE=1 SV=2	4	46327	40943	44658	41593	35235	36315	31902	28970	30583
O43837	Isocitrate dehydrogenase [NAD] subunit beta, mitochondrial	IDH3B	sp|O43837|IDH3B_HUMAN Isocitrate dehydrogenase [NAD] subunit beta, mitochondrial OS=Homo sapiens OX=9606 GN=IDH3B PE=1 SV=2	16	2292400	2065100	2368500	2273500	2057700	2280900	2090600	2260200	2376700
O43847	Nardilysin	NRD1	sp|O43847|NRDC_HUMAN Nardilysin OS=Homo sapiens OX=9606 GN=NRDC PE=1 SV=3	38	5930200	5153900	6472600	5535200	4896000	5102300	4681000	5211100	5018700
O43852	Calumenin	CALU	sp|O43852|CALU_HUMAN Calumenin OS=Homo sapiens OX=9606 GN=CALU PE=1 SV=2	21	6755800	6064000	7761400	7558300	7074900	6655900	6376000	7281800	7799400
O43854	EGF-like repeat and discoidin I-like domain-containing protein 3	EDIL3	sp|O43854|EDIL3_HUMAN EGF-like repeat and discoidin I-like domain-containing protein 3 OS=Homo sapiens OX=9606 GN=EDIL3 PE=1 SV=1	4	152910	111990	144610	81301	63998	50451	54989	75370	74512
O43861	Probable phospholipid-transporting ATPase IIB	ATP9B	sp|O43861|ATP9B_HUMAN Probable phospholipid-transporting ATPase IIB OS=Homo sapiens OX=9606 GN=ATP9B PE=2 SV=4	1	0	0	0	0	0	0	0	0	0
O43865	Putative adenosylhomocysteinase 2	AHCYL1	sp|O43865|SAHH2_HUMAN S-adenosylhomocysteine hydrolase-like protein 1 OS=Homo sapiens OX=9606 GN=AHCYL1 PE=1 SV=2	12	2008800	2045400	2290500	1960300	1873600	1951700	1962200	1898000	2189700
O43896	Kinesin-like protein KIF1C	KIF1C	sp|O43896|KIF1C_HUMAN Kinesin-like protein KIF1C OS=Homo sapiens OX=9606 GN=KIF1C PE=1 SV=3	13	299000	274530	323030	291890	320420	295930	210230	308280	310610
O43900	Prickle-like protein 3	PRICKLE3	sp|O43900|PRIC3_HUMAN Prickle planar cell polarity protein 3 OS=Homo sapiens OX=9606 GN=PRICKLE3 PE=1 SV=2	4	13690	9441	13018	15863	13700	15666	8488.6	11194	20593
O43909	Exostosin-like 3	EXTL3	sp|O43909|EXTL3_HUMAN Exostosin-like 3 OS=Homo sapiens OX=9606 GN=EXTL3 PE=1 SV=1	10	183340	143630	199390	190470	172210	153520	141440	168440	203480
O43913	Origin recognition complex subunit 5	ORC5	sp|O43913|ORC5_HUMAN Origin recognition complex subunit 5 OS=Homo sapiens OX=9606 GN=ORC5 PE=1 SV=1	12	704310	575910	767360	723960	514030	673440	599020	670710	673260
O43920	NADH dehydrogenase [ubiquinone] iron-sulfur protein 5	NDUFS5	sp|O43920|NDUS5_HUMAN NADH dehydrogenase [ubiquinone] iron-sulfur protein 5 OS=Homo sapiens OX=9606 GN=NDUFS5 PE=1 SV=3	5	628530	520540	590470	670310	463020	465310	379150	453360	636770
O43929;CON__Q2YDI2	Origin recognition complex subunit 4	ORC4	sp|O43929|ORC4_HUMAN Origin recognition complex subunit 4 OS=Homo sapiens OX=9606 GN=ORC4 PE=1 SV=2;	12	1681600	1467900	1878300	1638100	1287700	1428700	1407900	1606800	1776000
O43933	Peroxisome biogenesis factor 1	PEX1	sp|O43933|PEX1_HUMAN Peroxisome biogenesis factor 1 OS=Homo sapiens OX=9606 GN=PEX1 PE=1 SV=1	6	78089	72676	64138	61507	45465	65212	67656	61154	57323
O43934	UNC93-like protein MFSD11	MFSD11	sp|O43934|MFS11_HUMAN UNC93-like protein MFSD11 OS=Homo sapiens OX=9606 GN=MFSD11 PE=1 SV=2	1	34403	24709	26739	27198	25617	27753	28290	24907	23279
O60216	Double-strand-break repair protein rad21 homolog	RAD21	sp|O60216|RAD21_HUMAN Double-strand-break repair protein rad21 homolog OS=Homo sapiens OX=9606 GN=RAD21 PE=1 SV=2	22	2788900	2649600	2671100	2821100	2187000	2211200	2079800	2196200	2192700
O60220	Mitochondrial import inner membrane translocase subunit Tim8 A	TIMM8A	sp|O60220|TIM8A_HUMAN Mitochondrial import inner membrane translocase subunit Tim8 A OS=Homo sapiens OX=9606 GN=TIMM8A PE=1 SV=1	4	1129800	983810	998680	1254600	139480	839740	951850	1033900	994500
O60229	Kalirin	KALRN	sp|O60229|KALRN_HUMAN Kalirin OS=Homo sapiens OX=9606 GN=KALRN PE=1 SV=3	1	30145	29058	40338	41783	33873	31507	29717	25770	33091
O60231	Putative pre-mRNA-splicing factor ATP-dependent RNA helicase DHX16	DHX16	sp|O60231|DHX16_HUMAN Pre-mRNA-splicing factor ATP-dependent RNA helicase DHX16 OS=Homo sapiens OX=9606 GN=DHX16 PE=1 SV=2	28	2898900	2427200	3166100	2889600	2548000	2727700	2578500	2620200	2847700
O60232	Sjoegren syndrome/scleroderma autoantigen 1	SSSCA1	sp|O60232|ZNRD2_HUMAN Protein ZNRD2 OS=Homo sapiens OX=9606 GN=ZNRD2 PE=1 SV=1	9	1826600	1858900	1944700	1859000	1637800	1974400	1902600	2115100	2059600
O60234	Glia maturation factor gamma	GMFG	sp|O60234|GMFG_HUMAN Glia maturation factor gamma OS=Homo sapiens OX=9606 GN=GMFG PE=1 SV=1	1	34080	26769	35018	32935	23201	24667	29535	26456	23504
O60237	Protein phosphatase 1 regulatory subunit 12B	PPP1R12B	sp|O60237|MYPT2_HUMAN Protein phosphatase 1 regulatory subunit 12B OS=Homo sapiens OX=9606 GN=PPP1R12B PE=1 SV=2	2	12020	12484	18503	14381	11563	12514	15344	8972.1	10105
O60238	BCL2/adenovirus E1B 19 kDa protein-interacting protein 3-like	BNIP3L	sp|O60238|BNI3L_HUMAN BCL2/adenovirus E1B 19 kDa protein-interacting protein 3-like OS=Homo sapiens OX=9606 GN=BNIP3L PE=1 SV=1	2	108100	88056	110780	97129	71395	67033	66087	106050	83171
O60239	SH3 domain-binding protein 5	SH3BP5	sp|O60239|3BP5_HUMAN SH3 domain-binding protein 5 OS=Homo sapiens OX=9606 GN=SH3BP5 PE=1 SV=2	2	56509	55880	67964	37031	42617	46278	35294	46422	42390
O60244	Mediator of RNA polymerase II transcription subunit 14	MED14	sp|O60244|MED14_HUMAN Mediator of RNA polymerase II transcription subunit 14 OS=Homo sapiens OX=9606 GN=MED14 PE=1 SV=2	22	730910	669030	826680	807640	671470	750460	612060	779520	782700
O60256	Phosphoribosyl pyrophosphate synthase-associated protein 2	PRPSAP2	sp|O60256|KPRB_HUMAN Phosphoribosyl pyrophosphate synthase-associated protein 2 OS=Homo sapiens OX=9606 GN=PRPSAP2 PE=1 SV=1	12	3189300	2954400	3340100	2929500	2781900	2912300	3198700	2681200	3490300
O60264	SWI/SNF-related matrix-associated actin-dependent regulator of chromatin subfamily A member 5	SMARCA5	sp|O60264|SMCA5_HUMAN SWI/SNF-related matrix-associated actin-dependent regulator of chromatin subfamily A member 5 OS=Homo sapiens OX=9606 GN=SMARCA5 PE=1 SV=1	38	6643000	5701100	7233400	6682700	6055600	6291200	5733000	5986000	6389300
O60266	Adenylate cyclase type 3	ADCY3	sp|O60266|ADCY3_HUMAN Adenylate cyclase type 3 OS=Homo sapiens OX=9606 GN=ADCY3 PE=1 SV=3	5	52567	62382	73645	60203	51104	55655	48789	64066	71313
O60268	Uncharacterized protein KIAA0513	KIAA0513	sp|O60268|K0513_HUMAN Uncharacterized protein KIAA0513 OS=Homo sapiens OX=9606 GN=KIAA0513 PE=1 SV=1	5	67517	63978	84708	81990	61343	54700	79985	64828	73943
O60271	C-Jun-amino-terminal kinase-interacting protein 4	SPAG9	sp|O60271|JIP4_HUMAN C-Jun-amino-terminal kinase-interacting protein 4 OS=Homo sapiens OX=9606 GN=SPAG9 PE=1 SV=4	45	4879500	4411500	5324400	5495600	5190800	5156600	4797100	5769300	5841400
O60281	Zinc finger protein 292	ZNF292	sp|O60281|ZN292_HUMAN Zinc finger protein 292 OS=Homo sapiens OX=9606 GN=ZNF292 PE=1 SV=3	10	64459	58323	114820	70687	68798	85899	55334	76711	74873
O60282	Kinesin heavy chain isoform 5C	KIF5C	sp|O60282|KIF5C_HUMAN Kinesin heavy chain isoform 5C OS=Homo sapiens OX=9606 GN=KIF5C PE=1 SV=1	19	466920	423840	531500	463540	411800	472310	432320	433000	518500
O60285	NUAK family SNF1-like kinase 1	NUAK1	sp|O60285|NUAK1_HUMAN NUAK family SNF1-like kinase 1 OS=Homo sapiens OX=9606 GN=NUAK1 PE=1 SV=1	4	26407	15304	31718	18246	13754	13530	9874.4	18167	15986
O60287	Nucleolar pre-ribosomal-associated protein 1	URB1	sp|O60287|NPA1P_HUMAN Nucleolar pre-ribosomal-associated protein 1 OS=Homo sapiens OX=9606 GN=URB1 PE=1 SV=4	56	3226800	2962900	3428200	3245100	3093500	3045200	2902300	3412500	3359400
O60291	E3 ubiquitin-protein ligase MGRN1	MGRN1	sp|O60291|MGRN1_HUMAN E3 ubiquitin-protein ligase MGRN1 OS=Homo sapiens OX=9606 GN=MGRN1 PE=1 SV=2	7	269550	260510	302820	265260	225120	227100	261270	266210	289730
O60292	Signal-induced proliferation-associated 1-like protein 3	SIPA1L3	sp|O60292|SI1L3_HUMAN Signal-induced proliferation-associated 1-like protein 3 OS=Homo sapiens OX=9606 GN=SIPA1L3 PE=1 SV=3	5	27122	20001	19554	34080	20953	20329	20571	22588	32002
O60293	Zinc finger C3H1 domain-containing protein	ZFC3H1	sp|O60293|ZC3H1_HUMAN Zinc finger C3H1 domain-containing protein OS=Homo sapiens OX=9606 GN=ZFC3H1 PE=1 SV=3	31	815200	801210	879380	763470	771830	789420	661510	780890	880960
O60294	tRNA wybutosine-synthesizing protein 4	LCMT2	sp|O60294|TYW4_HUMAN tRNA wybutosine-synthesizing protein 4 OS=Homo sapiens OX=9606 GN=LCMT2 PE=1 SV=3	15	326270	305290	389240	337680	311520	327540	301500	309020	339150
O60299	Leucine zipper putative tumor suppressor 3	LZTS3	sp|O60299|LZTS3_HUMAN Leucine zipper putative tumor suppressor 3 OS=Homo sapiens OX=9606 GN=LZTS3 PE=2 SV=1	5	25837	37836	35492	25239	32843	23967	23671	30320	25729
O60303	Uncharacterized protein KIAA0556	KIAA0556	sp|O60303|KATIP_HUMAN Katanin-interacting protein OS=Homo sapiens OX=9606 GN=KATNIP PE=1 SV=4	4	7025	7211.9	5799.7	8382.4	5898.6	10685	8364.2	2674.8	5138.5
O60306	Intron-binding protein aquarius	AQR	sp|O60306|AQR_HUMAN RNA helicase aquarius OS=Homo sapiens OX=9606 GN=AQR PE=1 SV=4	44	2035600	1767700	2271400	1976000	1811600	1909700	1687600	2013500	2017900
O60307	Microtubule-associated serine/threonine-protein kinase 3	MAST3	sp|O60307|MAST3_HUMAN Microtubule-associated serine/threonine-protein kinase 3 OS=Homo sapiens OX=9606 GN=MAST3 PE=1 SV=2	2	59050	61054	51801	56906	44798	39711	34868	58305	63029
O60313	Dynamin-like 120 kDa protein, mitochondrial;Dynamin-like 120 kDa protein, form S1	OPA1	sp|O60313|OPA1_HUMAN Dynamin-like 120 kDa protein, mitochondrial OS=Homo sapiens OX=9606 GN=OPA1 PE=1 SV=3	37	3562700	3136600	3821800	3415500	2933100	3485800	2499800	3128100	3371200
O60318	Germinal-center associated nuclear protein	MCM3AP	sp|O60318|GANP_HUMAN Germinal-center associated nuclear protein OS=Homo sapiens OX=9606 GN=MCM3AP PE=1 SV=2	27	820780	738980	884760	723630	612420	635180	560130	622680	701510
O60331	Phosphatidylinositol 4-phosphate 5-kinase type-1 gamma	PIP5K1C	sp|O60331|PI51C_HUMAN Phosphatidylinositol 4-phosphate 5-kinase type-1 gamma OS=Homo sapiens OX=9606 GN=PIP5K1C PE=1 SV=2	2	34475	24739	30828	23864	23863	22436	26009	24813	24376
O60333	Kinesin-like protein KIF1B	KIF1B	sp|O60333|KIF1B_HUMAN Kinesin-like protein KIF1B OS=Homo sapiens OX=9606 GN=KIF1B PE=1 SV=5	21	1386500	1262400	1498500	1234100	1189400	1243900	1081700	1162000	1271100
O60337	E3 ubiquitin-protein ligase MARCH6	2006-03-01	sp|O60337|MARH6_HUMAN E3 ubiquitin-protein ligase MARCHF6 OS=Homo sapiens OX=9606 GN=MARCHF6 PE=1 SV=2	4	90306	78220	98765	86886	71640	68955	58703	66896	77204
O60341	Lysine-specific histone demethylase 1A	KDM1A	sp|O60341|KDM1A_HUMAN Lysine-specific histone demethylase 1A OS=Homo sapiens OX=9606 GN=KDM1A PE=1 SV=2	37	1865000	1694800	1978300	1826100	1594900	1786100	1638100	1738600	1827200
O60343	TBC1 domain family member 4	TBC1D4	sp|O60343|TBCD4_HUMAN TBC1 domain family member 4 OS=Homo sapiens OX=9606 GN=TBC1D4 PE=1 SV=2	28	1487600	1334600	1798600	1531200	1766000	1687100	1400600	1778900	1908800
O60347	TBC1 domain family member 12	TBC1D12	sp|O60347|TBC12_HUMAN TBC1 domain family member 12 OS=Homo sapiens OX=9606 GN=TBC1D12 PE=1 SV=3	2	43124	48900	53743	39836	36663	37949	37368	32850	45930
O60353	Frizzled-6	FZD6	sp|O60353|FZD6_HUMAN Frizzled-6 OS=Homo sapiens OX=9606 GN=FZD6 PE=1 SV=2	9	287600	322320	396610	277290	215260	275370	308720	257940	329980
O60427	Fatty acid desaturase 1	FADS1	sp|O60427|FADS1_HUMAN Acyl-CoA (8-3)-desaturase OS=Homo sapiens OX=9606 GN=FADS1 PE=1 SV=3	8	320330	295950	375870	283310	245000	239900	230020	207310	270550
O60443	Non-syndromic hearing impairment protein 5	DFNA5	sp|O60443|GSDME_HUMAN Gasdermin-E OS=Homo sapiens OX=9606 GN=GSDME PE=1 SV=2	16	1718500	1527600	1810000	1430800	1297800	1294100	1465100	1421300	1568800
O60447	Ecotropic viral integration site 5 protein homolog	EVI5	sp|O60447|EVI5_HUMAN Ecotropic viral integration site 5 protein homolog OS=Homo sapiens OX=9606 GN=EVI5 PE=1 SV=3	6	66361	57821	62864	78246	70030	61169	59587	62216	51389
O60476	Mannosyl-oligosaccharide 1,2-alpha-mannosidase IB	MAN1A2	sp|O60476|MA1A2_HUMAN Mannosyl-oligosaccharide 1,2-alpha-mannosidase IB OS=Homo sapiens OX=9606 GN=MAN1A2 PE=1 SV=1	4	328730	329730	369020	320400	305590	305900	303630	502710	478630
O60488	Long-chain-fatty-acid--CoA ligase 4	ACSL4	sp|O60488|ACSL4_HUMAN Long-chain-fatty-acid--CoA ligase 4 OS=Homo sapiens OX=9606 GN=ACSL4 PE=1 SV=2	22	1808400	1317800	1516900	1846200	1414500	1460100	1579400	1744600	1797000
O60493	Sorting nexin-3	SNX3	sp|O60493|SNX3_HUMAN Sorting nexin-3 OS=Homo sapiens OX=9606 GN=SNX3 PE=1 SV=3	11	432450	449640	555090	469360	412940	664580	493380	349180	418780
O60499	Syntaxin-10	STX10	sp|O60499|STX10_HUMAN Syntaxin-10 OS=Homo sapiens OX=9606 GN=STX10 PE=1 SV=1	4	0	2218.3	19842	5236.8	3817.7	4950	2589.8	11449	6310.9
O60502	Protein O-GlcNAcase	MGEA5	sp|O60502|OGA_HUMAN Protein O-GlcNAcase OS=Homo sapiens OX=9606 GN=OGA PE=1 SV=2	31	3497100	3163000	3886500	3793500	3205700	3560000	3361100	3704500	4017600
O60503	Adenylate cyclase type 9	ADCY9	sp|O60503|ADCY9_HUMAN Adenylate cyclase type 9 OS=Homo sapiens OX=9606 GN=ADCY9 PE=1 SV=4	4	43400	30034	32128	24644	21321	24709	28922	21435	34390
O60504	Vinexin	SORBS3	sp|O60504|VINEX_HUMAN Vinexin OS=Homo sapiens OX=9606 GN=SORBS3 PE=1 SV=2	12	951940	856850	923090	757210	622790	687780	647260	769010	819690
O60506	Heterogeneous nuclear ribonucleoprotein Q	SYNCRIP	sp|O60506|HNRPQ_HUMAN Heterogeneous nuclear ribonucleoprotein Q OS=Homo sapiens OX=9606 GN=SYNCRIP PE=1 SV=2	22	12484000	11252000	17000000	14294000	14594000	18041000	11643000	13870000	14632000
O60507	Protein-tyrosine sulfotransferase 1	TPST1	sp|O60507|TPST1_HUMAN Protein-tyrosine sulfotransferase 1 OS=Homo sapiens OX=9606 GN=TPST1 PE=1 SV=1	5	146460	114840	159950	158900	141840	144600	132340	159620	170520
O60508	Pre-mRNA-processing factor 17	CDC40	sp|O60508|PRP17_HUMAN Pre-mRNA-processing factor 17 OS=Homo sapiens OX=9606 GN=CDC40 PE=1 SV=1	17	1397400	1294900	1574500	1432000	1306300	1254900	1205800	1462800	1461200
O60512	Beta-1,4-galactosyltransferase 3;N-acetyllactosamine synthase;Beta-N-acetylglucosaminylglycopeptide beta-1,4-galactosyltransferase;Beta-N-acetylglucosaminyl-glycolipid beta-1,4-galactosyltransferase	B4GALT3	sp|O60512|B4GT3_HUMAN Beta-1,4-galactosyltransferase 3 OS=Homo sapiens OX=9606 GN=B4GALT3 PE=1 SV=2	4	44638	53210	70541	60120	64066	44952	42799	57200	61693
O60513	Beta-1,4-galactosyltransferase 4;N-acetyllactosamine synthase;Lactotriaosylceramide beta-1,4-galactosyltransferase	B4GALT4	sp|O60513|B4GT4_HUMAN Beta-1,4-galactosyltransferase 4 OS=Homo sapiens OX=9606 GN=B4GALT4 PE=1 SV=1	2	50441	48930	62620	52964	48425	44245	38804	53274	60939
O60518	Ran-binding protein 6	RANBP6	sp|O60518|RNBP6_HUMAN Ran-binding protein 6 OS=Homo sapiens OX=9606 GN=RANBP6 PE=1 SV=2	23	1589400	1395600	1662600	1485800	1335800	1314400	1250800	1508000	1492000
O60524	Nuclear export mediator factor NEMF	NEMF	sp|O60524|NEMF_HUMAN Nuclear export mediator factor NEMF OS=Homo sapiens OX=9606 GN=NEMF PE=1 SV=4	28	1962600	1709600	2082200	2045900	1912100	1915300	1940000	1910100	1855600
O60547	GDP-mannose 4,6 dehydratase	GMDS	sp|O60547|GMDS_HUMAN GDP-mannose 4,6 dehydratase OS=Homo sapiens OX=9606 GN=GMDS PE=1 SV=1	12	1587400	1442300	1563000	1688500	1480000	1482700	1603500	1634300	1603500
O60551	Glycylpeptide N-tetradecanoyltransferase 2	NMT2	sp|O60551|NMT2_HUMAN Glycylpeptide N-tetradecanoyltransferase 2 OS=Homo sapiens OX=9606 GN=NMT2 PE=1 SV=1	8	595190	559600	638630	656550	542320	526240	544630	545740	647200
O60563	Cyclin-T1	CCNT1	sp|O60563|CCNT1_HUMAN Cyclin-T1 OS=Homo sapiens OX=9606 GN=CCNT1 PE=1 SV=1	13	1366700	1280800	1333600	1091100	1181300	994190	1143100	1374700	1462900
O60566	Mitotic checkpoint serine/threonine-protein kinase BUB1 beta	BUB1B	sp|O60566|BUB1B_HUMAN Mitotic checkpoint serine/threonine-protein kinase BUB1 beta OS=Homo sapiens OX=9606 GN=BUB1B PE=1 SV=3	46	2711900	2582400	3086900	2474900	2189400	2338900	2123400	2350400	2807900
O60568	Procollagen-lysine,2-oxoglutarate 5-dioxygenase 3	PLOD3	sp|O60568|PLOD3_HUMAN Multifunctional procollagen lysine hydroxylase and glycosyltransferase LH3 OS=Homo sapiens OX=9606 GN=PLOD3 PE=1 SV=1	27	2582800	2058900	2612700	2390000	2207900	2246600	1967700	2663900	2305000
O60573	Eukaryotic translation initiation factor 4E type 2	EIF4E2	sp|O60573|IF4E2_HUMAN Eukaryotic translation initiation factor 4E type 2 OS=Homo sapiens OX=9606 GN=EIF4E2 PE=1 SV=1	7	1219000	1103200	1331600	982000	986370	1029500	1015800	1053600	1180800
O60583	Cyclin-T2	CCNT2	sp|O60583|CCNT2_HUMAN Cyclin-T2 OS=Homo sapiens OX=9606 GN=CCNT2 PE=1 SV=2	5	74837	70296	90275	80070	82596	92850	77197	85619	95093
O60610	Protein diaphanous homolog 1	DIAPH1	sp|O60610|DIAP1_HUMAN Protein diaphanous homolog 1 OS=Homo sapiens OX=9606 GN=DIAPH1 PE=1 SV=2	50	6874100	6381500	7739200	7259100	6994700	6836700	6149200	7737800	7701100
O60613	15 kDa selenoprotein	2015-09-01	sp|O60613|SEP15_HUMAN Selenoprotein F OS=Homo sapiens OX=9606 GN=SELENOF PE=1 SV=4	3	591100	487250	780200	885630	690320	646400	541100	594580	571190
O60645	Exocyst complex component 3	EXOC3	sp|O60645|EXOC3_HUMAN Exocyst complex component 3 OS=Homo sapiens OX=9606 GN=EXOC3 PE=1 SV=3	17	948880	751470	1001900	936970	782470	740910	724960	788600	778760
O60658	High affinity cAMP-specific and IBMX-insensitive 3,5-cyclic phosphodiesterase 8A	PDE8A	sp|O60658|PDE8A_HUMAN High affinity cAMP-specific and IBMX-insensitive 3,5-cyclic phosphodiesterase 8A OS=Homo sapiens OX=9606 GN=PDE8A PE=1 SV=2	1	8450.4	6556.9	7736.5	4902.1	7406.7	9148.2	6186.3	9831	2430.7
O60664	Perilipin-3	PLIN3	sp|O60664|PLIN3_HUMAN Perilipin-3 OS=Homo sapiens OX=9606 GN=PLIN3 PE=1 SV=3	24	8528000	7283700	7565100	8008200	6877600	7170500	7517500	6865900	6718300
O60669	Monocarboxylate transporter 2	SLC16A7	sp|O60669|MOT2_HUMAN Monocarboxylate transporter 2 OS=Homo sapiens OX=9606 GN=SLC16A7 PE=1 SV=2	2	143610	113800	138660	135330	133010	120620	151360	133110	215910
O60671	Cell cycle checkpoint protein RAD1	RAD1	sp|O60671|RAD1_HUMAN Cell cycle checkpoint protein RAD1 OS=Homo sapiens OX=9606 GN=RAD1 PE=1 SV=1	7	448930	389770	435270	386150	355140	381780	371020	491530	539630
O60675	Transcription factor MafK	MAFK	sp|O60675|MAFK_HUMAN Transcription factor MafK OS=Homo sapiens OX=9606 GN=MAFK PE=1 SV=1	5	260740	241520	320950	367740	334210	338600	309440	251660	324280
O60678	Protein arginine N-methyltransferase 3	PRMT3	sp|O60678|ANM3_HUMAN Protein arginine N-methyltransferase 3 OS=Homo sapiens OX=9606 GN=PRMT3 PE=1 SV=4	19	2975400	2799600	3238100	3326300	3043000	3138800	3021600	3366600	3368600
O60684	Importin subunit alpha-7	KPNA6	sp|O60684|IMA7_HUMAN Importin subunit alpha-7 OS=Homo sapiens OX=9606 GN=KPNA6 PE=1 SV=1	11	3182600	3244700	3480700	3616100	3268500	3527300	3280400	3190600	3708400
O60701	UDP-glucose 6-dehydrogenase	UGDH	sp|O60701|UGDH_HUMAN UDP-glucose 6-dehydrogenase OS=Homo sapiens OX=9606 GN=UGDH PE=1 SV=1	31	6057700	5693900	6591000	6833700	6159200	5976700	6046700	6478500	6250700
O60704	Protein-tyrosine sulfotransferase 2	TPST2	sp|O60704|TPST2_HUMAN Protein-tyrosine sulfotransferase 2 OS=Homo sapiens OX=9606 GN=TPST2 PE=1 SV=1	3	66765	44985	48942	55372	58849	51896	65713	51846	102220
O60716	Catenin delta-1	CTNND1	sp|O60716|CTND1_HUMAN Catenin delta-1 OS=Homo sapiens OX=9606 GN=CTNND1 PE=1 SV=1	44	7825300	7078700	8222500	6784200	5964500	6460400	6126400	6549300	6973200
O60725	Protein-S-isoprenylcysteine O-methyltransferase	ICMT	sp|O60725|ICMT_HUMAN Protein-S-isoprenylcysteine O-methyltransferase OS=Homo sapiens OX=9606 GN=ICMT PE=1 SV=1	4	299440	250510	347240	286580	224590	218350	245100	206520	268080
O60739	Eukaryotic translation initiation factor 1b	EIF1B	sp|O60739|EIF1B_HUMAN Eukaryotic translation initiation factor 1b OS=Homo sapiens OX=9606 GN=EIF1B PE=1 SV=2	2	302190	254770	363520	321330	257940	297200	275570	326740	345960
O60749	Sorting nexin-2	SNX2	sp|O60749|SNX2_HUMAN Sorting nexin-2 OS=Homo sapiens OX=9606 GN=SNX2 PE=1 SV=2	17	2191600	1876600	2366900	2165600	1897500	2089100	2066900	2106300	1927400
O60762	Dolichol-phosphate mannosyltransferase subunit 1	DPM1	sp|O60762|DPM1_HUMAN Dolichol-phosphate mannosyltransferase subunit 1 OS=Homo sapiens OX=9606 GN=DPM1 PE=1 SV=1	9	1646100	1534400	1890900	1719400	1495900	1577000	1480000	1667600	1792000
O60763	General vesicular transport factor p115	USO1	sp|O60763|USO1_HUMAN General vesicular transport factor p115 OS=Homo sapiens OX=9606 GN=USO1 PE=1 SV=2	39	9274200	8995800	10181000	10321000	9568400	8856900	8220100	10387000	9925500
O60783	28S ribosomal protein S14, mitochondrial	MRPS14	sp|O60783|RT14_HUMAN 28S ribosomal protein S14, mitochondrial OS=Homo sapiens OX=9606 GN=MRPS14 PE=1 SV=1	2	454850	359500	503590	425290	426730	425480	357020	503080	555480
O60784	Target of Myb protein 1	TOM1	sp|O60784|TOM1_HUMAN Target of Myb protein 1 OS=Homo sapiens OX=9606 GN=TOM1 PE=1 SV=2	13	759050	599530	645570	578480	631870	621660	529280	663640	601680
O60825	6-phosphofructo-2-kinase/fructose-2,6-bisphosphatase 2;6-phosphofructo-2-kinase;Fructose-2,6-bisphosphatase	PFKFB2	sp|O60825|F262_HUMAN 6-phosphofructo-2-kinase/fructose-2,6-bisphosphatase 2 OS=Homo sapiens OX=9606 GN=PFKFB2 PE=1 SV=2	15	1392900	1342600	1489600	1370400	1116500	1267900	1184400	1191900	1292200
O60826	Coiled-coil domain-containing protein 22	CCDC22	sp|O60826|CCD22_HUMAN Coiled-coil domain-containing protein 22 OS=Homo sapiens OX=9606 GN=CCDC22 PE=1 SV=1	27	1942100	1949600	2251000	1819300	1750300	1818300	1753400	1769800	1956200
O60828	Polyglutamine-binding protein 1	PQBP1	sp|O60828|PQBP1_HUMAN Polyglutamine-binding protein 1 OS=Homo sapiens OX=9606 GN=PQBP1 PE=1 SV=1	9	982850	894050	1227400	828620	845970	1165900	781280	1103900	1074100
O60830	Mitochondrial import inner membrane translocase subunit Tim17-B	TIMM17B	sp|O60830|TI17B_HUMAN Mitochondrial import inner membrane translocase subunit Tim17-B OS=Homo sapiens OX=9606 GN=TIMM17B PE=1 SV=1	4	230560	173980	275900	250550	233430	221040	197360	237820	188980
O60831	PRA1 family protein 2	PRAF2	sp|O60831|PRAF2_HUMAN PRA1 family protein 2 OS=Homo sapiens OX=9606 GN=PRAF2 PE=1 SV=1	3	599160	473360	664990	646860	460550	511200	561950	484040	555430
O60832	H/ACA ribonucleoprotein complex subunit 4	DKC1	sp|O60832|DKC1_HUMAN H/ACA ribonucleoprotein complex subunit DKC1 OS=Homo sapiens OX=9606 GN=DKC1 PE=1 SV=3	27	5746600	5450500	5981800	6353000	5665800	5868600	6012100	6015400	6336300
O60841	Eukaryotic translation initiation factor 5B	EIF5B	sp|O60841|IF2P_HUMAN Eukaryotic translation initiation factor 5B OS=Homo sapiens OX=9606 GN=EIF5B PE=1 SV=4	52	11151000	10322000	13119000	11840000	12402000	12340000	10243000	13152000	13265000
O60869	Endothelial differentiation-related factor 1	EDF1	sp|O60869|EDF1_HUMAN Endothelial differentiation-related factor 1 OS=Homo sapiens OX=9606 GN=EDF1 PE=1 SV=1	10	3190900	2791700	3160300	3189300	2779600	3158000	2477600	3267400	3316500
O60870	DNA/RNA-binding protein KIN17	KIN	sp|O60870|KIN17_HUMAN DNA/RNA-binding protein KIN17 OS=Homo sapiens OX=9606 GN=KIN PE=1 SV=2	17	1293500	1184600	1481100	1268500	1214700	1264800	1034900	1460700	1447000
O60879	Protein diaphanous homolog 2	DIAPH2	sp|O60879|DIAP2_HUMAN Protein diaphanous homolog 2 OS=Homo sapiens OX=9606 GN=DIAPH2 PE=1 SV=1	33	1456800	1330700	1452100	1557900	1315400	1321000	1272900	1450300	1452200
O60884	DnaJ homolog subfamily A member 2	DNAJA2	sp|O60884|DNJA2_HUMAN DnaJ homolog subfamily A member 2 OS=Homo sapiens OX=9606 GN=DNAJA2 PE=1 SV=1	21	10888000	9851900	12752000	12773000	12434000	12247000	10955000	12923000	14515000
O60885	Bromodomain-containing protein 4	BRD4	sp|O60885|BRD4_HUMAN Bromodomain-containing protein 4 OS=Homo sapiens OX=9606 GN=BRD4 PE=1 SV=2	20	1830700	1624000	1965200	1896300	1743100	1727200	1713200	1905800	2004300
O60888	Protein CutA	CUTA	sp|O60888|CUTA_HUMAN Protein CutA OS=Homo sapiens OX=9606 GN=CUTA PE=1 SV=2	7	2460300	2190300	2500900	2512700	1814500	2180800	2025200	2320200	2218400
O60890	Oligophrenin-1	OPHN1	sp|O60890|OPHN1_HUMAN Oligophrenin-1 OS=Homo sapiens OX=9606 GN=OPHN1 PE=1 SV=1	6	115770	95902	114740	107150	75573	109030	94999	112770	114180
O60906	Sphingomyelin phosphodiesterase 2	SMPD2	sp|O60906|NSMA_HUMAN Sphingomyelin phosphodiesterase 2 OS=Homo sapiens OX=9606 GN=SMPD2 PE=1 SV=2	5	61547	65561	66707	79827	70190	77069	75959	78311	79110
O60907	F-box-like/WD repeat-containing protein TBL1X	TBL1X	sp|O60907|TBL1X_HUMAN F-box-like/WD repeat-containing protein TBL1X OS=Homo sapiens OX=9606 GN=TBL1X PE=1 SV=3	6	242480	234440	254940	232090	210530	232980	208700	246240	260250
O60909	Beta-1,4-galactosyltransferase 2;Lactose synthase A protein;N-acetyllactosamine synthase;Beta-N-acetylglucosaminylglycopeptide beta-1,4-galactosyltransferase;Beta-N-acetylglucosaminyl-glycolipid beta-1,4-galactosyltransferase	B4GALT2	sp|O60909|B4GT2_HUMAN Beta-1,4-galactosyltransferase 2 OS=Homo sapiens OX=9606 GN=B4GALT2 PE=1 SV=1	1	4076.1	0	0	0	0	4103.6	0	3988.8	4324.8
O60911	Cathepsin L2	CTSV	sp|O60911|CATL2_HUMAN Cathepsin L2 OS=Homo sapiens OX=9606 GN=CTSV PE=1 SV=2	3	13147	0	19034	9163.1	9622.9	7420	13861	20425	26621
O60921	Checkpoint protein HUS1	HUS1	sp|O60921|HUS1_HUMAN Checkpoint protein HUS1 OS=Homo sapiens OX=9606 GN=HUS1 PE=1 SV=1	6	1434200	1363300	1479100	1601800	1268400	1438400	1368400	1497900	1517800
O60925	Prefoldin subunit 1	PFDN1	sp|O60925|PFD1_HUMAN Prefoldin subunit 1 OS=Homo sapiens OX=9606 GN=PFDN1 PE=1 SV=2	8	1702800	1453100	1778900	1645300	461470	1647000	1399000	1531200	1717000
O60927	Protein phosphatase 1 regulatory subunit 11	PPP1R11	sp|O60927|PP1RB_HUMAN E3 ubiquitin-protein ligase PPP1R11 OS=Homo sapiens OX=9606 GN=PPP1R11 PE=1 SV=1	3	37414	33856	39123	41123	34327	30186	31436	30345	43696
O60930	Ribonuclease H1	RNASEH1	sp|O60930|RNH1_HUMAN Ribonuclease H1 OS=Homo sapiens OX=9606 GN=RNASEH1 PE=1 SV=2	1	27397	34323	29242	32020	26870	35739	27793	25976	38175
O60934	Nibrin	NBN	sp|O60934|NBN_HUMAN Nibrin OS=Homo sapiens OX=9606 GN=NBN PE=1 SV=1	25	1121400	975580	1283900	1180000	1085600	1154000	1007600	1218200	1188600
O60936	Nucleolar protein 3	NOL3	sp|O60936|NOL3_HUMAN Nucleolar protein 3 OS=Homo sapiens OX=9606 GN=NOL3 PE=1 SV=2	6	249180	247440	289760	251320	244160	261860	154740	240880	264920
O60941	Dystrobrevin beta	DTNB	sp|O60941|DTNB_HUMAN Dystrobrevin beta OS=Homo sapiens OX=9606 GN=DTNB PE=1 SV=1	3	81828	57150	74801	57905	46766	45998	60435	49076	64658
O60942	mRNA-capping enzyme;Polynucleotide 5-triphosphatase;mRNA guanylyltransferase	RNGTT	sp|O60942|MCE1_HUMAN mRNA-capping enzyme OS=Homo sapiens OX=9606 GN=RNGTT PE=1 SV=1	11	457960	486350	559900	538860	498790	519320	463880	550310	585440
O75027	ATP-binding cassette sub-family B member 7, mitochondrial	ABCB7	sp|O75027|ABCB7_HUMAN ATP-binding cassette sub-family B member 7, mitochondrial OS=Homo sapiens OX=9606 GN=ABCB7 PE=1 SV=2	14	1393800	1140400	1412800	1403200	1226700	1204900	1223700	1256600	1359000
O75030	Microphthalmia-associated transcription factor	MITF	sp|O75030|MITF_HUMAN Microphthalmia-associated transcription factor OS=Homo sapiens OX=9606 GN=MITF PE=1 SV=2	2	15915	21487	12883	13772	15370	10649	11713	16234	8290.6
O75044	SLIT-ROBO Rho GTPase-activating protein 2	SRGAP2	sp|O75044|SRGP2_HUMAN SLIT-ROBO Rho GTPase-activating protein 2 OS=Homo sapiens OX=9606 GN=SRGAP2 PE=1 SV=3	25	1616800	1443300	1744000	1606400	1235600	1358500	1419000	1374800	1522700
O75051	Plexin-A2	PLXNA2	sp|O75051|PLXA2_HUMAN Plexin-A2 OS=Homo sapiens OX=9606 GN=PLXNA2 PE=1 SV=4	2	19598	10908	13412	21156	15064	27756	9122.7	42921	40225
O75054	Immunoglobulin superfamily member 3	IGSF3	sp|O75054|IGSF3_HUMAN Immunoglobulin superfamily member 3 OS=Homo sapiens OX=9606 GN=IGSF3 PE=2 SV=3	7	113630	119610	167280	96800	58140	90739	82660	78878	102090
O75063	Glycosaminoglycan xylosylkinase	FAM20B	sp|O75063|XYLK_HUMAN Glycosaminoglycan xylosylkinase OS=Homo sapiens OX=9606 GN=FAM20B PE=1 SV=1	9	315920	288970	338580	309990	267820	252520	272650	315390	309800
O75064	DENN domain-containing protein 4B	DENND4B	sp|O75064|DEN4B_HUMAN DENN domain-containing protein 4B OS=Homo sapiens OX=9606 GN=DENND4B PE=1 SV=4	4	79579	63480	85039	82257	68700	63786	63557	71772	80486
O75083	WD repeat-containing protein 1	WDR1	sp|O75083|WDR1_HUMAN WD repeat-containing protein 1 OS=Homo sapiens OX=9606 GN=WDR1 PE=1 SV=4	30	15752000	12760000	15458000	16265000	13097000	14287000	13311000	14357000	14891000
O75110	Probable phospholipid-transporting ATPase IIA	ATP9A	sp|O75110|ATP9A_HUMAN Probable phospholipid-transporting ATPase IIA OS=Homo sapiens OX=9606 GN=ATP9A PE=1 SV=3	6	149160	129040	158050	135180	138440	146750	121070	153220	140210
O75113	NEDD4-binding protein 1	N4BP1	sp|O75113|N4BP1_HUMAN NEDD4-binding protein 1 OS=Homo sapiens OX=9606 GN=N4BP1 PE=1 SV=4	15	395520	367460	427920	336170	265510	287010	292000	323160	345140
O75116	Rho-associated protein kinase 2	ROCK2	sp|O75116|ROCK2_HUMAN Rho-associated protein kinase 2 OS=Homo sapiens OX=9606 GN=ROCK2 PE=1 SV=4	63	8743400	7857800	9486500	8244800	8138600	7958500	7291200	8232700	9254400
O75122	CLIP-associating protein 2	CLASP2	sp|O75122|CLAP2_HUMAN CLIP-associating protein 2 OS=Homo sapiens OX=9606 GN=CLASP2 PE=1 SV=3	30	1792000	1630300	1805400	1789700	1562600	1571200	1596400	1693500	1758200
O75127	Pentatricopeptide repeat-containing protein 1, mitochondrial	PTCD1	sp|O75127|PTCD1_HUMAN Pentatricopeptide repeat-containing protein 1, mitochondrial OS=Homo sapiens OX=9606 GN=PTCD1 PE=1 SV=2	13	537060	519430	577430	555420	561580	483500	526350	565190	570080
O75128	Protein cordon-bleu	COBL	sp|O75128|COBL_HUMAN Protein cordon-bleu OS=Homo sapiens OX=9606 GN=COBL PE=1 SV=2	11	349690	266490	325080	296150	249510	240690	239550	287870	262160
O75131	Copine-3	CPNE3	sp|O75131|CPNE3_HUMAN Copine-3 OS=Homo sapiens OX=9606 GN=CPNE3 PE=1 SV=1	22	5390100	4355000	5612900	5201800	4488400	5141200	4792700	5039000	5638600
O75132	Zinc finger BED domain-containing protein 4	ZBED4	sp|O75132|ZBED4_HUMAN Zinc finger BED domain-containing protein 4 OS=Homo sapiens OX=9606 GN=ZBED4 PE=1 SV=2	3	62527	55835	56166	52810	46760	44164	42209	73600	84761
O75143	Autophagy-related protein 13	ATG13	sp|O75143|ATG13_HUMAN Autophagy-related protein 13 OS=Homo sapiens OX=9606 GN=ATG13 PE=1 SV=1	8	476480	505580	575790	418550	439800	489500	391350	426150	431820
O75144	ICOS ligand	ICOSLG	sp|O75144|ICOSL_HUMAN ICOS ligand OS=Homo sapiens OX=9606 GN=ICOSLG PE=1 SV=2	1	5506.1	8266.9	10375	7216.7	3674.7	9138.7	9262.4	4885.8	8159.3
O75145	Liprin-alpha-3	PPFIA3	sp|O75145|LIPA3_HUMAN Liprin-alpha-3 OS=Homo sapiens OX=9606 GN=PPFIA3 PE=1 SV=3	3	54608	52366	57824	46400	47357	45080	55875	46330	63965
O75146	Huntingtin-interacting protein 1-related protein	HIP1R	sp|O75146|HIP1R_HUMAN Huntingtin-interacting protein 1-related protein OS=Homo sapiens OX=9606 GN=HIP1R PE=1 SV=2	43	3897500	3582300	4160500	3892000	3271800	3629200	3174000	3616400	4057600
O75147	Obscurin-like protein 1	OBSL1	sp|O75147|OBSL1_HUMAN Obscurin-like protein 1 OS=Homo sapiens OX=9606 GN=OBSL1 PE=1 SV=4	16	318280	275760	418680	266870	242070	285070	188280	253040	260760
O75150	E3 ubiquitin-protein ligase BRE1B	RNF40	sp|O75150|BRE1B_HUMAN E3 ubiquitin-protein ligase BRE1B OS=Homo sapiens OX=9606 GN=RNF40 PE=1 SV=5	34	2577400	2290200	2773800	2726400	2450600	2386700	2173600	2818400	2812200
O75151	Lysine-specific demethylase PHF2	PHF2	sp|O75151|PHF2_HUMAN Lysine-specific demethylase PHF2 OS=Homo sapiens OX=9606 GN=PHF2 PE=1 SV=4	6	66235	59520	70903	64705	61596	48819	61010	51976	44669
O75152	Zinc finger CCCH domain-containing protein 11A	ZC3H11A	sp|O75152|ZC11A_HUMAN Zinc finger CCCH domain-containing protein 11A OS=Homo sapiens OX=9606 GN=ZC3H11A PE=1 SV=3	19	2528000	2183800	2805200	3092400	2715400	2925000	2821400	3042800	3015300
O75153	Clustered mitochondria protein homolog	CLUH	sp|O75153|CLU_HUMAN Clustered mitochondria protein homolog OS=Homo sapiens OX=9606 GN=CLUH PE=1 SV=2	57	6830600	6373100	8080900	7462700	7008700	7552600	6073800	7147600	7628300
O75157	TSC22 domain family protein 2	TSC22D2	sp|O75157|T22D2_HUMAN TSC22 domain family protein 2 OS=Homo sapiens OX=9606 GN=TSC22D2 PE=1 SV=3	6	149150	124640	154300	161190	130530	152670	129930	130610	130580
O75164	Lysine-specific demethylase 4A	KDM4A	sp|O75164|KDM4A_HUMAN Lysine-specific demethylase 4A OS=Homo sapiens OX=9606 GN=KDM4A PE=1 SV=2	14	296090	319580	370380	307720	290390	333690	229300	275570	322510
O75165	DnaJ homolog subfamily C member 13	DNAJC13	sp|O75165|DJC13_HUMAN DnaJ homolog subfamily C member 13 OS=Homo sapiens OX=9606 GN=DNAJC13 PE=1 SV=5	62	6654500	6060100	7093000	6265200	5489800	5517000	5475300	5447000	5710300
O75167	Phosphatase and actin regulator 2	PHACTR2	sp|O75167|PHAR2_HUMAN Phosphatase and actin regulator 2 OS=Homo sapiens OX=9606 GN=PHACTR2 PE=1 SV=2	7	91262	92544	128130	117170	104150	112060	99379	107950	117000
O75170	Serine/threonine-protein phosphatase 6 regulatory subunit 2	PPP6R2	sp|O75170|PP6R2_HUMAN Serine/threonine-protein phosphatase 6 regulatory subunit 2 OS=Homo sapiens OX=9606 GN=PPP6R2 PE=1 SV=2	13	2057900	1565800	1695400	2014600	1112000	1152200	1692200	1312200	1369200
O75175	CCR4-NOT transcription complex subunit 3	CNOT3	sp|O75175|CNOT3_HUMAN CCR4-NOT transcription complex subunit 3 OS=Homo sapiens OX=9606 GN=CNOT3 PE=1 SV=1	8	1161600	1131200	1395500	1174800	1185600	1160000	1068300	1194100	1121500
O75177	Calcium-responsive transactivator	SS18L1	sp|O75177|CREST_HUMAN Calcium-responsive transactivator OS=Homo sapiens OX=9606 GN=SS18L1 PE=1 SV=2	3	43119	33023	36419	54521	33086	41493	34956	51741	46430
O75179	Ankyrin repeat domain-containing protein 17	ANKRD17	sp|O75179|ANR17_HUMAN Ankyrin repeat domain-containing protein 17 OS=Homo sapiens OX=9606 GN=ANKRD17 PE=1 SV=3	44	5020500	4520000	5251700	4832800	4600500	4627500	4176200	4566700	4993700
O75182	Paired amphipathic helix protein Sin3b	SIN3B	sp|O75182|SIN3B_HUMAN Paired amphipathic helix protein Sin3b OS=Homo sapiens OX=9606 GN=SIN3B PE=1 SV=2	13	417950	373560	471610	380630	319910	339930	331550	410270	429080
O75190	DnaJ homolog subfamily B member 6	DNAJB6	sp|O75190|DNJB6_HUMAN DnaJ homolog subfamily B member 6 OS=Homo sapiens OX=9606 GN=DNAJB6 PE=1 SV=2	11	920450	849290	999300	1102200	1118300	855670	941840	1089000	1187600
O75191	Xylulose kinase	XYLB	sp|O75191|XYLB_HUMAN Xylulose kinase OS=Homo sapiens OX=9606 GN=XYLB PE=1 SV=3	6	110040	91215	118880	125730	128540	120340	103270	117970	104940
O75208	Ubiquinone biosynthesis protein COQ9, mitochondrial	COQ9	sp|O75208|COQ9_HUMAN Ubiquinone biosynthesis protein COQ9, mitochondrial OS=Homo sapiens OX=9606 GN=COQ9 PE=1 SV=1	5	477820	469230	558520	486800	419880	462280	408930	436060	458530
O75223	Gamma-glutamylcyclotransferase	GGCT	sp|O75223|GGCT_HUMAN Gamma-glutamylcyclotransferase OS=Homo sapiens OX=9606 GN=GGCT PE=1 SV=1	10	1849400	1646700	2310600	1965700	1921300	2030800	1721500	2115600	2232900
O75251	NADH dehydrogenase [ubiquinone] iron-sulfur protein 7, mitochondrial	NDUFS7	sp|O75251|NDUS7_HUMAN NADH dehydrogenase [ubiquinone] iron-sulfur protein 7, mitochondrial OS=Homo sapiens OX=9606 GN=NDUFS7 PE=1 SV=3	4	675860	645570	666080	723130	484230	580650	559050	611580	622470
O75306	NADH dehydrogenase [ubiquinone] iron-sulfur protein 2, mitochondrial	NDUFS2	sp|O75306|NDUS2_HUMAN NADH dehydrogenase [ubiquinone] iron-sulfur protein 2, mitochondrial OS=Homo sapiens OX=9606 GN=NDUFS2 PE=1 SV=2	18	1506100	1188700	1685400	1496200	1196300	1323300	1188700	1405000	1337500
O75310	UDP-glucuronosyltransferase 2B11	UGT2B11	sp|O75310|UDB11_HUMAN UDP-glucuronosyltransferase 2B11 OS=Homo sapiens OX=9606 GN=UGT2B11 PE=1 SV=1	1	15783	11234	19235	20732	9850.1	14490	9020	19094	19106
O75312	Zinc finger protein ZPR1	ZPR1	sp|O75312|ZPR1_HUMAN Zinc finger protein ZPR1 OS=Homo sapiens OX=9606 GN=ZPR1 PE=1 SV=1	16	1616600	1357200	1732000	1577900	1593700	1369700	1492000	1650500	1698700
O75319	RNA/RNP complex-1-interacting phosphatase	DUSP11	sp|O75319|DUS11_HUMAN RNA/RNP complex-1-interacting phosphatase OS=Homo sapiens OX=9606 GN=DUSP11 PE=1 SV=2	6	265550	260610	329880	242470	219460	300440	182110	238730	193550
O75323	Protein NipSnap homolog 2	GBAS	sp|O75323|NIPS2_HUMAN Protein NipSnap homolog 2 OS=Homo sapiens OX=9606 GN=NIPSNAP2 PE=1 SV=1	7	1077100	1016700	1043000	993370	703800	906270	834670	886800	851970
O75326	Semaphorin-7A	SEMA7A	sp|O75326|SEM7A_HUMAN Semaphorin-7A OS=Homo sapiens OX=9606 GN=SEMA7A PE=1 SV=1	10	445300	435060	512120	401170	377170	375050	266000	330140	389370
O75330	Hyaluronan mediated motility receptor	HMMR	sp|O75330|HMMR_HUMAN Hyaluronan mediated motility receptor OS=Homo sapiens OX=9606 GN=HMMR PE=1 SV=2	37	4835800	4614400	6071900	4330500	4327700	4500300	3947700	4225300	5083200
O75340	Programmed cell death protein 6	PDCD6	sp|O75340|PDCD6_HUMAN Programmed cell death protein 6 OS=Homo sapiens OX=9606 GN=PDCD6 PE=1 SV=1	12	1054300	1012800	1057500	1118900	1060800	1014200	1092100	1054800	1030000
O75347	Tubulin-specific chaperone A	TBCA	sp|O75347|TBCA_HUMAN Tubulin-specific chaperone A OS=Homo sapiens OX=9606 GN=TBCA PE=1 SV=3	8	834190	777560	1026900	895440	654640	970780	806870	932770	944550
O75348	V-type proton ATPase subunit G 1	ATP6V1G1	sp|O75348|VATG1_HUMAN V-type proton ATPase subunit G 1 OS=Homo sapiens OX=9606 GN=ATP6V1G1 PE=1 SV=3	5	1317900	953860	1483000	1272900	1117900	1194500	981380	1246500	1202100
O75351	Vacuolar protein sorting-associated protein 4B	VPS4B	sp|O75351|VPS4B_HUMAN Vacuolar protein sorting-associated protein 4B OS=Homo sapiens OX=9606 GN=VPS4B PE=1 SV=2	19	3856500	3657100	4057600	3614100	3512500	3609400	3090300	3512100	3607400
O75352	Mannose-P-dolichol utilization defect 1 protein	MPDU1	sp|O75352|MPU1_HUMAN Mannose-P-dolichol utilization defect 1 protein OS=Homo sapiens OX=9606 GN=MPDU1 PE=1 SV=2	3	2006400	1863000	2124500	2037700	1470100	1630600	1691700	1750900	1496300
O75356	Ectonucleoside triphosphate diphosphohydrolase 5	ENTPD5	sp|O75356|ENTP5_HUMAN Ectonucleoside triphosphate diphosphohydrolase 5 OS=Homo sapiens OX=9606 GN=ENTPD5 PE=1 SV=1	7	242290	182000	225910	191040	197990	180920	173140	205240	205360
O75362	Zinc finger protein 217	ZNF217	sp|O75362|ZN217_HUMAN Zinc finger protein 217 OS=Homo sapiens OX=9606 GN=ZNF217 PE=1 SV=1	16	303260	253220	342570	264700	234410	223790	201760	226860	237270
O75367	Core histone macro-H2A.1	H2AFY	sp|O75367|H2AY_HUMAN Core histone macro-H2A.1 OS=Homo sapiens OX=9606 GN=MACROH2A1 PE=1 SV=4	18	11605000	9438300	13165000	12681000	10928000	11489000	9958500	11258000	10449000
O75368	SH3 domain-binding glutamic acid-rich-like protein	SH3BGRL	sp|O75368|SH3L1_HUMAN SH3 domain-binding glutamic acid-rich-like protein OS=Homo sapiens OX=9606 GN=SH3BGRL PE=1 SV=1	9	2746600	2229000	2675500	2373400	1850200	2281400	2632200	2095200	2206200
O75369	Filamin-B	FLNB	sp|O75369|FLNB_HUMAN Filamin-B OS=Homo sapiens OX=9606 GN=FLNB PE=1 SV=2	138	47353000	42248000	45105000	44295000	39896000	40988000	38774000	40187000	42986000
O75376	Nuclear receptor corepressor 1	NCOR1	sp|O75376|NCOR1_HUMAN Nuclear receptor corepressor 1 OS=Homo sapiens OX=9606 GN=NCOR1 PE=1 SV=2	10	192060	162160	246730	205930	249000	219460	153170	220100	261930
O75380	NADH dehydrogenase [ubiquinone] iron-sulfur protein 6, mitochondrial	NDUFS6	sp|O75380|NDUS6_HUMAN NADH dehydrogenase [ubiquinone] iron-sulfur protein 6, mitochondrial OS=Homo sapiens OX=9606 GN=NDUFS6 PE=1 SV=1	5	793660	766380	875590	786410	632860	756690	630180	637740	765080
O75381	Peroxisomal membrane protein PEX14	PEX14	sp|O75381|PEX14_HUMAN Peroxisomal membrane protein PEX14 OS=Homo sapiens OX=9606 GN=PEX14 PE=1 SV=1	11	2214300	1893800	2203700	2208700	1864600	1955000	1732500	1845400	2095700
O75382	Tripartite motif-containing protein 3	TRIM3	sp|O75382|TRIM3_HUMAN Tripartite motif-containing protein 3 OS=Homo sapiens OX=9606 GN=TRIM3 PE=1 SV=2	14	474070	446250	522590	472070	375590	397360	373520	395530	469250
O75385	Serine/threonine-protein kinase ULK1	ULK1	sp|O75385|ULK1_HUMAN Serine/threonine-protein kinase ULK1 OS=Homo sapiens OX=9606 GN=ULK1 PE=1 SV=2	2	48954	48386	57950	43373	48423	48640	43581	59745	46671
O75386	Tubby-related protein 3	TULP3	sp|O75386|TULP3_HUMAN Tubby-related protein 3 OS=Homo sapiens OX=9606 GN=TULP3 PE=1 SV=2	4	135480	147100	215210	193830	165750	181570	126150	144630	156240
O75390	Citrate synthase, mitochondrial	CS	sp|O75390|CISY_HUMAN Citrate synthase, mitochondrial OS=Homo sapiens OX=9606 GN=CS PE=1 SV=2	20	13869000	11540000	14567000	13136000	10005000	12590000	11177000	11931000	11552000
O75391	Sperm-associated antigen 7	SPAG7	sp|O75391|SPAG7_HUMAN Sperm-associated antigen 7 OS=Homo sapiens OX=9606 GN=SPAG7 PE=1 SV=2	9	265950	255620	313750	235940	222720	239050	221220	223420	249660
O75394	39S ribosomal protein L33, mitochondrial	MRPL33	sp|O75394|RM33_HUMAN 39S ribosomal protein L33, mitochondrial OS=Homo sapiens OX=9606 GN=MRPL33 PE=1 SV=1	2	577330	534750	526180	531040	526610	514440	439960	459200	476490
O75396	Vesicle-trafficking protein SEC22b	SEC22B	sp|O75396|SC22B_HUMAN Vesicle-trafficking protein SEC22b OS=Homo sapiens OX=9606 GN=SEC22B PE=1 SV=4	13	1689600	1568700	1786500	1825900	1379800	1717000	1485500	1650400	1760900
O75400	Pre-mRNA-processing factor 40 homolog A	PRPF40A	sp|O75400|PR40A_HUMAN Pre-mRNA-processing factor 40 homolog A OS=Homo sapiens OX=9606 GN=PRPF40A PE=1 SV=2	23	4263800	3795300	5132900	5006100	4888300	5096100	4201000	5149700	5433800
O75410	Transforming acidic coiled-coil-containing protein 1	TACC1	sp|O75410|TACC1_HUMAN Transforming acidic coiled-coil-containing protein 1 OS=Homo sapiens OX=9606 GN=TACC1 PE=1 SV=2	25	1009500	926200	1139800	1128300	1113300	1115000	980320	1145600	1195400
O75414	Nucleoside diphosphate kinase 6	NME6	sp|O75414|NDK6_HUMAN Nucleoside diphosphate kinase 6 OS=Homo sapiens OX=9606 GN=NME6 PE=1 SV=3	4	94912	88717	81334	90957	52517	75648	61820	106320	90915
O75419	Cell division control protein 45 homolog	CDC45	sp|O75419|CDC45_HUMAN Cell division control protein 45 homolog OS=Homo sapiens OX=9606 GN=CDC45 PE=1 SV=1	12	806500	714080	828710	690970	567520	701310	664210	687190	739200
O75420	PERQ amino acid-rich with GYF domain-containing protein 1	GIGYF1	sp|O75420|GGYF1_HUMAN GRB10-interacting GYF protein 1 OS=Homo sapiens OX=9606 GN=GIGYF1 PE=1 SV=2	9	167570	126070	166950	140220	125470	109700	102700	147220	139700
O75427	Leucine-rich repeat and calponin homology domain-containing protein 4	LRCH4	sp|O75427|LRCH4_HUMAN Leucine-rich repeat and calponin homology domain-containing protein 4 OS=Homo sapiens OX=9606 GN=LRCH4 PE=1 SV=2	14	360650	339240	390300	323370	273760	300070	302080	257090	257980
O75431	Metaxin-2	MTX2	sp|O75431|MTX2_HUMAN Metaxin-2 OS=Homo sapiens OX=9606 GN=MTX2 PE=1 SV=1	9	1074100	931860	1226700	1109900	555280	966610	1083800	1097700	1111700
O75436	Vacuolar protein sorting-associated protein 26A	VPS26A	sp|O75436|VP26A_HUMAN Vacuolar protein sorting-associated protein 26A OS=Homo sapiens OX=9606 GN=VPS26A PE=1 SV=2	11	3400100	2960600	3268000	2734200	2355900	2323100	2206900	2683900	2865100
O75438	NADH dehydrogenase [ubiquinone] 1 beta subcomplex subunit 1	NDUFB1	sp|O75438|NDUB1_HUMAN NADH dehydrogenase [ubiquinone] 1 beta subcomplex subunit 1 OS=Homo sapiens OX=9606 GN=NDUFB1 PE=1 SV=1	2	51493	55145	47146	44120	1749.8	27197	50056	18383	26115
O75439	Mitochondrial-processing peptidase subunit beta	PMPCB	sp|O75439|MPPB_HUMAN Mitochondrial-processing peptidase subunit beta OS=Homo sapiens OX=9606 GN=PMPCB PE=1 SV=2	20	3028900	3013300	3409100	2978400	2772600	3433800	2260400	2552500	2879000
O75446	Histone deacetylase complex subunit SAP30	SAP30	sp|O75446|SAP30_HUMAN Histone deacetylase complex subunit SAP30 OS=Homo sapiens OX=9606 GN=SAP30 PE=1 SV=1	4	298500	318170	337620	292560	314080	236200	285530	242390	299950
O75448	Mediator of RNA polymerase II transcription subunit 24	MED24	sp|O75448|MED24_HUMAN Mediator of RNA polymerase II transcription subunit 24 OS=Homo sapiens OX=9606 GN=MED24 PE=1 SV=1	22	2240700	1902900	2345200	1997200	1965800	2124600	1902800	1811800	2089200
O75449	Katanin p60 ATPase-containing subunit A1	KATNA1	sp|O75449|KTNA1_HUMAN Katanin p60 ATPase-containing subunit A1 OS=Homo sapiens OX=9606 GN=KATNA1 PE=1 SV=1	14	510190	475730	604980	488190	496650	460610	479910	606110	633750
O75459	P antigen family member 1	PAGE1	sp|O75459|PAGE1_HUMAN P antigen family member 1 OS=Homo sapiens OX=9606 GN=PAGE1 PE=1 SV=2	3	14370	13627	17865	17278	22050	10527	10370	11519	17657
O75461	Transcription factor E2F6	E2F6	sp|O75461|E2F6_HUMAN Transcription factor E2F6 OS=Homo sapiens OX=9606 GN=E2F6 PE=1 SV=1	4	124500	99929	140200	102720	104870	110080	76595	98171	112870
O75475	PC4 and SFRS1-interacting protein	PSIP1	sp|O75475|PSIP1_HUMAN PC4 and SFRS1-interacting protein OS=Homo sapiens OX=9606 GN=PSIP1 PE=1 SV=1	22	5986600	5057600	6005700	5746300	5018800	5065500	5213400	4779500	5408600
O75477	Erlin-1	ERLIN1	sp|O75477|ERLN1_HUMAN Erlin-1 OS=Homo sapiens OX=9606 GN=ERLIN1 PE=1 SV=2	14	2287100	2065300	2351600	2813100	2358400	2237500	2140500	2359900	2354400
O75487	Glypican-4;Secreted glypican-4	GPC4	sp|O75487|GPC4_HUMAN Glypican-4 OS=Homo sapiens OX=9606 GN=GPC4 PE=1 SV=4	8	284490	233190	207780	128890	135190	148370	203890	135920	165770
O75489	NADH dehydrogenase [ubiquinone] iron-sulfur protein 3, mitochondrial	NDUFS3	sp|O75489|NDUS3_HUMAN NADH dehydrogenase [ubiquinone] iron-sulfur protein 3, mitochondrial OS=Homo sapiens OX=9606 GN=NDUFS3 PE=1 SV=1	17	6514800	6488500	7453100	7050000	6665300	6504400	6159800	6217700	7795400
O75494	Serine/arginine-rich splicing factor 10	SRSF10	sp|O75494|SRS10_HUMAN Serine/arginine-rich splicing factor 10 OS=Homo sapiens OX=9606 GN=SRSF10 PE=1 SV=1	13	2265800	1963600	2380400	2069200	1947900	1837800	2040200	2090400	2127800
O75496	Geminin	GMNN	sp|O75496|GEMI_HUMAN Geminin OS=Homo sapiens OX=9606 GN=GMNN PE=1 SV=1	4	195900	184920	210200	178550	176090	195750	185860	188120	182230
O75506	Heat shock factor-binding protein 1	HSBP1	sp|O75506|HSBP1_HUMAN Heat shock factor-binding protein 1 OS=Homo sapiens OX=9606 GN=HSBP1 PE=1 SV=1	6	5919700	6768700	8232300	7882100	2693000	8082200	5807500	6996300	7520500
O75521	Enoyl-CoA delta isomerase 2, mitochondrial	ECI2	sp|O75521|ECI2_HUMAN Enoyl-CoA delta isomerase 2 OS=Homo sapiens OX=9606 GN=ECI2 PE=1 SV=4	17	3213400	2772200	3206000	2876600	2287800	2527500	2435700	2356600	2651900
O75525	KH domain-containing, RNA-binding, signal transduction-associated protein 3	KHDRBS3	sp|O75525|KHDR3_HUMAN KH domain-containing, RNA-binding, signal transduction-associated protein 3 OS=Homo sapiens OX=9606 GN=KHDRBS3 PE=1 SV=1	8	472740	479520	618860	605860	549960	495200	502850	633980	652860
O75528	Transcriptional adapter 3	TADA3	sp|O75528|TADA3_HUMAN Transcriptional adapter 3 OS=Homo sapiens OX=9606 GN=TADA3 PE=1 SV=1	7	262070	232640	290060	249990	211930	246010	223070	256010	245240
O75529	TAF5-like RNA polymerase II p300/CBP-associated factor-associated factor 65 kDa subunit 5L	TAF5L	sp|O75529|TAF5L_HUMAN TAF5-like RNA polymerase II p300/CBP-associated factor-associated factor 65 kDa subunit 5L OS=Homo sapiens OX=9606 GN=TAF5L PE=1 SV=1	7	216180	187020	204550	211520	201580	194320	212200	174990	209420
O75530	Polycomb protein EED	EED	sp|O75530|EED_HUMAN Polycomb protein EED OS=Homo sapiens OX=9606 GN=EED PE=1 SV=2	13	1025100	876270	959980	903210	817240	794640	809280	859120	911420
O75531	Barrier-to-autointegration factor;Barrier-to-autointegration factor, N-terminally processed	BANF1	sp|O75531|BAF_HUMAN Barrier-to-autointegration factor OS=Homo sapiens OX=9606 GN=BANF1 PE=1 SV=1	9	25586000	26728000	33316000	30788000	3723500	26529000	21289000	32066000	30275000
O75533	Splicing factor 3B subunit 1	SF3B1	sp|O75533|SF3B1_HUMAN Splicing factor 3B subunit 1 OS=Homo sapiens OX=9606 GN=SF3B1 PE=1 SV=3	60	15216000	13826000	16871000	15389000	14164000	14794000	13773000	13893000	13878000
O75534	Cold shock domain-containing protein E1	CSDE1	sp|O75534|CSDE1_HUMAN Cold shock domain-containing protein E1 OS=Homo sapiens OX=9606 GN=CSDE1 PE=1 SV=2	44	15120000	12824000	17983000	12789000	12146000	11929000	10004000	13738000	14884000
O75554	WW domain-binding protein 4	WBP4	sp|O75554|WBP4_HUMAN WW domain-binding protein 4 OS=Homo sapiens OX=9606 GN=WBP4 PE=1 SV=1	7	281220	261340	309670	357490	291490	314980	282600	328630	366690
O75558	Syntaxin-11	STX11	sp|O75558|STX11_HUMAN Syntaxin-11 OS=Homo sapiens OX=9606 GN=STX11 PE=1 SV=1	5	107140	109890	145490	117820	86516	100040	87466	109850	133260
O75564	Jerky protein homolog	JRK	sp|O75564|JERKY_HUMAN Jerky protein homolog OS=Homo sapiens OX=9606 GN=JRK PE=1 SV=3	6	92934	65341	128020	97609	88789	113400	70020	105620	81118
O75569	Interferon-inducible double-stranded RNA-dependent protein kinase activator A	PRKRA	sp|O75569|PRKRA_HUMAN Interferon-inducible double-stranded RNA-dependent protein kinase activator A OS=Homo sapiens OX=9606 GN=PRKRA PE=1 SV=1	11	945460	731060	905220	1024400	902290	900270	930620	799180	735140
O75570	Peptide chain release factor 1, mitochondrial	MTRF1	sp|O75570|RF1M_HUMAN Peptide chain release factor 1, mitochondrial OS=Homo sapiens OX=9606 GN=MTRF1 PE=1 SV=2	3	4535.5	5518.5	14271	14249	16211	9625.9	8657.3	12811	11269
O75575	DNA-directed RNA polymerase III subunit RPC9	CRCP	sp|O75575|RPC9_HUMAN DNA-directed RNA polymerase III subunit RPC9 OS=Homo sapiens OX=9606 GN=CRCP PE=1 SV=1	2	85327	63290	96094	82439	66989	84277	68381	89167	78407
O75581	Low-density lipoprotein receptor-related protein 6	LRP6	sp|O75581|LRP6_HUMAN Low-density lipoprotein receptor-related protein 6 OS=Homo sapiens OX=9606 GN=LRP6 PE=1 SV=2	7	84793	99051	103190	95356	68213	74733	75320	60846	81533
O75582	Ribosomal protein S6 kinase alpha-5	RPS6KA5	sp|O75582|KS6A5_HUMAN Ribosomal protein S6 kinase alpha-5 OS=Homo sapiens OX=9606 GN=RPS6KA5 PE=1 SV=1	4	60920	67381	79094	78660	69468	57526	71272	86007	93037
O75586	Mediator of RNA polymerase II transcription subunit 6	MED6	sp|O75586|MED6_HUMAN Mediator of RNA polymerase II transcription subunit 6 OS=Homo sapiens OX=9606 GN=MED6 PE=1 SV=2	5	223470	186480	264490	258300	213270	259370	246760	177130	203390
O75592	E3 ubiquitin-protein ligase MYCBP2	MYCBP2	sp|O75592|MYCB2_HUMAN E3 ubiquitin-protein ligase MYCBP2 OS=Homo sapiens OX=9606 GN=MYCBP2 PE=1 SV=4	21	485740	466080	530140	484560	475000	486380	390050	514860	545340
O75600	2-amino-3-ketobutyrate coenzyme A ligase, mitochondrial	GCAT	sp|O75600|KBL_HUMAN 2-amino-3-ketobutyrate coenzyme A ligase, mitochondrial OS=Homo sapiens OX=9606 GN=GCAT PE=1 SV=1	4	31008	37284	30900	48396	31153	35027	31984	38663	32324
O75607	Nucleoplasmin-3	NPM3	sp|O75607|NPM3_HUMAN Nucleoplasmin-3 OS=Homo sapiens OX=9606 GN=NPM3 PE=1 SV=3	6	1116900	1043500	1287700	1138800	1213000	1321700	963360	1352900	1562700
O75608	Acyl-protein thioesterase 1	LYPLA1	sp|O75608|LYPA1_HUMAN Acyl-protein thioesterase 1 OS=Homo sapiens OX=9606 GN=LYPLA1 PE=1 SV=1	7	1631000	1586500	1986400	1755300	1057400	1591100	1626200	1564400	1722000
O75616	GTPase Era, mitochondrial	ERAL1	sp|O75616|ERAL1_HUMAN GTPase Era, mitochondrial OS=Homo sapiens OX=9606 GN=ERAL1 PE=1 SV=2	11	1608500	1375700	1659200	1500400	1632000	1498400	1259900	1318700	1596600
O75618	Death effector domain-containing protein	DEDD	sp|O75618|DEDD_HUMAN Death effector domain-containing protein OS=Homo sapiens OX=9606 GN=DEDD PE=1 SV=1	5	35338	34837	30435	33445	33651	38739	27981	23365	23237
O75629	Protein CREG1	CREG1	sp|O75629|CREG1_HUMAN Protein CREG1 OS=Homo sapiens OX=9606 GN=CREG1 PE=1 SV=1	2	201460	125540	185410	124630	101940	157330	306790	205550	235870
O75643	U5 small nuclear ribonucleoprotein 200 kDa helicase	SNRNP200	sp|O75643|U520_HUMAN U5 small nuclear ribonucleoprotein 200 kDa helicase OS=Homo sapiens OX=9606 GN=SNRNP200 PE=1 SV=2	112	30289000	26718000	33467000	29406000	25690000	29012000	26074000	27399000	30348000
O75648	Mitochondrial tRNA-specific 2-thiouridylase 1	TRMU	sp|O75648|MTU1_HUMAN Mitochondrial tRNA-specific 2-thiouridylase 1 OS=Homo sapiens OX=9606 GN=TRMU PE=1 SV=2	11	550390	447000	541020	533600	423690	467170	434600	511940	533120
O75663	TIP41-like protein	TIPRL	sp|O75663|TIPRL_HUMAN TIP41-like protein OS=Homo sapiens OX=9606 GN=TIPRL PE=1 SV=2	14	2220300	1791700	2692600	2146200	1963500	2624700	2067700	2285200	2458100
O75665	Oral-facial-digital syndrome 1 protein	OFD1	sp|O75665|OFD1_HUMAN Oral-facial-digital syndrome 1 protein OS=Homo sapiens OX=9606 GN=OFD1 PE=1 SV=1	3	141770	148490	170130	155360	158810	157310	137240	100000	89815
O75676	Ribosomal protein S6 kinase alpha-4	RPS6KA4	sp|O75676|KS6A4_HUMAN Ribosomal protein S6 kinase alpha-4 OS=Homo sapiens OX=9606 GN=RPS6KA4 PE=1 SV=1	10	302360	300110	342750	346450	293150	319810	316980	371330	350710
O75683	Surfeit locus protein 6	SURF6	sp|O75683|SURF6_HUMAN Surfeit locus protein 6 OS=Homo sapiens OX=9606 GN=SURF6 PE=1 SV=3	16	1214200	1228600	1476600	1357400	1512600	1370200	1112500	1454200	1537300
O75688	Protein phosphatase 1B	PPM1B	sp|O75688|PPM1B_HUMAN Protein phosphatase 1B OS=Homo sapiens OX=9606 GN=PPM1B PE=1 SV=1	16	1938500	1394500	1740800	1469500	1361000	1411300	1475900	1699100	1840400
O75691	Small subunit processome component 20 homolog	UTP20	sp|O75691|UTP20_HUMAN Small subunit processome component 20 homolog OS=Homo sapiens OX=9606 GN=UTP20 PE=1 SV=3	73	4609200	3794200	4521000	4364700	3784700	3956000	3630100	4062800	4244900
O75694	Nuclear pore complex protein Nup155	NUP155	sp|O75694|NU155_HUMAN Nuclear pore complex protein Nup155 OS=Homo sapiens OX=9606 GN=NUP155 PE=1 SV=1	41	6532300	5928600	7135600	6138600	5240100	5600800	5105900	5557900	5763900
O75695	Protein XRP2	RP2	sp|O75695|XRP2_HUMAN Protein XRP2 OS=Homo sapiens OX=9606 GN=RP2 PE=1 SV=4	10	727450	652730	741200	749080	528180	572710	585750	528400	539990
O75716	Serine/threonine-protein kinase 16	STK16	sp|O75716|STK16_HUMAN Serine/threonine-protein kinase 16 OS=Homo sapiens OX=9606 GN=STK16 PE=1 SV=4	2	45232	38598	53010	41269	39883	43559	42634	40051	40170
O75717	WD repeat and HMG-box DNA-binding protein 1	WDHD1	sp|O75717|WDHD1_HUMAN WD repeat and HMG-box DNA-binding protein 1 OS=Homo sapiens OX=9606 GN=WDHD1 PE=1 SV=1	36	2535100	2273000	2760900	2673300	2357400	2476100	2393400	2439400	2620200
O75718	Cartilage-associated protein	CRTAP	sp|O75718|CRTAP_HUMAN Cartilage-associated protein OS=Homo sapiens OX=9606 GN=CRTAP PE=1 SV=1	14	3007000	2388200	3074700	2799000	2368000	2406700	2353300	2504100	2491100
O75746	Calcium-binding mitochondrial carrier protein Aralar1	SLC25A12	sp|O75746|CMC1_HUMAN Calcium-binding mitochondrial carrier protein Aralar1 OS=Homo sapiens OX=9606 GN=SLC25A12 PE=1 SV=2	16	1838900	1511700	1907400	1772500	1741200	1747100	1584400	1697300	1918100
O75752	UDP-GalNAc:beta-1,3-N-acetylgalactosaminyltransferase 1	B3GALNT1	sp|O75752|B3GL1_HUMAN UDP-GalNAc:beta-1,3-N-acetylgalactosaminyltransferase 1 OS=Homo sapiens OX=9606 GN=B3GALNT1 PE=1 SV=1	2	15258	23096	22644	21220	14437	16887	17536	19175	21771
O75771	DNA repair protein RAD51 homolog 4	RAD51D	sp|O75771|RA51D_HUMAN DNA repair protein RAD51 homolog 4 OS=Homo sapiens OX=9606 GN=RAD51D PE=1 SV=1	3	39080	40801	50496	48917	44198	40513	46409	46636	47512
O75781	Paralemmin-1	PALM	sp|O75781|PALM_HUMAN Paralemmin-1 OS=Homo sapiens OX=9606 GN=PALM PE=1 SV=2	9	398600	313800	348100	327570	226820	279010	310310	247120	306930
O75787	Renin receptor	ATP6AP2	sp|O75787|RENR_HUMAN Renin receptor OS=Homo sapiens OX=9606 GN=ATP6AP2 PE=1 SV=2	12	894680	757650	841310	810570	600120	655290	698150	580160	641370
O75792	Ribonuclease H2 subunit A	RNASEH2A	sp|O75792|RNH2A_HUMAN Ribonuclease H2 subunit A OS=Homo sapiens OX=9606 GN=RNASEH2A PE=1 SV=2	12	1206300	1072700	1218100	1228800	1012300	1111100	992290	984000	1117000
O75794	Cell division cycle protein 123 homolog	CDC123	sp|O75794|CD123_HUMAN Cell division cycle protein 123 homolog OS=Homo sapiens OX=9606 GN=CDC123 PE=1 SV=1	9	1653500	1501800	2019400	1804300	2190300	1787800	1579400	2135500	1972500
O75808	Calpain-15	CAPN15	sp|O75808|CAN15_HUMAN Calpain-15 OS=Homo sapiens OX=9606 GN=CAPN15 PE=1 SV=1	13	154030	153450	158980	180000	187950	169240	144450	166320	182030
O75815	Breast cancer anti-estrogen resistance protein 3	BCAR3	sp|O75815|BCAR3_HUMAN Breast cancer anti-estrogen resistance protein 3 OS=Homo sapiens OX=9606 GN=BCAR3 PE=1 SV=1	4	73536	59870	73575	60835	64649	77374	59868	64597	59168
O75817	Ribonuclease P protein subunit p20	POP7	sp|O75817|POP7_HUMAN Ribonuclease P protein subunit p20 OS=Homo sapiens OX=9606 GN=POP7 PE=1 SV=2	3	106460	103490	127840	112320	112710	113720	113190	125530	112620
O75818	Ribonuclease P protein subunit p40	RPP40	sp|O75818|RPP40_HUMAN Ribonuclease P protein subunit p40 OS=Homo sapiens OX=9606 GN=RPP40 PE=1 SV=3	13	2146400	1949300	2322000	2117200	1997500	2085500	1846500	2164700	2219700
O75821	Eukaryotic translation initiation factor 3 subunit G	EIF3G	sp|O75821|EIF3G_HUMAN Eukaryotic translation initiation factor 3 subunit G OS=Homo sapiens OX=9606 GN=EIF3G PE=1 SV=2	15	3553900	3496100	4051700	4174000	3726500	4062500	3716800	3556900	3592500
O75822	Eukaryotic translation initiation factor 3 subunit J	EIF3J	sp|O75822|EIF3J_HUMAN Eukaryotic translation initiation factor 3 subunit J OS=Homo sapiens OX=9606 GN=EIF3J PE=1 SV=2	18	2730900	2089000	3291400	3148500	2478000	2955000	2206700	3090700	2850800
O75832	26S proteasome non-ATPase regulatory subunit 10	PSMD10	sp|O75832|PSD10_HUMAN 26S proteasome non-ATPase regulatory subunit 10 OS=Homo sapiens OX=9606 GN=PSMD10 PE=1 SV=1	10	1020700	1175700	1321800	1006200	903100	1130000	1108000	1219400	1083300
O75843	AP-1 complex subunit gamma-like 2	AP1G2	sp|O75843|AP1G2_HUMAN AP-1 complex subunit gamma-like 2 OS=Homo sapiens OX=9606 GN=AP1G2 PE=1 SV=1	5	214640	182410	198870	187200	147210	123040	179770	149720	142370
O75844	CAAX prenyl protease 1 homolog	ZMPSTE24	sp|O75844|FACE1_HUMAN CAAX prenyl protease 1 homolog OS=Homo sapiens OX=9606 GN=ZMPSTE24 PE=1 SV=2	18	2671600	2225100	2873700	2895000	2330700	2758400	2557500	2772400	2835900
O75864	Protein phosphatase 1 regulatory subunit 37	PPP1R37	sp|O75864|PPR37_HUMAN Protein phosphatase 1 regulatory subunit 37 OS=Homo sapiens OX=9606 GN=PPP1R37 PE=1 SV=4	4	94296	84529	115410	84282	82016	63163	69959	73906	86826
O75874	Isocitrate dehydrogenase [NADP] cytoplasmic	IDH1	sp|O75874|IDHC_HUMAN Isocitrate dehydrogenase [NADP] cytoplasmic OS=Homo sapiens OX=9606 GN=IDH1 PE=1 SV=2	24	7179400	6485800	7535700	6692400	5182500	5728900	6154600	5655800	6702800
O75879	Glutamyl-tRNA(Gln) amidotransferase subunit B, mitochondrial	GATB	sp|O75879|GATB_HUMAN Glutamyl-tRNA(Gln) amidotransferase subunit B, mitochondrial OS=Homo sapiens OX=9606 GN=GATB PE=1 SV=1	12	300050	282660	351910	284800	231370	276800	284460	269850	287230
O75880	Protein SCO1 homolog, mitochondrial	SCO1	sp|O75880|SCO1_HUMAN Protein SCO1 homolog, mitochondrial OS=Homo sapiens OX=9606 GN=SCO1 PE=1 SV=1	5	541330	429030	536680	479600	366920	426450	335260	806130	713800
O75881	25-hydroxycholesterol 7-alpha-hydroxylase	CYP7B1	sp|O75881|CP7B1_HUMAN Cytochrome P450 7B1 OS=Homo sapiens OX=9606 GN=CYP7B1 PE=1 SV=2	1	16346	10457	16616	16624	16238	15170	12067	12265	15211
O75882	Attractin	ATRN	sp|O75882|ATRN_HUMAN Attractin OS=Homo sapiens OX=9606 GN=ATRN PE=1 SV=2	4	31073	32522	32670	26790	24138	27988	22352	23098	23210
O75884	Putative hydrolase RBBP9	RBBP9	sp|O75884|RBBP9_HUMAN Serine hydrolase RBBP9 OS=Homo sapiens OX=9606 GN=RBBP9 PE=1 SV=2	6	613310	536410	627200	718910	605160	622450	627710	647100	629830
O75886	Signal transducing adapter molecule 2	STAM2	sp|O75886|STAM2_HUMAN Signal transducing adapter molecule 2 OS=Homo sapiens OX=9606 GN=STAM2 PE=1 SV=1	18	1980000	1969500	2355500	2110700	1914200	2033300	2022300	2013000	2296800
O75896	Tumor suppressor candidate 2	TUSC2	sp|O75896|TUSC2_HUMAN Tumor suppressor candidate 2 OS=Homo sapiens OX=9606 GN=TUSC2 PE=1 SV=3	3	301570	267390	320500	286670	163020	286160	249890	277990	266660
O75907	Diacylglycerol O-acyltransferase 1	DGAT1	sp|O75907|DGAT1_HUMAN Diacylglycerol O-acyltransferase 1 OS=Homo sapiens OX=9606 GN=DGAT1 PE=1 SV=2	5	141910	113470	106640	98683	71550	69040	116280	83932	89161
O75909	Cyclin-K	CCNK	sp|O75909|CCNK_HUMAN Cyclin-K OS=Homo sapiens OX=9606 GN=CCNK PE=1 SV=2	8	419360	429250	542430	416030	425920	416360	376060	511460	506830
O75915	PRA1 family protein 3	ARL6IP5	sp|O75915|PRAF3_HUMAN PRA1 family protein 3 OS=Homo sapiens OX=9606 GN=ARL6IP5 PE=1 SV=1	3	489660	457380	510940	509120	394110	441420	376460	400130	455400
O75923	Dysferlin	DYSF	sp|O75923|DYSF_HUMAN Dysferlin OS=Homo sapiens OX=9606 GN=DYSF PE=1 SV=1	6	71897	63968	72375	58994	46741	45821	54336	39890	50780
O75925	E3 SUMO-protein ligase PIAS1	PIAS1	sp|O75925|PIAS1_HUMAN E3 SUMO-protein ligase PIAS1 OS=Homo sapiens OX=9606 GN=PIAS1 PE=1 SV=2	7	103630	99258	115760	131440	91669	157270	103540	106720	92968
O75928	E3 SUMO-protein ligase PIAS2	PIAS2	sp|O75928|PIAS2_HUMAN E3 SUMO-protein ligase PIAS2 OS=Homo sapiens OX=9606 GN=PIAS2 PE=1 SV=3	7	263500	210740	271450	247510	225070	257550	210010	267470	285560
O75934	Pre-mRNA-splicing factor SPF27	BCAS2	sp|O75934|SPF27_HUMAN Pre-mRNA-splicing factor SPF27 OS=Homo sapiens OX=9606 GN=BCAS2 PE=1 SV=1	14	2899200	2852800	3068400	3461700	2320600	3269200	2438300	2908800	3239300
O75935	Dynactin subunit 3	DCTN3	sp|O75935|DCTN3_HUMAN Dynactin subunit 3 OS=Homo sapiens OX=9606 GN=DCTN3 PE=1 SV=1	9	1571600	1384000	1956200	1559100	1002300	1459200	1323200	1253300	1533900
O75937	DnaJ homolog subfamily C member 8	DNAJC8	sp|O75937|DNJC8_HUMAN DnaJ homolog subfamily C member 8 OS=Homo sapiens OX=9606 GN=DNAJC8 PE=1 SV=2	16	4619500	4123900	5618600	4791100	4250900	4808900	3769400	4369500	4676800
O75940	Survival of motor neuron-related-splicing factor 30	SMNDC1	sp|O75940|SPF30_HUMAN Survival of motor neuron-related-splicing factor 30 OS=Homo sapiens OX=9606 GN=SMNDC1 PE=1 SV=1	6	508780	488410	559680	542440	540120	544250	397470	520790	494210
O75943	Cell cycle checkpoint protein RAD17	RAD17	sp|O75943|RAD17_HUMAN Cell cycle checkpoint protein RAD17 OS=Homo sapiens OX=9606 GN=RAD17 PE=1 SV=2	8	172080	144960	177900	164580	151410	159880	135090	160530	165630
O75947	ATP synthase subunit d, mitochondrial	ATP5H	sp|O75947|ATP5H_HUMAN ATP synthase subunit d, mitochondrial OS=Homo sapiens OX=9606 GN=ATP5PD PE=1 SV=3	9	14829000	13948000	16211000	15869000	8285100	14382000	13123000	12326000	14244000
O75953	DnaJ homolog subfamily B member 5	DNAJB5	sp|O75953|DNJB5_HUMAN DnaJ homolog subfamily B member 5 OS=Homo sapiens OX=9606 GN=DNAJB5 PE=1 SV=1	13	1716000	1467800	1786100	1486800	1328300	1476900	1160200	1467200	1398600
O75954	Tetraspanin-9	TSPAN9	sp|O75954|TSN9_HUMAN Tetraspanin-9 OS=Homo sapiens OX=9606 GN=TSPAN9 PE=1 SV=1	2	40276	38303	40585	33942	36525	38131	24424	36968	40717
O75955	Flotillin-1	FLOT1	sp|O75955|FLOT1_HUMAN Flotillin-1 OS=Homo sapiens OX=9606 GN=FLOT1 PE=1 SV=3	25	2857600	2774300	2780000	2593800	2248500	2330100	2265400	2205800	2280400
O75962	Triple functional domain protein	TRIO	sp|O75962|TRIO_HUMAN Triple functional domain protein OS=Homo sapiens OX=9606 GN=TRIO PE=1 SV=2	70	7739300	6748300	7537100	8024200	6583200	6807000	6628100	6526300	6773000
O75964	ATP synthase subunit g, mitochondrial	ATP5L	sp|O75964|ATP5L_HUMAN ATP synthase subunit g, mitochondrial OS=Homo sapiens OX=9606 GN=ATP5MG PE=1 SV=3	4	680740	581430	573030	576290	100420	404570	604440	343280	331770
O75973	C1q-related factor	C1QL1	sp|O75973|C1QRF_HUMAN C1q-related factor OS=Homo sapiens OX=9606 GN=C1QL1 PE=1 SV=1	3	158330	164180	145790	96828	90927	104790	127680	95845	110190
O75976	Carboxypeptidase D	CPD	sp|O75976|CBPD_HUMAN Carboxypeptidase D OS=Homo sapiens OX=9606 GN=CPD PE=1 SV=2	22	466000	391580	481440	386840	313580	337710	352490	372730	366350
O76003	Glutaredoxin-3	GLRX3	sp|O76003|GLRX3_HUMAN Glutaredoxin-3 OS=Homo sapiens OX=9606 GN=GLRX3 PE=1 SV=2	17	4642400	4328700	5498700	5378000	4979200	5098200	4419200	5225400	4913300
O76021	Ribosomal L1 domain-containing protein 1	RSL1D1	sp|O76021|RL1D1_HUMAN Ribosomal L1 domain-containing protein 1 OS=Homo sapiens OX=9606 GN=RSL1D1 PE=1 SV=3	31	12782000	12044000	14033000	14103000	13968000	14846000	11952000	12724000	13632000
O76024	Wolframin	WFS1	sp|O76024|WFS1_HUMAN Wolframin OS=Homo sapiens OX=9606 GN=WFS1 PE=1 SV=2	20	1586100	1275300	1648800	1476000	1137200	1163900	1180100	1056000	1414800
O76031	ATP-dependent Clp protease ATP-binding subunit clpX-like, mitochondrial	CLPX	sp|O76031|CLPX_HUMAN ATP-dependent Clp protease ATP-binding subunit clpX-like, mitochondrial OS=Homo sapiens OX=9606 GN=CLPX PE=1 SV=2	29	2469800	2268200	2747200	2352200	2319600	2396600	2037300	2389500	2420900
O76054	SEC14-like protein 2	SEC14L2	sp|O76054|S14L2_HUMAN SEC14-like protein 2 OS=Homo sapiens OX=9606 GN=SEC14L2 PE=1 SV=1	11	632200	599890	751640	771600	659810	649070	554210	686380	725540
O76070	Gamma-synuclein	SNCG	sp|O76070|SYUG_HUMAN Gamma-synuclein OS=Homo sapiens OX=9606 GN=SNCG PE=1 SV=2	4	115150	79849	114330	107310	86626	77289	72937	92657	85546
O76071	Probable cytosolic iron-sulfur protein assembly protein CIAO1	CIAO1	sp|O76071|CIAO1_HUMAN Probable cytosolic iron-sulfur protein assembly protein CIAO1 OS=Homo sapiens OX=9606 GN=CIAO1 PE=1 SV=1	15	1716900	1704800	1927700	1847400	1705500	2031600	1620600	1904800	2137700
O76074	cGMP-specific 3,5-cyclic phosphodiesterase	PDE5A	sp|O76074|PDE5A_HUMAN cGMP-specific 3,5-cyclic phosphodiesterase OS=Homo sapiens OX=9606 GN=PDE5A PE=1 SV=2	9	179170	183630	171110	136060	108560	95951	134520	154430	94182
O76075	DNA fragmentation factor subunit beta	DFFB	sp|O76075|DFFB_HUMAN DNA fragmentation factor subunit beta OS=Homo sapiens OX=9606 GN=DFFB PE=1 SV=1	4	23463	7931	15011	20019	15859	13900	21378	12393	17005
O76080	AN1-type zinc finger protein 5	ZFAND5	sp|O76080|ZFAN5_HUMAN AN1-type zinc finger protein 5 OS=Homo sapiens OX=9606 GN=ZFAND5 PE=1 SV=1	4	117120	124860	123820	126000	99295	119910	105080	122700	129160
O76094	Signal recognition particle subunit SRP72	SRP72	sp|O76094|SRP72_HUMAN Signal recognition particle subunit SRP72 OS=Homo sapiens OX=9606 GN=SRP72 PE=1 SV=3	36	6351100	5977300	7449300	7229600	6462900	6428200	6115300	7129100	7045300
O76095	Protein JTB	JTB	sp|O76095|JTB_HUMAN Protein JTB OS=Homo sapiens OX=9606 GN=JTB PE=1 SV=1	2	8115.2	5515.1	21987	14809	8129.5	11860	11467	11888	16121
O77932	Decapping and exoribonuclease protein	DXO	sp|O77932|DXO_HUMAN Decapping and exoribonuclease protein OS=Homo sapiens OX=9606 GN=DXO PE=1 SV=2	2	36493	40618	56151	43883	29120	36823	39632	43765	36417
O94760	N(G),N(G)-dimethylarginine dimethylaminohydrolase 1	DDAH1	sp|O94760|DDAH1_HUMAN N(G),N(G)-dimethylarginine dimethylaminohydrolase 1 OS=Homo sapiens OX=9606 GN=DDAH1 PE=1 SV=3	13	3391300	2665100	3123700	3573500	2617200	3177500	3340800	2961500	3285300
O94761	ATP-dependent DNA helicase Q4	RECQL4	sp|O94761|RECQ4_HUMAN ATP-dependent DNA helicase Q4 OS=Homo sapiens OX=9606 GN=RECQL4 PE=1 SV=2	23	1229100	1087700	1422800	1075200	1136000	1011100	1046400	1163400	1160100
O94762	ATP-dependent DNA helicase Q5	RECQL5	sp|O94762|RECQ5_HUMAN ATP-dependent DNA helicase Q5 OS=Homo sapiens OX=9606 GN=RECQL5 PE=1 SV=2	9	182990	177660	202340	169790	161080	178980	138560	165870	164930
O94763	Unconventional prefoldin RPB5 interactor 1	URI1	sp|O94763|RMP_HUMAN Unconventional prefoldin RPB5 interactor 1 OS=Homo sapiens OX=9606 GN=URI1 PE=1 SV=3	14	712560	633420	943930	727260	862460	844150	664710	817320	812810
O94766	Galactosylgalactosylxylosylprotein 3-beta-glucuronosyltransferase 3	B3GAT3	sp|O94766|B3GA3_HUMAN Galactosylgalactosylxylosylprotein 3-beta-glucuronosyltransferase 3 OS=Homo sapiens OX=9606 GN=B3GAT3 PE=1 SV=2	7	107810	82656	108380	95785	86564	84665	93905	108600	99283
O94768	Serine/threonine-protein kinase 17B	STK17B	sp|O94768|ST17B_HUMAN Serine/threonine-protein kinase 17B OS=Homo sapiens OX=9606 GN=STK17B PE=1 SV=1	1	25761	17290	31724	16435	19179	19325	20914	11800	24554
O94776	Metastasis-associated protein MTA2	MTA2	sp|O94776|MTA2_HUMAN Metastasis-associated protein MTA2 OS=Homo sapiens OX=9606 GN=MTA2 PE=1 SV=1	35	6847500	6200200	7191000	7117700	7213900	7046100	5813500	7375800	7261600
O94782	Ubiquitin carboxyl-terminal hydrolase 1	USP1	sp|O94782|UBP1_HUMAN Ubiquitin carboxyl-terminal hydrolase 1 OS=Homo sapiens OX=9606 GN=USP1 PE=1 SV=1	13	246300	235150	318120	234390	174370	210820	185260	211720	221290
O94804	Serine/threonine-protein kinase 10	STK10	sp|O94804|STK10_HUMAN Serine/threonine-protein kinase 10 OS=Homo sapiens OX=9606 GN=STK10 PE=1 SV=1	21	1075300	842390	1126900	1067400	1089500	1157900	1010100	1196900	1221500
O94806	Serine/threonine-protein kinase D3	PRKD3	sp|O94806|KPCD3_HUMAN Serine/threonine-protein kinase D3 OS=Homo sapiens OX=9606 GN=PRKD3 PE=1 SV=1	3	55495	66504	72180	52385	51331	51785	51395	57667	69907
O94808	Glutamine--fructose-6-phosphate aminotransferase [isomerizing] 2	GFPT2	sp|O94808|GFPT2_HUMAN Glutamine--fructose-6-phosphate aminotransferase [isomerizing] 2 OS=Homo sapiens OX=9606 GN=GFPT2 PE=1 SV=3	9	105410	84848	137020	121420	129140	116920	116290	139690	139340
O94811	Tubulin polymerization-promoting protein	TPPP	sp|O94811|TPPP_HUMAN Tubulin polymerization-promoting protein OS=Homo sapiens OX=9606 GN=TPPP PE=1 SV=1	5	186300	192400	195330	191650	157390	147600	162810	168870	162160
O94817	Ubiquitin-like protein ATG12	ATG12	sp|O94817|ATG12_HUMAN Ubiquitin-like protein ATG12 OS=Homo sapiens OX=9606 GN=ATG12 PE=1 SV=1	2	363500	365870	312810	344320	169170	207810	234640	301990	258230
O94819	Kelch repeat and BTB domain-containing protein 11	KBTBD11	sp|O94819|KBTBB_HUMAN Kelch repeat and BTB domain-containing protein 11 OS=Homo sapiens OX=9606 GN=KBTBD11 PE=1 SV=1	3	9316.7	4820.5	9646.4	7167.5	5763.9	8404.8	8018.4	4285.9	4728.8
O94822	E3 ubiquitin-protein ligase listerin	LTN1	sp|O94822|LTN1_HUMAN E3 ubiquitin-protein ligase listerin OS=Homo sapiens OX=9606 GN=LTN1 PE=1 SV=6	49	3709800	3188700	3926300	3571900	3193400	3493700	3255600	3659000	3836500
O94826	Mitochondrial import receptor subunit TOM70	TOMM70A	sp|O94826|TOM70_HUMAN Mitochondrial import receptor subunit TOM70 OS=Homo sapiens OX=9606 GN=TOMM70 PE=1 SV=1	29	8505500	7578700	9267700	9270000	8066000	8961400	7776600	8941800	8754300
O94829	Importin-13	IPO13	sp|O94829|IPO13_HUMAN Importin-13 OS=Homo sapiens OX=9606 GN=IPO13 PE=1 SV=3	16	331730	327070	439210	416460	418030	427450	348220	425610	428960
O94830	Phospholipase DDHD2	DDHD2	sp|O94830|DDHD2_HUMAN Phospholipase DDHD2 OS=Homo sapiens OX=9606 GN=DDHD2 PE=1 SV=2	3	95504	98200	92617	88632	76851	71444	78941	74747	97617
O94832	Unconventional myosin-Id	MYO1D	sp|O94832|MYO1D_HUMAN Unconventional myosin-Id OS=Homo sapiens OX=9606 GN=MYO1D PE=1 SV=2	27	1791600	1558600	1697400	1678100	1514200	1361500	1607500	1747200	1606300
O94842	TOX high mobility group box family member 4	TOX4	sp|O94842|TOX4_HUMAN TOX high mobility group box family member 4 OS=Homo sapiens OX=9606 GN=TOX4 PE=1 SV=1	8	172890	145310	192010	175000	133640	178160	149930	121470	139300
O94851	Protein-methionine sulfoxide oxidase MICAL2	MICAL2	sp|O94851|MICA2_HUMAN [F-actin]-monooxygenase MICAL2 OS=Homo sapiens OX=9606 GN=MICAL2 PE=1 SV=1	14	251440	201940	268500	304890	277030	285430	266880	295160	288700
O94854	Uncharacterized protein KIAA0754	KIAA0754	sp|O94854|K0754_HUMAN Uncharacterized protein KIAA0754 OS=Homo sapiens OX=9606 GN=KIAA0754 PE=2 SV=4	9	92195	96081	152400	119270	102680	106690	79083	100140	117720
O94855	Protein transport protein Sec24D	SEC24D	sp|O94855|SC24D_HUMAN Protein transport protein Sec24D OS=Homo sapiens OX=9606 GN=SEC24D PE=1 SV=2	16	1569400	1390900	1676500	1597300	1377000	1423300	1395600	1628700	1640500
O94856	Neurofascin	NFASC	sp|O94856|NFASC_HUMAN Neurofascin OS=Homo sapiens OX=9606 GN=NFASC PE=1 SV=4	9	164930	106330	134320	118090	126620	122650	128670	138130	131430
O94864	STAGA complex 65 subunit gamma	SUPT7L	sp|O94864|ST65G_HUMAN STAGA complex 65 subunit gamma OS=Homo sapiens OX=9606 GN=SUPT7L PE=1 SV=1	3	48565	22096	46571	47856	45256	46107	38330	40007	41852
O94868	F-BAR and double SH3 domains protein 2	FCHSD2	sp|O94868|FCSD2_HUMAN F-BAR and double SH3 domains protein 2 OS=Homo sapiens OX=9606 GN=FCHSD2 PE=1 SV=3	3	41800	36833	49647	40695	33864	38281	29390	33274	36750
O94874	E3 UFM1-protein ligase 1	UFL1	sp|O94874|UFL1_HUMAN E3 UFM1-protein ligase 1 OS=Homo sapiens OX=9606 GN=UFL1 PE=1 SV=2	33	3223200	2865000	3434200	3136000	3045900	2971800	2959700	3181200	3204900
O94876	Transmembrane and coiled-coil domains protein 1	TMCC1	sp|O94876|TMCC1_HUMAN Transmembrane and coiled-coil domains protein 1 OS=Homo sapiens OX=9606 GN=TMCC1 PE=1 SV=3	6	133590	98156	123500	123860	104040	117680	111290	112910	142460
O94880	PHD finger protein 14	PHF14	sp|O94880|PHF14_HUMAN PHD finger protein 14 OS=Homo sapiens OX=9606 GN=PHF14 PE=1 SV=2	18	1127600	1059600	1359900	1216600	1092700	1117500	970350	1353100	1323900
O94885	SAM and SH3 domain-containing protein 1	SASH1	sp|O94885|SASH1_HUMAN SAM and SH3 domain-containing protein 1 OS=Homo sapiens OX=9606 GN=SASH1 PE=1 SV=3	6	183780	184640	198920	207350	149910	175150	149220	153430	200420
O94886	CSC1-like protein 1	TMEM63A	sp|O94886|CSCL1_HUMAN CSC1-like protein 1 OS=Homo sapiens OX=9606 GN=TMEM63A PE=1 SV=3	2	9565.9	12680	17391	17587	14626	11021	10756	11354	18035
O94887	FERM, RhoGEF and pleckstrin domain-containing protein 2	FARP2	sp|O94887|FARP2_HUMAN FERM, ARHGEF and pleckstrin domain-containing protein 2 OS=Homo sapiens OX=9606 GN=FARP2 PE=1 SV=3	7	209400	167980	208010	249000	133880	161780	140230	185740	158700
O94888	UBX domain-containing protein 7	UBXN7	sp|O94888|UBXN7_HUMAN UBX domain-containing protein 7 OS=Homo sapiens OX=9606 GN=UBXN7 PE=1 SV=2	14	574510	507640	629910	606700	563760	557940	491710	531840	587330
O94889	Kelch-like protein 18	KLHL18	sp|O94889|KLH18_HUMAN Kelch-like protein 18 OS=Homo sapiens OX=9606 GN=KLHL18 PE=1 SV=3	8	423240	270170	358750	350750	313560	367870	289280	366190	433910
O94901	SUN domain-containing protein 1	SUN1	sp|O94901|SUN1_HUMAN SUN domain-containing protein 1 OS=Homo sapiens OX=9606 GN=SUN1 PE=1 SV=3	16	1002700	737750	889230	970450	708470	730090	845350	860330	808580
O94903	Proline synthase co-transcribed bacterial homolog protein	PROSC	sp|O94903|PLPHP_HUMAN Pyridoxal phosphate homeostasis protein OS=Homo sapiens OX=9606 GN=PLPBP PE=1 SV=1	12	3596000	3456100	3904900	4082900	3398500	3875600	3544900	3660600	3697400
O94905	Erlin-2	ERLIN2	sp|O94905|ERLN2_HUMAN Erlin-2 OS=Homo sapiens OX=9606 GN=ERLIN2 PE=1 SV=1	11	2240200	1766900	2035900	2052100	1645000	1722800	1798700	1741300	1769600
O94906	Pre-mRNA-processing factor 6	PRPF6	sp|O94906|PRP6_HUMAN Pre-mRNA-processing factor 6 OS=Homo sapiens OX=9606 GN=PRPF6 PE=1 SV=1	44	6213900	5636500	7361800	6512100	5813900	6610000	5874500	7037700	7119200
O94910	Latrophilin-1	LPHN1	sp|O94910|AGRL1_HUMAN Adhesion G protein-coupled receptor L1 OS=Homo sapiens OX=9606 GN=ADGRL1 PE=1 SV=1	1	8178.9	6918.8	8718.7	1976	7335.8	5644.4	4919.3	6655.9	10614
O94913	Pre-mRNA cleavage complex 2 protein Pcf11	PCF11	sp|O94913|PCF11_HUMAN Pre-mRNA cleavage complex 2 protein Pcf11 OS=Homo sapiens OX=9606 GN=PCF11 PE=1 SV=3	19	908000	773890	925740	942910	880580	887820	876620	883100	864510
O94915	Protein furry homolog-like	FRYL	sp|O94915|FRYL_HUMAN Protein furry homolog-like OS=Homo sapiens OX=9606 GN=FRYL PE=1 SV=2	63	4544200	3860500	5000200	3868600	3324800	3636000	3364100	3695300	4072400
O94916	Nuclear factor of activated T-cells 5	NFAT5	sp|O94916|NFAT5_HUMAN Nuclear factor of activated T-cells 5 OS=Homo sapiens OX=9606 GN=NFAT5 PE=1 SV=1	16	819420	744750	895610	877930	767860	811020	791530	888580	946600
O94919	Endonuclease domain-containing 1 protein	ENDOD1	sp|O94919|ENDD1_HUMAN Endonuclease domain-containing 1 protein OS=Homo sapiens OX=9606 GN=ENDOD1 PE=1 SV=2	8	428820	372600	442640	430090	432010	389560	380940	415900	468790
O94921	Cyclin-dependent kinase 14	CDK14	sp|O94921|CDK14_HUMAN Cyclin-dependent kinase 14 OS=Homo sapiens OX=9606 GN=CDK14 PE=1 SV=3	7	152330	119520	152970	131230	104580	113680	104260	103560	110180
O94923	D-glucuronyl C5-epimerase	GLCE	sp|O94923|GLCE_HUMAN D-glucuronyl C5-epimerase OS=Homo sapiens OX=9606 GN=GLCE PE=1 SV=3	4	130840	121290	135470	125800	103820	143020	106760	148800	134880
O94925	Glutaminase kidney isoform, mitochondrial	GLS	sp|O94925|GLSK_HUMAN Glutaminase kidney isoform, mitochondrial OS=Homo sapiens OX=9606 GN=GLS PE=1 SV=1	22	4138500	3296400	4146700	4209600	4487500	4350200	3986700	4704700	4606500
O94927	HAUS augmin-like complex subunit 5	HAUS5	sp|O94927|HAUS5_HUMAN HAUS augmin-like complex subunit 5 OS=Homo sapiens OX=9606 GN=HAUS5 PE=1 SV=2	10	437160	416870	527850	387980	371510	399730	359980	368810	408880
O94941	RING finger protein 37	UBOX5	sp|O94941|RNF37_HUMAN RING finger protein 37 OS=Homo sapiens OX=9606 GN=UBOX5 PE=1 SV=1	1	0	11664	10504	3598.9	4767	8005.7	5225.9	0	9145.3
O94952	F-box only protein 21	FBXO21	sp|O94952|FBX21_HUMAN F-box only protein 21 OS=Homo sapiens OX=9606 GN=FBXO21 PE=2 SV=2	6	195360	172470	177160	205780	192810	181560	182590	190990	222420
O94953	Lysine-specific demethylase 4B	KDM4B	sp|O94953|KDM4B_HUMAN Lysine-specific demethylase 4B OS=Homo sapiens OX=9606 GN=KDM4B PE=1 SV=4	4	48206	57792	52997	53558	39550	36477	44581	46056	47017
O94955	Rho-related BTB domain-containing protein 3	RHOBTB3	sp|O94955|RHBT3_HUMAN Rho-related BTB domain-containing protein 3 OS=Homo sapiens OX=9606 GN=RHOBTB3 PE=1 SV=2	5	96859	121120	153610	84730	79215	96018	71234	74811	108660
O94964	Protein SOGA1;N-terminal form;C-terminal 80 kDa form	SOGA1	sp|O94964|SOGA1_HUMAN Protein SOGA1 OS=Homo sapiens OX=9606 GN=SOGA1 PE=1 SV=2	15	249870	217100	279110	258590	214950	210140	217950	197710	244230
O94966	Ubiquitin carboxyl-terminal hydrolase 19	USP19	sp|O94966|UBP19_HUMAN Ubiquitin carboxyl-terminal hydrolase 19 OS=Homo sapiens OX=9606 GN=USP19 PE=1 SV=2	26	736120	675280	868650	650030	632940	645510	569040	759450	751680
O94967	WD repeat-containing protein 47	WDR47	sp|O94967|WDR47_HUMAN WD repeat-containing protein 47 OS=Homo sapiens OX=9606 GN=WDR47 PE=1 SV=1	10	296730	273880	326390	318570	268230	269440	279780	317110	354610
O94972	E3 ubiquitin-protein ligase TRIM37	TRIM37	sp|O94972|TRI37_HUMAN E3 ubiquitin-protein ligase TRIM37 OS=Homo sapiens OX=9606 GN=TRIM37 PE=1 SV=2	2	20411	16827	23586	19341	17741	17763	17301	16567	15582
O94973	AP-2 complex subunit alpha-2	AP2A2	sp|O94973|AP2A2_HUMAN AP-2 complex subunit alpha-2 OS=Homo sapiens OX=9606 GN=AP2A2 PE=1 SV=2	22	2012000	1869200	2072300	1699600	1468700	1619300	1650700	1715000	1875300
O94979	Protein transport protein Sec31A	SEC31A	sp|O94979|SC31A_HUMAN Protein transport protein Sec31A OS=Homo sapiens OX=9606 GN=SEC31A PE=1 SV=3	33	5951800	5687100	6554900	6006100	5435300	5586100	5029100	5816500	6350600
O94986	Centrosomal protein of 152 kDa	CEP152	sp|O94986|CE152_HUMAN Centrosomal protein of 152 kDa OS=Homo sapiens OX=9606 GN=CEP152 PE=1 SV=4	10	1490200	1464500	1649900	1713000	1464200	1649800	1504300	1335700	1347800
O94992	Protein HEXIM1	HEXIM1	sp|O94992|HEXI1_HUMAN Protein HEXIM1 OS=Homo sapiens OX=9606 GN=HEXIM1 PE=1 SV=1	14	2504100	2486000	2687200	2359600	1909800	2037400	2208800	2178300	2178400
O95057	GTP-binding protein Di-Ras1	DIRAS1	sp|O95057|DIRA1_HUMAN GTP-binding protein Di-Ras1 OS=Homo sapiens OX=9606 GN=DIRAS1 PE=1 SV=1	3	34748	28261	36148	23036	21851	32883	26069	30894	24474
O95059	Ribonuclease P protein subunit p14	RPP14	sp|O95059|RPP14_HUMAN Ribonuclease P protein subunit p14 OS=Homo sapiens OX=9606 GN=RPP14 PE=1 SV=3	5	624150	527820	791270	621310	334440	534190	494100	547840	510630
O95067	G2/mitotic-specific cyclin-B2	CCNB2	sp|O95067|CCNB2_HUMAN G2/mitotic-specific cyclin-B2 OS=Homo sapiens OX=9606 GN=CCNB2 PE=1 SV=1	12	921600	873580	1215500	836240	568460	820430	744070	833040	968990
O95070	Protein YIF1A	YIF1A	sp|O95070|YIF1A_HUMAN Protein YIF1A OS=Homo sapiens OX=9606 GN=YIF1A PE=1 SV=2	2	937710	735450	766940	737240	479110	683320	773380	656350	774550
O95071	E3 ubiquitin-protein ligase UBR5	UBR5	sp|O95071|UBR5_HUMAN E3 ubiquitin-protein ligase UBR5 OS=Homo sapiens OX=9606 GN=UBR5 PE=1 SV=2	68	3577600	3396000	3945100	3392300	3062500	3289700	3034400	3432900	3750500
O95081	Arf-GAP domain and FG repeat-containing protein 2	AGFG2	sp|O95081|AGFG2_HUMAN Arf-GAP domain and FG repeat-containing protein 2 OS=Homo sapiens OX=9606 GN=AGFG2 PE=1 SV=2	6	135320	120090	136850	121060	129270	132210	119750	129340	137820
O95104	Splicing factor, arginine/serine-rich 15	SCAF4	sp|O95104|SCAF4_HUMAN SR-related and CTD-associated factor 4 OS=Homo sapiens OX=9606 GN=SCAF4 PE=1 SV=3	15	925160	826300	1060000	946160	839400	990950	806070	824800	907920
O95139	NADH dehydrogenase [ubiquinone] 1 beta subcomplex subunit 6	NDUFB6	sp|O95139|NDUB6_HUMAN NADH dehydrogenase [ubiquinone] 1 beta subcomplex subunit 6 OS=Homo sapiens OX=9606 GN=NDUFB6 PE=1 SV=3	7	1352000	1219600	1351400	1281400	555340	1192900	1215000	1149600	1366200
O95140	Mitofusin-2	MFN2	sp|O95140|MFN2_HUMAN Mitofusin-2 OS=Homo sapiens OX=9606 GN=MFN2 PE=1 SV=3	26	1356900	1392200	1676100	1527300	1450500	1500400	1471000	1588000	1592300
O95147	Dual specificity protein phosphatase 14	DUSP14	sp|O95147|DUS14_HUMAN Dual specificity protein phosphatase 14 OS=Homo sapiens OX=9606 GN=DUSP14 PE=1 SV=1	2	15251	22576	23781	16278	12495	12045	13221	12881	15339
O95149	Snurportin-1	SNUPN	sp|O95149|SPN1_HUMAN Snurportin-1 OS=Homo sapiens OX=9606 GN=SNUPN PE=1 SV=1	8	260370	242550	312030	255450	222270	234440	245240	236480	278640
O95155	Ubiquitin conjugation factor E4 B	UBE4B	sp|O95155|UBE4B_HUMAN Ubiquitin conjugation factor E4 B OS=Homo sapiens OX=9606 GN=UBE4B PE=1 SV=1	44	3731100	3518100	4398800	3628400	3039600	3824900	3032800	3014600	3289400
O95159	Zinc finger protein-like 1	ZFPL1	sp|O95159|ZFPL1_HUMAN Zinc finger protein-like 1 OS=Homo sapiens OX=9606 GN=ZFPL1 PE=1 SV=2	11	1139900	993300	1269000	976040	811070	896610	772260	937170	1031500
O95163	Elongator complex protein 1	IKBKAP	sp|O95163|ELP1_HUMAN Elongator complex protein 1 OS=Homo sapiens OX=9606 GN=ELP1 PE=1 SV=3	39	3964500	3489300	4227800	3774200	3451900	3611600	3711200	3710400	4060800
O95167	NADH dehydrogenase [ubiquinone] 1 alpha subcomplex subunit 3	NDUFA3	sp|O95167|NDUA3_HUMAN NADH dehydrogenase [ubiquinone] 1 alpha subcomplex subunit 3 OS=Homo sapiens OX=9606 GN=NDUFA3 PE=1 SV=1	2	59154	44081	57109	58482	28097	53704	55124	32976	37756
O95168	NADH dehydrogenase [ubiquinone] 1 beta subcomplex subunit 4	NDUFB4	sp|O95168|NDUB4_HUMAN NADH dehydrogenase [ubiquinone] 1 beta subcomplex subunit 4 OS=Homo sapiens OX=9606 GN=NDUFB4 PE=1 SV=3	6	387780	391060	432700	316880	145640	297520	304350	314450	353660
O95169	NADH dehydrogenase [ubiquinone] 1 beta subcomplex subunit 8, mitochondrial	NDUFB8	sp|O95169|NDUB8_HUMAN NADH dehydrogenase [ubiquinone] 1 beta subcomplex subunit 8, mitochondrial OS=Homo sapiens OX=9606 GN=NDUFB8 PE=1 SV=1	2	27375	29654	67299	40307	37504	60071	50841	20721	55782
O95171	Sciellin	SCEL	sp|O95171|SCEL_HUMAN Sciellin OS=Homo sapiens OX=9606 GN=SCEL PE=1 SV=2	6	53363	63206	55155	61830	30312	41009	34219	24384	30522
O95178	NADH dehydrogenase [ubiquinone] 1 beta subcomplex subunit 2, mitochondrial	NDUFB2	sp|O95178|NDUB2_HUMAN NADH dehydrogenase [ubiquinone] 1 beta subcomplex subunit 2, mitochondrial OS=Homo sapiens OX=9606 GN=NDUFB2 PE=1 SV=1	2	285440	245520	331130	284530	214560	258070	297290	296810	270580
O95182	NADH dehydrogenase [ubiquinone] 1 alpha subcomplex subunit 7	NDUFA7	sp|O95182|NDUA7_HUMAN NADH dehydrogenase [ubiquinone] 1 alpha subcomplex subunit 7 OS=Homo sapiens OX=9606 GN=NDUFA7 PE=1 SV=3	6	501080	452630	556130	533670	122960	455840	480920	370400	404250
O95190	Ornithine decarboxylase antizyme 2	OAZ2	sp|O95190|OAZ2_HUMAN Ornithine decarboxylase antizyme 2 OS=Homo sapiens OX=9606 GN=OAZ2 PE=1 SV=1	1	2521.8	0	0	0	0	0	5768.2	4367.5	2842.1
O95197	Reticulon-3	RTN3	sp|O95197|RTN3_HUMAN Reticulon-3 OS=Homo sapiens OX=9606 GN=RTN3 PE=1 SV=2	19	966470	920240	1087500	1000100	825180	874590	870200	779770	941850
O95202	LETM1 and EF-hand domain-containing protein 1, mitochondrial	LETM1	sp|O95202|LETM1_HUMAN Mitochondrial proton/calcium exchanger protein OS=Homo sapiens OX=9606 GN=LETM1 PE=1 SV=1	30	4031300	3338500	4257100	4069200	4057500	4063000	3718300	3988700	4198000
O95208	Epsin-2	EPN2	sp|O95208|EPN2_HUMAN Epsin-2 OS=Homo sapiens OX=9606 GN=EPN2 PE=1 SV=3	9	362270	356430	425920	374360	365270	350280	384670	417280	401990
O95210	Starch-binding domain-containing protein 1	STBD1	sp|O95210|STBD1_HUMAN Starch-binding domain-containing protein 1 OS=Homo sapiens OX=9606 GN=STBD1 PE=1 SV=1	5	133980	94166	119710	93273	86836	82730	99676	82625	93905
O95218	Zinc finger Ran-binding domain-containing protein 2	ZRANB2	sp|O95218|ZRAB2_HUMAN Zinc finger Ran-binding domain-containing protein 2 OS=Homo sapiens OX=9606 GN=ZRANB2 PE=1 SV=2	12	827780	775860	986380	1023300	943090	1045500	978060	937100	985840
O95219	Sorting nexin-4	SNX4	sp|O95219|SNX4_HUMAN Sorting nexin-4 OS=Homo sapiens OX=9606 GN=SNX4 PE=1 SV=1	14	794990	685720	782210	658900	623360	668540	604180	605150	718820
O95229	ZW10 interactor	ZWINT	sp|O95229|ZWINT_HUMAN ZW10 interactor OS=Homo sapiens OX=9606 GN=ZWINT PE=1 SV=2	11	1443200	1282800	1556200	1201800	851490	984370	1032000	1254000	1101100
O95232	Luc7-like protein 3	LUC7L3	sp|O95232|LC7L3_HUMAN Luc7-like protein 3 OS=Homo sapiens OX=9606 GN=LUC7L3 PE=1 SV=2	19	3364400	2721500	2990300	3489600	2752400	2992300	3078400	3045100	3115000
O95235	Kinesin-like protein KIF20A	KIF20A	sp|O95235|KI20A_HUMAN Kinesin-like protein KIF20A OS=Homo sapiens OX=9606 GN=KIF20A PE=1 SV=1	34	3813200	3699900	4548700	3002200	2483600	2924300	2844100	2909100	3474500
O95239	Chromosome-associated kinesin KIF4A	KIF4A	sp|O95239|KIF4A_HUMAN Chromosome-associated kinesin KIF4A OS=Homo sapiens OX=9606 GN=KIF4A PE=1 SV=3	72	12537000	12219000	14559000	11861000	10808000	12088000	10728000	12463000	13688000
O95243	Methyl-CpG-binding domain protein 4	MBD4	sp|O95243|MBD4_HUMAN Methyl-CpG-binding domain protein 4 OS=Homo sapiens OX=9606 GN=MBD4 PE=1 SV=1	8	135920	142490	167460	138260	155770	177810	148490	145930	185050
O95248	Myotubularin-related protein 5	SBF1	sp|O95248|MTMR5_HUMAN Myotubularin-related protein 5 OS=Homo sapiens OX=9606 GN=SBF1 PE=1 SV=4	19	704510	720810	765780	733250	657650	680060	609900	624290	725560
O95249	Golgi SNAP receptor complex member 1	GOSR1	sp|O95249|GOSR1_HUMAN Golgi SNAP receptor complex member 1 OS=Homo sapiens OX=9606 GN=GOSR1 PE=1 SV=1	12	516480	492170	564630	584310	499740	509950	471690	495750	547570
O95251	Histone acetyltransferase KAT7	KAT7	sp|O95251|KAT7_HUMAN Histone acetyltransferase KAT7 OS=Homo sapiens OX=9606 GN=KAT7 PE=1 SV=1	18	738800	720400	868100	721930	657800	712250	659060	713750	760780
O95260	Arginyl-tRNA--protein transferase 1	ATE1	sp|O95260|ATE1_HUMAN Arginyl-tRNA--protein transferase 1 OS=Homo sapiens OX=9606 GN=ATE1 PE=1 SV=2	10	798170	699040	867740	947480	759210	757790	698690	873570	870310
O95271	Tankyrase-1	TNKS	sp|O95271|TNKS1_HUMAN Poly [ADP-ribose] polymerase tankyrase-1 OS=Homo sapiens OX=9606 GN=TNKS PE=1 SV=2	5	79849	75906	103190	89724	80440	78086	61946	97524	108210
O95273	Cyclin-D1-binding protein 1	CCNDBP1	sp|O95273|CCDB1_HUMAN Cyclin-D1-binding protein 1 OS=Homo sapiens OX=9606 GN=CCNDBP1 PE=1 SV=2	5	133430	118850	122390	166560	126800	153520	138080	140120	154650
O95292	Vesicle-associated membrane protein-associated protein B/C	VAPB	sp|O95292|VAPB_HUMAN Vesicle-associated membrane protein-associated protein B/C OS=Homo sapiens OX=9606 GN=VAPB PE=1 SV=3	10	3321800	3037000	3304100	3299900	2970900	3252400	2895000	2762000	3548300
O95295	SNARE-associated protein Snapin	SNAPIN	sp|O95295|SNAPN_HUMAN SNARE-associated protein Snapin OS=Homo sapiens OX=9606 GN=SNAPIN PE=1 SV=1	7	504040	390820	569990	518870	149770	459210	424020	625490	751590
O95297	Myelin protein zero-like protein 1	MPZL1	sp|O95297|MPZL1_HUMAN Myelin protein zero-like protein 1 OS=Homo sapiens OX=9606 GN=MPZL1 PE=1 SV=1	6	448550	416760	470800	490610	485540	491210	451100	373130	378290
O95298	NADH dehydrogenase [ubiquinone] 1 subunit C2	NDUFC2	sp|O95298|NDUC2_HUMAN NADH dehydrogenase [ubiquinone] 1 subunit C2 OS=Homo sapiens OX=9606 GN=NDUFC2 PE=1 SV=1	4	2595900	2215400	2535700	2286000	741940	2159800	1958100	2097400	1910300
O95299	NADH dehydrogenase [ubiquinone] 1 alpha subcomplex subunit 10, mitochondrial	NDUFA10	sp|O95299|NDUAA_HUMAN NADH dehydrogenase [ubiquinone] 1 alpha subcomplex subunit 10, mitochondrial OS=Homo sapiens OX=9606 GN=NDUFA10 PE=1 SV=1	14	1705500	1594900	1788400	1755200	1495100	1734600	1549800	1662000	1792600
O95302	Peptidyl-prolyl cis-trans isomerase FKBP9	FKBP9	sp|O95302|FKBP9_HUMAN Peptidyl-prolyl cis-trans isomerase FKBP9 OS=Homo sapiens OX=9606 GN=FKBP9 PE=1 SV=2	14	1117400	986360	1120200	932600	767540	835620	798330	720180	875670
O95336	6-phosphogluconolactonase	PGLS	sp|O95336|6PGL_HUMAN 6-phosphogluconolactonase OS=Homo sapiens OX=9606 GN=PGLS PE=1 SV=2	12	1204900	1224200	1342500	1304100	411790	1078100	1223700	937130	1011700
O95340	Bifunctional 3-phosphoadenosine 5-phosphosulfate synthase 2;Sulfate adenylyltransferase;Adenylyl-sulfate kinase	PAPSS2	sp|O95340|PAPS2_HUMAN Bifunctional 3-phosphoadenosine 5-phosphosulfate synthase 2 OS=Homo sapiens OX=9606 GN=PAPSS2 PE=1 SV=2	25	2634300	2137200	3158600	2824300	2655200	2814900	2369900	2929900	3100300
O95347	Structural maintenance of chromosomes protein 2	SMC2	sp|O95347|SMC2_HUMAN Structural maintenance of chromosomes protein 2 OS=Homo sapiens OX=9606 GN=SMC2 PE=1 SV=2	67	12768000	11971000	14665000	13026000	10813000	12357000	10478000	12288000	13511000
O95352	Ubiquitin-like modifier-activating enzyme ATG7	ATG7	sp|O95352|ATG7_HUMAN Ubiquitin-like modifier-activating enzyme ATG7 OS=Homo sapiens OX=9606 GN=ATG7 PE=1 SV=1	24	1590400	1438300	1832100	1555100	1409500	1483600	1343100	1490000	1715000
O95359	Transforming acidic coiled-coil-containing protein 2	TACC2	sp|O95359|TACC2_HUMAN Transforming acidic coiled-coil-containing protein 2 OS=Homo sapiens OX=9606 GN=TACC2 PE=1 SV=3	3	101140	86371	97138	84781	79545	90339	77464	66814	85875
O95361	Tripartite motif-containing protein 16	TRIM16	sp|O95361|TRI16_HUMAN Tripartite motif-containing protein 16 OS=Homo sapiens OX=9606 GN=TRIM16 PE=1 SV=3	12	197530	190570	229780	131690	128310	141010	133720	169630	172900
O95363	Phenylalanine--tRNA ligase, mitochondrial	FARS2	sp|O95363|SYFM_HUMAN Phenylalanine--tRNA ligase, mitochondrial OS=Homo sapiens OX=9606 GN=FARS2 PE=1 SV=1	9	533360	501050	545120	542950	466610	490340	477710	516850	567430
O95365	Zinc finger and BTB domain-containing protein 7A	ZBTB7A	sp|O95365|ZBT7A_HUMAN Zinc finger and BTB domain-containing protein 7A OS=Homo sapiens OX=9606 GN=ZBTB7A PE=1 SV=1	9	151840	126200	179420	157450	135120	111970	133470	135130	156220
O95372	Acyl-protein thioesterase 2	LYPLA2	sp|O95372|LYPA2_HUMAN Acyl-protein thioesterase 2 OS=Homo sapiens OX=9606 GN=LYPLA2 PE=1 SV=1	8	1121300	927130	1104500	1021400	373670	914130	921020	868110	855710
O95373	Importin-7	IPO7	sp|O95373|IPO7_HUMAN Importin-7 OS=Homo sapiens OX=9606 GN=IPO7 PE=1 SV=1	37	20543000	17840000	19193000	21365000	16357000	17758000	18513000	19463000	21276000
O95376	E3 ubiquitin-protein ligase ARIH2	ARIH2	sp|O95376|ARI2_HUMAN E3 ubiquitin-protein ligase ARIH2 OS=Homo sapiens OX=9606 GN=ARIH2 PE=1 SV=1	9	318700	264050	328130	352820	299370	338290	294560	356920	369250
O95379	Tumor necrosis factor alpha-induced protein 8	TNFAIP8	sp|O95379|TFIP8_HUMAN Tumor necrosis factor alpha-induced protein 8 OS=Homo sapiens OX=9606 GN=TNFAIP8 PE=1 SV=1	4	217870	204360	249140	145310	119890	151730	168860	188340	176840
O95382	Mitogen-activated protein kinase kinase kinase 6	MAP3K6	sp|O95382|M3K6_HUMAN Mitogen-activated protein kinase kinase kinase 6 OS=Homo sapiens OX=9606 GN=MAP3K6 PE=1 SV=3	5	92086	83669	94985	87295	61608	73219	46508	56057	68002
O95391	Pre-mRNA-splicing factor SLU7	SLU7	sp|O95391|SLU7_HUMAN Pre-mRNA-splicing factor SLU7 OS=Homo sapiens OX=9606 GN=SLU7 PE=1 SV=2	12	499860	437270	548290	507380	488370	489530	440220	495790	537220
O95394	Phosphoacetylglucosamine mutase	PGM3	sp|O95394|AGM1_HUMAN Phosphoacetylglucosamine mutase OS=Homo sapiens OX=9606 GN=PGM3 PE=1 SV=1	14	1416900	1152700	1519700	1329800	1099500	1201000	1235700	1251400	1227900
O95396	Adenylyltransferase and sulfurtransferase MOCS3;Molybdopterin-synthase adenylyltransferase;Molybdopterin-synthase sulfurtransferase	MOCS3	sp|O95396|MOCS3_HUMAN Adenylyltransferase and sulfurtransferase MOCS3 OS=Homo sapiens OX=9606 GN=MOCS3 PE=1 SV=1	12	434810	387570	448040	385940	372210	430490	310300	416450	430510
O95400	CD2 antigen cytoplasmic tail-binding protein 2	CD2BP2	sp|O95400|CD2B2_HUMAN CD2 antigen cytoplasmic tail-binding protein 2 OS=Homo sapiens OX=9606 GN=CD2BP2 PE=1 SV=1	14	937840	932000	1491500	1131200	1323200	1290900	970410	1452300	1467900
O95402	Mediator of RNA polymerase II transcription subunit 26	MED26	sp|O95402|MED26_HUMAN Mediator of RNA polymerase II transcription subunit 26 OS=Homo sapiens OX=9606 GN=MED26 PE=1 SV=2	7	65368	61170	72632	61122	72839	47804	60778	64706	74656
O95405	Zinc finger FYVE domain-containing protein 9	ZFYVE9	sp|O95405|ZFYV9_HUMAN Zinc finger FYVE domain-containing protein 9 OS=Homo sapiens OX=9606 GN=ZFYVE9 PE=1 SV=2	5	31752	26335	40728	32865	30141	29150	27514	37115	37353
O95406	Protein cornichon homolog 1	CNIH1	sp|O95406|CNIH1_HUMAN Protein cornichon homolog 1 OS=Homo sapiens OX=9606 GN=CNIH1 PE=1 SV=1	1	9742.6	9998.6	6742.2	8867.3	0	5023.8	9627.1	4339.1	4248.7
O95415	Brain protein I3	BRI3	sp|O95415|BRI3_HUMAN Brain protein I3 OS=Homo sapiens OX=9606 GN=BRI3 PE=1 SV=1	1	45535	27970	30826	29913	22396	29706	31745	34385	30594
O95425	Supervillin	SVIL	sp|O95425|SVIL_HUMAN Supervillin OS=Homo sapiens OX=9606 GN=SVIL PE=1 SV=2	27	509660	430770	507390	510500	494060	464740	435990	585240	488380
O95429	BAG family molecular chaperone regulator 4	BAG4	sp|O95429|BAG4_HUMAN BAG family molecular chaperone regulator 4 OS=Homo sapiens OX=9606 GN=BAG4 PE=1 SV=1	10	299870	278550	311260	332970	240270	294450	301720	313310	367270
O95433	Activator of 90 kDa heat shock protein ATPase homolog 1	AHSA1	sp|O95433|AHSA1_HUMAN Activator of 90 kDa heat shock protein ATPase homolog 1 OS=Homo sapiens OX=9606 GN=AHSA1 PE=1 SV=1	23	9073700	8397500	9795800	8902900	9825300	9080200	7612900	10212000	9476500
O95453	Poly(A)-specific ribonuclease PARN	PARN	sp|O95453|PARN_HUMAN Poly(A)-specific ribonuclease PARN OS=Homo sapiens OX=9606 GN=PARN PE=1 SV=1	23	1898100	1700000	1981300	1917400	1809100	1893500	1706100	1764200	1888400
O95455	dTDP-D-glucose 4,6-dehydratase	TGDS	sp|O95455|TGDS_HUMAN dTDP-D-glucose 4,6-dehydratase OS=Homo sapiens OX=9606 GN=TGDS PE=1 SV=1	3	18403	15541	30482	29234	30219	24514	23360	28621	30942
O95456	Proteasome assembly chaperone 1	PSMG1	sp|O95456|PSMG1_HUMAN Proteasome assembly chaperone 1 OS=Homo sapiens OX=9606 GN=PSMG1 PE=1 SV=1	9	284910	223540	283990	295860	173410	218100	236030	232150	240560
O95466	Formin-like protein 1	FMNL1	sp|O95466|FMNL1_HUMAN Formin-like protein 1 OS=Homo sapiens OX=9606 GN=FMNL1 PE=1 SV=3	24	1424500	1239100	1806300	1537500	1612200	1638700	1261100	1775400	1660900
O95470	Sphingosine-1-phosphate lyase 1	SGPL1	sp|O95470|SGPL1_HUMAN Sphingosine-1-phosphate lyase 1 OS=Homo sapiens OX=9606 GN=SGPL1 PE=1 SV=3	19	1557500	1211500	1394600	1489100	1207800	1268100	1316000	1334300	1286100
O95478	Ribosome biogenesis protein NSA2 homolog	NSA2	sp|O95478|NSA2_HUMAN Ribosome biogenesis protein NSA2 homolog OS=Homo sapiens OX=9606 GN=NSA2 PE=1 SV=1	10	1492600	1367700	1547300	1044200	1038300	983220	856230	940540	1080100
O95479	GDH/6PGL endoplasmic bifunctional protein;Glucose 1-dehydrogenase;6-phosphogluconolactonase	H6PD	sp|O95479|G6PE_HUMAN GDH/6PGL endoplasmic bifunctional protein OS=Homo sapiens OX=9606 GN=H6PD PE=1 SV=2	5	33911	29373	32879	38611	34575	27959	23817	28136	32414
O95486	Protein transport protein Sec24A	SEC24A	sp|O95486|SC24A_HUMAN Protein transport protein Sec24A OS=Homo sapiens OX=9606 GN=SEC24A PE=1 SV=2	13	810070	726520	902770	906720	825820	848730	779230	774290	842910
O95487	Protein transport protein Sec24B	SEC24B	sp|O95487|SC24B_HUMAN Protein transport protein Sec24B OS=Homo sapiens OX=9606 GN=SEC24B PE=1 SV=2	22	1715600	1644900	1866700	1855100	1594900	1618900	1492800	1599900	1715900
O95490	Latrophilin-2	LPHN2	sp|O95490|AGRL2_HUMAN Adhesion G protein-coupled receptor L2 OS=Homo sapiens OX=9606 GN=ADGRL2 PE=1 SV=2	4	55062	57713	62727	64195	62032	40454	44945	46316	47544
O95503	Chromobox protein homolog 6	CBX6	sp|O95503|CBX6_HUMAN Chromobox protein homolog 6 OS=Homo sapiens OX=9606 GN=CBX6 PE=1 SV=1	2	30399	23743	29431	22173	17764	26175	16831	20144	24083
O95544	NAD kinase	NADK	sp|O95544|NADK_HUMAN NAD kinase OS=Homo sapiens OX=9606 GN=NADK PE=1 SV=1	2	12971	15278	18789	14084	9632.6	13762	15221	8388.3	10383
O95551	Tyrosyl-DNA phosphodiesterase 2	TDP2	sp|O95551|TYDP2_HUMAN Tyrosyl-DNA phosphodiesterase 2 OS=Homo sapiens OX=9606 GN=TDP2 PE=1 SV=1	10	757100	707510	844120	771140	706600	743330	696350	734990	857640
O95562	Vesicle transport protein SFT2B	SFT2D2	sp|O95562|SFT2B_HUMAN Vesicle transport protein SFT2B OS=Homo sapiens OX=9606 GN=SFT2D2 PE=1 SV=1	2	106530	96203	92379	99834	65735	77735	101990	104310	105570
O95568	Histidine protein methyltransferase 1 homolog	METTL18	sp|O95568|MET18_HUMAN Histidine protein methyltransferase 1 homolog OS=Homo sapiens OX=9606 GN=METTL18 PE=1 SV=1	4	74612	80486	77313	71408	78100	84114	64573	78893	82525
O95571	Persulfide dioxygenase ETHE1, mitochondrial	ETHE1	sp|O95571|ETHE1_HUMAN Persulfide dioxygenase ETHE1, mitochondrial OS=Homo sapiens OX=9606 GN=ETHE1 PE=1 SV=2	11	2171500	1941100	2324200	2222000	1731000	1810300	1931400	2110500	2013600
O95573	Long-chain-fatty-acid--CoA ligase 3	ACSL3	sp|O95573|ACSL3_HUMAN Long-chain-fatty-acid--CoA ligase 3 OS=Homo sapiens OX=9606 GN=ACSL3 PE=1 SV=3	28	4882100	3942800	4355900	4292100	3350400	3137200	3744200	3599000	3815300
O95602	DNA-directed RNA polymerase I subunit RPA1	POLR1A	sp|O95602|RPA1_HUMAN DNA-directed RNA polymerase I subunit RPA1 OS=Homo sapiens OX=9606 GN=POLR1A PE=1 SV=2	55	3830900	3217700	3944800	3425600	3154300	3166300	2988000	3163500	3255400
O95613	Pericentrin	PCNT	sp|O95613|PCNT_HUMAN Pericentrin OS=Homo sapiens OX=9606 GN=PCNT PE=1 SV=4	39	831050	762550	958030	694660	683680	707280	606280	659070	782220
O95619	YEATS domain-containing protein 4	YEATS4	sp|O95619|YETS4_HUMAN YEATS domain-containing protein 4 OS=Homo sapiens OX=9606 GN=YEATS4 PE=1 SV=1	8	316690	279570	310000	313620	271320	304420	278650	259170	289290
O95625	Zinc finger and BTB domain-containing protein 11	ZBTB11	sp|O95625|ZBT11_HUMAN Zinc finger and BTB domain-containing protein 11 OS=Homo sapiens OX=9606 GN=ZBTB11 PE=1 SV=2	19	595610	508510	651120	616040	619750	636700	524620	624880	627740
O95628	CCR4-NOT transcription complex subunit 4	CNOT4	sp|O95628|CNOT4_HUMAN CCR4-NOT transcription complex subunit 4 OS=Homo sapiens OX=9606 GN=CNOT4 PE=1 SV=3	10	171650	152600	188990	190760	144000	180230	180990	172030	193490
O95630	STAM-binding protein	STAMBP	sp|O95630|STABP_HUMAN STAM-binding protein OS=Homo sapiens OX=9606 GN=STAMBP PE=1 SV=1	18	2759000	2451500	2974800	2835500	2535600	2660000	2506700	2634800	2942800
O95633	Follistatin-related protein 3	FSTL3	sp|O95633|FSTL3_HUMAN Follistatin-related protein 3 OS=Homo sapiens OX=9606 GN=FSTL3 PE=1 SV=1	2	16336	7965.8	28615	14515	12600	12417	9935.3	9000.1	10081
O95639	Cleavage and polyadenylation specificity factor subunit 4	CPSF4	sp|O95639|CPSF4_HUMAN Cleavage and polyadenylation specificity factor subunit 4 OS=Homo sapiens OX=9606 GN=CPSF4 PE=1 SV=1	13	1367000	1213100	1541300	1329200	1241400	1397300	1231400	1335700	1403700
O95644	Nuclear factor of activated T-cells, cytoplasmic 1	NFATC1	sp|O95644|NFAC1_HUMAN Nuclear factor of activated T-cells, cytoplasmic 1 OS=Homo sapiens OX=9606 GN=NFATC1 PE=1 SV=3	8	825610	688930	914750	820490	690170	705430	709250	786060	834250
O95671	N-acetylserotonin O-methyltransferase-like protein	ASMTL	sp|O95671|ASML_HUMAN Probable bifunctional dTTP/UTP pyrophosphatase/methyltransferase protein OS=Homo sapiens OX=9606 GN=ASMTL PE=1 SV=3	18	1102700	1130900	1347500	1111300	1038700	1059800	950010	1021700	1109700
O95674	Phosphatidate cytidylyltransferase 2	CDS2	sp|O95674|CDS2_HUMAN Phosphatidate cytidylyltransferase 2 OS=Homo sapiens OX=9606 GN=CDS2 PE=1 SV=1	4	468830	388680	429430	463920	318230	360410	412890	474870	393470
O95684	FGFR1 oncogene partner	FGFR1OP	sp|O95684|CEP43_HUMAN Centrosomal protein 43 OS=Homo sapiens OX=9606 GN=CEP43 PE=1 SV=1	13	1083000	1004600	1210300	1126900	942970	1171300	953400	1066300	1269000
O95685	Protein phosphatase 1 regulatory subunit 3D	PPP1R3D	sp|O95685|PPR3D_HUMAN Protein phosphatase 1 regulatory subunit 3D OS=Homo sapiens OX=9606 GN=PPP1R3D PE=1 SV=1	1	14749	7180.7	9663.6	8365.2	7914	8573	5990.1	8757.1	8134.8
O95696	Bromodomain-containing protein 1	BRD1	sp|O95696|BRD1_HUMAN Bromodomain-containing protein 1 OS=Homo sapiens OX=9606 GN=BRD1 PE=1 SV=1	16	426640	370860	455400	422390	382670	376330	355850	437860	484350
O95707	Ribonuclease P protein subunit p29	POP4	sp|O95707|RPP29_HUMAN Ribonuclease P protein subunit p29 OS=Homo sapiens OX=9606 GN=POP4 PE=1 SV=2	8	438490	379220	469390	409850	397260	432930	334070	375740	404910
O95714	E3 ubiquitin-protein ligase HERC2	HERC2	sp|O95714|HERC2_HUMAN E3 ubiquitin-protein ligase HERC2 OS=Homo sapiens OX=9606 GN=HERC2 PE=1 SV=2	65	1907200	1681500	2022900	1942000	1658000	1763900	1643700	1743900	1861700
O95716;P20336;Q96E17	Ras-related protein Rab-3D;Ras-related protein Rab-3A;Ras-related protein Rab-3C	RAB3D;RAB3A;RAB3C	sp|O95716|RAB3D_HUMAN Ras-related protein Rab-3D OS=Homo sapiens OX=9606 GN=RAB3D PE=1 SV=1;sp|P20336|RAB3A_HUMAN Ras-related protein Rab-3A OS=Homo sapiens OX=9606 GN=RAB3A PE=1 SV=1;sp|Q96E17|RAB3C_HUMAN Ras-related protein Rab-3C OS=Homo sapiens OX=9606	1	308490	298950	392790	311030	347100	337110	292880	294360	339800
O95721	Synaptosomal-associated protein 29	SNAP29	sp|O95721|SNP29_HUMAN Synaptosomal-associated protein 29 OS=Homo sapiens OX=9606 GN=SNAP29 PE=1 SV=1	11	1100300	1056600	1259900	1146300	967970	1020500	1065900	903360	1168100
O95747	Serine/threonine-protein kinase OSR1	OXSR1	sp|O95747|OXSR1_HUMAN Serine/threonine-protein kinase OSR1 OS=Homo sapiens OX=9606 GN=OXSR1 PE=1 SV=1	16	2563800	2255500	2527200	2324900	2074200	2038200	2035400	2282300	2485400
O95749	Geranylgeranyl pyrophosphate synthase	GGPS1	sp|O95749|GGPPS_HUMAN Geranylgeranyl pyrophosphate synthase OS=Homo sapiens OX=9606 GN=GGPS1 PE=1 SV=1	5	317680	317100	345470	334120	255810	278350	291800	303400	313370
O95758	Polypyrimidine tract-binding protein 3	PTBP3	sp|O95758|PTBP3_HUMAN Polypyrimidine tract-binding protein 3 OS=Homo sapiens OX=9606 GN=PTBP3 PE=1 SV=2	11	926310	838830	961920	826900	649190	795140	703710	700220	816430
O95772	MLN64 N-terminal domain homolog	STARD3NL	sp|O95772|STR3N_HUMAN STARD3 N-terminal-like protein OS=Homo sapiens OX=9606 GN=STARD3NL PE=1 SV=1	2	0	11172	9434.2	4406.1	7742.8	5340.1	4651.1	13145	12557
O95777	U6 snRNA-associated Sm-like protein LSm8	LSM8	sp|O95777|LSM8_HUMAN U6 snRNA-associated Sm-like protein LSm8 OS=Homo sapiens OX=9606 GN=LSM8 PE=1 SV=3	6	1176200	1196900	1356300	1301100	1288600	1249000	929430	1282100	1438900
O95782	AP-2 complex subunit alpha-1	AP2A1	sp|O95782|AP2A1_HUMAN AP-2 complex subunit alpha-1 OS=Homo sapiens OX=9606 GN=AP2A1 PE=1 SV=3	32	8337300	8043400	9119400	7793800	6311800	6864200	7319200	7236300	7757900
O95785	Protein Wiz	WIZ	sp|O95785|WIZ_HUMAN Protein Wiz OS=Homo sapiens OX=9606 GN=WIZ PE=1 SV=2	20	1100100	953960	1163100	1162700	1136500	1035100	947060	1181400	1120100
O95786	Probable ATP-dependent RNA helicase DDX58	DDX58	sp|O95786|DDX58_HUMAN Antiviral innate immune response receptor RIG-I OS=Homo sapiens OX=9606 GN=DDX58 PE=1 SV=2	20	894460	763190	954230	850490	895270	827150	823670	927010	930570
O95793	Double-stranded RNA-binding protein Staufen homolog 1	STAU1	sp|O95793|STAU1_HUMAN Double-stranded RNA-binding protein Staufen homolog 1 OS=Homo sapiens OX=9606 GN=STAU1 PE=1 SV=2	24	6890400	6313400	7874800	7082900	6612100	6515000	6455200	7862400	8313000
O95801	Tetratricopeptide repeat protein 4	TTC4	sp|O95801|TTC4_HUMAN Tetratricopeptide repeat protein 4 OS=Homo sapiens OX=9606 GN=TTC4 PE=1 SV=3	15	1224200	1129200	1286400	1330900	1058400	1240400	1092100	1305700	1321100
O95807	Transmembrane protein 50A	TMEM50A	sp|O95807|TM50A_HUMAN Transmembrane protein 50A OS=Homo sapiens OX=9606 GN=TMEM50A PE=1 SV=1	3	91357	103010	90890	62919	80853	89082	97201	69885	101910
O95810	Serum deprivation-response protein	SDPR	sp|O95810|CAVN2_HUMAN Caveolae-associated protein 2 OS=Homo sapiens OX=9606 GN=CAVIN2 PE=1 SV=3	13	492730	460410	489840	393920	327440	348640	341810	271390	321900
O95816	BAG family molecular chaperone regulator 2	BAG2	sp|O95816|BAG2_HUMAN BAG family molecular chaperone regulator 2 OS=Homo sapiens OX=9606 GN=BAG2 PE=1 SV=1	18	3568900	3078100	3727200	3864100	3024500	3240900	2889100	4752400	4505700
O95817	BAG family molecular chaperone regulator 3	BAG3	sp|O95817|BAG3_HUMAN BAG family molecular chaperone regulator 3 OS=Homo sapiens OX=9606 GN=BAG3 PE=1 SV=3	27	2628700	2277800	2769900	2730300	2380800	2540800	2431500	2603800	2737900
O95819	Mitogen-activated protein kinase kinase kinase kinase 4	MAP4K4	sp|O95819|M4K4_HUMAN Mitogen-activated protein kinase kinase kinase kinase 4 OS=Homo sapiens OX=9606 GN=MAP4K4 PE=1 SV=2	11	712340	615480	740580	681350	585420	580890	582140	690450	702250
O95822	Malonyl-CoA decarboxylase, mitochondrial	MLYCD	sp|O95822|DCMC_HUMAN Malonyl-CoA decarboxylase, mitochondrial OS=Homo sapiens OX=9606 GN=MLYCD PE=1 SV=3	3	44102	29227	38305	33869	33780	36567	25315	33248	30885
O95825	Quinone oxidoreductase-like protein 1	CRYZL1	sp|O95825|QORL1_HUMAN Quinone oxidoreductase-like protein 1 OS=Homo sapiens OX=9606 GN=CRYZL1 PE=1 SV=2	10	1454800	1373800	1843000	1291100	1232000	1397900	1150500	1342100	1320800
O95831	Apoptosis-inducing factor 1, mitochondrial	AIFM1	sp|O95831|AIFM1_HUMAN Apoptosis-inducing factor 1, mitochondrial OS=Homo sapiens OX=9606 GN=AIFM1 PE=1 SV=1	20	6325800	5720000	6413900	5700300	5719100	5679300	4947800	5574300	5780500
O95833	Chloride intracellular channel protein 3	CLIC3	sp|O95833|CLIC3_HUMAN Chloride intracellular channel protein 3 OS=Homo sapiens OX=9606 GN=CLIC3 PE=1 SV=2	3	78636	86561	89592	62053	38985	51513	47328	43981	61362
O95834	Echinoderm microtubule-associated protein-like 2	EML2	sp|O95834|EMAL2_HUMAN Echinoderm microtubule-associated protein-like 2 OS=Homo sapiens OX=9606 GN=EML2 PE=1 SV=1	2	19589	15672	19323	17011	16794	17456	15624	15614	11680
O95835	Serine/threonine-protein kinase LATS1	LATS1	sp|O95835|LATS1_HUMAN Serine/threonine-protein kinase LATS1 OS=Homo sapiens OX=9606 GN=LATS1 PE=1 SV=1	12	224270	167230	239100	227890	221920	249720	166720	200620	212250
O95861	3(2),5-bisphosphate nucleotidase 1	BPNT1	sp|O95861|BPNT1_HUMAN 3(2),5-bisphosphate nucleotidase 1 OS=Homo sapiens OX=9606 GN=BPNT1 PE=1 SV=1	18	4663300	4549100	5838800	4865500	4274700	5349100	3853500	4716500	5196500
O95864	Fatty acid desaturase 2	FADS2	sp|O95864|FADS2_HUMAN Acyl-CoA 6-desaturase OS=Homo sapiens OX=9606 GN=FADS2 PE=1 SV=1	13	5971000	4667400	4892100	2520600	1574700	1918500	2148300	1937700	2140200
O95865	N(G),N(G)-dimethylarginine dimethylaminohydrolase 2	DDAH2	sp|O95865|DDAH2_HUMAN N(G),N(G)-dimethylarginine dimethylaminohydrolase 2 OS=Homo sapiens OX=9606 GN=DDAH2 PE=1 SV=1	8	675940	570280	604900	575830	396420	430200	454970	432120	430340
O95870	Abhydrolase domain-containing protein 16A	ABHD16A	sp|O95870|ABHGA_HUMAN Phosphatidylserine lipase ABHD16A OS=Homo sapiens OX=9606 GN=ABHD16A PE=1 SV=3	6	152750	133460	166030	165580	130120	115700	134710	140730	169730
O95873	Uncharacterized protein C6orf47	C6orf47	sp|O95873|CF047_HUMAN Uncharacterized protein C6orf47 OS=Homo sapiens OX=9606 GN=C6orf47 PE=1 SV=2	3	43932	33782	43886	41254	23520	26723	29236	44366	31436
O95881	Thioredoxin domain-containing protein 12	TXNDC12	sp|O95881|TXD12_HUMAN Thioredoxin domain-containing protein 12 OS=Homo sapiens OX=9606 GN=TXNDC12 PE=1 SV=1	6	3638500	3104800	3673500	4168000	3109100	3360800	3559700	3461100	3560300
O95900	Probable tRNA pseudouridine synthase 2	TRUB2	sp|O95900|TRUB2_HUMAN Mitochondrial mRNA pseudouridine synthase TRUB2 OS=Homo sapiens OX=9606 GN=TRUB2 PE=1 SV=1	6	422000	369230	428800	427610	335210	376750	345540	410530	438870
O95905	Protein SGT1	ECD	sp|O95905|ECD_HUMAN Protein ecdysoneless homolog OS=Homo sapiens OX=9606 GN=ECD PE=1 SV=1	17	1644000	1425100	1799100	1746100	1539200	1771300	1603600	1696900	1635200
O95926	Pre-mRNA-splicing factor SYF2	SYF2	sp|O95926|SYF2_HUMAN Pre-mRNA-splicing factor SYF2 OS=Homo sapiens OX=9606 GN=SYF2 PE=1 SV=1	7	106430	95987	143130	114690	110340	115140	65485	117640	123570
O95983	Methyl-CpG-binding domain protein 3	MBD3	sp|O95983|MBD3_HUMAN Methyl-CpG-binding domain protein 3 OS=Homo sapiens OX=9606 GN=MBD3 PE=1 SV=1	12	1256000	1146300	1473500	1184000	1142500	1190500	959710	1355400	1476000
O95985	DNA topoisomerase 3-beta-1	TOP3B	sp|O95985|TOP3B_HUMAN DNA topoisomerase 3-beta-1 OS=Homo sapiens OX=9606 GN=TOP3B PE=1 SV=1	16	427150	399870	494010	457570	371980	404190	382260	461960	452930
O95989	Diphosphoinositol polyphosphate phosphohydrolase 1	NUDT3	sp|O95989|NUDT3_HUMAN Diphosphoinositol polyphosphate phosphohydrolase 1 OS=Homo sapiens OX=9606 GN=NUDT3 PE=1 SV=1	5	121290	105460	136140	115620	100220	124590	100780	111240	115680
O95997;Q9NZH5	Securin;Securin-2	PTTG1;PTTG2	sp|O95997|PTTG1_HUMAN Securin OS=Homo sapiens OX=9606 GN=PTTG1 PE=1 SV=1;sp|Q9NZH5|PTTG2_HUMAN Securin-2 OS=Homo sapiens OX=9606 GN=PTTG2 PE=1 SV=2	4	111000	125680	155510	119810	89859	107930	93487	80395	99864
O95999	B-cell lymphoma/leukemia 10	BCL10	sp|O95999|BCL10_HUMAN B-cell lymphoma/leukemia 10 OS=Homo sapiens OX=9606 GN=BCL10 PE=1 SV=1	6	186420	166690	231370	180890	155540	196600	156100	200150	182480
O96000	NADH dehydrogenase [ubiquinone] 1 beta subcomplex subunit 10	NDUFB10	sp|O96000|NDUBA_HUMAN NADH dehydrogenase [ubiquinone] 1 beta subcomplex subunit 10 OS=Homo sapiens OX=9606 GN=NDUFB10 PE=1 SV=3	8	569370	463190	616390	533170	475480	504090	451730	484930	545680
O96005	Cleft lip and palate transmembrane protein 1	CLPTM1	sp|O96005|CLPT1_HUMAN Cleft lip and palate transmembrane protein 1 OS=Homo sapiens OX=9606 GN=CLPTM1 PE=1 SV=1	12	714880	604160	758270	691010	642090	650550	623150	786820	819710
O96006	Zinc finger BED domain-containing protein 1	ZBED1	sp|O96006|ZBED1_HUMAN E3 SUMO-protein ligase ZBED1 OS=Homo sapiens OX=9606 GN=ZBED1 PE=1 SV=1	3	7740.7	8915.4	16423	14272	13555	11768	19216	10166	13553
O96007	Molybdopterin synthase catalytic subunit	MOCS2	sp|O96007|MOC2B_HUMAN Molybdopterin synthase catalytic subunit OS=Homo sapiens OX=9606 GN=MOCS2 PE=1 SV=1	8	1065000	1079300	1226400	1094300	1006100	1314400	1085000	1160500	1344300
O96008	Mitochondrial import receptor subunit TOM40 homolog	TOMM40	sp|O96008|TOM40_HUMAN Mitochondrial import receptor subunit TOM40 homolog OS=Homo sapiens OX=9606 GN=TOMM40 PE=1 SV=1	13	5212700	4311700	5126900	5272000	4952000	5156500	4977000	5025600	5095300
O96011	Peroxisomal membrane protein 11B	PEX11B	sp|O96011|PX11B_HUMAN Peroxisomal membrane protein 11B OS=Homo sapiens OX=9606 GN=PEX11B PE=1 SV=1	10	941760	809520	886390	822070	317700	745340	714570	777130	780470
O96013	Serine/threonine-protein kinase PAK 4	PAK4	sp|O96013|PAK4_HUMAN Serine/threonine-protein kinase PAK 4 OS=Homo sapiens OX=9606 GN=PAK4 PE=1 SV=1	14	830860	869970	1056500	926500	810040	836790	766510	805510	842010
O96015	Dynein light chain 4, axonemal	DNAL4	sp|O96015|DNAL4_HUMAN Dynein light chain 4, axonemal OS=Homo sapiens OX=9606 GN=DNAL4 PE=1 SV=1	1	5412.6	5251.5	4482.1	2101.3	3800.9	3886.6	2393.2	0	2736.3
O96017	Serine/threonine-protein kinase Chk2	CHEK2	sp|O96017|CHK2_HUMAN Serine/threonine-protein kinase Chk2 OS=Homo sapiens OX=9606 GN=CHEK2 PE=1 SV=1	10	232950	214320	247480	210760	180560	214800	173370	197270	208860
O96019	Actin-like protein 6A	ACTL6A	sp|O96019|ACL6A_HUMAN Actin-like protein 6A OS=Homo sapiens OX=9606 GN=ACTL6A PE=1 SV=1	15	1169900	1108300	1178100	1121800	1202700	1173200	1114600	1110600	1240700
O96020	G1/S-specific cyclin-E2	CCNE2	sp|O96020|CCNE2_HUMAN G1/S-specific cyclin-E2 OS=Homo sapiens OX=9606 GN=CCNE2 PE=1 SV=1	1	0	8664.1	5634.8	2076.4	0	2455.5	2671.2	0	0
O96028	Histone-lysine N-methyltransferase NSD2	WHSC1	sp|O96028|NSD2_HUMAN Histone-lysine N-methyltransferase NSD2 OS=Homo sapiens OX=9606 GN=NSD2 PE=1 SV=1	33	1517300	1307400	1707200	1405900	1213200	1357500	1142100	1253800	1243600
O96033	Molybdopterin synthase sulfur carrier subunit	MOCS2	sp|O96033|MOC2A_HUMAN Molybdopterin synthase sulfur carrier subunit OS=Homo sapiens OX=9606 GN=MOCS2 PE=1 SV=1	5	194970	167760	244450	232180	123280	265080	202260	220930	243600
P00156	Cytochrome b	MT-CYB	sp|P00156|CYB_HUMAN Cytochrome b OS=Homo sapiens OX=9606 GN=MT-CYB PE=1 SV=2	2	170660	140520	147210	133280	81904	82080	112360	226980	187460
P00167	Cytochrome b5	CYB5A	sp|P00167|CYB5_HUMAN Cytochrome b5 OS=Homo sapiens OX=9606 GN=CYB5A PE=1 SV=2	6	2112200	1654600	1975600	1669900	1321900	1329300	1475600	1330300	1297300
P00338	L-lactate dehydrogenase A chain	LDHA	sp|P00338|LDHA_HUMAN L-lactate dehydrogenase A chain OS=Homo sapiens OX=9606 GN=LDHA PE=1 SV=2	21	122200000	105980000	123910000	115380000	91900000	108950000	94649000	102890000	107560000
P00367	Glutamate dehydrogenase 1, mitochondrial	GLUD1	sp|P00367|DHE3_HUMAN Glutamate dehydrogenase 1, mitochondrial OS=Homo sapiens OX=9606 GN=GLUD1 PE=1 SV=2	8	5055400	4330000	4911700	5578500	4903000	4982100	5130000	4603700	4863200
P00374	Dihydrofolate reductase	DHFR	sp|P00374|DYR_HUMAN Dihydrofolate reductase OS=Homo sapiens OX=9606 GN=DHFR PE=1 SV=2	12	2204500	2294800	3343200	2294300	1925700	2458100	1582000	1778100	2492900
P00387	NADH-cytochrome b5 reductase 3;NADH-cytochrome b5 reductase 3 membrane-bound form;NADH-cytochrome b5 reductase 3 soluble form	CYB5R3	sp|P00387|NB5R3_HUMAN NADH-cytochrome b5 reductase 3 OS=Homo sapiens OX=9606 GN=CYB5R3 PE=1 SV=3	17	5019700	3801400	3750600	4344700	3507000	3860700	4002400	3815100	3952100
P00390	Glutathione reductase, mitochondrial	GSR	sp|P00390|GSHR_HUMAN Glutathione reductase, mitochondrial OS=Homo sapiens OX=9606 GN=GSR PE=1 SV=2	20	4599300	4587800	5525800	4600600	4140000	4721700	4437400	5097600	5871900
P00395	Cytochrome c oxidase subunit 1	MT-CO1	sp|P00395|COX1_HUMAN Cytochrome c oxidase subunit 1 OS=Homo sapiens OX=9606 GN=MT-CO1 PE=1 SV=1	2	69591	45514	59647	48997	33680	36073	45214	51053	55432
P00403	Cytochrome c oxidase subunit 2	MT-CO2	sp|P00403|COX2_HUMAN Cytochrome c oxidase subunit 2 OS=Homo sapiens OX=9606 GN=MT-CO2 PE=1 SV=1	8	7036900	5800700	8775200	7108100	4005900	8551400	5244900	6251100	6370000
P00441	Superoxide dismutase [Cu-Zn]	SOD1	sp|P00441|SODC_HUMAN Superoxide dismutase [Cu-Zn] OS=Homo sapiens OX=9606 GN=SOD1 PE=1 SV=2	11	11970000	11669000	11156000	12562000	9180100	12357000	12005000	4904600	6380700
P00491	Purine nucleoside phosphorylase	PNP	sp|P00491|PNPH_HUMAN Purine nucleoside phosphorylase OS=Homo sapiens OX=9606 GN=PNP PE=1 SV=2	17	5735900	4970400	5425500	6956700	6184600	6379600	6105000	6145800	6016000
P00492	Hypoxanthine-guanine phosphoribosyltransferase	HPRT1	sp|P00492|HPRT_HUMAN Hypoxanthine-guanine phosphoribosyltransferase OS=Homo sapiens OX=9606 GN=HPRT1 PE=1 SV=2	11	4833600	4171600	5135500	4947800	4450000	4687000	4037100	5244900	5238200
P00505	Aspartate aminotransferase, mitochondrial	GOT2	sp|P00505|AATM_HUMAN Aspartate aminotransferase, mitochondrial OS=Homo sapiens OX=9606 GN=GOT2 PE=1 SV=3	24	17406000	15486000	17546000	18204000	14853000	15873000	14582000	17333000	17853000
P00519	Tyrosine-protein kinase ABL1	ABL1	sp|P00519|ABL1_HUMAN Tyrosine-protein kinase ABL1 OS=Homo sapiens OX=9606 GN=ABL1 PE=1 SV=4	12	258360	231310	272380	240310	216740	222050	226120	203310	207730
P00533	Epidermal growth factor receptor	EGFR	sp|P00533|EGFR_HUMAN Epidermal growth factor receptor OS=Homo sapiens OX=9606 GN=EGFR PE=1 SV=2	17	287570	256380	283330	250690	278440	196640	201380	272050	228150
P00558	Phosphoglycerate kinase 1	PGK1	sp|P00558|PGK1_HUMAN Phosphoglycerate kinase 1 OS=Homo sapiens OX=9606 GN=PGK1 PE=1 SV=3	21	73558000	65306000	77694000	72488000	65865000	70785000	64633000	67217000	70870000
P00568	Adenylate kinase isoenzyme 1	AK1	sp|P00568|KAD1_HUMAN Adenylate kinase isoenzyme 1 OS=Homo sapiens OX=9606 GN=AK1 PE=1 SV=3	18	2877300	2690600	3123100	2740800	2596700	2798500	2435900	2629900	2866400
P00749	Urokinase-type plasminogen activator;Urokinase-type plasminogen activator long chain A;Urokinase-type plasminogen activator short chain A;Urokinase-type plasminogen activator chain B	PLAU	sp|P00749|UROK_HUMAN Urokinase-type plasminogen activator OS=Homo sapiens OX=9606 GN=PLAU PE=1 SV=2	2	19611	18666	28182	14123	21534	26829	13372	29920	24791
P00750	Tissue-type plasminogen activator;Tissue-type plasminogen activator chain A;Tissue-type plasminogen activator chain B	PLAT	sp|P00750|TPA_HUMAN Tissue-type plasminogen activator OS=Homo sapiens OX=9606 GN=PLAT PE=1 SV=1	3	40208	27035	40140	27533	32203	34803	18017	24727	33714
P00813	Adenosine deaminase	ADA	sp|P00813|ADA_HUMAN Adenosine deaminase OS=Homo sapiens OX=9606 GN=ADA PE=1 SV=3	11	766560	694370	754240	772310	630160	605320	725590	677850	759900
P00846	ATP synthase subunit a	MT-ATP6	sp|P00846|ATP6_HUMAN ATP synthase subunit a OS=Homo sapiens OX=9606 GN=MT-ATP6 PE=1 SV=1	1	602210	499390	817700	760620	201830	457530	407680	543980	513800
P00918	Carbonic anhydrase 2	CA2	sp|P00918|CAH2_HUMAN Carbonic anhydrase 2 OS=Homo sapiens OX=9606 GN=CA2 PE=1 SV=2	11	2069200	2039000	2885100	2508300	2918700	2969900	2133300	2830400	3280900
P00966	Argininosuccinate synthase	ASS1	sp|P00966|ASSY_HUMAN Argininosuccinate synthase OS=Homo sapiens OX=9606 GN=ASS1 PE=1 SV=2	11	3057000	2414400	2080700	3411100	1976100	1834500	2857900	2322300	2195600
P01033	Metalloproteinase inhibitor 1	TIMP1	sp|P01033|TIMP1_HUMAN Metalloproteinase inhibitor 1 OS=Homo sapiens OX=9606 GN=TIMP1 PE=1 SV=1	5	85841	71846	75755	76449	89364	53106	78816	90617	71672
P01034	Cystatin-C	CST3	sp|P01034|CYTC_HUMAN Cystatin-C OS=Homo sapiens OX=9606 GN=CST3 PE=1 SV=1	3	105430	90601	95176	93711	69280	78606	94847	88683	91473
P01040	Cystatin-A;Cystatin-A, N-terminally processed	CSTA	sp|P01040|CYTA_HUMAN Cystatin-A OS=Homo sapiens OX=9606 GN=CSTA PE=1 SV=1	1	18554	13868	25783	12033	7445.3	16633	22793	16012	23551
P01106	Myc proto-oncogene protein	MYC	sp|P01106|MYC_HUMAN Myc proto-oncogene protein OS=Homo sapiens OX=9606 GN=MYC PE=1 SV=1	3	50272	60445	41641	62724	50276	48706	39604	45506	35083
P01111	GTPase NRas	NRAS	sp|P01111|RASN_HUMAN GTPase NRas OS=Homo sapiens OX=9606 GN=NRAS PE=1 SV=1	3	4147400	3643400	4298300	3955800	3291300	3718800	3521000	4180300	3910800
P01116	GTPase KRas;GTPase KRas, N-terminally processed	KRAS	sp|P01116|RASK_HUMAN GTPase KRas OS=Homo sapiens OX=9606 GN=KRAS PE=1 SV=1	1	83539	79767	82150	74251	60490	67700	78222	72155	85036
P01130	Low-density lipoprotein receptor	LDLR	sp|P01130|LDLR_HUMAN Low-density lipoprotein receptor OS=Homo sapiens OX=9606 GN=LDLR PE=1 SV=1	20	978260	819240	913640	745930	705990	738690	692900	626750	726320
P01137	Transforming growth factor beta-1;Latency-associated peptide	TGFB1	sp|P01137|TGFB1_HUMAN Transforming growth factor beta-1 proprotein OS=Homo sapiens OX=9606 GN=TGFB1 PE=1 SV=2	10	223710	190880	275240	264970	237240	222520	243920	274000	298550
P01889	HLA class I histocompatibility antigen, B-7 alpha chain	HLA-B	sp|P01889|HLAB_HUMAN HLA class I histocompatibility antigen, B alpha chain OS=Homo sapiens OX=9606 GN=HLA-B PE=1 SV=3	1	7521.1	4517.6	4574.6	4727.5	3730.4	5153.4	4301.1	0	5072.9
P02452	Collagen alpha-1(I) chain	COL1A1	sp|P02452|CO1A1_HUMAN Collagen alpha-1(I) chain OS=Homo sapiens OX=9606 GN=COL1A1 PE=1 SV=5	4	79791	60593	69934	46004	35958	35597	38000	42692	27998
P02462;P29400	Collagen alpha-1(IV) chain;Arresten;Collagen alpha-5(IV) chain	COL4A1;COL4A5	sp|P02462|CO4A1_HUMAN Collagen alpha-1(IV) chain OS=Homo sapiens OX=9606 GN=COL4A1 PE=1 SV=4;sp|P29400|CO4A5_HUMAN Collagen alpha-5(IV) chain OS=Homo sapiens OX=9606 GN=COL4A5 PE=1 SV=2	2	88445	72403	85211	80226	73878	83518	80044	84842	74511
P02511	Alpha-crystallin B chain	CRYAB	sp|P02511|CRYAB_HUMAN Alpha-crystallin B chain OS=Homo sapiens OX=9606 GN=CRYAB PE=1 SV=2	13	2858100	2146500	2277800	2216600	1408300	1687700	2053900	1577600	1729000
P02545	Prelamin-A/C;Lamin-A/C	LMNA	sp|P02545|LMNA_HUMAN Prelamin-A/C OS=Homo sapiens OX=9606 GN=LMNA PE=1 SV=1	61	51857000	48171000	54138000	50119000	44772000	49039000	44893000	41011000	44436000
P02549	Spectrin alpha chain, erythrocytic 1	SPTA1	sp|P02549|SPTA1_HUMAN Spectrin alpha chain, erythrocytic 1 OS=Homo sapiens OX=9606 GN=SPTA1 PE=1 SV=5	2	87952	76089	75831	79198	79513	60276	61577	76600	84843
P02656	Apolipoprotein C-III	APOC3	sp|P02656|APOC3_HUMAN Apolipoprotein C-III OS=Homo sapiens OX=9606 GN=APOC3 PE=1 SV=1	1	61180	41139	45308	129520	156360	46644	156110	164100	71786
P02751	Fibronectin;Anastellin;Ugl-Y1;Ugl-Y2;Ugl-Y3	FN1	sp|P02751|FINC_HUMAN Fibronectin OS=Homo sapiens OX=9606 GN=FN1 PE=1 SV=5	1	18965	21296	32207	21102	24068	32611	9598	26694	17471
P02786	Transferrin receptor protein 1;Transferrin receptor protein 1, serum form	TFRC	sp|P02786|TFR1_HUMAN Transferrin receptor protein 1 OS=Homo sapiens OX=9606 GN=TFRC PE=1 SV=2	34	15560000	13727000	15430000	15239000	14818000	14646000	13582000	14708000	15023000
P02792	Ferritin light chain	FTL	sp|P02792|FRIL_HUMAN Ferritin light chain OS=Homo sapiens OX=9606 GN=FTL PE=1 SV=2	4	205480	164690	201480	293410	320800	387940	420690	638140	494240
P02794	Ferritin heavy chain;Ferritin heavy chain, N-terminally processed	FTH1	sp|P02794|FRIH_HUMAN Ferritin heavy chain OS=Homo sapiens OX=9606 GN=FTH1 PE=1 SV=2	7	692990	582710	761760	1218200	1587100	1352100	1468300	2191800	1953800
P02795;P13640	Metallothionein-2;Metallothionein-1G	MT2A;MT1G	sp|P02795|MT2_HUMAN Metallothionein-2 OS=Homo sapiens OX=9606 GN=MT2A PE=1 SV=1;sp|P13640|MT1G_HUMAN Metallothionein-1G OS=Homo sapiens OX=9606 GN=MT1G PE=1 SV=2	2	1041100	800610	1170400	1611800	1182900	1596300	1667300	1686500	1837400
P03886	NADH-ubiquinone oxidoreductase chain 1	MT-ND1	sp|P03886|NU1M_HUMAN NADH-ubiquinone oxidoreductase chain 1 OS=Homo sapiens OX=9606 GN=MT-ND1 PE=1 SV=1	2	468330	458630	529300	423390	463730	393820	441100	457380	547600
P03891	NADH-ubiquinone oxidoreductase chain 2	MT-ND2	sp|P03891|NU2M_HUMAN NADH-ubiquinone oxidoreductase chain 2 OS=Homo sapiens OX=9606 GN=MT-ND2 PE=1 SV=2	1	367850	335620	432110	341050	253700	343680	263300	320180	376780
P03905	NADH-ubiquinone oxidoreductase chain 4	MT-ND4	sp|P03905|NU4M_HUMAN NADH-ubiquinone oxidoreductase chain 4 OS=Homo sapiens OX=9606 GN=MT-ND4 PE=1 SV=1	2	27441	38270	26550	37065	17920	16004	30295	31754	20599
P03915	NADH-ubiquinone oxidoreductase chain 5	MT-ND5	sp|P03915|NU5M_HUMAN NADH-ubiquinone oxidoreductase chain 5 OS=Homo sapiens OX=9606 GN=MT-ND5 PE=1 SV=2	3	424700	356550	381850	343650	300320	270200	227190	378520	450810
P03928	ATP synthase protein 8	MT-ATP8	sp|P03928|ATP8_HUMAN ATP synthase protein 8 OS=Homo sapiens OX=9606 GN=MT-ATP8 PE=1 SV=1	2	454310	330990	297800	388530	39859	134840	352370	139850	130370
P04035	3-hydroxy-3-methylglutaryl-coenzyme A reductase	HMGCR	sp|P04035|HMDH_HUMAN 3-hydroxy-3-methylglutaryl-coenzyme A reductase OS=Homo sapiens OX=9606 GN=HMGCR PE=1 SV=1	9	72555	89869	127460	82399	91926	63820	51779	102770	85656
P04040	Catalase	CAT	sp|P04040|CATA_HUMAN Catalase OS=Homo sapiens OX=9606 GN=CAT PE=1 SV=3	27	3647100	3628000	4196400	3615300	2910200	3151500	3274500	3226800	3624900
P04049	RAF proto-oncogene serine/threonine-protein kinase	RAF1	sp|P04049|RAF1_HUMAN RAF proto-oncogene serine/threonine-protein kinase OS=Homo sapiens OX=9606 GN=RAF1 PE=1 SV=1	5	159100	159210	166410	162320	142760	151080	124690	134550	144500
P04062	Glucosylceramidase	GBA	sp|P04062|GLCM_HUMAN Lysosomal acid glucosylceramidase OS=Homo sapiens OX=9606 GN=GBA PE=1 SV=3	15	1820400	1455000	1992200	1486400	1401100	1361400	1548600	1682900	1741100
P04066	Tissue alpha-L-fucosidase	FUCA1	sp|P04066|FUCO_HUMAN Tissue alpha-L-fucosidase OS=Homo sapiens OX=9606 GN=FUCA1 PE=1 SV=4	2	37774	33348	39600	41243	34795	19923	39939	56015	32753
P04075	Fructose-bisphosphate aldolase A	ALDOA	sp|P04075|ALDOA_HUMAN Fructose-bisphosphate aldolase A OS=Homo sapiens OX=9606 GN=ALDOA PE=1 SV=2	26	21467000	19668000	25667000	23013000	23146000	23972000	19125000	22430000	25022000
P04080	Cystatin-B	CSTB	sp|P04080|CYTB_HUMAN Cystatin-B OS=Homo sapiens OX=9606 GN=CSTB PE=1 SV=2	5	615150	612480	640400	565250	288150	486550	511340	669520	707750
P04083	Annexin A1	ANXA1	sp|P04083|ANXA1_HUMAN Annexin A1 OS=Homo sapiens OX=9606 GN=ANXA1 PE=1 SV=2	30	49328000	46516000	53681000	45457000	45045000	44921000	37694000	40435000	46187000
P04114	Apolipoprotein B-100;Apolipoprotein B-48	APOB	sp|P04114|APOB_HUMAN Apolipoprotein B-100 OS=Homo sapiens OX=9606 GN=APOB PE=1 SV=2	2	23644	22482	33325	18847	28738	28931	21729	28533	34712
P04150	Glucocorticoid receptor	NR3C1	sp|P04150|GCR_HUMAN Glucocorticoid receptor OS=Homo sapiens OX=9606 GN=NR3C1 PE=1 SV=1	17	1061700	1000200	1248400	1117600	1011100	1151400	991420	1042600	1060800
P04156	Major prion protein	PRNP	sp|P04156|PRIO_HUMAN Major prion protein OS=Homo sapiens OX=9606 GN=PRNP PE=1 SV=1	3	912210	754680	930040	945190	799570	840130	678840	831010	869210
P04179	Superoxide dismutase [Mn], mitochondrial	SOD2	sp|P04179|SODM_HUMAN Superoxide dismutase [Mn], mitochondrial OS=Homo sapiens OX=9606 GN=SOD2 PE=1 SV=3	11	2050100	1950500	2404400	2353500	2069500	2106600	1873800	2867000	2541900
P04181	Ornithine aminotransferase, mitochondrial;Ornithine aminotransferase, hepatic form;Ornithine aminotransferase, renal form	OAT	sp|P04181|OAT_HUMAN Ornithine aminotransferase, mitochondrial OS=Homo sapiens OX=9606 GN=OAT PE=1 SV=1	25	5827900	5517100	6298600	6129000	5162500	5940900	4674000	5352400	6230500
P04183	Thymidine kinase, cytosolic	TK1	sp|P04183|KITH_HUMAN Thymidine kinase, cytosolic OS=Homo sapiens OX=9606 GN=TK1 PE=1 SV=2	15	5054500	4440000	5449200	4678900	3271700	4320800	4151900	4065000	4441600
P04216	Thy-1 membrane glycoprotein	THY1	sp|P04216|THY1_HUMAN Thy-1 membrane glycoprotein OS=Homo sapiens OX=9606 GN=THY1 PE=1 SV=2	3	1218900	997170	970490	1091100	1014000	1087000	854390	772350	866980
P04264;CON__P04264	Keratin, type II cytoskeletal 1	KRT1	sp|P04264|K2C1_HUMAN Keratin, type II cytoskeletal 1 OS=Homo sapiens OX=9606 GN=KRT1 PE=1 SV=6;	17	2887000	2933000	4180700	2977300	2231700	2176700	3208800	3568800	3501400
P04350	Tubulin beta-4A chain	TUBB4A	sp|P04350|TBB4A_HUMAN Tubulin beta-4A chain OS=Homo sapiens OX=9606 GN=TUBB4A PE=1 SV=2	1	81467	75880	103560	84258	68206	81822	61730	59907	68625
P04406	Glyceraldehyde-3-phosphate dehydrogenase	GAPDH	sp|P04406|G3P_HUMAN Glyceraldehyde-3-phosphate dehydrogenase OS=Homo sapiens OX=9606 GN=GAPDH PE=1 SV=3	29	348150000	321250000	383310000	370500000	339840000	369830000	321840000	343860000	359640000
P04424	Argininosuccinate lyase	ASL	sp|P04424|ARLY_HUMAN Argininosuccinate lyase OS=Homo sapiens OX=9606 GN=ASL PE=1 SV=4	15	943060	865930	1010100	982550	855680	955670	905850	830670	928520
P04439	HLA class I histocompatibility antigen, A-3 alpha chain	HLA-A	sp|P04439|HLAA_HUMAN HLA class I histocompatibility antigen, A alpha chain OS=Homo sapiens OX=9606 GN=HLA-A PE=1 SV=2	6	1020900	782090	876310	868530	640010	601380	851780	614080	745410
P04626	Receptor tyrosine-protein kinase erbB-2	ERBB2	sp|P04626|ERBB2_HUMAN Receptor tyrosine-protein kinase erbB-2 OS=Homo sapiens OX=9606 GN=ERBB2 PE=1 SV=1	7	141850	147410	171970	98982	68256	72310	74176	66618	75803
P04632	Calpain small subunit 1	CAPNS1	sp|P04632|CPNS1_HUMAN Calpain small subunit 1 OS=Homo sapiens OX=9606 GN=CAPNS1 PE=1 SV=1	17	3919500	3596300	4302600	4278700	3388100	3772900	3661600	3826900	3681500
P04637	Cellular tumor antigen p53	TP53	sp|P04637|P53_HUMAN Cellular tumor antigen p53 OS=Homo sapiens OX=9606 GN=TP53 PE=1 SV=4	3	34342	35960	32046	42495	45140	38503	36907	49653	42633
P04732;CON__P67983	Metallothionein-1E	MT1E	sp|P04732|MT1E_HUMAN Metallothionein-1E OS=Homo sapiens OX=9606 GN=MT1E PE=1 SV=1;	2	801810	629100	926740	1161400	680270	1127000	969130	958820	826740
P04792	Heat shock protein beta-1	HSPB1	sp|P04792|HSPB1_HUMAN Heat shock protein beta-1 OS=Homo sapiens OX=9606 GN=HSPB1 PE=1 SV=2	21	38280000	37315000	36715000	37417000	31588000	31176000	33865000	27615000	35581000
P04818	Thymidylate synthase	TYMS	sp|P04818|TYSY_HUMAN Thymidylate synthase OS=Homo sapiens OX=9606 GN=TYMS PE=1 SV=3	16	4021800	4401300	5614300	4104700	3339400	3232300	4329800	3526800	4396400
P04843	Dolichyl-diphosphooligosaccharide--protein glycosyltransferase subunit 1	RPN1	sp|P04843|RPN1_HUMAN Dolichyl-diphosphooligosaccharide--protein glycosyltransferase subunit 1 OS=Homo sapiens OX=9606 GN=RPN1 PE=1 SV=1	35	29371000	23338000	29201000	27651000	23372000	25299000	22961000	27189000	27618000
P04844	Dolichyl-diphosphooligosaccharide--protein glycosyltransferase subunit 2	RPN2	sp|P04844|RPN2_HUMAN Dolichyl-diphosphooligosaccharide--protein glycosyltransferase subunit 2 OS=Homo sapiens OX=9606 GN=RPN2 PE=1 SV=3	21	11862000	9693600	10463000	10361000	8912300	8290500	8702400	10142000	10993000
P04899	Guanine nucleotide-binding protein G(i) subunit alpha-2	GNAI2	sp|P04899|GNAI2_HUMAN Guanine nucleotide-binding protein G(i) subunit alpha-2 OS=Homo sapiens OX=9606 GN=GNAI2 PE=1 SV=3	13	4605700	4473400	4938200	4761200	4043800	3781000	3799200	4045100	3843900
Q99878;Q96KK5;Q93077;Q7L7L0;Q6FI13;P20671;P0C0S8;P04908;Q9BTM1;Q16777	Histone H2A type 1-J;Histone H2A type 1-H;Histone H2A type 1-C;Histone H2A type 3;Histone H2A type 2-A;Histone H2A type 1-D;Histone H2A type 1;Histone H2A type 1-B/E;Histone H2A.J;Histone H2A type 2-C	HIST1H2AJ;HIST1H2AH;HIST1H2AC;HIST3H2A;HIST2H2AA3;HIST1H2AD;HIST1H2AG;HIST1H2AB;H2AFJ;HIST2H2AC	sp|Q99878|H2A1J_HUMAN Histone H2A type 1-J OS=Homo sapiens OX=9606 GN=H2AC14 PE=1 SV=3;sp|Q96KK5|H2A1H_HUMAN Histone H2A type 1-H OS=Homo sapiens OX=9606 GN=H2AC12 PE=1 SV=3;sp|Q93077|H2A1C_HUMAN Histone H2A type 1-C OS=Homo sapiens OX=9606 GN=H2AC6 PE=1 S	3	7842000	6894800	8065000	8833700	7150100	6861900	6380100	7252200	7183700
P04920	Anion exchange protein 2	SLC4A2	sp|P04920|B3A2_HUMAN Anion exchange protein 2 OS=Homo sapiens OX=9606 GN=SLC4A2 PE=1 SV=4	7	78467	53824	81253	86840	83469	84835	63396	86895	81825
P05023	Sodium/potassium-transporting ATPase subunit alpha-1	ATP1A1	sp|P05023|AT1A1_HUMAN Sodium/potassium-transporting ATPase subunit alpha-1 OS=Homo sapiens OX=9606 GN=ATP1A1 PE=1 SV=1	29	14457000	12585000	14988000	14243000	12759000	13147000	12275000	12838000	13780000
P05026	Sodium/potassium-transporting ATPase subunit beta-1	ATP1B1	sp|P05026|AT1B1_HUMAN Sodium/potassium-transporting ATPase subunit beta-1 OS=Homo sapiens OX=9606 GN=ATP1B1 PE=1 SV=1	9	975210	948890	1094000	1099000	782330	881180	812640	805920	828820
P05067	Amyloid beta A4 protein;N-APP;Soluble APP-alpha;Soluble APP-beta;C99;Beta-amyloid protein 42;Beta-amyloid protein 40;C83;P3(42);P3(40);C80;Gamma-secretase C-terminal fragment 59;Gamma-secretase C-terminal fragment 57;Gamma-secretase C-terminal fragment 50;C31	APP	sp|P05067|A4_HUMAN Amyloid-beta precursor protein OS=Homo sapiens OX=9606 GN=APP PE=1 SV=3	9	486460	431190	542750	334240	331840	338570	262170	337670	354910
P05091	Aldehyde dehydrogenase, mitochondrial	ALDH2	sp|P05091|ALDH2_HUMAN Aldehyde dehydrogenase, mitochondrial OS=Homo sapiens OX=9606 GN=ALDH2 PE=1 SV=2	22	5393900	5014500	6649800	5193100	5223400	5432700	4304300	5646700	5615000
P05106	Integrin beta-3	ITGB3	sp|P05106|ITB3_HUMAN Integrin beta-3 OS=Homo sapiens OX=9606 GN=ITGB3 PE=1 SV=2	3	16589	9808.5	11040	11074	12991	12242	14393	15160	15033
P05107	Integrin beta-2	ITGB2	sp|P05107|ITB2_HUMAN Integrin beta-2 OS=Homo sapiens OX=9606 GN=ITGB2 PE=1 SV=2	4	76451	74799	94368	75351	73656	85938	74796	55283	82379
P05114	Non-histone chromosomal protein HMG-14	HMGN1	sp|P05114|HMGN1_HUMAN Non-histone chromosomal protein HMG-14 OS=Homo sapiens OX=9606 GN=HMGN1 PE=1 SV=3	4	501010	476920	597570	559990	612450	503790	509860	529760	542430
P05121	Plasminogen activator inhibitor 1	SERPINE1	sp|P05121|PAI1_HUMAN Plasminogen activator inhibitor 1 OS=Homo sapiens OX=9606 GN=SERPINE1 PE=1 SV=1	7	62503	43377	54036	54698	44014	52037	45740	59786	59091
P05141	ADP/ATP translocase 2;ADP/ATP translocase 2, N-terminally processed	SLC25A5	sp|P05141|ADT2_HUMAN ADP/ATP translocase 2 OS=Homo sapiens OX=9606 GN=SLC25A5 PE=1 SV=7	8	3219300	2424200	3116000	3131600	2530300	2856900	2808300	2688000	2587700
P05161	Ubiquitin-like protein ISG15	ISG15	sp|P05161|ISG15_HUMAN Ubiquitin-like protein ISG15 OS=Homo sapiens OX=9606 GN=ISG15 PE=1 SV=5	9	978820	855930	1001900	949690	732100	813610	887620	862020	818070
P05165	Propionyl-CoA carboxylase alpha chain, mitochondrial	PCCA	sp|P05165|PCCA_HUMAN Propionyl-CoA carboxylase alpha chain, mitochondrial OS=Homo sapiens OX=9606 GN=PCCA PE=1 SV=4	13	3141900	2390800	3098700	3260700	2671800	2325500	2469300	2749700	3599500
P05166	Propionyl-CoA carboxylase beta chain, mitochondrial	PCCB	sp|P05166|PCCB_HUMAN Propionyl-CoA carboxylase beta chain, mitochondrial OS=Homo sapiens OX=9606 GN=PCCB PE=1 SV=3	12	578800	512660	575110	505820	393640	418910	421060	400560	481030
P05187;P10696	Alkaline phosphatase, placental type;Alkaline phosphatase, placental-like	ALPP;ALPPL2	sp|P05187|PPB1_HUMAN Alkaline phosphatase, placental type OS=Homo sapiens OX=9606 GN=ALPP PE=1 SV=2;sp|P10696|PPBN_HUMAN Alkaline phosphatase, germ cell type OS=Homo sapiens OX=9606 GN=ALPG PE=2 SV=4	13	581670	501180	464760	321610	204700	219460	258860	260410	188680
P05198	Eukaryotic translation initiation factor 2 subunit 1	EIF2S1	sp|P05198|IF2A_HUMAN Eukaryotic translation initiation factor 2 subunit 1 OS=Homo sapiens OX=9606 GN=EIF2S1 PE=1 SV=3	25	11779000	9970200	13251000	12472000	11879000	13329000	11428000	11903000	13049000
P05204	Non-histone chromosomal protein HMG-17	HMGN2	sp|P05204|HMGN2_HUMAN Non-histone chromosomal protein HMG-17 OS=Homo sapiens OX=9606 GN=HMGN2 PE=1 SV=3	2	27937000	31668000	34666000	34853000	30537000	29515000	35656000	32969000	29456000
P05230	Fibroblast growth factor 1	FGF1	sp|P05230|FGF1_HUMAN Fibroblast growth factor 1 OS=Homo sapiens OX=9606 GN=FGF1 PE=1 SV=1	8	1482100	1120500	1176900	1713300	1587800	1420500	1511400	1373800	1409900
P05386	60S acidic ribosomal protein P1	RPLP1	sp|P05386|RLA1_HUMAN 60S acidic ribosomal protein P1 OS=Homo sapiens OX=9606 GN=RPLP1 PE=1 SV=1	3	2090700	2216300	3279800	3108000	2666300	2553800	1363800	2425900	2487500
P05387	60S acidic ribosomal protein P2	RPLP2	sp|P05387|RLA2_HUMAN 60S acidic ribosomal protein P2 OS=Homo sapiens OX=9606 GN=RPLP2 PE=1 SV=1	7	15271000	13925000	17567000	14387000	16209000	17071000	15506000	13168000	16149000
P05388;Q8NHW5	60S acidic ribosomal protein P0;60S acidic ribosomal protein P0-like	RPLP0;RPLP0P6	sp|P05388|RLA0_HUMAN 60S acidic ribosomal protein P0 OS=Homo sapiens OX=9606 GN=RPLP0 PE=1 SV=1;sp|Q8NHW5|RLA0L_HUMAN 60S acidic ribosomal protein P0-like OS=Homo sapiens OX=9606 GN=RPLP0P6 PE=5 SV=1	14	48430000	44164000	58131000	47596000	45329000	48906000	40628000	47694000	49819000
P05412	Transcription factor AP-1	JUN	sp|P05412|JUN_HUMAN Transcription factor AP-1 OS=Homo sapiens OX=9606 GN=JUN PE=1 SV=2	5	53875	47076	49632	54493	54442	41334	53242	56821	63481
P05423	DNA-directed RNA polymerase III subunit RPC4	POLR3D	sp|P05423|RPC4_HUMAN DNA-directed RNA polymerase III subunit RPC4 OS=Homo sapiens OX=9606 GN=POLR3D PE=1 SV=2	12	414770	365060	451750	439710	421030	433740	356460	406790	449660
P05455	Lupus La protein	SSB	sp|P05455|LA_HUMAN Lupus La protein OS=Homo sapiens OX=9606 GN=SSB PE=1 SV=2	31	28305000	28185000	35654000	34601000	34473000	37223000	32032000	27266000	30627000
P05556	Integrin beta-1	ITGB1	sp|P05556|ITB1_HUMAN Integrin beta-1 OS=Homo sapiens OX=9606 GN=ITGB1 PE=1 SV=2	32	5176300	4282700	4744700	5288700	4578200	4638400	4319600	4214000	4339000
P05783	Keratin, type I cytoskeletal 18	KRT18	sp|P05783|K1C18_HUMAN Keratin, type I cytoskeletal 18 OS=Homo sapiens OX=9606 GN=KRT18 PE=1 SV=2	26	51533000	46379000	55188000	52919000	56029000	55762000	47413000	49919000	51144000
P06132	Uroporphyrinogen decarboxylase	UROD	sp|P06132|DCUP_HUMAN Uroporphyrinogen decarboxylase OS=Homo sapiens OX=9606 GN=UROD PE=1 SV=2	15	2535700	2158200	2684300	2531700	2049400	2242700	2258100	1992400	2145000
P06213	Insulin receptor;Insulin receptor subunit alpha;Insulin receptor subunit beta	INSR	sp|P06213|INSR_HUMAN Insulin receptor OS=Homo sapiens OX=9606 GN=INSR PE=1 SV=4	3	128590	115350	156710	108740	102250	102770	89787	144340	157090
P06280	Alpha-galactosidase A	GLA	sp|P06280|AGAL_HUMAN Alpha-galactosidase A OS=Homo sapiens OX=9606 GN=GLA PE=1 SV=1	13	1019400	930180	1033300	1081200	896300	946260	922720	970210	1161500
P06307	Cholecystokinin;Cholecystokinin-58;Cholecystokinin-58 desnonopeptide;Cholecystokinin-39;Cholecystokinin-33;Cholecystokinin-25;Cholecystokinin-18;Cholecystokinin-12;Cholecystokinin-8;Cholecystokinin-7;Cholecystokinin-5	CCK	sp|P06307|CCKN_HUMAN Cholecystokinin OS=Homo sapiens OX=9606 GN=CCK PE=1 SV=1	1	51319	0	18380	34330	16893	21432	195630	38851	338750
P06396;CON__Q3SX14	Gelsolin	GSN	sp|P06396|GELS_HUMAN Gelsolin OS=Homo sapiens OX=9606 GN=GSN PE=1 SV=1;	17	3142900	2254900	2498600	3013700	2573500	2079700	3060200	2635200	1988400
P06400	Retinoblastoma-associated protein	RB1	sp|P06400|RB_HUMAN Retinoblastoma-associated protein OS=Homo sapiens OX=9606 GN=RB1 PE=1 SV=2	32	2931900	2924700	3241200	3106900	2593800	2760300	2766400	2803500	3257100
P06454	Prothymosin alpha;Prothymosin alpha, N-terminally processed;Thymosin alpha-1	PTMA	sp|P06454|PTMA_HUMAN Prothymosin alpha OS=Homo sapiens OX=9606 GN=PTMA PE=1 SV=2	5	584700	615640	1011300	797990	977470	1199300	570730	820710	870290
P06493	Cyclin-dependent kinase 1	CDK1	sp|P06493|CDK1_HUMAN Cyclin-dependent kinase 1 OS=Homo sapiens OX=9606 GN=CDK1 PE=1 SV=3	15	3550400	3091900	4025100	3347900	2891500	3444200	2989900	2776700	2855200
P06576	ATP synthase subunit beta, mitochondrial	ATP5B	sp|P06576|ATPB_HUMAN ATP synthase subunit beta, mitochondrial OS=Homo sapiens OX=9606 GN=ATP5F1B PE=1 SV=3	27	34618000	32099000	38457000	35003000	33936000	34331000	30747000	32210000	35671000
P06703	Protein S100-A6	S100A6	sp|P06703|S10A6_HUMAN Protein S100-A6 OS=Homo sapiens OX=9606 GN=S100A6 PE=1 SV=1	3	1126900	995270	1298800	906820	147590	706480	741250	883920	753490
P06730	Eukaryotic translation initiation factor 4E	EIF4E	sp|P06730|IF4E_HUMAN Eukaryotic translation initiation factor 4E OS=Homo sapiens OX=9606 GN=EIF4E PE=1 SV=2	10	1602300	1353400	2021400	1889300	1700800	1936800	1318400	1911000	1829400
P06733	Alpha-enolase	ENO1	sp|P06733|ENOA_HUMAN Alpha-enolase OS=Homo sapiens OX=9606 GN=ENO1 PE=1 SV=2	30	299880000	291880000	341220000	324540000	312870000	307800000	275940000	300970000	322590000
P06737	Glycogen phosphorylase, liver form	PYGL	sp|P06737|PYGL_HUMAN Glycogen phosphorylase, liver form OS=Homo sapiens OX=9606 GN=PYGL PE=1 SV=4	42	9187000	7726600	8732300	9915300	8247300	7871400	8569600	8246100	8371400
P06744	Glucose-6-phosphate isomerase	GPI	sp|P06744|G6PI_HUMAN Glucose-6-phosphate isomerase OS=Homo sapiens OX=9606 GN=GPI PE=1 SV=4	19	10673000	9785300	12171000	11412000	10670000	11280000	9746700	9997500	10682000
P06746	DNA polymerase beta	POLB	sp|P06746|DPOLB_HUMAN DNA polymerase beta OS=Homo sapiens OX=9606 GN=POLB PE=1 SV=3	13	640730	583720	763980	578720	515870	516130	402080	564350	589540
P06748	Nucleophosmin	NPM1	sp|P06748|NPM_HUMAN Nucleophosmin OS=Homo sapiens OX=9606 GN=NPM1 PE=1 SV=2	16	44506000	40641000	47713000	46637000	41628000	49867000	45405000	41819000	41596000
P06753	Tropomyosin alpha-3 chain	TPM3	sp|P06753|TPM3_HUMAN Tropomyosin alpha-3 chain OS=Homo sapiens OX=9606 GN=TPM3 PE=1 SV=2	8	1490200	1277300	1657500	1463500	1391700	1387600	1178000	1447100	1451500
P06756	Integrin alpha-V;Integrin alpha-V heavy chain;Integrin alpha-V light chain	ITGAV	sp|P06756|ITAV_HUMAN Integrin alpha-V OS=Homo sapiens OX=9606 GN=ITGAV PE=1 SV=2	36	2984000	2856100	3204900	2896500	2678800	2640600	2404000	2934100	2814900
P06865	Beta-hexosaminidase subunit alpha	HEXA	sp|P06865|HEXA_HUMAN Beta-hexosaminidase subunit alpha OS=Homo sapiens OX=9606 GN=HEXA PE=1 SV=2	15	5142500	4999400	5669900	5841900	5981100	4525400	5934100	5749800	5724400
P07099	Epoxide hydrolase 1	EPHX1	sp|P07099|HYEP_HUMAN Epoxide hydrolase 1 OS=Homo sapiens OX=9606 GN=EPHX1 PE=1 SV=1	15	2189700	1880500	2297000	2011500	1571400	1800200	1757600	1910000	1933500
P07108	Acyl-CoA-binding protein	DBI	sp|P07108|ACBP_HUMAN Acyl-CoA-binding protein OS=Homo sapiens OX=9606 GN=DBI PE=1 SV=2	6	3864900	3248600	3513900	2956700	1068100	3278400	3428100	2895500	3078800
P07195	L-lactate dehydrogenase B chain	LDHB	sp|P07195|LDHB_HUMAN L-lactate dehydrogenase B chain OS=Homo sapiens OX=9606 GN=LDHB PE=1 SV=2	21	55676000	50129000	60933000	55384000	49352000	56772000	46215000	51973000	55341000
P07196	Neurofilament light polypeptide	NEFL	sp|P07196|NFL_HUMAN Neurofilament light polypeptide OS=Homo sapiens OX=9606 GN=NEFL PE=1 SV=3	18	1216900	1127300	1525800	936030	961070	1045600	854600	988450	1087600
P07199	Major centromere autoantigen B	CENPB	sp|P07199|CENPB_HUMAN Major centromere autoantigen B OS=Homo sapiens OX=9606 GN=CENPB PE=1 SV=2	14	373200	318480	387940	354580	410290	395120	335200	378590	377890
P07203	Glutathione peroxidase 1	GPX1	sp|P07203|GPX1_HUMAN Glutathione peroxidase 1 OS=Homo sapiens OX=9606 GN=GPX1 PE=1 SV=4	8	352280	294610	345070	426970	228340	311300	318140	335850	275630
P07237	Protein disulfide-isomerase	P4HB	sp|P07237|PDIA1_HUMAN Protein disulfide-isomerase OS=Homo sapiens OX=9606 GN=P4HB PE=1 SV=3	37	43312000	36097000	44287000	45939000	37884000	39822000	38830000	40447000	40732000
P07305	Histone H1.0;Histone H1.0, N-terminally processed	H1F0	sp|P07305|H10_HUMAN Histone H1.0 OS=Homo sapiens OX=9606 GN=H1-0 PE=1 SV=3	7	9591200	7346600	9493200	8471700	6913400	6388600	6687500	6932500	7027100
P07311	Acylphosphatase-1	ACYP1	sp|P07311|ACYP1_HUMAN Acylphosphatase-1 OS=Homo sapiens OX=9606 GN=ACYP1 PE=1 SV=2	6	174230	131830	196370	164970	109260	158900	158290	163260	165570
P07339	Cathepsin D;Cathepsin D light chain;Cathepsin D heavy chain	CTSD	sp|P07339|CATD_HUMAN Cathepsin D OS=Homo sapiens OX=9606 GN=CTSD PE=1 SV=1	17	4155800	3820500	4581500	3744200	3515700	3697800	3945300	3644100	4091300
P07355;A6NMY6	Annexin A2;Putative annexin A2-like protein	ANXA2;ANXA2P2	sp|P07355|ANXA2_HUMAN Annexin A2 OS=Homo sapiens OX=9606 GN=ANXA2 PE=1 SV=2;sp|A6NMY6|AXA2L_HUMAN Putative annexin A2-like protein OS=Homo sapiens OX=9606 GN=ANXA2P2 PE=5 SV=2	33	121220000	138770000	134830000	126700000	121040000	114850000	120800000	109630000	133360000
P07384	Calpain-1 catalytic subunit	CAPN1	sp|P07384|CAN1_HUMAN Calpain-1 catalytic subunit OS=Homo sapiens OX=9606 GN=CAPN1 PE=1 SV=1	36	8209200	7085700	8361000	7430100	6276900	6323100	6087000	6382700	7047500
P07437	Tubulin beta chain	TUBB	sp|P07437|TBB5_HUMAN Tubulin beta chain OS=Homo sapiens OX=9606 GN=TUBB PE=1 SV=2	5	11555000	11929000	12647000	11943000	10798000	11786000	10414000	9095000	10359000
P07476	Involucrin	IVL	sp|P07476|INVO_HUMAN Involucrin OS=Homo sapiens OX=9606 GN=IVL PE=1 SV=2	1	0	0	4385.1	4734.5	6967.2	6294.1	0	4176.1	8971.1
P07602	Prosaposin;Saposin-A;Saposin-B-Val;Saposin-B;Saposin-C;Saposin-D	PSAP	sp|P07602|SAP_HUMAN Prosaposin OS=Homo sapiens OX=9606 GN=PSAP PE=1 SV=2	18	14074000	16727000	15992000	13436000	9986500	15678000	14239000	16302000	19151000
P07686	Beta-hexosaminidase subunit beta;Beta-hexosaminidase subunit beta chain B;Beta-hexosaminidase subunit beta chain A	HEXB	sp|P07686|HEXB_HUMAN Beta-hexosaminidase subunit beta OS=Homo sapiens OX=9606 GN=HEXB PE=1 SV=3	13	1191700	913590	1088100	1066100	1032900	1014000	952520	1226600	1280400
P07711	Cathepsin L1;Cathepsin L1 heavy chain;Cathepsin L1 light chain	CTSL	sp|P07711|CATL1_HUMAN Procathepsin L OS=Homo sapiens OX=9606 GN=CTSL PE=1 SV=2	5	184610	148710	213160	185160	150910	158120	165440	236860	267330
P07737	Profilin-1	PFN1	sp|P07737|PROF1_HUMAN Profilin-1 OS=Homo sapiens OX=9606 GN=PFN1 PE=1 SV=2	14	43450000	37837000	46354000	45771000	41329000	44776000	42630000	42392000	44894000
P07738	Bisphosphoglycerate mutase	BPGM	sp|P07738|PMGE_HUMAN Bisphosphoglycerate mutase OS=Homo sapiens OX=9606 GN=BPGM PE=1 SV=2	3	62329	42996	53423	63377	58002	50454	57564	53976	48726
P07741	Adenine phosphoribosyltransferase	APRT	sp|P07741|APT_HUMAN Adenine phosphoribosyltransferase OS=Homo sapiens OX=9606 GN=APRT PE=1 SV=2	12	6115400	4928200	6014000	5741700	4224200	5179400	5005000	5347400	5112200
P07814	Bifunctional glutamate/proline--tRNA ligase;Glutamate--tRNA ligase;Proline--tRNA ligase	EPRS	sp|P07814|SYEP_HUMAN Bifunctional glutamate/proline--tRNA ligase OS=Homo sapiens OX=9606 GN=EPRS1 PE=1 SV=5	86	18821000	17579000	21538000	19759000	18333000	19783000	17150000	17823000	19873000
P07858	Cathepsin B;Cathepsin B light chain;Cathepsin B heavy chain	CTSB	sp|P07858|CATB_HUMAN Cathepsin B OS=Homo sapiens OX=9606 GN=CTSB PE=1 SV=3	12	1116300	1074800	1392300	1131900	1302100	1184800	879510	1646200	1220600
P07864	L-lactate dehydrogenase C chain	LDHC	sp|P07864|LDHC_HUMAN L-lactate dehydrogenase C chain OS=Homo sapiens OX=9606 GN=LDHC PE=1 SV=4	3	62877	64259	100110	73913	71396	86506	61608	78176	95110
P07900	Heat shock protein HSP 90-alpha	HSP90AA1	sp|P07900|HS90A_HUMAN Heat shock protein HSP 90-alpha OS=Homo sapiens OX=9606 GN=HSP90AA1 PE=1 SV=5	27	55022000	54955000	75564000	68905000	58538000	70586000	53096000	63999000	69642000
P07902	Galactose-1-phosphate uridylyltransferase	GALT	sp|P07902|GALT_HUMAN Galactose-1-phosphate uridylyltransferase OS=Homo sapiens OX=9606 GN=GALT PE=1 SV=3	5	123540	108140	129030	133770	88922	93625	113650	109610	109950
P07910	Heterogeneous nuclear ribonucleoproteins C1/C2	HNRNPC	sp|P07910|HNRPC_HUMAN Heterogeneous nuclear ribonucleoproteins C1/C2 OS=Homo sapiens OX=9606 GN=HNRNPC PE=1 SV=4	23	38886000	37047000	40890000	40033000	38990000	39488000	37782000	31681000	36549000
P07919;A0A096LP55	Cytochrome b-c1 complex subunit 6, mitochondrial;Cytochrome b-c1 complex subunit 6	UQCRH;UQCRHL	sp|P07919|QCR6_HUMAN Cytochrome b-c1 complex subunit 6, mitochondrial OS=Homo sapiens OX=9606 GN=UQCRH PE=1 SV=2;sp|A0A096LP55|QCR6L_HUMAN Cytochrome b-c1 complex subunit 6-like, mitochondrial OS=Homo sapiens OX=9606 GN=UQCRHL PE=3 SV=1	6	2746100	2624200	3318100	3159400	2886300	2957200	2590500	3113900	3223600
P07942	Laminin subunit beta-1	LAMB1	sp|P07942|LAMB1_HUMAN Laminin subunit beta-1 OS=Homo sapiens OX=9606 GN=LAMB1 PE=1 SV=2	26	453530	351980	423730	635340	701510	698380	535670	725800	705970
P07947	Tyrosine-protein kinase Yes	YES1	sp|P07947|YES_HUMAN Tyrosine-protein kinase Yes OS=Homo sapiens OX=9606 GN=YES1 PE=1 SV=3	14	3380900	2746900	3106500	3345200	2741600	2763600	2699100	2873900	3056900
P07948	Tyrosine-protein kinase Lyn	LYN	sp|P07948|LYN_HUMAN Tyrosine-protein kinase Lyn OS=Homo sapiens OX=9606 GN=LYN PE=1 SV=3	12	581330	548120	636220	625550	530740	522600	506200	554700	653070
P07951	Tropomyosin beta chain	TPM2	sp|P07951|TPM2_HUMAN Tropomyosin beta chain OS=Homo sapiens OX=9606 GN=TPM2 PE=1 SV=1	4	886850	994410	1108900	1044700	872290	1016300	965580	880110	1086100
P07954	Fumarate hydratase, mitochondrial	FH	sp|P07954|FUMH_HUMAN Fumarate hydratase, mitochondrial OS=Homo sapiens OX=9606 GN=FH PE=1 SV=3	23	22333000	23187000	29142000	24922000	19377000	20871000	19044000	21778000	24919000
P07992	DNA excision repair protein ERCC-1	ERCC1	sp|P07992|ERCC1_HUMAN DNA excision repair protein ERCC-1 OS=Homo sapiens OX=9606 GN=ERCC1 PE=1 SV=1	7	844320	822760	924190	853260	691350	745190	749440	879190	964680
P07996;CON__Q28194	Thrombospondin-1	THBS1	sp|P07996|TSP1_HUMAN Thrombospondin-1 OS=Homo sapiens OX=9606 GN=THBS1 PE=1 SV=2;	8	265820	239920	311610	241340	192040	211550	205380	203860	204650
P08047	Transcription factor Sp1	SP1	sp|P08047|SP1_HUMAN Transcription factor Sp1 OS=Homo sapiens OX=9606 GN=SP1 PE=1 SV=3	6	1201400	962890	1351500	1268500	1245400	1206400	1099600	1344000	1381800
P08069	Insulin-like growth factor 1 receptor;Insulin-like growth factor 1 receptor alpha chain;Insulin-like growth factor 1 receptor beta chain	IGF1R	sp|P08069|IGF1R_HUMAN Insulin-like growth factor 1 receptor OS=Homo sapiens OX=9606 GN=IGF1R PE=1 SV=1	6	109170	103910	104880	122170	97812	80410	88918	97889	96712
P08133	Annexin A6	ANXA6	sp|P08133|ANXA6_HUMAN Annexin A6 OS=Homo sapiens OX=9606 GN=ANXA6 PE=1 SV=3	44	20630000	18990000	22043000	19476000	16808000	18174000	17149000	17572000	18758000
P08134	Rho-related GTP-binding protein RhoC	RHOC	sp|P08134|RHOC_HUMAN Rho-related GTP-binding protein RhoC OS=Homo sapiens OX=9606 GN=RHOC PE=1 SV=1	4	9920100	9779700	11929000	10810000	10673000	10403000	10112000	8076600	8609100
P08174	Complement decay-accelerating factor	CD55	sp|P08174|DAF_HUMAN Complement decay-accelerating factor OS=Homo sapiens OX=9606 GN=CD55 PE=1 SV=4	8	213990	184480	237810	249140	186560	231310	202900	228570	222340
P08183	Multidrug resistance protein 1	ABCB1	sp|P08183|MDR1_HUMAN ATP-dependent translocase ABCB1 OS=Homo sapiens OX=9606 GN=ABCB1 PE=1 SV=3	21	1184900	944240	1081300	1229600	1011500	1080400	1157600	1182000	1251800
P08195	4F2 cell-surface antigen heavy chain	SLC3A2	sp|P08195|4F2_HUMAN 4F2 cell-surface antigen heavy chain OS=Homo sapiens OX=9606 GN=SLC3A2 PE=1 SV=3	30	12244000	11733000	12665000	13177000	12480000	14091000	11812000	13706000	14446000
P08236	Beta-glucuronidase	GUSB	sp|P08236|BGLR_HUMAN Beta-glucuronidase OS=Homo sapiens OX=9606 GN=GUSB PE=1 SV=2	12	927970	877230	914780	968240	779360	731980	770140	792650	803470
P08237	ATP-dependent 6-phosphofructokinase, muscle type	PFKM	sp|P08237|PFKAM_HUMAN ATP-dependent 6-phosphofructokinase, muscle type OS=Homo sapiens OX=9606 GN=PFKM PE=1 SV=2	28	5837200	5208000	6722900	5945600	5422800	5961100	4982800	5334600	5904900
P08238	Heat shock protein HSP 90-beta	HSP90AB1	sp|P08238|HS90B_HUMAN Heat shock protein HSP 90-beta OS=Homo sapiens OX=9606 GN=HSP90AB1 PE=1 SV=4	26	132010000	121780000	149600000	134170000	122400000	134350000	120810000	145370000	152080000
P08240	Signal recognition particle receptor subunit alpha	SRPR	sp|P08240|SRPRA_HUMAN Signal recognition particle receptor subunit alpha OS=Homo sapiens OX=9606 GN=SRPRA PE=1 SV=2	34	3667800	3349100	4033300	3526200	3151800	3738800	3229200	3585800	3821700
P08243	Asparagine synthetase [glutamine-hydrolyzing]	ASNS	sp|P08243|ASNS_HUMAN Asparagine synthetase [glutamine-hydrolyzing] OS=Homo sapiens OX=9606 GN=ASNS PE=1 SV=4	22	6042600	5522300	6693600	6021500	6044100	5947000	6044800	6636200	7414500
P08247	Synaptophysin	SYP	sp|P08247|SYPH_HUMAN Synaptophysin OS=Homo sapiens OX=9606 GN=SYP PE=1 SV=3	1	18407	12927	24062	27602	27653	34967	23504	33823	32744
P08397	Porphobilinogen deaminase	HMBS	sp|P08397|HEM3_HUMAN Porphobilinogen deaminase OS=Homo sapiens OX=9606 GN=HMBS PE=1 SV=2	12	1567400	1474000	1645300	1589300	1339300	1525800	1305200	1396400	1605500
P08559	Pyruvate dehydrogenase E1 component subunit alpha, somatic form, mitochondrial	PDHA1	sp|P08559|ODPA_HUMAN Pyruvate dehydrogenase E1 component subunit alpha, somatic form, mitochondrial OS=Homo sapiens OX=9606 GN=PDHA1 PE=1 SV=3	25	3553400	3159000	3638800	3417600	3140500	3439900	2936100	2988900	3335600
P08572	Collagen alpha-2(IV) chain;Canstatin	COL4A2	sp|P08572|CO4A2_HUMAN Collagen alpha-2(IV) chain OS=Homo sapiens OX=9606 GN=COL4A2 PE=1 SV=4	6	199570	168780	192040	162570	160470	165210	159430	148460	177070
P08574	Cytochrome c1, heme protein, mitochondrial	CYC1	sp|P08574|CY1_HUMAN Cytochrome c1, heme protein, mitochondrial OS=Homo sapiens OX=9606 GN=CYC1 PE=1 SV=3	10	5696600	4999500	6439500	5596900	5738200	5357700	5162200	5380600	5224400
P08579	U2 small nuclear ribonucleoprotein B	SNRPB2	sp|P08579|RU2B_HUMAN U2 small nuclear ribonucleoprotein B OS=Homo sapiens OX=9606 GN=SNRPB2 PE=1 SV=1	7	1131000	1038900	1311700	1164200	1055100	1223600	1026300	1150300	1122900
P08581	Hepatocyte growth factor receptor	MET	sp|P08581|MET_HUMAN Hepatocyte growth factor receptor OS=Homo sapiens OX=9606 GN=MET PE=1 SV=4	15	531290	458230	578550	491080	540070	453000	443010	506620	501100
P08582	Melanotransferrin	MFI2	sp|P08582|TRFM_HUMAN Melanotransferrin OS=Homo sapiens OX=9606 GN=MELTF PE=1 SV=2	18	757510	662220	746050	743800	529020	550870	525810	525950	493320
P08621	U1 small nuclear ribonucleoprotein 70 kDa	SNRNP70	sp|P08621|RU17_HUMAN U1 small nuclear ribonucleoprotein 70 kDa OS=Homo sapiens OX=9606 GN=SNRNP70 PE=1 SV=2	17	8078400	7342100	6212800	6871300	5738500	5596400	7425200	6327000	6356800
P08648	Integrin alpha-5;Integrin alpha-5 heavy chain;Integrin alpha-5 light chain	ITGA5	sp|P08648|ITA5_HUMAN Integrin alpha-5 OS=Homo sapiens OX=9606 GN=ITGA5 PE=1 SV=2	17	828740	737750	786840	868890	791180	783720	676400	761740	765190
P08651	Nuclear factor 1 C-type	NFIC	sp|P08651|NFIC_HUMAN Nuclear factor 1 C-type OS=Homo sapiens OX=9606 GN=NFIC PE=1 SV=2	8	340860	289030	317020	322890	292640	276350	240500	310850	351560
P08670	Vimentin	VIM	sp|P08670|VIME_HUMAN Vimentin OS=Homo sapiens OX=9606 GN=VIM PE=1 SV=4	61	98682000	97060000	110790000	93882000	94250000	95494000	92902000	91244000	105710000
P08708	40S ribosomal protein S17	RPS17	sp|P08708|RS17_HUMAN 40S ribosomal protein S17 OS=Homo sapiens OX=9606 GN=RPS17 PE=1 SV=2	11	7917300	7076400	9073800	8715500	7344500	9862400	7726800	6476300	7044400
P08754	Guanine nucleotide-binding protein G(k) subunit alpha	GNAI3	sp|P08754|GNAI3_HUMAN Guanine nucleotide-binding protein G(i) subunit alpha-3 OS=Homo sapiens OX=9606 GN=GNAI3 PE=1 SV=3	12	1274800	1074700	1463500	1455500	1157800	1202400	1160600	1192800	1314300
P08758	Annexin A5	ANXA5	sp|P08758|ANXA5_HUMAN Annexin A5 OS=Homo sapiens OX=9606 GN=ANXA5 PE=1 SV=2	27	24541000	25600000	30374000	32178000	29608000	33437000	25877000	29995000	27883000
P08865	40S ribosomal protein SA	RPSA	sp|P08865|RSSA_HUMAN 40S ribosomal protein SA OS=Homo sapiens OX=9606 GN=RPSA PE=1 SV=4	15	14687000	13791000	17672000	15139000	15581000	17779000	13706000	14163000	16711000
P08962	CD63 antigen	CD63	sp|P08962|CD63_HUMAN CD63 antigen OS=Homo sapiens OX=9606 GN=CD63 PE=1 SV=2	3	50802	44435	48319	40196	28197	36593	46507	42261	26841
P09001	39S ribosomal protein L3, mitochondrial	MRPL3	sp|P09001|RM03_HUMAN 39S ribosomal protein L3, mitochondrial OS=Homo sapiens OX=9606 GN=MRPL3 PE=1 SV=1	10	1302400	1151200	1498900	1361800	1288600	1270100	1084200	1294400	1220000
P09012	U1 small nuclear ribonucleoprotein A	SNRPA	sp|P09012|SNRPA_HUMAN U1 small nuclear ribonucleoprotein A OS=Homo sapiens OX=9606 GN=SNRPA PE=1 SV=3	9	2926100	2296400	2691500	2479300	2110500	2688300	2307500	1908500	2149800
P09038	Fibroblast growth factor 2	FGF2	sp|P09038|FGF2_HUMAN Fibroblast growth factor 2 OS=Homo sapiens OX=9606 GN=FGF2 PE=1 SV=3	1	7296.8	5627.6	5934.4	8327.7	8007.5	5581.4	3250.2	7322.7	9071.9
P09104	Gamma-enolase	ENO2	sp|P09104|ENOG_HUMAN Gamma-enolase OS=Homo sapiens OX=9606 GN=ENO2 PE=1 SV=3	16	10566000	9103400	11231000	11589000	9071500	10584000	10179000	9806500	10652000
P09110	3-ketoacyl-CoA thiolase, peroxisomal	ACAA1	sp|P09110|THIK_HUMAN 3-ketoacyl-CoA thiolase, peroxisomal OS=Homo sapiens OX=9606 GN=ACAA1 PE=1 SV=2	16	1279300	1084100	1399500	1318900	1133500	1243100	1012500	1111200	1125100
P09132	Signal recognition particle 19 kDa protein	SRP19	sp|P09132|SRP19_HUMAN Signal recognition particle 19 kDa protein OS=Homo sapiens OX=9606 GN=SRP19 PE=1 SV=3	10	1601200	1347000	1622800	1327500	1248800	1291700	1249000	1394500	1649500
P09211	Glutathione S-transferase P	GSTP1	sp|P09211|GSTP1_HUMAN Glutathione S-transferase P OS=Homo sapiens OX=9606 GN=GSTP1 PE=1 SV=2	16	20288000	17642000	24301000	23505000	23353000	26356000	20793000	20709000	21822000
P09234	U1 small nuclear ribonucleoprotein C	SNRPC	sp|P09234|RU1C_HUMAN U1 small nuclear ribonucleoprotein C OS=Homo sapiens OX=9606 GN=SNRPC PE=1 SV=1	4	777300	783550	1004300	769990	504640	872750	676210	778730	890570
P09382	Galectin-1	LGALS1	sp|P09382|LEG1_HUMAN Galectin-1 OS=Homo sapiens OX=9606 GN=LGALS1 PE=1 SV=2	14	36123000	33783000	37109000	33055000	31712000	31617000	30456000	33289000	34758000
P09417	Dihydropteridine reductase	QDPR	sp|P09417|DHPR_HUMAN Dihydropteridine reductase OS=Homo sapiens OX=9606 GN=QDPR PE=1 SV=2	9	1587500	1484300	1578200	1685700	1330000	1331300	1404500	1478800	1421800
P09429;B2RPK0	High mobility group protein B1;Putative high mobility group protein B1-like 1	HMGB1;HMGB1P1	sp|P09429|HMGB1_HUMAN High mobility group protein B1 OS=Homo sapiens OX=9606 GN=HMGB1 PE=1 SV=3;sp|B2RPK0|HGB1A_HUMAN Putative high mobility group protein B1-like 1 OS=Homo sapiens OX=9606 GN=HMGB1P1 PE=5 SV=1	10	27719000	27140000	30215000	29074000	26133000	26739000	28075000	22657000	24785000
P09455	Retinol-binding protein 1	RBP1	sp|P09455|RET1_HUMAN Retinol-binding protein 1 OS=Homo sapiens OX=9606 GN=RBP1 PE=1 SV=2	12	3798900	3399000	3607000	3987200	2593600	2871600	3532700	3007500	3339900
P09471	Guanine nucleotide-binding protein G(o) subunit alpha	GNAO1	sp|P09471|GNAO_HUMAN Guanine nucleotide-binding protein G(o) subunit alpha OS=Homo sapiens OX=9606 GN=GNAO1 PE=1 SV=4	10	491640	438900	488430	455260	400580	394220	417090	368290	409420
P09486	SPARC	SPARC	sp|P09486|SPRC_HUMAN SPARC OS=Homo sapiens OX=9606 GN=SPARC PE=1 SV=1	9	1409700	1113600	1299200	936200	625290	734730	603460	705500	666370
P09493	Tropomyosin alpha-1 chain	TPM1	sp|P09493|TPM1_HUMAN Tropomyosin alpha-1 chain OS=Homo sapiens OX=9606 GN=TPM1 PE=1 SV=2	13	6280000	5985300	7778100	7140500	6814600	8215800	5829000	6472400	7063300
P09496	Clathrin light chain A	CLTA	sp|P09496|CLCA_HUMAN Clathrin light chain A OS=Homo sapiens OX=9606 GN=CLTA PE=1 SV=1	9	4357700	4330400	4641300	4923500	4187000	4434600	4380500	4371700	5051200
P09497	Clathrin light chain B	CLTB	sp|P09497|CLCB_HUMAN Clathrin light chain B OS=Homo sapiens OX=9606 GN=CLTB PE=1 SV=1	8	3194600	2661400	3218300	3299600	2913000	3503200	3157200	3184200	3162300
P09525	Annexin A4	ANXA4	sp|P09525|ANXA4_HUMAN Annexin A4 OS=Homo sapiens OX=9606 GN=ANXA4 PE=1 SV=4	26	6901800	5870000	6489000	5988100	5430800	5471200	5298400	5970500	5485200
P09543	2,3-cyclic-nucleotide 3-phosphodiesterase	CNP	sp|P09543|CN37_HUMAN 2,3-cyclic-nucleotide 3-phosphodiesterase OS=Homo sapiens OX=9606 GN=CNP PE=1 SV=2	23	4183900	3537000	4154600	4065900	3286600	3537100	3092000	3563400	3850200
P09601	Heme oxygenase 1	HMOX1	sp|P09601|HMOX1_HUMAN Heme oxygenase 1 OS=Homo sapiens OX=9606 GN=HMOX1 PE=1 SV=1	8	352320	334670	536740	294110	235380	347170	299070	478560	457750
P09619	Platelet-derived growth factor receptor beta	PDGFRB	sp|P09619|PGFRB_HUMAN Platelet-derived growth factor receptor beta OS=Homo sapiens OX=9606 GN=PDGFRB PE=1 SV=1	12	660810	678650	683210	453860	248100	292300	274280	195170	246970
P09622	Dihydrolipoyl dehydrogenase, mitochondrial	DLD	sp|P09622|DLDH_HUMAN Dihydrolipoyl dehydrogenase, mitochondrial OS=Homo sapiens OX=9606 GN=DLD PE=1 SV=2	18	4734900	3785600	4689100	4321500	3767600	4228500	3707600	4140700	4464600
P09651;Q32P51	Heterogeneous nuclear ribonucleoprotein A1;Heterogeneous nuclear ribonucleoprotein A1, N-terminally processed;Heterogeneous nuclear ribonucleoprotein A1-like 2	HNRNPA1;HNRNPA1L2	sp|P09651|ROA1_HUMAN Heterogeneous nuclear ribonucleoprotein A1 OS=Homo sapiens OX=9606 GN=HNRNPA1 PE=1 SV=5;sp|Q32P51|RA1L2_HUMAN Heterogeneous nuclear ribonucleoprotein A1-like 2 OS=Homo sapiens OX=9606 GN=HNRNPA1L2 PE=2 SV=2	22	40798000	34467000	41024000	43117000	38522000	37108000	37928000	37707000	37667000
P09661	U2 small nuclear ribonucleoprotein A	SNRPA1	sp|P09661|RU2A_HUMAN U2 small nuclear ribonucleoprotein A OS=Homo sapiens OX=9606 GN=SNRPA1 PE=1 SV=2	14	2588400	2304500	2971700	3114200	2558200	2822200	2575900	2826600	2740100
P09668	Pro-cathepsin H;Cathepsin H mini chain;Cathepsin H;Cathepsin H heavy chain;Cathepsin H light chain	CTSH	sp|P09668|CATH_HUMAN Pro-cathepsin H OS=Homo sapiens OX=9606 GN=CTSH PE=1 SV=4	1	79305	57546	73373	67870	69376	63541	84965	68205	62930
P09758	Tumor-associated calcium signal transducer 2	TACSTD2	sp|P09758|TACD2_HUMAN Tumor-associated calcium signal transducer 2 OS=Homo sapiens OX=9606 GN=TACSTD2 PE=1 SV=3	2	232860	204550	287580	192810	212690	193390	287220	284130	248470
P09874	Poly [ADP-ribose] polymerase 1	PARP1	sp|P09874|PARP1_HUMAN Poly [ADP-ribose] polymerase 1 OS=Homo sapiens OX=9606 GN=PARP1 PE=1 SV=4	59	11914000	10757000	13500000	12907000	12574000	12998000	11000000	12817000	13548000
P09884	DNA polymerase alpha catalytic subunit	POLA1	sp|P09884|DPOLA_HUMAN DNA polymerase alpha catalytic subunit OS=Homo sapiens OX=9606 GN=POLA1 PE=1 SV=2	38	2247900	2103100	2476200	2190300	1884400	1896000	1752700	1870400	2009700
P09914	Interferon-induced protein with tetratricopeptide repeats 1	IFIT1	sp|P09914|IFIT1_HUMAN Interferon-induced protein with tetratricopeptide repeats 1 OS=Homo sapiens OX=9606 GN=IFIT1 PE=1 SV=2	5	165670	170590	192100	133520	108620	122630	121910	111070	109050
P09917	Arachidonate 5-lipoxygenase	ALOX5	sp|P09917|LOX5_HUMAN Polyunsaturated fatty acid 5-lipoxygenase OS=Homo sapiens OX=9606 GN=ALOX5 PE=1 SV=2	8	354510	288130	255480	318300	221540	181090	267760	212410	200140
P09960	Leukotriene A-4 hydrolase	LTA4H	sp|P09960|LKHA4_HUMAN Leukotriene A-4 hydrolase OS=Homo sapiens OX=9606 GN=LTA4H PE=1 SV=2	30	10033000	9185200	10735000	10143000	8810800	9512600	8708400	9809000	9669700
P09972	Fructose-bisphosphate aldolase C	ALDOC	sp|P09972|ALDOC_HUMAN Fructose-bisphosphate aldolase C OS=Homo sapiens OX=9606 GN=ALDOC PE=1 SV=2	2	409140	425000	481880	394600	352250	436480	289670	410050	444890
Q71UI9;P0C0S5	Histone H2A.V;Histone H2A.Z	H2AFV;H2AFZ	sp|Q71UI9|H2AV_HUMAN Histone H2A.V OS=Homo sapiens OX=9606 GN=H2AZ2 PE=1 SV=3;sp|P0C0S5|H2AZ_HUMAN Histone H2A.Z OS=Homo sapiens OX=9606 GN=H2AZ1 PE=1 SV=2	3	3090000	2934300	3050600	3051200	2512500	2246200	2908200	2520500	2626400
P0C1Z6	TCF3 fusion partner	TFPT	sp|P0C1Z6|TFPT_HUMAN TCF3 fusion partner OS=Homo sapiens OX=9606 GN=TFPT PE=1 SV=1	2	64839	60223	56653	48966	55719	59590	59390	55163	54614
P0C2S0	Cortexin-2	CTXN2	sp|P0C2S0|CTXN2_HUMAN Cortexin-2 OS=Homo sapiens OX=9606 GN=CTXN2 PE=3 SV=1	2	236850	156840	249440	218870	204320	170870	197740	155640	208260
P0C2W1	F-box/SPRY domain-containing protein 1	FBXO45	sp|P0C2W1|FBSP1_HUMAN F-box/SPRY domain-containing protein 1 OS=Homo sapiens OX=9606 GN=FBXO45 PE=1 SV=1	4	60174	44630	65292	70339	56814	57675	48960	61551	51817
P0C7P0	CDGSH iron-sulfur domain-containing protein 3, mitochondrial	CISD3	sp|P0C7P0|CISD3_HUMAN CDGSH iron-sulfur domain-containing protein 3, mitochondrial OS=Homo sapiens OX=9606 GN=CISD3 PE=1 SV=1	3	107440	110760	113660	123230	77158	111450	99298	106460	133890
P0C7T5	Ataxin-1-like	ATXN1L	sp|P0C7T5|ATX1L_HUMAN Ataxin-1-like OS=Homo sapiens OX=9606 GN=ATXN1L PE=1 SV=1	10	201830	189570	258100	201710	177820	171200	186460	212930	220960
P0C7U0	Protein ELFN1	ELFN1	sp|P0C7U0|ELFN1_HUMAN Protein ELFN1 OS=Homo sapiens OX=9606 GN=ELFN1 PE=1 SV=2	8	267890	258850	432060	302190	304250	342650	213250	303820	411940
P0C7V8	DDB1- and CUL4-associated factor 8-like protein 2	DCAF8L2	sp|P0C7V8|DC8L2_HUMAN DDB1- and CUL4-associated factor 8-like protein 2 OS=Homo sapiens OX=9606 GN=DCAF8L2 PE=2 SV=2	14	957380	785580	1003300	804180	788920	771600	682770	787730	804920
P0C869	Cytosolic phospholipase A2 beta	PLA2G4B	sp|P0C869|PA24B_HUMAN Cytosolic phospholipase A2 beta OS=Homo sapiens OX=9606 GN=PLA2G4B PE=1 SV=2	1	46247	30806	39778	52517	17778	28206	15939	35665	32804
P0C870	JmjC domain-containing protein 7	JMJD7	sp|P0C870|JMJD7_HUMAN Bifunctional peptidase and (3S)-lysyl hydroxylase JMJD7 OS=Homo sapiens OX=9606 GN=JMJD7 PE=1 SV=1	5	128930	114260	130880	147520	112180	117520	123760	124760	100450
P0CAP2	DNA-directed RNA polymerase II subunit GRINL1A	POLR2M	sp|P0CAP2|GRL1A_HUMAN DNA-directed RNA polymerase II subunit GRINL1A OS=Homo sapiens OX=9606 GN=POLR2M PE=1 SV=1	10	202050	150760	219510	199180	150250	191620	197510	186040	179860
P0CE72;P0CE71	Oncomodulin-1;Putative oncomodulin-2	OCM;OCM2	sp|P0CE72|ONCO_HUMAN Oncomodulin-1 OS=Homo sapiens OX=9606 GN=OCM PE=1 SV=1;sp|P0CE71|OCM2_HUMAN Putative oncomodulin-2 OS=Homo sapiens OX=9606 GN=OCM2 PE=5 SV=1	3	26945	24297	29883	35564	29524	29609	31550	21477	19454
P0CG12	Chromosome transmission fidelity protein 8 homolog isoform 2	CHTF8	sp|P0CG12|DERPC_HUMAN Decreased expression in renal and prostate cancer protein OS=Homo sapiens OX=9606 GN=DERPC PE=1 SV=1	2	19520	20008	27164	21959	2222.3	25228	20240	11984	28763
P0CG13	Chromosome transmission fidelity protein 8 homolog	CHTF8	sp|P0CG13|CTF8_HUMAN Chromosome transmission fidelity protein 8 homolog OS=Homo sapiens OX=9606 GN=CHTF8 PE=1 SV=1	5	339440	351400	451960	374120	171060	334720	327300	324990	355180
P0CG30;P0CG29	Glutathione S-transferase theta-2B;Glutathione S-transferase theta-2	GSTT2B;GSTT2	sp|P0CG30|GSTT2_HUMAN Glutathione S-transferase theta-2B OS=Homo sapiens OX=9606 GN=GSTT2B PE=1 SV=1;sp|P0CG29|GST2_HUMAN Glutathione S-transferase theta-2 OS=Homo sapiens OX=9606 GN=GSTT2 PE=1 SV=1	1	0	0	6292.7	0	0	6778.3	0	0	4645.8
P0CJ78	Zinc finger protein 865	ZNF865	sp|P0CJ78|ZN865_HUMAN Zinc finger protein 865 OS=Homo sapiens OX=9606 GN=ZNF865 PE=1 SV=1	2	10041	6908.5	6119	7795.2	5244	6001	5155.1	7251.1	0
P0CW24	Paraneoplastic antigen-like protein 6A	PNMA6A	sp|P0CW24|PNM6A_HUMAN Paraneoplastic antigen-like protein 6A OS=Homo sapiens OX=9606 GN=PNMA6A PE=1 SV=2	1	16870	15561	23006	14549	15996	14396	14247	15317	10899
P0DI82;P0DI81	Trafficking protein particle complex subunit 2B;Trafficking protein particle complex subunit 2	TRAPPC2B;TRAPPC2	sp|P0DI82|TPC2B_HUMAN Trafficking protein particle complex subunit 2B OS=Homo sapiens OX=9606 GN=TRAPPC2B PE=1 SV=1;sp|P0DI81|TPC2A_HUMAN Trafficking protein particle complex subunit 2 OS=Homo sapiens OX=9606 GN=TRAPPC2 PE=1 SV=1	2	24516	19331	9680.1	14963	11005	12598	9538.4	9916.2	19093
P0DI83	Ras-related protein Rab-34, isoform NARR	RAB34	sp|P0DI83|NARR_HUMAN Ras-related protein Rab-34, isoform NARR OS=Homo sapiens OX=9606 GN=RAB34 PE=1 SV=1	3	33921	24322	34009	34213	16486	23739	22564	42368	20209
P0DJD0;P0DJD1	RANBP2-like and GRIP domain-containing protein 1;RANBP2-like and GRIP domain-containing protein 2	RGPD1;RGPD2	sp|P0DJD0|RGPD1_HUMAN RANBP2-like and GRIP domain-containing protein 1 OS=Homo sapiens OX=9606 GN=RGPD1 PE=2 SV=1;sp|P0DJD1|RGPD2_HUMAN RANBP2-like and GRIP domain-containing protein 2 OS=Homo sapiens OX=9606 GN=RGPD2 PE=2 SV=1	1	6608.6	15716	18388	16352	7712.4	12971	10820	13743	15439
P0DMB2	Uncharacterized protein C8orf88	C8orf88	sp|P0DMB2|CH088_HUMAN Uncharacterized protein C8orf88 OS=Homo sapiens OX=9606 GN=C8orf88 PE=4 SV=1	3	86520	77193	73612	82053	37477	65324	66391	98280	106380
Q8NHU0;Q5HYN5;P0DMV0;P0DMU8;P0DMU7;Q5DJT8;P0DMV2;P0DMV1	Cancer/testis antigen family 45 member A3;Cancer/testis antigen family 45 member A1;Cancer/testis antigen family 45 member A7;Cancer/testis antigen family 45 member A5;Cancer/testis antigen family 45 member A6;Cancer/testis antigen family 45 member A2;Cancer/testis antigen family 45 member A9;Cancer/testis antigen family 45 member A8	CT45A3;CT45A1;CT45A7;CT45A5;CT45A6;CT45A2;CT45A9;CT45A8	sp|Q8NHU0|CT453_HUMAN Cancer/testis antigen family 45 member A3 OS=Homo sapiens OX=9606 GN=CT45A3 PE=1 SV=1;sp|Q5HYN5|CT451_HUMAN Cancer/testis antigen family 45 member A1 OS=Homo sapiens OX=9606 GN=CT45A1 PE=1 SV=1;sp|P0DMV0|CT457_HUMAN Cancer/testis anti	3	1986100	1628900	2132900	1393900	1338700	1319400	1185000	1217500	1365900
P0DMU9	Cancer/testis antigen family 45 member A10	CT45A10	sp|P0DMU9|CT45A_HUMAN Cancer/testis antigen family 45 member A10 OS=Homo sapiens OX=9606 GN=CT45A10 PE=1 SV=1	1	35766	33233	46751	25969	29223	32567	25057	37826	44660
P0DMV9;P0DMV8	Heat shock 70 kDa protein 1B;Heat shock 70 kDa protein 1A	HSPA1B;HSPA1A	sp|P0DMV9|HS71B_HUMAN Heat shock 70 kDa protein 1B OS=Homo sapiens OX=9606 GN=HSPA1B PE=1 SV=1;sp|P0DMV8|HS71A_HUMAN Heat shock 70 kDa protein 1A OS=Homo sapiens OX=9606 GN=HSPA1A PE=1 SV=1	21	36740000	33579000	38151000	34123000	30183000	35225000	30553000	36982000	39115000
P0DMW3			sp|P0DMW3|SIML1_HUMAN Small integral membrane protein 10-like protein 1 OS=Homo sapiens OX=9606 GN=SMIM10L1 PE=4 SV=2	1	57532	35308	49888	45649	26088	37599	37169	29303	37721
P0DN76;Q01081	Splicing factor U2AF 35 kDa subunit	U2AF1	sp|P0DN76|U2AF5_HUMAN Splicing factor U2AF 35 kDa subunit-like protein OS=Homo sapiens OX=9606 GN=U2AF1L5 PE=1 SV=1;sp|Q01081|U2AF1_HUMAN Splicing factor U2AF 35 kDa subunit OS=Homo sapiens OX=9606 GN=U2AF1 PE=1 SV=3	12	8385700	7725800	8600800	8039000	8787700	8648400	8332600	8648000	9884300
P0DN79;P35520	Cystathionine beta-synthase	CBS	sp|P0DN79|CBSL_HUMAN Cystathionine beta-synthase-like protein OS=Homo sapiens OX=9606 GN=CBSL PE=1 SV=1;sp|P35520|CBS_HUMAN Cystathionine beta-synthase OS=Homo sapiens OX=9606 GN=CBS PE=1 SV=2	13	1224400	1090500	1277400	1230900	982940	1151800	937490	1230200	1333800
P0DP25;P0DP24;P0DP23			sp|P0DP25|CALM3_HUMAN Calmodulin-3 OS=Homo sapiens OX=9606 GN=CALM3 PE=1 SV=1;sp|P0DP24|CALM2_HUMAN Calmodulin-2 OS=Homo sapiens OX=9606 GN=CALM2 PE=1 SV=1;sp|P0DP23|CALM1_HUMAN Calmodulin-1 OS=Homo sapiens OX=9606 GN=CALM1 PE=1 SV=1	12	3979800	3165500	5131900	4968600	3545400	5447600	3235800	4013600	3755400
P0DP91			sp|P0DP91|ERPG3_HUMAN Chimeric ERCC6-PGBD3 protein OS=Homo sapiens OX=9606 GN=ERCC6 PE=1 SV=1	2	2323.1	8223.8	5636.1	0	6458.4	0	1677.4	0	12884
P0DPB6			sp|P0DPB6|RPAC2_HUMAN DNA-directed RNA polymerases I and III subunit RPAC2 OS=Homo sapiens OX=9606 GN=POLR1D PE=1 SV=1	4	312180	262010	314450	335300	272420	299650	309680	326270	319440
P0DPD7;P0DPD8			sp|P0DPD7|EFMT4_HUMAN EEF1A lysine methyltransferase 4 OS=Homo sapiens OX=9606 GN=EEF1AKMT4 PE=1 SV=1;sp|P0DPD8|EFCE2_HUMAN EEF1AKMT4-ECE2 readthrough transcript protein OS=Homo sapiens OX=9606 GN=EEF1AKMT4-ECE2 PE=1 SV=1	2	59192	41667	75640	74357	86389	67214	57931	72950	92120
P0DPH7;P0DPH8;Q6PEY2	Tubulin alpha-3E chain	TUBA3E	sp|P0DPH7|TBA3C_HUMAN Tubulin alpha-3C chain OS=Homo sapiens OX=9606 GN=TUBA3C PE=1 SV=1;sp|P0DPH8|TBA3D_HUMAN Tubulin alpha-3D chain OS=Homo sapiens OX=9606 GN=TUBA3D PE=1 SV=1;sp|Q6PEY2|TBA3E_HUMAN Tubulin alpha-3E chain OS=Homo sapiens OX=9606 GN=TUBA3E	3	3563900	2939400	3057200	2950100	1846900	2674000	2986700	1963000	2323100
P10070	Zinc finger protein GLI2	GLI2	sp|P10070|GLI2_HUMAN Zinc finger protein GLI2 OS=Homo sapiens OX=9606 GN=GLI2 PE=1 SV=4	14	242920	179280	277260	195820	145230	181850	166960	208580	203850
P10071	Transcriptional activator GLI3;Transcriptional repressor GLI3R	GLI3	sp|P10071|GLI3_HUMAN Transcriptional activator GLI3 OS=Homo sapiens OX=9606 GN=GLI3 PE=1 SV=6	7	73569	67721	82634	53515	65738	75680	61480	55544	62323
P10074	Zinc finger and BTB domain-containing protein 48	ZBTB48	sp|P10074|TZAP_HUMAN Telomere zinc finger-associated protein OS=Homo sapiens OX=9606 GN=ZBTB48 PE=1 SV=2	2	20520	19192	19407	26451	18667	16275	21221	25855	23453
P10109	Adrenodoxin, mitochondrial	FDX1	sp|P10109|ADX_HUMAN Adrenodoxin, mitochondrial OS=Homo sapiens OX=9606 GN=FDX1 PE=1 SV=1	5	356760	320620	400560	312690	274480	271290	296690	370190	373580
P10114	Ras-related protein Rap-2a	RAP2A	sp|P10114|RAP2A_HUMAN Ras-related protein Rap-2a OS=Homo sapiens OX=9606 GN=RAP2A PE=1 SV=1	2	30402	20373	29911	21095	23435	20588	22850	29061	28659
P10155	60 kDa SS-A/Ro ribonucleoprotein	TROVE2	sp|P10155|RO60_HUMAN 60 kDa SS-A/Ro ribonucleoprotein OS=Homo sapiens OX=9606 GN=RO60 PE=1 SV=2	19	667600	639340	813410	663520	588150	632020	659120	638090	696320
P10244	Myb-related protein B	MYBL2	sp|P10244|MYBB_HUMAN Myb-related protein B OS=Homo sapiens OX=9606 GN=MYBL2 PE=1 SV=1	12	200200	184690	238110	247370	192640	248190	226810	226720	241670
P10253	Lysosomal alpha-glucosidase;76 kDa lysosomal alpha-glucosidase;70 kDa lysosomal alpha-glucosidase	GAA	sp|P10253|LYAG_HUMAN Lysosomal alpha-glucosidase OS=Homo sapiens OX=9606 GN=GAA PE=1 SV=4	21	1855100	1489900	1845500	1834300	1608900	1396100	1662100	1671900	1579600
P10276	Retinoic acid receptor alpha	RARA	sp|P10276|RARA_HUMAN Retinoic acid receptor alpha OS=Homo sapiens OX=9606 GN=RARA PE=1 SV=2	2	44623	50936	54975	37591	34597	33954	22823	34681	36086
P10301	Ras-related protein R-Ras	RRAS	sp|P10301|RRAS_HUMAN Ras-related protein R-Ras OS=Homo sapiens OX=9606 GN=RRAS PE=1 SV=1	7	633550	655500	673080	693670	513240	601770	476210	576390	455900
P10321	HLA class I histocompatibility antigen, Cw-7 alpha chain	HLA-C	sp|P10321|HLAC_HUMAN HLA class I histocompatibility antigen, C alpha chain OS=Homo sapiens OX=9606 GN=HLA-C PE=1 SV=3	5	99139	83637	99353	120150	110960	113750	100790	58312	67369
P10398	Serine/threonine-protein kinase A-Raf	ARAF	sp|P10398|ARAF_HUMAN Serine/threonine-protein kinase A-Raf OS=Homo sapiens OX=9606 GN=ARAF PE=1 SV=2	11	764870	684380	758500	704700	639110	631260	661410	687470	665990
P10412	Histone H1.4	HIST1H1E	sp|P10412|H14_HUMAN Histone H1.4 OS=Homo sapiens OX=9606 GN=H1-4 PE=1 SV=2	5	87113000	70139000	84184000	90094000	69157000	88891000	86047000	55794000	57286000
P10515	Dihydrolipoyllysine-residue acetyltransferase component of pyruvate dehydrogenase complex, mitochondrial	DLAT	sp|P10515|ODP2_HUMAN Dihydrolipoyllysine-residue acetyltransferase component of pyruvate dehydrogenase complex, mitochondrial OS=Homo sapiens OX=9606 GN=DLAT PE=1 SV=3	25	15015000	13439000	15951000	14413000	13585000	14058000	11916000	13565000	14562000
P10586	Receptor-type tyrosine-protein phosphatase F	PTPRF	sp|P10586|PTPRF_HUMAN Receptor-type tyrosine-protein phosphatase F OS=Homo sapiens OX=9606 GN=PTPRF PE=1 SV=2	42	5273000	4898400	5376800	4613700	3936300	4258500	4122200	3960500	4878200
P10588	Nuclear receptor subfamily 2 group F member 6	NR2F6	sp|P10588|NR2F6_HUMAN Nuclear receptor subfamily 2 group F member 6 OS=Homo sapiens OX=9606 GN=NR2F6 PE=1 SV=2	3	37006	35208	49982	43246	35319	29724	27464	41498	29188
P10599	Thioredoxin	TXN	sp|P10599|THIO_HUMAN Thioredoxin OS=Homo sapiens OX=9606 GN=TXN PE=1 SV=3	7	8576600	9053800	9112600	9584500	10287000	9515600	8852800	9706300	12017000
P10606	Cytochrome c oxidase subunit 5B, mitochondrial	COX5B	sp|P10606|COX5B_HUMAN Cytochrome c oxidase subunit 5B, mitochondrial OS=Homo sapiens OX=9606 GN=COX5B PE=1 SV=2	8	2324300	2090900	2341800	1975200	1004700	1964700	1911300	1820200	1776000
P10619	Lysosomal protective protein;Lysosomal protective protein 32 kDa chain;Lysosomal protective protein 20 kDa chain	CTSA	sp|P10619|PPGB_HUMAN Lysosomal protective protein OS=Homo sapiens OX=9606 GN=CTSA PE=1 SV=2	10	343110	253470	314580	265190	207450	243830	263910	296930	305700
P10620	Microsomal glutathione S-transferase 1	MGST1	sp|P10620|MGST1_HUMAN Microsomal glutathione S-transferase 1 OS=Homo sapiens OX=9606 GN=MGST1 PE=1 SV=1	1	158330	138990	148030	135560	48410	145360	131140	129530	148790
P10636	Microtubule-associated protein tau	MAPT	sp|P10636|TAU_HUMAN Microtubule-associated protein tau OS=Homo sapiens OX=9606 GN=MAPT PE=1 SV=5	9	228630	223240	237840	252110	204500	188220	211990	258870	250130
P10644	cAMP-dependent protein kinase type I-alpha regulatory subunit;cAMP-dependent protein kinase type I-alpha regulatory subunit, N-terminally processed	PRKAR1A	sp|P10644|KAP0_HUMAN cAMP-dependent protein kinase type I-alpha regulatory subunit OS=Homo sapiens OX=9606 GN=PRKAR1A PE=1 SV=1	16	2943000	2423700	2789300	2904900	2789700	2636200	3071100	2693500	2787900
P10746	Uroporphyrinogen-III synthase	UROS	sp|P10746|HEM4_HUMAN Uroporphyrinogen-III synthase OS=Homo sapiens OX=9606 GN=UROS PE=1 SV=1	6	158080	147860	191110	139570	140170	132050	152600	157540	139340
P10768	S-formylglutathione hydrolase	ESD	sp|P10768|ESTD_HUMAN S-formylglutathione hydrolase OS=Homo sapiens OX=9606 GN=ESD PE=1 SV=2	16	9458300	9218600	11951000	10425000	8080000	9815600	7234300	12238000	12434000
P10809	60 kDa heat shock protein, mitochondrial	HSPD1	sp|P10809|CH60_HUMAN 60 kDa heat shock protein, mitochondrial OS=Homo sapiens OX=9606 GN=HSPD1 PE=1 SV=2	44	132250000	120990000	142380000	139090000	132860000	137960000	117770000	142980000	141610000
P10909	Clusterin;Clusterin beta chain;Clusterin alpha chain	CLU	sp|P10909|CLUS_HUMAN Clusterin OS=Homo sapiens OX=9606 GN=CLU PE=1 SV=1	12	832190	640400	727900	624800	428550	424670	494970	476450	522950
P11021	78 kDa glucose-regulated protein	HSPA5	sp|P11021|BIP_HUMAN Endoplasmic reticulum chaperone BiP OS=Homo sapiens OX=9606 GN=HSPA5 PE=1 SV=2	37	36976000	33684000	39837000	36264000	32887000	36972000	30837000	31909000	36357000
P11047	Laminin subunit gamma-1	LAMC1	sp|P11047|LAMC1_HUMAN Laminin subunit gamma-1 OS=Homo sapiens OX=9606 GN=LAMC1 PE=1 SV=3	35	2014100	1847500	2272100	1906800	1815900	1857300	1521500	1747200	1847600
P11117	Lysosomal acid phosphatase	ACP2	sp|P11117|PPAL_HUMAN Lysosomal acid phosphatase OS=Homo sapiens OX=9606 GN=ACP2 PE=1 SV=3	6	131020	114330	160220	127150	152920	122260	132480	160010	168780
P11137	Microtubule-associated protein 2	MAP2	sp|P11137|MTAP2_HUMAN Microtubule-associated protein 2 OS=Homo sapiens OX=9606 GN=MAP2 PE=1 SV=4	17	292390	252280	326520	267700	238650	215160	244660	287020	284590
P11142	Heat shock cognate 71 kDa protein	HSPA8	sp|P11142|HSP7C_HUMAN Heat shock cognate 71 kDa protein OS=Homo sapiens OX=9606 GN=HSPA8 PE=1 SV=1	38	154220000	156430000	177370000	169390000	175980000	161850000	156230000	167050000	192390000
P11166	Solute carrier family 2, facilitated glucose transporter member 1	SLC2A1	sp|P11166|GTR1_HUMAN Solute carrier family 2, facilitated glucose transporter member 1 OS=Homo sapiens OX=9606 GN=SLC2A1 PE=1 SV=2	7	3222600	2114100	2723800	2680700	2614200	2147000	2094900	2692000	2312100
P11169	Solute carrier family 2, facilitated glucose transporter member 3	SLC2A3	sp|P11169|GTR3_HUMAN Solute carrier family 2, facilitated glucose transporter member 3 OS=Homo sapiens OX=9606 GN=SLC2A3 PE=1 SV=1	1	2097500	1631800	1697100	2092300	1762200	1553700	1804500	1810000	1921100
P11171	Protein 4.1	EPB41	sp|P11171|EPB41_HUMAN Protein 4.1 OS=Homo sapiens OX=9606 GN=EPB41 PE=1 SV=4	14	1111800	1039500	1177000	993470	893140	912210	940520	895240	950090
P11172	Uridine 5-monophosphate synthase;Orotate phosphoribosyltransferase;Orotidine 5-phosphate decarboxylase	UMPS	sp|P11172|UMPS_HUMAN Uridine 5-monophosphate synthase OS=Homo sapiens OX=9606 GN=UMPS PE=1 SV=1	26	6678600	6247000	7896400	7067400	6878900	7196000	6367700	7107300	7213300
P11177	Pyruvate dehydrogenase E1 component subunit beta, mitochondrial	PDHB	sp|P11177|ODPB_HUMAN Pyruvate dehydrogenase E1 component subunit beta, mitochondrial OS=Homo sapiens OX=9606 GN=PDHB PE=1 SV=3	15	10559000	8654900	10814000	9637200	7603500	9443600	8772100	8791200	9415200
P11182	Lipoamide acyltransferase component of branched-chain alpha-keto acid dehydrogenase complex, mitochondrial	DBT	sp|P11182|ODB2_HUMAN Lipoamide acyltransferase component of branched-chain alpha-keto acid dehydrogenase complex, mitochondrial OS=Homo sapiens OX=9606 GN=DBT PE=1 SV=3	18	841840	630810	847900	870320	773750	764330	814450	828480	859970
P11216	Glycogen phosphorylase, brain form	PYGB	sp|P11216|PYGB_HUMAN Glycogen phosphorylase, brain form OS=Homo sapiens OX=9606 GN=PYGB PE=1 SV=5	34	4959600	4312300	5085300	5411600	4570300	5063600	4305200	5079600	5069300
P11217	Glycogen phosphorylase, muscle form	PYGM	sp|P11217|PYGM_HUMAN Glycogen phosphorylase, muscle form OS=Homo sapiens OX=9606 GN=PYGM PE=1 SV=6	1	58064	54959	59220	53960	46879	55878	55853	52631	59297
P11233	Ras-related protein Ral-A	RALA	sp|P11233|RALA_HUMAN Ras-related protein Ral-A OS=Homo sapiens OX=9606 GN=RALA PE=1 SV=1	6	1894700	1793900	2196100	1992500	2163500	1917000	1570300	2878600	2878200
P11234	Ras-related protein Ral-B	RALB	sp|P11234|RALB_HUMAN Ras-related protein Ral-B OS=Homo sapiens OX=9606 GN=RALB PE=1 SV=1	4	477910	444880	473370	410040	427730	445110	367050	495600	476970
P11277	Spectrin beta chain, erythrocytic	SPTB	sp|P11277|SPTB1_HUMAN Spectrin beta chain, erythrocytic OS=Homo sapiens OX=9606 GN=SPTB PE=1 SV=5	9	210820	176910	213690	171850	88743	120660	123080	146030	152430
P11279	Lysosome-associated membrane glycoprotein 1	LAMP1	sp|P11279|LAMP1_HUMAN Lysosome-associated membrane glycoprotein 1 OS=Homo sapiens OX=9606 GN=LAMP1 PE=1 SV=3	9	4340900	3428200	3788000	3850900	2723300	3081200	3642100	3775400	2962000
P11310	Medium-chain specific acyl-CoA dehydrogenase, mitochondrial	ACADM	sp|P11310|ACADM_HUMAN Medium-chain specific acyl-CoA dehydrogenase, mitochondrial OS=Homo sapiens OX=9606 GN=ACADM PE=1 SV=1	17	2868700	2491500	3034100	2705100	2502500	2463400	2544300	2700800	2609500
P11362	Fibroblast growth factor receptor 1	FGFR1	sp|P11362|FGFR1_HUMAN Fibroblast growth factor receptor 1 OS=Homo sapiens OX=9606 GN=FGFR1 PE=1 SV=3	1	31428	22047	25019	31017	44280	32656	25885	36600	47167
P11387	DNA topoisomerase 1	TOP1	sp|P11387|TOP1_HUMAN DNA topoisomerase 1 OS=Homo sapiens OX=9606 GN=TOP1 PE=1 SV=2	29	6274900	6146100	7568300	7621200	7776400	7566400	6495400	8096800	8318000
P11388	DNA topoisomerase 2-alpha	TOP2A	sp|P11388|TOP2A_HUMAN DNA topoisomerase 2-alpha OS=Homo sapiens OX=9606 GN=TOP2A PE=1 SV=3	62	27392000	24792000	36225000	25838000	24525000	27333000	22179000	25104000	29501000
P11413	Glucose-6-phosphate 1-dehydrogenase	G6PD	sp|P11413|G6PD_HUMAN Glucose-6-phosphate 1-dehydrogenase OS=Homo sapiens OX=9606 GN=G6PD PE=1 SV=4	38	30706000	29482000	31583000	29200000	24307000	25548000	25849000	25569000	28339000
P11441	Ubiquitin-like protein 4A	UBL4A	sp|P11441|UBL4A_HUMAN Ubiquitin-like protein 4A OS=Homo sapiens OX=9606 GN=UBL4A PE=1 SV=1	8	2408900	2316700	3214100	3002500	1111100	2523500	2397000	2580600	2324800
P11474	Steroid hormone receptor ERR1	ESRRA	sp|P11474|ERR1_HUMAN Steroid hormone receptor ERR1 OS=Homo sapiens OX=9606 GN=ESRRA PE=1 SV=3	8	147800	125160	176320	173430	163250	175050	157170	168000	173020
P11498	Pyruvate carboxylase, mitochondrial	PC	sp|P11498|PYC_HUMAN Pyruvate carboxylase, mitochondrial OS=Homo sapiens OX=9606 GN=PC PE=1 SV=2	29	2157700	1636900	2274700	1848700	1725400	1731500	1680800	1667100	1716600
P11532	Dystrophin	DMD	sp|P11532|DMD_HUMAN Dystrophin OS=Homo sapiens OX=9606 GN=DMD PE=1 SV=3	2	119770	46781	149090	86764	98712	105950	39140	59833	84352
P11586	C-1-tetrahydrofolate synthase, cytoplasmic;Methylenetetrahydrofolate dehydrogenase;Methenyltetrahydrofolate cyclohydrolase;Formyltetrahydrofolate synthetase;C-1-tetrahydrofolate synthase, cytoplasmic, N-terminally processed	MTHFD1	sp|P11586|C1TC_HUMAN C-1-tetrahydrofolate synthase, cytoplasmic OS=Homo sapiens OX=9606 GN=MTHFD1 PE=1 SV=3	59	34146000	31414000	39228000	36132000	32792000	34119000	31047000	32694000	31912000
P11717	Cation-independent mannose-6-phosphate receptor	IGF2R	sp|P11717|MPRI_HUMAN Cation-independent mannose-6-phosphate receptor OS=Homo sapiens OX=9606 GN=IGF2R PE=1 SV=3	85	4242700	3730900	4315000	4146600	3345000	3287100	3438400	3781700	3925400
P11766	Alcohol dehydrogenase class-3	ADH5	sp|P11766|ADHX_HUMAN Alcohol dehydrogenase class-3 OS=Homo sapiens OX=9606 GN=ADH5 PE=1 SV=4	17	9777400	8964500	9649200	9137000	7380000	8457500	8286100	9323900	10340000
P11802	Cyclin-dependent kinase 4	CDK4	sp|P11802|CDK4_HUMAN Cyclin-dependent kinase 4 OS=Homo sapiens OX=9606 GN=CDK4 PE=1 SV=2	11	828460	737330	888250	820270	628240	687750	611350	611670	600540
P11908	Ribose-phosphate pyrophosphokinase 2	PRPS2	sp|P11908|PRPS2_HUMAN Ribose-phosphate pyrophosphokinase 2 OS=Homo sapiens OX=9606 GN=PRPS2 PE=1 SV=2	8	4237100	3368000	4103800	4138800	3304000	3587400	3634800	3822200	3601100
P11926	Ornithine decarboxylase	ODC1	sp|P11926|DCOR_HUMAN Ornithine decarboxylase OS=Homo sapiens OX=9606 GN=ODC1 PE=1 SV=2	1	26461	23922	35483	22596	20295	27501	22019	39635	40468
P11940;Q9H361	Polyadenylate-binding protein 1;Polyadenylate-binding protein 3	PABPC1;PABPC3	sp|P11940|PABP1_HUMAN Polyadenylate-binding protein 1 OS=Homo sapiens OX=9606 GN=PABPC1 PE=1 SV=2;sp|Q9H361|PABP3_HUMAN Polyadenylate-binding protein 3 OS=Homo sapiens OX=9606 GN=PABPC3 PE=1 SV=2	23	15606000	13801000	17821000	17343000	16013000	18130000	14261000	17086000	16499000
P12004	Proliferating cell nuclear antigen	PCNA	sp|P12004|PCNA_HUMAN Proliferating cell nuclear antigen OS=Homo sapiens OX=9606 GN=PCNA PE=1 SV=1	16	7470000	7157500	8692300	8838500	6982600	8104800	8201700	7498000	7645700
P12081	Histidine--tRNA ligase, cytoplasmic	HARS	sp|P12081|HARS1_HUMAN Histidine--tRNA ligase, cytoplasmic OS=Homo sapiens OX=9606 GN=HARS1 PE=1 SV=2	19	4763600	3954600	5016900	4961500	4308500	4860500	4089700	4871800	4957500
P12109	Collagen alpha-1(VI) chain	COL6A1	sp|P12109|CO6A1_HUMAN Collagen alpha-1(VI) chain OS=Homo sapiens OX=9606 GN=COL6A1 PE=1 SV=3	16	851610	805760	909170	721680	678750	640410	557370	673080	665890
P12110	Collagen alpha-2(VI) chain	COL6A2	sp|P12110|CO6A2_HUMAN Collagen alpha-2(VI) chain OS=Homo sapiens OX=9606 GN=COL6A2 PE=1 SV=4	11	650930	595150	630050	571950	476760	455390	496500	472660	514110
P12235	ADP/ATP translocase 1	SLC25A4	sp|P12235|ADT1_HUMAN ADP/ATP translocase 1 OS=Homo sapiens OX=9606 GN=SLC25A4 PE=1 SV=4	2	429180	328970	387490	410690	265560	356370	398830	333130	341320
P12236	ADP/ATP translocase 3;ADP/ATP translocase 3, N-terminally processed	SLC25A6	sp|P12236|ADT3_HUMAN ADP/ATP translocase 3 OS=Homo sapiens OX=9606 GN=SLC25A6 PE=1 SV=4	4	19289000	17387000	20410000	19239000	16695000	17580000	14825000	16274000	16826000
P12268	Inosine-5-monophosphate dehydrogenase 2	IMPDH2	sp|P12268|IMDH2_HUMAN Inosine-5-monophosphate dehydrogenase 2 OS=Homo sapiens OX=9606 GN=IMPDH2 PE=1 SV=2	26	18934000	16728000	19307000	19419000	16981000	20657000	17368000	16785000	16966000
P12270	Nucleoprotein TPR	TPR	sp|P12270|TPR_HUMAN Nucleoprotein TPR OS=Homo sapiens OX=9606 GN=TPR PE=1 SV=3	115	15600000	14053000	17698000	15203000	14297000	15469000	14028000	14766000	16355000
P12277	Creatine kinase B-type	CKB	sp|P12277|KCRB_HUMAN Creatine kinase B-type OS=Homo sapiens OX=9606 GN=CKB PE=1 SV=1	20	5134400	4577300	5628300	4784300	4094000	5010000	4013900	4609100	4994500
P12429	Annexin A3	ANXA3	sp|P12429|ANXA3_HUMAN Annexin A3 OS=Homo sapiens OX=9606 GN=ANXA3 PE=1 SV=3	24	6013400	5570400	5771700	6334400	5086300	5338500	5428800	5166400	5166300
P12532	Creatine kinase U-type, mitochondrial	CKMT1A	sp|P12532|KCRU_HUMAN Creatine kinase U-type, mitochondrial OS=Homo sapiens OX=9606 GN=CKMT1A PE=1 SV=1	7	691280	562100	651010	667820	578110	587450	541920	493950	576300
P12694	2-oxoisovalerate dehydrogenase subunit alpha, mitochondrial	BCKDHA	sp|P12694|ODBA_HUMAN 2-oxoisovalerate dehydrogenase subunit alpha, mitochondrial OS=Homo sapiens OX=9606 GN=BCKDHA PE=1 SV=2	8	257400	238790	228270	226560	230980	183890	202630	219080	205120
P12814	Alpha-actinin-1	ACTN1	sp|P12814|ACTN1_HUMAN Alpha-actinin-1 OS=Homo sapiens OX=9606 GN=ACTN1 PE=1 SV=2	38	29495000	24141000	30025000	31675000	28295000	31004000	25092000	29227000	29787000
P12931	Proto-oncogene tyrosine-protein kinase Src	SRC	sp|P12931|SRC_HUMAN Proto-oncogene tyrosine-protein kinase Src OS=Homo sapiens OX=9606 GN=SRC PE=1 SV=3	9	244080	221530	236720	257830	194790	229090	217850	235290	217160
P12955	Xaa-Pro dipeptidase	PEPD	sp|P12955|PEPD_HUMAN Xaa-Pro dipeptidase OS=Homo sapiens OX=9606 GN=PEPD PE=1 SV=3	19	2634300	2356700	2526200	2624100	2166900	2142400	2295800	2368200	2661300
P12956	X-ray repair cross-complementing protein 6	XRCC6	sp|P12956|XRCC6_HUMAN X-ray repair cross-complementing protein 6 OS=Homo sapiens OX=9606 GN=XRCC6 PE=1 SV=2	43	31845000	29184000	36303000	34322000	31696000	32801000	29016000	32918000	34179000
P13010	X-ray repair cross-complementing protein 5	XRCC5	sp|P13010|XRCC5_HUMAN X-ray repair cross-complementing protein 5 OS=Homo sapiens OX=9606 GN=XRCC5 PE=1 SV=3	39	20707000	18981000	22879000	21301000	19162000	20380000	17945000	19864000	20583000
P13051	Uracil-DNA glycosylase	UNG	sp|P13051|UNG_HUMAN Uracil-DNA glycosylase OS=Homo sapiens OX=9606 GN=UNG PE=1 SV=2	9	324580	297650	328640	388550	382770	386600	336760	368300	369640
P13056	Nuclear receptor subfamily 2 group C member 1	NR2C1	sp|P13056|NR2C1_HUMAN Nuclear receptor subfamily 2 group C member 1 OS=Homo sapiens OX=9606 GN=NR2C1 PE=1 SV=2	5	71568	72132	85939	63312	65370	79862	78047	76437	78653
P13073	Cytochrome c oxidase subunit 4 isoform 1, mitochondrial	COX4I1	sp|P13073|COX41_HUMAN Cytochrome c oxidase subunit 4 isoform 1, mitochondrial OS=Homo sapiens OX=9606 GN=COX4I1 PE=1 SV=1	8	2927200	2446300	2991900	2480700	2025800	2250800	2346000	2390100	2511000
P13196	5-aminolevulinate synthase, nonspecific, mitochondrial	ALAS1	sp|P13196|HEM1_HUMAN 5-aminolevulinate synthase, nonspecific, mitochondrial OS=Homo sapiens OX=9606 GN=ALAS1 PE=1 SV=2	3	35466	37359	59150	46982	66593	53724	39151	63190	75382
P13284	Gamma-interferon-inducible lysosomal thiol reductase	IFI30	sp|P13284|GILT_HUMAN Gamma-interferon-inducible lysosomal thiol reductase OS=Homo sapiens OX=9606 GN=IFI30 PE=1 SV=3	2	31314	32874	28051	26176	23373	28604	32985	65539	37925
P13473	Lysosome-associated membrane glycoprotein 2	LAMP2	sp|P13473|LAMP2_HUMAN Lysosome-associated membrane glycoprotein 2 OS=Homo sapiens OX=9606 GN=LAMP2 PE=1 SV=2	6	884790	569920	673580	554230	553140	490030	703540	691820	807950
P13489	Ribonuclease inhibitor	RNH1	sp|P13489|RINI_HUMAN Ribonuclease inhibitor OS=Homo sapiens OX=9606 GN=RNH1 PE=1 SV=2	28	6352000	5424000	6519400	5504600	4067900	4900900	5600600	5397400	5602700
P13497;Q9Y6L7	Bone morphogenetic protein 1;Tolloid-like protein 2	BMP1;TLL2	sp|P13497|BMP1_HUMAN Bone morphogenetic protein 1 OS=Homo sapiens OX=9606 GN=BMP1 PE=1 SV=2;sp|Q9Y6L7|TLL2_HUMAN Tolloid-like protein 2 OS=Homo sapiens OX=9606 GN=TLL2 PE=1 SV=1	2	23831	20097	28417	20383	22502	18142	11248	21265	18961
P13591	Neural cell adhesion molecule 1	NCAM1	sp|P13591|NCAM1_HUMAN Neural cell adhesion molecule 1 OS=Homo sapiens OX=9606 GN=NCAM1 PE=1 SV=3	22	2081300	1804200	1844300	1652000	1246100	1342400	1418800	1245700	1365000
P13612	Integrin alpha-4	ITGA4	sp|P13612|ITA4_HUMAN Integrin alpha-4 OS=Homo sapiens OX=9606 GN=ITGA4 PE=1 SV=3	4	139400	135630	160810	139930	110810	155910	103000	122710	151290
P13637	Sodium/potassium-transporting ATPase subunit alpha-3	ATP1A3	sp|P13637|AT1A3_HUMAN Sodium/potassium-transporting ATPase subunit alpha-3 OS=Homo sapiens OX=9606 GN=ATP1A3 PE=1 SV=3	11	294380	285910	370530	329930	351830	421380	281040	402920	461290
P13639	Elongation factor 2	EEF2	sp|P13639|EF2_HUMAN Elongation factor 2 OS=Homo sapiens OX=9606 GN=EEF2 PE=1 SV=4	63	98744000	88605000	116260000	109660000	97403000	108040000	93978000	100480000	104220000
P13667	Protein disulfide-isomerase A4	PDIA4	sp|P13667|PDIA4_HUMAN Protein disulfide-isomerase A4 OS=Homo sapiens OX=9606 GN=PDIA4 PE=1 SV=2	39	10190000	8533200	10591000	10141000	8834200	8678200	8030300	9893900	10830000
P13674	Prolyl 4-hydroxylase subunit alpha-1	P4HA1	sp|P13674|P4HA1_HUMAN Prolyl 4-hydroxylase subunit alpha-1 OS=Homo sapiens OX=9606 GN=P4HA1 PE=1 SV=2	21	4282100	3367100	3812900	4060900	3120400	3107400	3402700	3380500	3048500
P13693	Translationally-controlled tumor protein	TPT1	sp|P13693|TCTP_HUMAN Translationally-controlled tumor protein OS=Homo sapiens OX=9606 GN=TPT1 PE=1 SV=1	7	11876000	10908000	12294000	13445000	13854000	13116000	12044000	18973000	19566000
P13716	Delta-aminolevulinic acid dehydratase	ALAD	sp|P13716|HEM2_HUMAN Delta-aminolevulinic acid dehydratase OS=Homo sapiens OX=9606 GN=ALAD PE=1 SV=1	5	100620	94383	107830	101700	69218	84868	91220	90502	99752
P13726	Tissue factor	F3	sp|P13726|TF_HUMAN Tissue factor OS=Homo sapiens OX=9606 GN=F3 PE=1 SV=1	3	17812	19617	25592	20415	14356	17683	22933	33464	28063
P13796	Plastin-2	LCP1	sp|P13796|PLSL_HUMAN Plastin-2 OS=Homo sapiens OX=9606 GN=LCP1 PE=1 SV=6	9	577920	302380	326820	603950	429470	351920	601750	419530	354840
P13797	Plastin-3	PLS3	sp|P13797|PLST_HUMAN Plastin-3 OS=Homo sapiens OX=9606 GN=PLS3 PE=1 SV=4	27	7665800	6274600	7214400	7045600	5795200	6373500	6451600	6119300	6529800
P13798	Acylamino-acid-releasing enzyme	APEH	sp|P13798|ACPH_HUMAN Acylamino-acid-releasing enzyme OS=Homo sapiens OX=9606 GN=APEH PE=1 SV=4	24	5700300	4935500	6175300	5945000	5513400	5315000	4812600	5404200	5799300
P13804	Electron transfer flavoprotein subunit alpha, mitochondrial	ETFA	sp|P13804|ETFA_HUMAN Electron transfer flavoprotein subunit alpha, mitochondrial OS=Homo sapiens OX=9606 GN=ETFA PE=1 SV=1	15	11439000	9596700	11571000	10375000	10424000	10452000	8607400	10781000	10712000
P13807	Glycogen [starch] synthase, muscle	GYS1	sp|P13807|GYS1_HUMAN Glycogen [starch] synthase, muscle OS=Homo sapiens OX=9606 GN=GYS1 PE=1 SV=2	23	1795700	1839900	2224600	1881300	1888900	1911200	1495300	1879400	2031400
P13861	cAMP-dependent protein kinase type II-alpha regulatory subunit	PRKAR2A	sp|P13861|KAP2_HUMAN cAMP-dependent protein kinase type II-alpha regulatory subunit OS=Homo sapiens OX=9606 GN=PRKAR2A PE=1 SV=2	18	3212600	3074500	3478300	3125700	2720500	3273800	2667600	3596500	3666900
P13928	Annexin A8	ANXA8	sp|P13928|ANXA8_HUMAN Annexin A8 OS=Homo sapiens OX=9606 GN=ANXA8 PE=1 SV=3	1	0	0	0	0	0	0	0	0	0
P13929	Beta-enolase	ENO3	sp|P13929|ENOB_HUMAN Beta-enolase OS=Homo sapiens OX=9606 GN=ENO3 PE=1 SV=5	11	836450	766540	1065200	813270	798640	840290	671600	754170	829970
P13984	General transcription factor IIF subunit 2	GTF2F2	sp|P13984|T2FB_HUMAN General transcription factor IIF subunit 2 OS=Homo sapiens OX=9606 GN=GTF2F2 PE=1 SV=2	20	3789100	3718900	4280600	4105300	4913600	4297900	3121200	4636200	4952700
P13987	CD59 glycoprotein	CD59	sp|P13987|CD59_HUMAN CD59 glycoprotein OS=Homo sapiens OX=9606 GN=CD59 PE=1 SV=1	5	636620	563380	613430	672200	529180	752340	622270	611650	578210
P13995	Bifunctional methylenetetrahydrofolate dehydrogenase/cyclohydrolase, mitochondrial;NAD-dependent methylenetetrahydrofolate dehydrogenase;Methenyltetrahydrofolate cyclohydrolase	MTHFD2	sp|P13995|MTDC_HUMAN Bifunctional methylenetetrahydrofolate dehydrogenase/cyclohydrolase, mitochondrial OS=Homo sapiens OX=9606 GN=MTHFD2 PE=1 SV=2	18	7781600	6994700	8280800	8038000	7540200	7927700	7825100	8364000	9406800
P14138	Endothelin-3	EDN3	sp|P14138|EDN3_HUMAN Endothelin-3 OS=Homo sapiens OX=9606 GN=EDN3 PE=1 SV=1	1	844030	693400	994320	750170	965640	677630	719910	901560	1014200
P14174	Macrophage migration inhibitory factor	MIF	sp|P14174|MIF_HUMAN Macrophage migration inhibitory factor OS=Homo sapiens OX=9606 GN=MIF PE=1 SV=4	4	1686100	1671500	1586100	1864600	461300	1279700	1658400	836280	1011900
P14209	CD99 antigen	CD99	sp|P14209|CD99_HUMAN CD99 antigen OS=Homo sapiens OX=9606 GN=CD99 PE=1 SV=1	3	385190	283200	360880	342820	247580	182370	332300	315610	224250
P14314	Glucosidase 2 subunit beta	PRKCSH	sp|P14314|GLU2B_HUMAN Glucosidase 2 subunit beta OS=Homo sapiens OX=9606 GN=PRKCSH PE=1 SV=2	19	3520800	3173800	3823100	3445600	2813500	3549300	3053200	3362100	3879500
P14324	Farnesyl pyrophosphate synthase	FDPS	sp|P14324|FPPS_HUMAN Farnesyl pyrophosphate synthase OS=Homo sapiens OX=9606 GN=FDPS PE=1 SV=4	11	4371000	3807300	4404400	4860600	3430100	3866500	4185400	3828100	4090100
P14373	Zinc finger protein RFP	TRIM27	sp|P14373|TRI27_HUMAN Zinc finger protein RFP OS=Homo sapiens OX=9606 GN=TRIM27 PE=1 SV=1	8	396560	355560	417090	358580	311750	340010	256220	339450	356180
P14406	Cytochrome c oxidase subunit 7A2, mitochondrial	COX7A2	sp|P14406|CX7A2_HUMAN Cytochrome c oxidase subunit 7A2, mitochondrial OS=Homo sapiens OX=9606 GN=COX7A2 PE=1 SV=1	2	1728000	1917500	2278700	1932300	609230	2071000	1679600	1751000	2024600
P14550	Alcohol dehydrogenase [NADP(+)]	AKR1A1	sp|P14550|AK1A1_HUMAN Aldo-keto reductase family 1 member A1 OS=Homo sapiens OX=9606 GN=AKR1A1 PE=1 SV=3	17	5045200	4478500	5129900	4755700	3609100	4710200	4671400	4285300	4557300
P14618	Pyruvate kinase PKM	PKM	sp|P14618|KPYM_HUMAN Pyruvate kinase PKM OS=Homo sapiens OX=9606 GN=PKM PE=1 SV=4	49	113060000	97603000	118310000	109690000	103290000	105370000	105210000	98782000	111510000
P14621	Acylphosphatase-2	ACYP2	sp|P14621|ACYP2_HUMAN Acylphosphatase-2 OS=Homo sapiens OX=9606 GN=ACYP2 PE=1 SV=2	2	17938	9993	19019	16150	17003	14941	16917	13866	9338.5
P14625	Endoplasmin	HSP90B1	sp|P14625|ENPL_HUMAN Endoplasmin OS=Homo sapiens OX=9606 GN=HSP90B1 PE=1 SV=1	47	19753000	17373000	23579000	21164000	18266000	21340000	17525000	17413000	17743000
P14635	G2/mitotic-specific cyclin-B1	CCNB1	sp|P14635|CCNB1_HUMAN G2/mitotic-specific cyclin-B1 OS=Homo sapiens OX=9606 GN=CCNB1 PE=1 SV=1	11	3989100	3739600	5392500	3536700	3322400	3918100	3263600	3408100	4334000
P14649	Myosin light chain 6B	MYL6B	sp|P14649|MYL6B_HUMAN Myosin light chain 6B OS=Homo sapiens OX=9606 GN=MYL6B PE=1 SV=1	8	536070	490550	646910	586510	457420	553960	468680	514560	527450
P14672	Solute carrier family 2, facilitated glucose transporter member 4	SLC2A4	sp|P14672|GLUT4_HUMAN Solute carrier family 2, facilitated glucose transporter member 4 OS=Homo sapiens OX=9606 GN=SLC2A4 PE=1 SV=1	2	7653.6	4504.2	11102	11530	7397.9	16918	12034	12159	11437
P63162;P14678	Small nuclear ribonucleoprotein-associated protein N;Small nuclear ribonucleoprotein-associated proteins B and B	SNRPN;SNRPB	sp|P63162|RSMN_HUMAN Small nuclear ribonucleoprotein-associated protein N OS=Homo sapiens OX=9606 GN=SNRPN PE=1 SV=1;sp|P14678|RSMB_HUMAN Small nuclear ribonucleoprotein-associated proteins B and B OS=Homo sapiens OX=9606 GN=SNRPB PE=1 SV=2	8	4435600	3881600	3998900	3884100	2125800	3036600	3861600	2990900	2997400
P14735	Insulin-degrading enzyme	IDE	sp|P14735|IDE_HUMAN Insulin-degrading enzyme OS=Homo sapiens OX=9606 GN=IDE PE=1 SV=4	39	5805100	4829600	6132700	5583000	5070000	5419500	5199500	5003200	5550000
P14854	Cytochrome c oxidase subunit 6B1	COX6B1	sp|P14854|CX6B1_HUMAN Cytochrome c oxidase subunit 6B1 OS=Homo sapiens OX=9606 GN=COX6B1 PE=1 SV=2	7	785130	620130	736090	597910	246380	515640	534240	559510	489610
P14859	POU domain, class 2, transcription factor 1	POU2F1	sp|P14859|PO2F1_HUMAN POU domain, class 2, transcription factor 1 OS=Homo sapiens OX=9606 GN=POU2F1 PE=1 SV=2	6	538940	511480	560770	539820	513410	549560	497930	551630	640310
P14866	Heterogeneous nuclear ribonucleoprotein L	HNRNPL	sp|P14866|HNRPL_HUMAN Heterogeneous nuclear ribonucleoprotein L OS=Homo sapiens OX=9606 GN=HNRNPL PE=1 SV=2	20	19242000	19125000	21680000	18977000	15895000	16758000	16230000	17771000	17022000
P14868	Aspartate--tRNA ligase, cytoplasmic	DARS	sp|P14868|SYDC_HUMAN Aspartate--tRNA ligase, cytoplasmic OS=Homo sapiens OX=9606 GN=DARS1 PE=1 SV=2	37	7758000	6785000	8220000	6404900	6637100	6833300	6719000	7990900	7285700
P14921	Protein C-ets-1	ETS1	sp|P14921|ETS1_HUMAN Protein C-ets-1 OS=Homo sapiens OX=9606 GN=ETS1 PE=1 SV=1	3	133020	151090	176220	200320	180630	151460	141420	166790	222210
P14923	Junction plakoglobin	JUP	sp|P14923|PLAK_HUMAN Junction plakoglobin OS=Homo sapiens OX=9606 GN=JUP PE=1 SV=3	20	1117900	971310	1021300	877100	553200	674770	764440	596610	565940
P14927	Cytochrome b-c1 complex subunit 7	UQCRB	sp|P14927|QCR7_HUMAN Cytochrome b-c1 complex subunit 7 OS=Homo sapiens OX=9606 GN=UQCRB PE=1 SV=2	9	3171300	3590600	3927300	3390200	2054500	3332400	2982200	3005100	3387300
P15056	Serine/threonine-protein kinase B-raf	BRAF	sp|P15056|BRAF_HUMAN Serine/threonine-protein kinase B-raf OS=Homo sapiens OX=9606 GN=BRAF PE=1 SV=4	3	188440	220380	261740	249260	200260	222170	195490	218650	191920
P15121	Aldose reductase	AKR1B1	sp|P15121|ALDR_HUMAN Aldo-keto reductase family 1 member B1 OS=Homo sapiens OX=9606 GN=AKR1B1 PE=1 SV=3	16	5394200	5365700	6207300	5023700	4698800	5082700	5133900	5148500	5503300
P15151	Poliovirus receptor	PVR	sp|P15151|PVR_HUMAN Poliovirus receptor OS=Homo sapiens OX=9606 GN=PVR PE=1 SV=2	5	369760	324250	385490	358240	363570	353000	344440	480400	521530
P15153	Ras-related C3 botulinum toxin substrate 2	RAC2	sp|P15153|RAC2_HUMAN Ras-related C3 botulinum toxin substrate 2 OS=Homo sapiens OX=9606 GN=RAC2 PE=1 SV=1	3	65248	70092	79708	74180	103550	75975	130950	68178	256330
P15170	Eukaryotic peptide chain release factor GTP-binding subunit ERF3A	GSPT1	sp|P15170|ERF3A_HUMAN Eukaryotic peptide chain release factor GTP-binding subunit ERF3A OS=Homo sapiens OX=9606 GN=GSPT1 PE=1 SV=1	11	5101400	4655500	5606400	5625700	5300700	5467300	4324200	5325400	5455100
P15289	Arylsulfatase A;Arylsulfatase A component B;Arylsulfatase A component C	ARSA	sp|P15289|ARSA_HUMAN Arylsulfatase A OS=Homo sapiens OX=9606 GN=ARSA PE=1 SV=3	1	59199	29366	61872	56434	38166	41955	31251	56988	55961
P15291	Beta-1,4-galactosyltransferase 1;Lactose synthase A protein;N-acetyllactosamine synthase;Beta-N-acetylglucosaminylglycopeptide beta-1,4-galactosyltransferase;Beta-N-acetylglucosaminyl-glycolipid beta-1,4-galactosyltransferase;Processed beta-1,4-galactosyltransferase 1	B4GALT1	sp|P15291|B4GT1_HUMAN Beta-1,4-galactosyltransferase 1 OS=Homo sapiens OX=9606 GN=B4GALT1 PE=1 SV=5	5	347220	283790	358820	356910	354340	343580	334820	309720	322800
P15311	Ezrin	EZR	sp|P15311|EZRI_HUMAN Ezrin OS=Homo sapiens OX=9606 GN=EZR PE=1 SV=4	35	46343000	45704000	51863000	47503000	44899000	48475000	44173000	45046000	44671000
P15328	Folate receptor alpha	FOLR1	sp|P15328|FOLR1_HUMAN Folate receptor alpha OS=Homo sapiens OX=9606 GN=FOLR1 PE=1 SV=3	3	295160	236320	169600	295760	124520	85404	268710	124200	118170
P15336	Cyclic AMP-dependent transcription factor ATF-2	ATF2	sp|P15336|ATF2_HUMAN Cyclic AMP-dependent transcription factor ATF-2 OS=Homo sapiens OX=9606 GN=ATF2 PE=1 SV=4	2	32657	30867	41916	28303	24343	20761	27657	31197	46473
P15374	Ubiquitin carboxyl-terminal hydrolase isozyme L3	UCHL3	sp|P15374|UCHL3_HUMAN Ubiquitin carboxyl-terminal hydrolase isozyme L3 OS=Homo sapiens OX=9606 GN=UCHL3 PE=1 SV=1	12	2601000	2207500	2971700	2950700	2719500	2482600	2926900	2916500	3043300
P15407	Fos-related antigen 1	FOSL1	sp|P15407|FOSL1_HUMAN Fos-related antigen 1 OS=Homo sapiens OX=9606 GN=FOSL1 PE=1 SV=1	3	72125	74220	76098	119400	117370	111780	103270	100880	108880
P15408	Fos-related antigen 2	FOSL2	sp|P15408|FOSL2_HUMAN Fos-related antigen 2 OS=Homo sapiens OX=9606 GN=FOSL2 PE=1 SV=1	7	299170	240160	289690	255240	227310	209190	177430	238460	232110
P15509	Granulocyte-macrophage colony-stimulating factor receptor subunit alpha	CSF2RA	sp|P15509|CSF2R_HUMAN Granulocyte-macrophage colony-stimulating factor receptor subunit alpha OS=Homo sapiens OX=9606 GN=CSF2RA PE=1 SV=1	3	134730	128370	177590	132690	109980	134090	83266	107300	118390
P15529	Membrane cofactor protein	CD46	sp|P15529|MCP_HUMAN Membrane cofactor protein OS=Homo sapiens OX=9606 GN=CD46 PE=1 SV=3	4	372070	392160	374820	372470	305290	310600	280830	306320	421530
P15531	Nucleoside diphosphate kinase A	NME1	sp|P15531|NDKA_HUMAN Nucleoside diphosphate kinase A OS=Homo sapiens OX=9606 GN=NME1 PE=1 SV=1	7	9928200	9694400	10670000	11830000	11008000	10228000	10564000	11087000	11231000
P15559	NAD(P)H dehydrogenase [quinone] 1	NQO1	sp|P15559|NQO1_HUMAN NAD(P)H dehydrogenase [quinone] 1 OS=Homo sapiens OX=9606 GN=NQO1 PE=1 SV=1	16	5471300	5529100	6331600	5216400	4632700	5034600	4900700	6831500	7243900
P15586	N-acetylglucosamine-6-sulfatase	GNS	sp|P15586|GNS_HUMAN N-acetylglucosamine-6-sulfatase OS=Homo sapiens OX=9606 GN=GNS PE=1 SV=3	12	2053300	1566100	1884500	1381500	1291700	1387600	1466800	1558700	1544100
P15622	Zinc finger protein 250	ZNF250	sp|P15622|ZN250_HUMAN Zinc finger protein 250 OS=Homo sapiens OX=9606 GN=ZNF250 PE=1 SV=3	2	8587.8	6152.6	16180	10921	19646	14462	5181.8	8192.5	15671
P15735	Phosphorylase b kinase gamma catalytic chain, liver/testis isoform	PHKG2	sp|P15735|PHKG2_HUMAN Phosphorylase b kinase gamma catalytic chain, liver/testis isoform OS=Homo sapiens OX=9606 GN=PHKG2 PE=1 SV=1	9	302960	276310	328340	241910	239890	257810	258690	279730	285730
P15848	Arylsulfatase B	ARSB	sp|P15848|ARSB_HUMAN Arylsulfatase B OS=Homo sapiens OX=9606 GN=ARSB PE=1 SV=1	2	63533	61557	68539	62424	59718	53872	53670	39505	46163
P15880	40S ribosomal protein S2	RPS2	sp|P15880|RS2_HUMAN 40S ribosomal protein S2 OS=Homo sapiens OX=9606 GN=RPS2 PE=1 SV=2	14	19005000	17516000	22363000	19413000	17809000	21514000	16253000	17836000	18615000
P15884	Transcription factor 4	TCF4	sp|P15884|ITF2_HUMAN Transcription factor 4 OS=Homo sapiens OX=9606 GN=TCF4 PE=1 SV=3	2	28814	24482	23318	27379	24491	15993	16072	23221	23069
P15923	Transcription factor E2-alpha	TCF3	sp|P15923|TFE2_HUMAN Transcription factor E2-alpha OS=Homo sapiens OX=9606 GN=TCF3 PE=1 SV=1	9	106400	103880	143890	129400	92769	108590	109370	99746	111420
P15924	Desmoplakin	DSP	sp|P15924|DESP_HUMAN Desmoplakin OS=Homo sapiens OX=9606 GN=DSP PE=1 SV=3	54	1220300	1063900	1543700	1584300	1502100	1607800	1168300	1497300	1556500
P15927	Replication protein A 32 kDa subunit	RPA2	sp|P15927|RFA2_HUMAN Replication protein A 32 kDa subunit OS=Homo sapiens OX=9606 GN=RPA2 PE=1 SV=1	11	1291800	1195900	1500100	1529800	1252600	1279200	1239000	1306400	1472500
P15954	Cytochrome c oxidase subunit 7C, mitochondrial	COX7C	sp|P15954|COX7C_HUMAN Cytochrome c oxidase subunit 7C, mitochondrial OS=Homo sapiens OX=9606 GN=COX7C PE=1 SV=1	2	2779500	3268200	3375700	3235100	409590	1443300	2616000	1094300	1540500
P16035	Metalloproteinase inhibitor 2	TIMP2	sp|P16035|TIMP2_HUMAN Metalloproteinase inhibitor 2 OS=Homo sapiens OX=9606 GN=TIMP2 PE=1 SV=2	3	149060	149350	214820	133350	108860	141680	130400	115650	126040
P16070	CD44 antigen	CD44	sp|P16070|CD44_HUMAN CD44 antigen OS=Homo sapiens OX=9606 GN=CD44 PE=1 SV=3	13	4715200	3976200	4534900	5503000	4884700	4961300	5326000	4531400	5269700
P16083	Ribosyldihydronicotinamide dehydrogenase [quinone]	NQO2	sp|P16083|NQO2_HUMAN Ribosyldihydronicotinamide dehydrogenase [quinone] OS=Homo sapiens OX=9606 GN=NQO2 PE=1 SV=5	7	279660	255700	360910	275390	264940	289930	244610	272190	294200
P16104;Q96QV6	Histone H2AX;Histone H2A type 1-A	H2AFX;HIST1H2AA	sp|P16104|H2AX_HUMAN Histone H2AX OS=Homo sapiens OX=9606 GN=H2AX PE=1 SV=2;sp|Q96QV6|H2A1A_HUMAN Histone H2A type 1-A OS=Homo sapiens OX=9606 GN=H2AC1 PE=1 SV=3	2	21758000	20562000	23136000	24723000	19903000	17966000	21776000	19590000	16576000
P16144	Integrin beta-4	ITGB4	sp|P16144|ITB4_HUMAN Integrin beta-4 OS=Homo sapiens OX=9606 GN=ITGB4 PE=1 SV=5	7	174920	128620	156150	135350	96221	107930	99105	109020	104970
P16152	Carbonyl reductase [NADPH] 1	CBR1	sp|P16152|CBR1_HUMAN Carbonyl reductase [NADPH] 1 OS=Homo sapiens OX=9606 GN=CBR1 PE=1 SV=3	15	5150600	5033900	5938000	4388200	4524100	4517400	4321800	5530600	6272600
P16219	Short-chain specific acyl-CoA dehydrogenase, mitochondrial	ACADS	sp|P16219|ACADS_HUMAN Short-chain specific acyl-CoA dehydrogenase, mitochondrial OS=Homo sapiens OX=9606 GN=ACADS PE=1 SV=1	6	307160	288350	331550	287750	224400	274090	284640	275830	255310
P16220	Cyclic AMP-responsive element-binding protein 1	CREB1	sp|P16220|CREB1_HUMAN Cyclic AMP-responsive element-binding protein 1 OS=Homo sapiens OX=9606 GN=CREB1 PE=1 SV=3	2	133060	113060	114120	121980	112480	102580	116960	111060	103760
P16260	Graves disease carrier protein	SLC25A16	sp|P16260|GDC_HUMAN Graves disease carrier protein OS=Homo sapiens OX=9606 GN=SLC25A16 PE=1 SV=3	3	11891	16556	21823	19643	22104	20340	16110	14408	26716
P16278	Beta-galactosidase	GLB1	sp|P16278|BGAL_HUMAN Beta-galactosidase OS=Homo sapiens OX=9606 GN=GLB1 PE=1 SV=2	9	826000	616500	828880	736010	551010	624580	689130	768200	716480
P16298	Serine/threonine-protein phosphatase 2B catalytic subunit beta isoform	PPP3CB	sp|P16298|PP2BB_HUMAN Serine/threonine-protein phosphatase 2B catalytic subunit beta isoform OS=Homo sapiens OX=9606 GN=PPP3CB PE=1 SV=2	9	214100	166500	226700	182820	190570	185730	174950	178300	212210
P16333	Cytoplasmic protein NCK1	NCK1	sp|P16333|NCK1_HUMAN Cytoplasmic protein NCK1 OS=Homo sapiens OX=9606 GN=NCK1 PE=1 SV=1	15	906080	839340	956280	899930	726260	882170	773010	902900	970180
P16383	GC-rich sequence DNA-binding factor 2	GCFC2	sp|P16383|GCFC2_HUMAN Intron Large complex component GCFC2 OS=Homo sapiens OX=9606 GN=GCFC2 PE=1 SV=2	17	760010	669790	934180	895850	863920	834980	739840	828010	920470
P16403	Histone H1.2	HIST1H1C	sp|P16403|H12_HUMAN Histone H1.2 OS=Homo sapiens OX=9606 GN=H1-2 PE=1 SV=2	5	32434000	29853000	28750000	28016000	21769000	27613000	26853000	26755000	24442000
P16415	Zinc finger protein 823	ZNF823	sp|P16415|ZN823_HUMAN Zinc finger protein 823 OS=Homo sapiens OX=9606 GN=ZNF823 PE=2 SV=2	1	11286	11870	15831	9517.2	14727	10598	13469	11042	11938
P16422	Epithelial cell adhesion molecule	EPCAM	sp|P16422|EPCAM_HUMAN Epithelial cell adhesion molecule OS=Homo sapiens OX=9606 GN=EPCAM PE=1 SV=2	2	47819	39372	73582	46444	38901	42693	29674	45804	67485
P16435	NADPH--cytochrome P450 reductase	POR	sp|P16435|NCPR_HUMAN NADPH--cytochrome P450 reductase OS=Homo sapiens OX=9606 GN=POR PE=1 SV=2	35	5332700	4634500	5174400	5441300	4561000	4867400	4663900	4804300	5199700
P16455	Methylated-DNA--protein-cysteine methyltransferase	MGMT	sp|P16455|MGMT_HUMAN Methylated-DNA--protein-cysteine methyltransferase OS=Homo sapiens OX=9606 GN=MGMT PE=1 SV=1	2	67354	62540	83294	90577	38751	54263	64990	50449	54022
P16591	Tyrosine-protein kinase Fer	FER	sp|P16591|FER_HUMAN Tyrosine-protein kinase Fer OS=Homo sapiens OX=9606 GN=FER PE=1 SV=2	13	276400	232200	271230	263950	227140	226140	242240	253080	229440
P16615	Sarcoplasmic/endoplasmic reticulum calcium ATPase 2	ATP2A2	sp|P16615|AT2A2_HUMAN Sarcoplasmic/endoplasmic reticulum calcium ATPase 2 OS=Homo sapiens OX=9606 GN=ATP2A2 PE=1 SV=1	44	12418000	10997000	12696000	11419000	10167000	10157000	8884800	10653000	10700000
P16885	1-phosphatidylinositol 4,5-bisphosphate phosphodiesterase gamma-2	PLCG2	sp|P16885|PLCG2_HUMAN 1-phosphatidylinositol 4,5-bisphosphate phosphodiesterase gamma-2 OS=Homo sapiens OX=9606 GN=PLCG2 PE=1 SV=4	16	333890	301140	389250	367610	288220	308130	265350	365070	388860
P16930	Fumarylacetoacetase	FAH	sp|P16930|FAAA_HUMAN Fumarylacetoacetase OS=Homo sapiens OX=9606 GN=FAH PE=1 SV=2	14	1397800	1151700	1446400	1390600	1291800	1279600	1395100	1379200	1446900
P16949	Stathmin	STMN1	sp|P16949|STMN1_HUMAN Stathmin OS=Homo sapiens OX=9606 GN=STMN1 PE=1 SV=3	6	31907000	26030000	30200000	29495000	21395000	24112000	22243000	26534000	27149000
P16989	Y-box-binding protein 3	YBX3	sp|P16989|YBOX3_HUMAN Y-box-binding protein 3 OS=Homo sapiens OX=9606 GN=YBX3 PE=1 SV=4	14	4272500	4070700	4992300	4104900	4046700	4997900	3483600	3904700	4037800
P17020	Zinc finger protein 16	ZNF16	sp|P17020|ZNF16_HUMAN Zinc finger protein 16 OS=Homo sapiens OX=9606 GN=ZNF16 PE=1 SV=3	2	4834.1	4031.7	5940.9	10245	3332.7	0	7074.8	0	2354.9
P17026	Zinc finger protein 22	ZNF22	sp|P17026|ZNF22_HUMAN Zinc finger protein 22 OS=Homo sapiens OX=9606 GN=ZNF22 PE=1 SV=3	5	78330	85296	88203	86145	77807	73381	81013	75285	66766
P17028	Zinc finger protein 24	ZNF24	sp|P17028|ZNF24_HUMAN Zinc finger protein 24 OS=Homo sapiens OX=9606 GN=ZNF24 PE=1 SV=4	10	833910	802300	825730	763420	658690	712750	702660	657960	733150
P17029	Zinc finger protein with KRAB and SCAN domains 1	ZKSCAN1	sp|P17029|ZKSC1_HUMAN Zinc finger protein with KRAB and SCAN domains 1 OS=Homo sapiens OX=9606 GN=ZKSCAN1 PE=1 SV=3	6	84752	65332	108230	72468	95909	91763	77988	72643	91246
P17050	Alpha-N-acetylgalactosaminidase	NAGA	sp|P17050|NAGAB_HUMAN Alpha-N-acetylgalactosaminidase OS=Homo sapiens OX=9606 GN=NAGA PE=1 SV=2	3	313100	237130	254690	235870	200790	199010	218790	242850	246820
P17066;P48741	Heat shock 70 kDa protein 6;Putative heat shock 70 kDa protein 7	HSPA6;HSPA7	sp|P17066|HSP76_HUMAN Heat shock 70 kDa protein 6 OS=Homo sapiens OX=9606 GN=HSPA6 PE=1 SV=2;sp|P48741|HSP77_HUMAN Putative heat shock 70 kDa protein 7 OS=Homo sapiens OX=9606 GN=HSPA7 PE=5 SV=2	1	196520	191340	200970	223460	218920	222720	191170	242340	244190
P17081	Rho-related GTP-binding protein RhoQ	RHOQ	sp|P17081|RHOQ_HUMAN Rho-related GTP-binding protein RhoQ OS=Homo sapiens OX=9606 GN=RHOQ PE=1 SV=2	3	63056	62888	59687	54698	41321	47766	42783	42113	44232
P17096	High mobility group protein HMG-I/HMG-Y	HMGA1	sp|P17096|HMGA1_HUMAN High mobility group protein HMG-I/HMG-Y OS=Homo sapiens OX=9606 GN=HMGA1 PE=1 SV=3	6	1413600	1404400	1599600	1310100	1793300	1555800	1584900	1552900	1534200
P17097	Zinc finger protein 7	ZNF7	sp|P17097|ZNF7_HUMAN Zinc finger protein 7 OS=Homo sapiens OX=9606 GN=ZNF7 PE=1 SV=1	2	3998.7	5269	3351	0	0	4719.8	6410.6	3958.4	0
P17152	Transmembrane protein 11, mitochondrial	TMEM11	sp|P17152|TMM11_HUMAN Transmembrane protein 11, mitochondrial OS=Homo sapiens OX=9606 GN=TMEM11 PE=1 SV=1	3	234390	199590	222410	228360	201100	213580	211380	214990	208870
P17174	Aspartate aminotransferase, cytoplasmic	GOT1	sp|P17174|AATC_HUMAN Aspartate aminotransferase, cytoplasmic OS=Homo sapiens OX=9606 GN=GOT1 PE=1 SV=3	23	6273600	5882200	7278200	6916500	6159900	6975400	6546500	5935000	6527700
P17252	Protein kinase C alpha type	PRKCA	sp|P17252|KPCA_HUMAN Protein kinase C alpha type OS=Homo sapiens OX=9606 GN=PRKCA PE=1 SV=4	23	1946700	1929900	1708900	1944700	1591200	1563900	1753600	1714500	1710100
P17275	Transcription factor jun-B	JUNB	sp|P17275|JUNB_HUMAN Transcription factor jun-B OS=Homo sapiens OX=9606 GN=JUNB PE=1 SV=1	8	187350	173080	253170	239470	190230	221490	198050	260420	213880
P17301	Integrin alpha-2	ITGA2	sp|P17301|ITA2_HUMAN Integrin alpha-2 OS=Homo sapiens OX=9606 GN=ITGA2 PE=1 SV=1	26	1877600	1492600	1699500	1935600	2119700	1735500	1805500	2418700	1876600
P17302	Gap junction alpha-1 protein	GJA1	sp|P17302|CXA1_HUMAN Gap junction alpha-1 protein OS=Homo sapiens OX=9606 GN=GJA1 PE=1 SV=2	5	247730	262020	258700	242240	222650	196950	205300	164330	152120
P17405	Sphingomyelin phosphodiesterase	SMPD1	sp|P17405|ASM_HUMAN Sphingomyelin phosphodiesterase OS=Homo sapiens OX=9606 GN=SMPD1 PE=1 SV=5	1	7555.7	7796.4	8032.7	7840.2	8562.6	7599.1	7734.7	8846.1	11720
P17480	Nucleolar transcription factor 1	UBTF	sp|P17480|UBF1_HUMAN Nucleolar transcription factor 1 OS=Homo sapiens OX=9606 GN=UBTF PE=1 SV=1	24	3435000	3416100	4013700	3516600	3593300	3357700	3352500	3500700	4008800
P17535	Transcription factor jun-D	JUND	sp|P17535|JUND_HUMAN Transcription factor jun-D OS=Homo sapiens OX=9606 GN=JUND PE=1 SV=3	6	750520	702990	777270	593240	353770	448610	457330	482140	513770
P17544	Cyclic AMP-dependent transcription factor ATF-7	ATF7	sp|P17544|ATF7_HUMAN Cyclic AMP-dependent transcription factor ATF-7 OS=Homo sapiens OX=9606 GN=ATF7 PE=1 SV=3	6	212750	178770	183150	177890	182060	175220	152890	166950	150450
P17568	NADH dehydrogenase [ubiquinone] 1 beta subcomplex subunit 7	NDUFB7	sp|P17568|NDUB7_HUMAN NADH dehydrogenase [ubiquinone] 1 beta subcomplex subunit 7 OS=Homo sapiens OX=9606 GN=NDUFB7 PE=1 SV=4	3	100250	77676	100070	79076	66377	75869	59493	76699	84351
P17612	cAMP-dependent protein kinase catalytic subunit alpha	PRKACA	sp|P17612|KAPCA_HUMAN cAMP-dependent protein kinase catalytic subunit alpha OS=Homo sapiens OX=9606 GN=PRKACA PE=1 SV=2	4	1094300	871990	1008100	1009100	881070	953780	959220	971130	939140
P17655	Calpain-2 catalytic subunit	CAPN2	sp|P17655|CAN2_HUMAN Calpain-2 catalytic subunit OS=Homo sapiens OX=9606 GN=CAPN2 PE=1 SV=6	31	12703000	11742000	13015000	13417000	12320000	11898000	12165000	15204000	14901000
P17661	Desmin	DES	sp|P17661|DESM_HUMAN Desmin OS=Homo sapiens OX=9606 GN=DES PE=1 SV=3	2	53943	60960	70299	62341	51920	33641	54146	93431	84898
P17676	CCAAT/enhancer-binding protein beta	CEBPB	sp|P17676|CEBPB_HUMAN CCAAT/enhancer-binding protein beta OS=Homo sapiens OX=9606 GN=CEBPB PE=1 SV=2	4	113410	94591	106190	88254	79266	85582	68827	85345	76644
P17677	Neuromodulin	GAP43	sp|P17677|NEUM_HUMAN Neuromodulin OS=Homo sapiens OX=9606 GN=GAP43 PE=1 SV=1	7	144850	140090	188650	126980	126490	121190	114400	115690	132540
P17706	Tyrosine-protein phosphatase non-receptor type 2	PTPN2	sp|P17706|PTN2_HUMAN Tyrosine-protein phosphatase non-receptor type 2 OS=Homo sapiens OX=9606 GN=PTPN2 PE=1 SV=2	17	1402800	1060500	1508400	1413900	1286000	1341500	1359700	1398500	1196200
P17707	S-adenosylmethionine decarboxylase proenzyme;S-adenosylmethionine decarboxylase alpha chain;S-adenosylmethionine decarboxylase beta chain	AMD1	sp|P17707|DCAM_HUMAN S-adenosylmethionine decarboxylase proenzyme OS=Homo sapiens OX=9606 GN=AMD1 PE=1 SV=2	7	240830	216970	276810	217490	216190	232720	205210	212050	196160
P17812	CTP synthase 1	CTPS1	sp|P17812|PYRG1_HUMAN CTP synthase 1 OS=Homo sapiens OX=9606 GN=CTPS1 PE=1 SV=2	32	6653800	6576200	7776200	7276600	7221700	7327300	6997300	7379200	7543100
P17813	Endoglin	ENG	sp|P17813|EGLN_HUMAN Endoglin OS=Homo sapiens OX=9606 GN=ENG PE=1 SV=2	5	172960	145740	218470	159730	178540	164850	148200	166130	184300
P17844	Probable ATP-dependent RNA helicase DDX5	DDX5	sp|P17844|DDX5_HUMAN Probable ATP-dependent RNA helicase DDX5 OS=Homo sapiens OX=9606 GN=DDX5 PE=1 SV=1	33	25941000	24988000	28633000	26819000	25286000	26715000	23683000	25354000	25985000
P17858	ATP-dependent 6-phosphofructokinase, liver type	PFKL	sp|P17858|PFKAL_HUMAN ATP-dependent 6-phosphofructokinase, liver type OS=Homo sapiens OX=9606 GN=PFKL PE=1 SV=6	23	3141200	2967500	3152400	3291600	2568500	2566200	2460800	2669600	3181200
P17861	X-box-binding protein 1;X-box-binding protein 1, cytoplasmic form;X-box-binding protein 1, luminal form	XBP1	sp|P17861|XBP1_HUMAN X-box-binding protein 1 OS=Homo sapiens OX=9606 GN=XBP1 PE=1 SV=2	1	61406	53142	55997	58406	52790	51599	48874	52036	42553
P17900	Ganglioside GM2 activator;Ganglioside GM2 activator isoform short	GM2A	sp|P17900|SAP3_HUMAN Ganglioside GM2 activator OS=Homo sapiens OX=9606 GN=GM2A PE=1 SV=4	6	692860	601950	655660	619790	428550	503100	647670	660080	735480
P17931	Galectin-3	LGALS3	sp|P17931|LEG3_HUMAN Galectin-3 OS=Homo sapiens OX=9606 GN=LGALS3 PE=1 SV=5	9	788610	709520	756080	846610	499730	709170	762410	609530	627040
P17980	26S protease regulatory subunit 6A	PSMC3	sp|P17980|PRS6A_HUMAN 26S proteasome regulatory subunit 6A OS=Homo sapiens OX=9606 GN=PSMC3 PE=1 SV=3	31	15891000	13509000	17014000	15883000	15043000	15397000	13110000	14252000	14757000
P17987	T-complex protein 1 subunit alpha	TCP1	sp|P17987|TCPA_HUMAN T-complex protein 1 subunit alpha OS=Homo sapiens OX=9606 GN=TCP1 PE=1 SV=1	36	29582000	26305000	31057000	30064000	27492000	29745000	26538000	27055000	30306000
P18031	Tyrosine-protein phosphatase non-receptor type 1	PTPN1	sp|P18031|PTN1_HUMAN Tyrosine-protein phosphatase non-receptor type 1 OS=Homo sapiens OX=9606 GN=PTPN1 PE=1 SV=1	21	3695000	3360500	4164600	3287500	3213200	3321900	3049500	3158800	3647300
P18074	TFIIH basal transcription factor complex helicase XPD subunit	ERCC2	sp|P18074|ERCC2_HUMAN General transcription and DNA repair factor IIH helicase subunit XPD OS=Homo sapiens OX=9606 GN=ERCC2 PE=1 SV=1	16	936280	861730	962990	917330	835470	867900	773460	921050	890830
P18077	60S ribosomal protein L35a	RPL35A	sp|P18077|RL35A_HUMAN 60S ribosomal protein L35a OS=Homo sapiens OX=9606 GN=RPL35A PE=1 SV=2	11	3743500	3707900	3929600	3439900	3566400	3062300	3447300	2850900	3553400
P18084	Integrin beta-5	ITGB5	sp|P18084|ITB5_HUMAN Integrin beta-5 OS=Homo sapiens OX=9606 GN=ITGB5 PE=1 SV=1	22	1407900	1420600	1471800	1509700	1479000	1284500	1470500	1627000	1641600
P18085	ADP-ribosylation factor 4	ARF4	sp|P18085|ARF4_HUMAN ADP-ribosylation factor 4 OS=Homo sapiens OX=9606 GN=ARF4 PE=1 SV=3	7	1645500	1399400	1338200	1363600	1110100	1154200	1536200	1487600	1519400
P18124	60S ribosomal protein L7	RPL7	sp|P18124|RL7_HUMAN 60S ribosomal protein L7 OS=Homo sapiens OX=9606 GN=RPL7 PE=1 SV=1	18	17983000	16981000	20209000	15987000	16278000	17366000	14304000	16936000	17495000
P18206	Vinculin	VCL	sp|P18206|VINC_HUMAN Vinculin OS=Homo sapiens OX=9606 GN=VCL PE=1 SV=4	78	28060000	21731000	29054000	28655000	24219000	25030000	25929000	23868000	26084000
P18433	Receptor-type tyrosine-protein phosphatase alpha	PTPRA	sp|P18433|PTPRA_HUMAN Receptor-type tyrosine-protein phosphatase alpha OS=Homo sapiens OX=9606 GN=PTPRA PE=1 SV=3	3	22714	16906	26302	18440	13369	15718	19004	18848	10505
P18440	Arylamine N-acetyltransferase 1	NAT1	sp|P18440|ARY1_HUMAN Arylamine N-acetyltransferase 1 OS=Homo sapiens OX=9606 GN=NAT1 PE=1 SV=2	4	32319	22211	27779	25005	20622	19571	31274	30463	22568
P18583	Protein SON	SON	sp|P18583|SON_HUMAN Protein SON OS=Homo sapiens OX=9606 GN=SON PE=1 SV=4	43	6467400	5650700	6993500	6346500	6013800	6090000	5235100	6742300	7064300
P18615	Negative elongation factor E	NELFE	sp|P18615|NELFE_HUMAN Negative elongation factor E OS=Homo sapiens OX=9606 GN=NELFE PE=1 SV=3	16	1188400	995120	1370800	1119500	1018500	1057800	914110	1119100	1124300
P18621	60S ribosomal protein L17	RPL17	sp|P18621|RL17_HUMAN 60S ribosomal protein L17 OS=Homo sapiens OX=9606 GN=RPL17 PE=1 SV=3	11	21699000	18228000	22967000	20624000	21457000	22767000	17345000	16929000	19228000
P18669	Phosphoglycerate mutase 1	PGAM1	sp|P18669|PGAM1_HUMAN Phosphoglycerate mutase 1 OS=Homo sapiens OX=9606 GN=PGAM1 PE=1 SV=2	20	27593000	26650000	31814000	32560000	24827000	27461000	29288000	29634000	27526000
P18754	Regulator of chromosome condensation	RCC1	sp|P18754|RCC1_HUMAN Regulator of chromosome condensation OS=Homo sapiens OX=9606 GN=RCC1 PE=1 SV=1	19	2321200	2013900	2547500	2478300	2073800	2224100	2227900	2105000	2198800
P18827	Syndecan-1	SDC1	sp|P18827|SDC1_HUMAN Syndecan-1 OS=Homo sapiens OX=9606 GN=SDC1 PE=1 SV=3	7	301410	251820	209350	109010	77684	124830	111450	78009	131440
P18846	Cyclic AMP-dependent transcription factor ATF-1	ATF1	sp|P18846|ATF1_HUMAN Cyclic AMP-dependent transcription factor ATF-1 OS=Homo sapiens OX=9606 GN=ATF1 PE=1 SV=2	3	928620	766890	874340	833020	788420	826330	774400	861950	991380
P18847	Cyclic AMP-dependent transcription factor ATF-3	ATF3	sp|P18847|ATF3_HUMAN Cyclic AMP-dependent transcription factor ATF-3 OS=Homo sapiens OX=9606 GN=ATF3 PE=1 SV=2	4	137810	108470	148620	216750	177860	165810	170870	175270	189150
P18850	Cyclic AMP-dependent transcription factor ATF-6 alpha;Processed cyclic AMP-dependent transcription factor ATF-6 alpha	ATF6	sp|P18850|ATF6A_HUMAN Cyclic AMP-dependent transcription factor ATF-6 alpha OS=Homo sapiens OX=9606 GN=ATF6 PE=1 SV=3	2	13510	15573	17203	15435	16831	17577	11934	21542	18256
P18858	DNA ligase 1	LIG1	sp|P18858|DNLI1_HUMAN DNA ligase 1 OS=Homo sapiens OX=9606 GN=LIG1 PE=1 SV=1	45	3950200	3787000	4934200	3867500	3420200	4119600	3133300	3718000	3975900
P18859	ATP synthase-coupling factor 6, mitochondrial	ATP5J	sp|P18859|ATP5J_HUMAN ATP synthase-coupling factor 6, mitochondrial OS=Homo sapiens OX=9606 GN=ATP5PF PE=1 SV=1	7	4251400	3805300	4897500	4589100	759210	4441700	3855900	3380400	3265400
P18887	DNA repair protein XRCC1	XRCC1	sp|P18887|XRCC1_HUMAN DNA repair protein XRCC1 OS=Homo sapiens OX=9606 GN=XRCC1 PE=1 SV=2	18	1409900	1247900	1560100	1339900	1211700	1267400	1091700	1238900	1329600
P19021	Peptidyl-glycine alpha-amidating monooxygenase;Peptidylglycine alpha-hydroxylating monooxygenase;Peptidyl-alpha-hydroxyglycine alpha-amidating lyase	PAM	sp|P19021|AMD_HUMAN Peptidyl-glycine alpha-amidating monooxygenase OS=Homo sapiens OX=9606 GN=PAM PE=1 SV=2	7	141840	116980	138710	128120	102110	109220	108740	110850	130200
P19022	Cadherin-2	CDH2	sp|P19022|CADH2_HUMAN Cadherin-2 OS=Homo sapiens OX=9606 GN=CDH2 PE=1 SV=4	14	985800	743210	799000	653220	670780	667960	678180	660330	631940
P19174	1-phosphatidylinositol 4,5-bisphosphate phosphodiesterase gamma-1	PLCG1	sp|P19174|PLCG1_HUMAN 1-phosphatidylinositol 4,5-bisphosphate phosphodiesterase gamma-1 OS=Homo sapiens OX=9606 GN=PLCG1 PE=1 SV=1	27	1871900	1732400	2359500	1997800	1982200	1869300	1554300	1799100	2035500
P19256	Lymphocyte function-associated antigen 3	CD58	sp|P19256|LFA3_HUMAN Lymphocyte function-associated antigen 3 OS=Homo sapiens OX=9606 GN=CD58 PE=1 SV=1	2	47986	34530	37973	41949	40234	51474	35990	49404	57192
P19338	Nucleolin	NCL	sp|P19338|NUCL_HUMAN Nucleolin OS=Homo sapiens OX=9606 GN=NCL PE=1 SV=3	36	41717000	34892000	56861000	44842000	48451000	52048000	35759000	48187000	57058000
P19367	Hexokinase-1	HK1	sp|P19367|HXK1_HUMAN Hexokinase-1 OS=Homo sapiens OX=9606 GN=HK1 PE=1 SV=3	39	17387000	14993000	17160000	17962000	16618000	15867000	15772000	16054000	16399000
P19387	DNA-directed RNA polymerase II subunit RPB3	POLR2C	sp|P19387|RPB3_HUMAN DNA-directed RNA polymerase II subunit RPB3 OS=Homo sapiens OX=9606 GN=POLR2C PE=1 SV=2	12	2390200	2068600	2895300	2253800	2106800	2538400	1977300	2309500	2187600
P19388	DNA-directed RNA polymerases I, II, and III subunit RPABC1	POLR2E	sp|P19388|RPAB1_HUMAN DNA-directed RNA polymerases I, II, and III subunit RPABC1 OS=Homo sapiens OX=9606 GN=POLR2E PE=1 SV=4	8	2056000	1872600	2103200	1906400	1842700	1786000	1603800	1770600	1891400
P19404	NADH dehydrogenase [ubiquinone] flavoprotein 2, mitochondrial	NDUFV2	sp|P19404|NDUV2_HUMAN NADH dehydrogenase [ubiquinone] flavoprotein 2, mitochondrial OS=Homo sapiens OX=9606 GN=NDUFV2 PE=1 SV=2	11	1419200	1671800	2150500	1671000	1206500	1732200	1334400	1681300	1851400
P19419	ETS domain-containing protein Elk-1	ELK1	sp|P19419|ELK1_HUMAN ETS domain-containing protein Elk-1 OS=Homo sapiens OX=9606 GN=ELK1 PE=1 SV=2	3	58253	46552	57556	50706	48570	44592	52887	59667	62456
P19447	TFIIH basal transcription factor complex helicase XPB subunit	ERCC3	sp|P19447|ERCC3_HUMAN General transcription and DNA repair factor IIH helicase subunit XPB OS=Homo sapiens OX=9606 GN=ERCC3 PE=1 SV=1	19	587420	503610	624200	584010	503520	519670	474330	536120	608880
P19474	E3 ubiquitin-protein ligase TRIM21	TRIM21	sp|P19474|RO52_HUMAN E3 ubiquitin-protein ligase TRIM21 OS=Homo sapiens OX=9606 GN=TRIM21 PE=1 SV=1	17	1170900	1083100	1376000	1157200	1201300	1209600	1021300	1268900	1307300
P19525	Interferon-induced, double-stranded RNA-activated protein kinase	EIF2AK2	sp|P19525|E2AK2_HUMAN Interferon-induced, double-stranded RNA-activated protein kinase OS=Homo sapiens OX=9606 GN=EIF2AK2 PE=1 SV=2	16	4604300	4558400	4853200	4128900	3997400	4467500	3989700	3826900	4563200
P19532	Transcription factor E3	TFE3	sp|P19532|TFE3_HUMAN Transcription factor E3 OS=Homo sapiens OX=9606 GN=TFE3 PE=1 SV=4	10	292110	302340	398710	360270	408940	325710	254870	351900	322480
P19623	Spermidine synthase	SRM	sp|P19623|SPEE_HUMAN Spermidine synthase OS=Homo sapiens OX=9606 GN=SRM PE=1 SV=1	15	3378400	3519800	3782000	3614600	3264400	3512400	3681800	3940500	3618100
P19634	Sodium/hydrogen exchanger 1	SLC9A1	sp|P19634|SL9A1_HUMAN Sodium/hydrogen exchanger 1 OS=Homo sapiens OX=9606 GN=SLC9A1 PE=1 SV=2	3	111580	77720	110540	102430	114800	100690	96021	109090	95894
P19784	Casein kinase II subunit alpha	CSNK2A2	sp|P19784|CSK22_HUMAN Casein kinase II subunit alpha OS=Homo sapiens OX=9606 GN=CSNK2A2 PE=1 SV=1	19	3097800	2660400	3191200	3365600	3096700	3016800	2713100	3362300	3661900
P19793	Retinoic acid receptor RXR-alpha	RXRA	sp|P19793|RXRA_HUMAN Retinoic acid receptor RXR-alpha OS=Homo sapiens OX=9606 GN=RXRA PE=1 SV=1	7	750600	746460	859810	721530	515710	632230	577730	575050	597800
P19838	Nuclear factor NF-kappa-B p105 subunit;Nuclear factor NF-kappa-B p50 subunit	NFKB1	sp|P19838|NFKB1_HUMAN Nuclear factor NF-kappa-B p105 subunit OS=Homo sapiens OX=9606 GN=NFKB1 PE=1 SV=2	31	2210400	2003200	2316400	2436400	2134800	2257800	2118000	2446300	2278100
P19878	Neutrophil cytosol factor 2	NCF2	sp|P19878|NCF2_HUMAN Neutrophil cytosol factor 2 OS=Homo sapiens OX=9606 GN=NCF2 PE=1 SV=2	6	73856	57539	65131	66102	52453	68934	65531	69822	54760
P20020	Plasma membrane calcium-transporting ATPase 1	ATP2B1	sp|P20020|AT2B1_HUMAN Plasma membrane calcium-transporting ATPase 1 OS=Homo sapiens OX=9606 GN=ATP2B1 PE=1 SV=4	18	1890300	1567900	1868600	1915000	1602200	1654100	1600800	1838100	1790000
P20042	Eukaryotic translation initiation factor 2 subunit 2	EIF2S2	sp|P20042|IF2B_HUMAN Eukaryotic translation initiation factor 2 subunit 2 OS=Homo sapiens OX=9606 GN=EIF2S2 PE=1 SV=2	26	2226100	2142400	3000900	2639000	2735300	2906600	2169700	2642600	2832400
P20073	Annexin A7	ANXA7	sp|P20073|ANXA7_HUMAN Annexin A7 OS=Homo sapiens OX=9606 GN=ANXA7 PE=1 SV=3	20	5447800	5341800	5453400	6282700	4809600	5075000	5822600	5729700	5687900
P20226;Q6SJ96	TATA-box-binding protein;TATA box-binding protein-like protein 2	TBP;TBPL2	sp|P20226|TBP_HUMAN TATA-box-binding protein OS=Homo sapiens OX=9606 GN=TBP PE=1 SV=2;sp|Q6SJ96|TBPL2_HUMAN TATA box-binding protein-like 2 OS=Homo sapiens OX=9606 GN=TBPL2 PE=2 SV=1	5	520800	484330	530720	480970	348750	353330	388400	359570	433630
P20248	Cyclin-A2	CCNA2	sp|P20248|CCNA2_HUMAN Cyclin-A2 OS=Homo sapiens OX=9606 GN=CCNA2 PE=1 SV=2	11	929350	671730	925760	844320	618250	722820	572140	644950	787470
P20290	Transcription factor BTF3	BTF3	sp|P20290|BTF3_HUMAN Transcription factor BTF3 OS=Homo sapiens OX=9606 GN=BTF3 PE=1 SV=1	12	6095200	4604200	6596500	5159500	6249500	5786600	5055200	5852500	7208300
P20337	Ras-related protein Rab-3B	RAB3B	sp|P20337|RAB3B_HUMAN Ras-related protein Rab-3B OS=Homo sapiens OX=9606 GN=RAB3B PE=1 SV=2	5	598760	589410	708270	646090	612230	753600	551220	572410	584710
P20338	Ras-related protein Rab-4A	RAB4A	sp|P20338|RAB4A_HUMAN Ras-related protein Rab-4A OS=Homo sapiens OX=9606 GN=RAB4A PE=1 SV=3	4	232680	224920	275170	258540	230220	230490	220460	244550	257640
P20339	Ras-related protein Rab-5A	RAB5A	sp|P20339|RAB5A_HUMAN Ras-related protein Rab-5A OS=Homo sapiens OX=9606 GN=RAB5A PE=1 SV=2	5	650360	694670	694390	688880	741400	734390	626430	746670	691500
P20340	Ras-related protein Rab-6A	RAB6A	sp|P20340|RAB6A_HUMAN Ras-related protein Rab-6A OS=Homo sapiens OX=9606 GN=RAB6A PE=1 SV=3	7	3552700	3542900	3580900	2844800	3319000	2869300	2434400	2749000	3625800
Q14995;P20393	Nuclear receptor subfamily 1 group D member 2;Nuclear receptor subfamily 1 group D member 1	NR1D2;NR1D1	sp|Q14995|NR1D2_HUMAN Nuclear receptor subfamily 1 group D member 2 OS=Homo sapiens OX=9606 GN=NR1D2 PE=1 SV=3;sp|P20393|NR1D1_HUMAN Nuclear receptor subfamily 1 group D member 1 OS=Homo sapiens OX=9606 GN=NR1D1 PE=1 SV=1	1	0	3316.6	0	0	0	0	0	0	3742.8
P20585	DNA mismatch repair protein Msh3	MSH3	sp|P20585|MSH3_HUMAN DNA mismatch repair protein Msh3 OS=Homo sapiens OX=9606 GN=MSH3 PE=1 SV=4	22	435150	359220	466580	406330	347830	337220	369980	390540	449980
P20594	Atrial natriuretic peptide receptor 2	NPR2	sp|P20594|ANPRB_HUMAN Atrial natriuretic peptide receptor 2 OS=Homo sapiens OX=9606 GN=NPR2 PE=1 SV=1	5	86043	82956	97928	101820	90000	69959	87092	71070	78577
P20618	Proteasome subunit beta type-1	PSMB1	sp|P20618|PSB1_HUMAN Proteasome subunit beta type-1 OS=Homo sapiens OX=9606 GN=PSMB1 PE=1 SV=2	13	3406400	3017200	3151100	3467600	3218800	3336800	2851400	3187500	3415400
P20645	Cation-dependent mannose-6-phosphate receptor	M6PR	sp|P20645|MPRD_HUMAN Cation-dependent mannose-6-phosphate receptor OS=Homo sapiens OX=9606 GN=M6PR PE=1 SV=1	9	4703500	3371100	4833000	4512500	4475700	5036800	4311100	4262000	5065200
P20648	Potassium-transporting ATPase alpha chain 1	ATP4A	sp|P20648|ATP4A_HUMAN Potassium-transporting ATPase alpha chain 1 OS=Homo sapiens OX=9606 GN=ATP4A PE=2 SV=5	1	61012	62365	76799	107270	118770	114440	101920	73716	89791
P20674	Cytochrome c oxidase subunit 5A, mitochondrial	COX5A	sp|P20674|COX5A_HUMAN Cytochrome c oxidase subunit 5A, mitochondrial OS=Homo sapiens OX=9606 GN=COX5A PE=1 SV=2	7	6701100	6024900	6903000	7310900	4333100	6369400	6064500	6213700	7001200
P20700	Lamin-B1	LMNB1	sp|P20700|LMNB1_HUMAN Lamin-B1 OS=Homo sapiens OX=9606 GN=LMNB1 PE=1 SV=2	51	26171000	24477000	29102000	23812000	21569000	23071000	21613000	19558000	21927000
P20742	Pregnancy zone protein	PZP	sp|P20742|PZP_HUMAN Pregnancy zone protein OS=Homo sapiens OX=9606 GN=PZP PE=1 SV=4	1	98936	53047	112780	88369	81134	110430	62329	101100	85765
P20810	Calpastatin	CAST	sp|P20810|ICAL_HUMAN Calpastatin OS=Homo sapiens OX=9606 GN=CAST PE=1 SV=4	30	4407800	3974400	4703100	4177600	4143600	4083800	3761900	4143100	4497300
P20839	Inosine-5-monophosphate dehydrogenase 1	IMPDH1	sp|P20839|IMDH1_HUMAN Inosine-5-monophosphate dehydrogenase 1 OS=Homo sapiens OX=9606 GN=IMPDH1 PE=1 SV=2	12	997490	938540	1050700	1117200	1233800	1184600	836760	1164000	1152900
P20851	C4b-binding protein beta chain	C4BPB	sp|P20851|C4BPB_HUMAN C4b-binding protein beta chain OS=Homo sapiens OX=9606 GN=C4BPB PE=1 SV=1	1	145480	106850	157480	135520	112340	129500	123960	183590	158480
P20908	Collagen alpha-1(V) chain	COL5A1	sp|P20908|CO5A1_HUMAN Collagen alpha-1(V) chain OS=Homo sapiens OX=9606 GN=COL5A1 PE=1 SV=3	4	100290	81160	90977	61253	47672	49752	53867	50585	41370
P20929	Nebulin	NEB	sp|P20929|NEBU_HUMAN Nebulin OS=Homo sapiens OX=9606 GN=NEB PE=1 SV=5	5	135340	118750	147150	125260	96444	92474	96325	133450	143630
P20933	N(4)-(beta-N-acetylglucosaminyl)-L-asparaginase;Glycosylasparaginase alpha chain;Glycosylasparaginase beta chain	AGA	sp|P20933|ASPG_HUMAN N(4)-(beta-N-acetylglucosaminyl)-L-asparaginase OS=Homo sapiens OX=9606 GN=AGA PE=1 SV=2	4	317940	320980	352090	364030	300760	307270	298180	351560	324340
P20936	Ras GTPase-activating protein 1	RASA1	sp|P20936|RASA1_HUMAN Ras GTPase-activating protein 1 OS=Homo sapiens OX=9606 GN=RASA1 PE=1 SV=1	13	695960	669060	788310	748500	623880	608270	649670	620300	803300
P20962	Parathymosin	PTMS	sp|P20962|PTMS_HUMAN Parathymosin OS=Homo sapiens OX=9606 GN=PTMS PE=1 SV=2	4	1985900	2141100	3705800	3003000	3230600	2932500	1598900	4826300	4397500
P21127	Cyclin-dependent kinase 11B	CDK11B	sp|P21127|CD11B_HUMAN Cyclin-dependent kinase 11B OS=Homo sapiens OX=9606 GN=CDK11B PE=1 SV=4	5	2735400	2667300	3070600	2924000	2609500	2502800	2525700	2553900	2682200
P21266	Glutathione S-transferase Mu 3	GSTM3	sp|P21266|GSTM3_HUMAN Glutathione S-transferase Mu 3 OS=Homo sapiens OX=9606 GN=GSTM3 PE=1 SV=3	8	298110	256650	297310	291880	203950	270520	248120	258050	291410
P21281	V-type proton ATPase subunit B, brain isoform	ATP6V1B2	sp|P21281|VATB2_HUMAN V-type proton ATPase subunit B, brain isoform OS=Homo sapiens OX=9606 GN=ATP6V1B2 PE=1 SV=3	29	2935000	2509400	3402700	2976400	2794300	2805600	2721500	2564800	2667200
P21283	V-type proton ATPase subunit C 1	ATP6V1C1	sp|P21283|VATC1_HUMAN V-type proton ATPase subunit C 1 OS=Homo sapiens OX=9606 GN=ATP6V1C1 PE=1 SV=4	19	3939100	3623100	4603100	4001600	3559900	3864800	3665400	3852900	4217000
P21291	Cysteine and glycine-rich protein 1	CSRP1	sp|P21291|CSRP1_HUMAN Cysteine and glycine-rich protein 1 OS=Homo sapiens OX=9606 GN=CSRP1 PE=1 SV=3	11	1630000	1428900	1588900	1883300	1447400	1597200	1926500	1830500	1620900
P21333	Filamin-A	FLNA	sp|P21333|FLNA_HUMAN Filamin-A OS=Homo sapiens OX=9606 GN=FLNA PE=1 SV=4	137	136900000	120380000	139530000	139960000	112670000	122000000	121650000	119660000	123000000
P21359	Neurofibromin;Neurofibromin truncated	NF1	sp|P21359|NF1_HUMAN Neurofibromin OS=Homo sapiens OX=9606 GN=NF1 PE=1 SV=2	46	2082000	1818400	2233000	2011700	1692300	1914000	1748600	1823000	2253900
P21397	Amine oxidase [flavin-containing] A	MAOA	sp|P21397|AOFA_HUMAN Amine oxidase [flavin-containing] A OS=Homo sapiens OX=9606 GN=MAOA PE=1 SV=1	15	478050	389250	496240	500550	432480	435400	433520	567670	578430
P21399	Cytoplasmic aconitate hydratase	ACO1	sp|P21399|ACOC_HUMAN Cytoplasmic aconitate hydratase OS=Homo sapiens OX=9606 GN=ACO1 PE=1 SV=3	38	7652800	7079100	7925400	7985000	7092100	7095600	7110600	6818200	7360700
P21580	Tumor necrosis factor alpha-induced protein 3;A20p50;A20p37	TNFAIP3	sp|P21580|TNAP3_HUMAN Tumor necrosis factor alpha-induced protein 3 OS=Homo sapiens OX=9606 GN=TNFAIP3 PE=1 SV=1	2	5053.4	3247.7	6715.9	3980.7	6787.2	11616	6074	3634.3	9129.3
P21675;Q8IZX4	Transcription initiation factor TFIID subunit 1;Transcription initiation factor TFIID subunit 1-like	TAF1;TAF1L	sp|P21675|TAF1_HUMAN Transcription initiation factor TFIID subunit 1 OS=Homo sapiens OX=9606 GN=TAF1 PE=1 SV=2;sp|Q8IZX4|TAF1L_HUMAN Transcription initiation factor TFIID subunit 1-like OS=Homo sapiens OX=9606 GN=TAF1L PE=1 SV=1	10	290330	267840	309530	287880	257780	279070	250730	269940	286650
P21741	Midkine	MDK	sp|P21741|MK_HUMAN Midkine OS=Homo sapiens OX=9606 GN=MDK PE=1 SV=1	1	6246.4	9785.1	8761.6	9153.5	6940.6	9047.9	7349.6	12528	5091.2
P21796	Voltage-dependent anion-selective channel protein 1	VDAC1	sp|P21796|VDAC1_HUMAN Voltage-dependent anion-selective channel protein 1 OS=Homo sapiens OX=9606 GN=VDAC1 PE=1 SV=2	22	15713000	13380000	15465000	16979000	15241000	15404000	14059000	15447000	15858000
P21912	Succinate dehydrogenase [ubiquinone] iron-sulfur subunit, mitochondrial	SDHB	sp|P21912|SDHB_HUMAN Succinate dehydrogenase [ubiquinone] iron-sulfur subunit, mitochondrial OS=Homo sapiens OX=9606 GN=SDHB PE=1 SV=3	18	6708300	6189900	7211300	7120600	5460700	6231400	6109900	5636000	6536600
P21926	CD9 antigen	CD9	sp|P21926|CD9_HUMAN CD9 antigen OS=Homo sapiens OX=9606 GN=CD9 PE=1 SV=4	6	2261500	1912800	1896500	1845600	1335600	1520400	1772800	1294300	1279300
P21953	2-oxoisovalerate dehydrogenase subunit beta, mitochondrial	BCKDHB	sp|P21953|ODBB_HUMAN 2-oxoisovalerate dehydrogenase subunit beta, mitochondrial OS=Homo sapiens OX=9606 GN=BCKDHB PE=1 SV=2	6	313110	245480	329390	313910	246440	255650	269030	271650	293600
P21964	Catechol O-methyltransferase	COMT	sp|P21964|COMT_HUMAN Catechol O-methyltransferase OS=Homo sapiens OX=9606 GN=COMT PE=1 SV=2	16	4256700	3491300	4032400	4296600	3241300	3940200	3550800	4149800	4397100
P21980	Protein-glutamine gamma-glutamyltransferase 2	TGM2	sp|P21980|TGM2_HUMAN Protein-glutamine gamma-glutamyltransferase 2 OS=Homo sapiens OX=9606 GN=TGM2 PE=1 SV=2	27	5895200	5759900	7322700	7922000	8300300	8435500	6142200	8036100	7385700
P22033	Methylmalonyl-CoA mutase, mitochondrial	MUT	sp|P22033|MUTA_HUMAN Methylmalonyl-CoA mutase, mitochondrial OS=Homo sapiens OX=9606 GN=MMUT PE=1 SV=4	26	2585700	2127200	2511300	2143000	1833700	1872400	1758700	1863700	2088900
P22059	Oxysterol-binding protein 1	OSBP	sp|P22059|OSBP1_HUMAN Oxysterol-binding protein 1 OS=Homo sapiens OX=9606 GN=OSBP PE=1 SV=1	28	2803900	2610800	2908600	2851700	2443300	2485000	2556300	2563500	2553000
P22061	Protein-L-isoaspartate(D-aspartate) O-methyltransferase	PCMT1	sp|P22061|PIMT_HUMAN Protein-L-isoaspartate(D-aspartate) O-methyltransferase OS=Homo sapiens OX=9606 GN=PCMT1 PE=1 SV=4	14	4376600	4243100	5414300	4478500	3806200	4666300	4325400	4394900	5151700
P22087	rRNA 2-O-methyltransferase fibrillarin	FBL	sp|P22087|FBRL_HUMAN rRNA 2-O-methyltransferase fibrillarin OS=Homo sapiens OX=9606 GN=FBL PE=1 SV=2	19	5567600	4708900	5897800	5486600	5450500	5835000	5036700	4902000	4845700
P22102	Trifunctional purine biosynthetic protein adenosine-3;Phosphoribosylamine--glycine ligase;Phosphoribosylformylglycinamidine cyclo-ligase;Phosphoribosylglycinamide formyltransferase	GART	sp|P22102|PUR2_HUMAN Trifunctional purine biosynthetic protein adenosine-3 OS=Homo sapiens OX=9606 GN=GART PE=1 SV=1	55	20537000	18678000	22100000	21287000	17892000	20400000	17104000	18815000	19320000
P22234	Multifunctional protein ADE2;Phosphoribosylaminoimidazole-succinocarboxamide synthase;Phosphoribosylaminoimidazole carboxylase	PAICS	sp|P22234|PUR6_HUMAN Multifunctional protein ADE2 OS=Homo sapiens OX=9606 GN=PAICS PE=1 SV=3	22	19213000	18123000	22360000	21323000	19896000	22768000	18516000	18382000	21153000
P22307	Non-specific lipid-transfer protein	SCP2	sp|P22307|SCP2_HUMAN Sterol carrier protein 2 OS=Homo sapiens OX=9606 GN=SCP2 PE=1 SV=2	18	2029600	1783900	1987800	1967300	1300900	1845100	1855400	1461700	1748300
P22314	Ubiquitin-like modifier-activating enzyme 1	UBA1	sp|P22314|UBA1_HUMAN Ubiquitin-like modifier-activating enzyme 1 OS=Homo sapiens OX=9606 GN=UBA1 PE=1 SV=3	51	54281000	54052000	60012000	62203000	52989000	55325000	51980000	57296000	65261000
P22392;O60361	Nucleoside diphosphate kinase B;Putative nucleoside diphosphate kinase	NME2;NME2P1	sp|P22392|NDKB_HUMAN Nucleoside diphosphate kinase B OS=Homo sapiens OX=9606 GN=NME2 PE=1 SV=1;sp|O60361|NDK8_HUMAN Putative nucleoside diphosphate kinase OS=Homo sapiens OX=9606 GN=NME2P1 PE=5 SV=1	7	55963000	42704000	59416000	60050000	42264000	60370000	46770000	59053000	55860000
P22415	Upstream stimulatory factor 1	USF1	sp|P22415|USF1_HUMAN Upstream stimulatory factor 1 OS=Homo sapiens OX=9606 GN=USF1 PE=1 SV=1	2	47293	47273	53332	46680	41338	37934	36219	42720	41739
P22570	NADPH:adrenodoxin oxidoreductase, mitochondrial	FDXR	sp|P22570|ADRO_HUMAN NADPH:adrenodoxin oxidoreductase, mitochondrial OS=Homo sapiens OX=9606 GN=FDXR PE=1 SV=3	31	4520800	3793200	4199800	3996200	3394300	3182700	3558500	3443100	3393700
P22612	cAMP-dependent protein kinase catalytic subunit gamma	PRKACG	sp|P22612|KAPCG_HUMAN cAMP-dependent protein kinase catalytic subunit gamma OS=Homo sapiens OX=9606 GN=PRKACG PE=1 SV=3	1	101910	101350	105420	121780	82936	62255	89112	98711	93468
P22626	Heterogeneous nuclear ribonucleoproteins A2/B1	HNRNPA2B1	sp|P22626|ROA2_HUMAN Heterogeneous nuclear ribonucleoproteins A2/B1 OS=Homo sapiens OX=9606 GN=HNRNPA2B1 PE=1 SV=2	26	60781000	53472000	65555000	58183000	56469000	57046000	47581000	56429000	60223000
P22670	MHC class II regulatory factor RFX1	RFX1	sp|P22670|RFX1_HUMAN MHC class II regulatory factor RFX1 OS=Homo sapiens OX=9606 GN=RFX1 PE=1 SV=2	13	321240	286270	341960	296400	291180	290640	328370	294520	311810
P22676	Calretinin	CALB2	sp|P22676|CALB2_HUMAN Calretinin OS=Homo sapiens OX=9606 GN=CALB2 PE=2 SV=2	17	9461600	9327800	10777000	11424000	9822500	9664700	9571000	9692200	9597100
P22681	E3 ubiquitin-protein ligase CBL	CBL	sp|P22681|CBL_HUMAN E3 ubiquitin-protein ligase CBL OS=Homo sapiens OX=9606 GN=CBL PE=1 SV=2	17	754920	600240	793280	758250	612350	691580	637930	622080	763070
P22694	cAMP-dependent protein kinase catalytic subunit beta	PRKACB	sp|P22694|KAPCB_HUMAN cAMP-dependent protein kinase catalytic subunit beta OS=Homo sapiens OX=9606 GN=PRKACB PE=1 SV=2	3	127840	148360	149050	172730	122680	122960	151440	119390	108930
P22695	Cytochrome b-c1 complex subunit 2, mitochondrial	UQCRC2	sp|P22695|QCR2_HUMAN Cytochrome b-c1 complex subunit 2, mitochondrial OS=Homo sapiens OX=9606 GN=UQCRC2 PE=1 SV=3	20	5450100	4369300	5529100	4787300	4224600	4563700	4288100	4246500	4299900
P22830	Ferrochelatase, mitochondrial	FECH	sp|P22830|HEMH_HUMAN Ferrochelatase, mitochondrial OS=Homo sapiens OX=9606 GN=FECH PE=1 SV=2	13	879620	765910	974160	829040	597300	764850	671620	656450	729590
P23025	DNA repair protein complementing XP-A cells	XPA	sp|P23025|XPA_HUMAN DNA repair protein complementing XP-A cells OS=Homo sapiens OX=9606 GN=XPA PE=1 SV=1	5	55560	40156	90913	73092	84479	97772	45315	72861	92463
P23142	Fibulin-1	FBLN1	sp|P23142|FBLN1_HUMAN Fibulin-1 OS=Homo sapiens OX=9606 GN=FBLN1 PE=1 SV=4	4	21910	18524	36243	28000	21380	14849	19112	16967	16129
P23193	Transcription elongation factor A protein 1	TCEA1	sp|P23193|TCEA1_HUMAN Transcription elongation factor A protein 1 OS=Homo sapiens OX=9606 GN=TCEA1 PE=1 SV=2	11	1373200	1222200	1570800	1307000	1542100	1343100	1202900	1238400	1511400
P23229	Integrin alpha-6;Integrin alpha-6 heavy chain;Integrin alpha-6 light chain;Processed integrin alpha-6	ITGA6	sp|P23229|ITA6_HUMAN Integrin alpha-6 OS=Homo sapiens OX=9606 GN=ITGA6 PE=1 SV=5	33	2548900	2288200	2687000	3257900	2912500	2774300	2497900	2975800	2871600
P23246	Splicing factor, proline- and glutamine-rich	SFPQ	sp|P23246|SFPQ_HUMAN Splicing factor, proline- and glutamine-rich OS=Homo sapiens OX=9606 GN=SFPQ PE=1 SV=2	29	17275000	17145000	20580000	19343000	18229000	20034000	16860000	16234000	19108000
P23258;Q9NRH3	Tubulin gamma-1 chain;Tubulin gamma-2 chain	TUBG1;TUBG2	sp|P23258|TBG1_HUMAN Tubulin gamma-1 chain OS=Homo sapiens OX=9606 GN=TUBG1 PE=1 SV=2;sp|Q9NRH3|TBG2_HUMAN Tubulin gamma-2 chain OS=Homo sapiens OX=9606 GN=TUBG2 PE=2 SV=1	18	1484700	1222800	1517700	1428200	1292100	1355000	1218200	1414700	1408300
P23284	Peptidyl-prolyl cis-trans isomerase B	PPIB	sp|P23284|PPIB_HUMAN Peptidyl-prolyl cis-trans isomerase B OS=Homo sapiens OX=9606 GN=PPIB PE=1 SV=2	13	20374000	16584000	20718000	20653000	18869000	21181000	16625000	16967000	17696000
P23368	NAD-dependent malic enzyme, mitochondrial	ME2	sp|P23368|MAOM_HUMAN NAD-dependent malic enzyme, mitochondrial OS=Homo sapiens OX=9606 GN=ME2 PE=1 SV=1	20	5327800	4666200	5421300	5225400	4616400	4650600	4385200	4418100	4659500
P23381	Tryptophan--tRNA ligase, cytoplasmic;T1-TrpRS;T2-TrpRS	WARS	sp|P23381|SYWC_HUMAN Tryptophan--tRNA ligase, cytoplasmic OS=Homo sapiens OX=9606 GN=WARS1 PE=1 SV=2	23	5620000	5111600	6171600	6011800	5740600	6313600	5589000	5745800	6274700
P23396	40S ribosomal protein S3	RPS3	sp|P23396|RS3_HUMAN 40S ribosomal protein S3 OS=Homo sapiens OX=9606 GN=RPS3 PE=1 SV=2	23	22852000	20791000	23146000	22993000	19397000	21338000	20117000	19224000	20976000
P23434	Glycine cleavage system H protein, mitochondrial	GCSH	sp|P23434|GCSH_HUMAN Glycine cleavage system H protein, mitochondrial OS=Homo sapiens OX=9606 GN=GCSH PE=1 SV=2	4	694070	720480	1162300	1123600	1163200	1457900	801510	1364100	1255800
P23443	Ribosomal protein S6 kinase beta-1	RPS6KB1	sp|P23443|KS6B1_HUMAN Ribosomal protein S6 kinase beta-1 OS=Homo sapiens OX=9606 GN=RPS6KB1 PE=1 SV=2	8	302720	293960	324910	292680	281350	269310	270400	339700	358600
P23458	Tyrosine-protein kinase JAK1	JAK1	sp|P23458|JAK1_HUMAN Tyrosine-protein kinase JAK1 OS=Homo sapiens OX=9606 GN=JAK1 PE=1 SV=2	14	365930	356620	460720	405410	373820	351890	317500	366460	385490
P23469	Receptor-type tyrosine-protein phosphatase epsilon	PTPRE	sp|P23469|PTPRE_HUMAN Receptor-type tyrosine-protein phosphatase epsilon OS=Homo sapiens OX=9606 GN=PTPRE PE=1 SV=1	1	4415.5	2192.2	6590.8	9496.6	5157.3	1606	8398.4	9963.5	12518
P23470	Receptor-type tyrosine-protein phosphatase gamma	PTPRG	sp|P23470|PTPRG_HUMAN Receptor-type tyrosine-protein phosphatase gamma OS=Homo sapiens OX=9606 GN=PTPRG PE=1 SV=4	6	265630	214640	232910	202570	202540	208400	192200	203180	177600
P23490	Loricrin	LOR	sp|P23490|LORI_HUMAN Loricrin OS=Homo sapiens OX=9606 GN=LORICRIN PE=1 SV=2	2	42807	33969	43177	61447	56183	50861	62962	55291	67099
P23497	Nuclear autoantigen Sp-100	SP100	sp|P23497|SP100_HUMAN Nuclear autoantigen Sp-100 OS=Homo sapiens OX=9606 GN=SP100 PE=1 SV=3	11	1161600	1087100	1359900	1192700	1219200	1264000	1077300	1271000	1340200
P23508	Colorectal mutant cancer protein	MCC	sp|P23508|CRCM_HUMAN Colorectal mutant cancer protein OS=Homo sapiens OX=9606 GN=MCC PE=1 SV=2	9	104040	116480	128740	116990	111940	117940	101870	129710	128260
P23511	Nuclear transcription factor Y subunit alpha	NFYA	sp|P23511|NFYA_HUMAN Nuclear transcription factor Y subunit alpha OS=Homo sapiens OX=9606 GN=NFYA PE=1 SV=2	2	85867	74141	100110	85798	107860	106210	49717	80269	85547
P23526	Adenosylhomocysteinase	AHCY	sp|P23526|SAHH_HUMAN Adenosylhomocysteinase OS=Homo sapiens OX=9606 GN=AHCY PE=1 SV=4	25	11728000	9252400	11859000	12494000	10685000	10843000	10593000	11215000	10386000
P23528	Cofilin-1	CFL1	sp|P23528|COF1_HUMAN Cofilin-1 OS=Homo sapiens OX=9606 GN=CFL1 PE=1 SV=3	14	99240000	94101000	114140000	100100000	94682000	102790000	93244000	93960000	107290000
P23588	Eukaryotic translation initiation factor 4B	EIF4B	sp|P23588|IF4B_HUMAN Eukaryotic translation initiation factor 4B OS=Homo sapiens OX=9606 GN=EIF4B PE=1 SV=2	24	11800000	10237000	13909000	12577000	11767000	12972000	11479000	14342000	15152000
P23610	Factor VIII intron 22 protein	F8A1	sp|P23610|HAP40_HUMAN 40-kDa huntingtin-associated protein OS=Homo sapiens OX=9606 GN=F8A1 PE=1 SV=2	6	202140	227370	260410	219990	91285	202970	189110	188410	212070
P23634	Plasma membrane calcium-transporting ATPase 4	ATP2B4	sp|P23634|AT2B4_HUMAN Plasma membrane calcium-transporting ATPase 4 OS=Homo sapiens OX=9606 GN=ATP2B4 PE=1 SV=2	14	980560	883620	994070	977230	823360	759880	746850	822250	808750
P23677	Inositol-trisphosphate 3-kinase A	ITPKA	sp|P23677|IP3KA_HUMAN Inositol-trisphosphate 3-kinase A OS=Homo sapiens OX=9606 GN=ITPKA PE=1 SV=1	5	40063	29483	46918	41956	38962	31024	39306	39274	44237
P23743	Diacylglycerol kinase alpha	DGKA	sp|P23743|DGKA_HUMAN Diacylglycerol kinase alpha OS=Homo sapiens OX=9606 GN=DGKA PE=1 SV=3	18	951090	801800	1000700	867780	807190	716740	696420	716740	783310
P23763	Vesicle-associated membrane protein 1	VAMP1	sp|P23763|VAMP1_HUMAN Vesicle-associated membrane protein 1 OS=Homo sapiens OX=9606 GN=VAMP1 PE=1 SV=1	2	43725	37759	42475	32503	0	13790	24646	16144	24256
P23786	Carnitine O-palmitoyltransferase 2, mitochondrial	CPT2	sp|P23786|CPT2_HUMAN Carnitine O-palmitoyltransferase 2, mitochondrial OS=Homo sapiens OX=9606 GN=CPT2 PE=1 SV=2	20	1624600	1432900	1730500	1426500	1481300	1446300	1404200	1482200	1541800
P23919	Thymidylate kinase	DTYMK	sp|P23919|KTHY_HUMAN Thymidylate kinase OS=Homo sapiens OX=9606 GN=DTYMK PE=1 SV=4	13	1914600	1627400	1801200	1785900	1316000	1575000	1676600	1274500	1329700
P23921	Ribonucleoside-diphosphate reductase large subunit	RRM1	sp|P23921|RIR1_HUMAN Ribonucleoside-diphosphate reductase large subunit OS=Homo sapiens OX=9606 GN=RRM1 PE=1 SV=1	40	10045000	9632500	12053000	10178000	8426000	9558800	7181900	8651000	9423800
P24043	Laminin subunit alpha-2	LAMA2	sp|P24043|LAMA2_HUMAN Laminin subunit alpha-2 OS=Homo sapiens OX=9606 GN=LAMA2 PE=1 SV=4	2	155740	107480	187430	127260	726300	193420	92181	249930	235490
P24278	Zinc finger and BTB domain-containing protein 25	ZBTB25	sp|P24278|ZBT25_HUMAN Zinc finger and BTB domain-containing protein 25 OS=Homo sapiens OX=9606 GN=ZBTB25 PE=1 SV=2	3	77777	60318	70285	74039	61174	73234	51703	75896	84335
P24385	G1/S-specific cyclin-D1	CCND1	sp|P24385|CCND1_HUMAN G1/S-specific cyclin-D1 OS=Homo sapiens OX=9606 GN=CCND1 PE=1 SV=1	4	172390	136040	184000	149580	96097	131420	113030	100970	117790
P24386	Rab proteins geranylgeranyltransferase component A 1	CHM	sp|P24386|RAE1_HUMAN Rab proteins geranylgeranyltransferase component A 1 OS=Homo sapiens OX=9606 GN=CHM PE=1 SV=3	12	485370	490900	547110	534800	431420	461010	444450	547990	581370
P24390;P33947	ER lumen protein-retaining receptor 1;ER lumen protein-retaining receptor 2	KDELR1;KDELR2	sp|P24390|ERD21_HUMAN ER lumen protein-retaining receptor 1 OS=Homo sapiens OX=9606 GN=KDELR1 PE=1 SV=1;sp|P33947|ERD22_HUMAN ER lumen protein-retaining receptor 2 OS=Homo sapiens OX=9606 GN=KDELR2 PE=1 SV=1	2	597890	544220	578990	477520	326320	357780	622130	473310	523660
P24468;P10589	COUP transcription factor 2;COUP transcription factor 1	NR2F2;NR2F1	sp|P24468|COT2_HUMAN COUP transcription factor 2 OS=Homo sapiens OX=9606 GN=NR2F2 PE=1 SV=1;sp|P10589|COT1_HUMAN COUP transcription factor 1 OS=Homo sapiens OX=9606 GN=NR2F1 PE=1 SV=1	5	199620	183490	195690	265050	236670	220290	196960	248910	227110
P24534	Elongation factor 1-beta	EEF1B2	sp|P24534|EF1B_HUMAN Elongation factor 1-beta OS=Homo sapiens OX=9606 GN=EEF1B2 PE=1 SV=3	12	13062000	12415000	14754000	16015000	15182000	16166000	14196000	15051000	15677000
P24539	ATP synthase F(0) complex subunit B1, mitochondrial	ATP5F1	sp|P24539|AT5F1_HUMAN ATP synthase F(0) complex subunit B1, mitochondrial OS=Homo sapiens OX=9606 GN=ATP5PB PE=1 SV=2	13	3808600	3311000	3808600	3589200	1217700	3552300	3311400	3167300	3513400
P24588	A-kinase anchor protein 5	AKAP5	sp|P24588|AKAP5_HUMAN A-kinase anchor protein 5 OS=Homo sapiens OX=9606 GN=AKAP5 PE=1 SV=3	6	64679	59977	88987	69554	68530	69726	47712	56718	47677
P24666	Low molecular weight phosphotyrosine protein phosphatase	ACP1	sp|P24666|PPAC_HUMAN Low molecular weight phosphotyrosine protein phosphatase OS=Homo sapiens OX=9606 GN=ACP1 PE=1 SV=3	8	726690	581980	1119500	804100	746470	927360	654700	782420	866540
P24723	Protein kinase C eta type	PRKCH	sp|P24723|KPCL_HUMAN Protein kinase C eta type OS=Homo sapiens OX=9606 GN=PRKCH PE=1 SV=4	2	39598	43211	52902	28552	44783	41794	28233	34836	38764
P24752	Acetyl-CoA acetyltransferase, mitochondrial	ACAT1	sp|P24752|THIL_HUMAN Acetyl-CoA acetyltransferase, mitochondrial OS=Homo sapiens OX=9606 GN=ACAT1 PE=1 SV=1	19	5090200	4154500	4757700	4570500	3943400	4285900	4096900	4025900	4141200
P24844	Myosin regulatory light polypeptide 9	MYL9	sp|P24844|MYL9_HUMAN Myosin regulatory light polypeptide 9 OS=Homo sapiens OX=9606 GN=MYL9 PE=1 SV=4	3	145220	140730	163420	137830	111070	117660	110830	101400	101200
P24863	Cyclin-C	CCNC	sp|P24863|CCNC_HUMAN Cyclin-C OS=Homo sapiens OX=9606 GN=CCNC PE=1 SV=2	6	139670	127580	171720	169510	145330	169450	137820	138630	169470
P24864	G1/S-specific cyclin-E1	CCNE1	sp|P24864|CCNE1_HUMAN G1/S-specific cyclin-E1 OS=Homo sapiens OX=9606 GN=CCNE1 PE=1 SV=2	4	123230	85816	103180	117930	100690	91649	93804	129430	121000
P24928	DNA-directed RNA polymerase II subunit RPB1	POLR2A	sp|P24928|RPB1_HUMAN DNA-directed RNA polymerase II subunit RPB1 OS=Homo sapiens OX=9606 GN=POLR2A PE=1 SV=2	67	5533300	4669700	6116700	4856600	4034800	4403700	3892500	3848100	4437600
P24941	Cyclin-dependent kinase 2	CDK2	sp|P24941|CDK2_HUMAN Cyclin-dependent kinase 2 OS=Homo sapiens OX=9606 GN=CDK2 PE=1 SV=2	19	2784100	2637800	3226900	2898300	2299700	2880700	2667000	2618400	2707700
P25054	Adenomatous polyposis coli protein	APC	sp|P25054|APC_HUMAN Adenomatous polyposis coli protein OS=Homo sapiens OX=9606 GN=APC PE=1 SV=2	29	659350	761330	1460900	1108500	1232900	1193900	518410	1658300	2131500
P25098	Beta-adrenergic receptor kinase 1	ADRBK1	sp|P25098|ARBK1_HUMAN Beta-adrenergic receptor kinase 1 OS=Homo sapiens OX=9606 GN=GRK2 PE=1 SV=2	12	409610	320150	443500	417570	345240	364280	374400	374580	380080
P25205	DNA replication licensing factor MCM3	MCM3	sp|P25205|MCM3_HUMAN DNA replication licensing factor MCM3 OS=Homo sapiens OX=9606 GN=MCM3 PE=1 SV=3	53	31282000	28586000	35739000	30587000	26867000	29440000	26772000	27799000	31122000
P25208	Nuclear transcription factor Y subunit beta	NFYB	sp|P25208|NFYB_HUMAN Nuclear transcription factor Y subunit beta OS=Homo sapiens OX=9606 GN=NFYB PE=1 SV=2	3	162200	131890	187080	145380	142450	160300	142430	149600	157630
P25325	3-mercaptopyruvate sulfurtransferase	MPST	sp|P25325|THTM_HUMAN 3-mercaptopyruvate sulfurtransferase OS=Homo sapiens OX=9606 GN=MPST PE=1 SV=3	12	1604400	1268600	1695400	1594300	1416500	1586700	1352400	1400900	1456200
P25398	40S ribosomal protein S12	RPS12	sp|P25398|RS12_HUMAN 40S ribosomal protein S12 OS=Homo sapiens OX=9606 GN=RPS12 PE=1 SV=3	9	2961300	2815000	3468900	3056400	2691000	3618900	2699800	2675300	2901400
P25440	Bromodomain-containing protein 2	BRD2	sp|P25440|BRD2_HUMAN Bromodomain-containing protein 2 OS=Homo sapiens OX=9606 GN=BRD2 PE=1 SV=2	18	792500	767740	826430	898660	844590	834930	773750	1104400	1161400
P25445	Tumor necrosis factor receptor superfamily member 6	FAS	sp|P25445|TNR6_HUMAN Tumor necrosis factor receptor superfamily member 6 OS=Homo sapiens OX=9606 GN=FAS PE=1 SV=1	12	253680	200330	240380	205650	208590	200940	212970	217820	207820
P25490	Transcriptional repressor protein YY1	YY1	sp|P25490|TYY1_HUMAN Transcriptional repressor protein YY1 OS=Homo sapiens OX=9606 GN=YY1 PE=1 SV=2	5	944380	977820	1007000	1030300	870920	957270	959630	956800	972140
P25685	DnaJ homolog subfamily B member 1	DNAJB1	sp|P25685|DNJB1_HUMAN DnaJ homolog subfamily B member 1 OS=Homo sapiens OX=9606 GN=DNAJB1 PE=1 SV=4	20	7962000	7577700	8290500	7820500	7278700	6990600	7015700	7021700	6508400
P25686	DnaJ homolog subfamily B member 2	DNAJB2	sp|P25686|DNJB2_HUMAN DnaJ homolog subfamily B member 2 OS=Homo sapiens OX=9606 GN=DNAJB2 PE=1 SV=3	10	1478400	1069100	1321300	1117600	940030	1030300	939160	981920	997700
P25705	ATP synthase subunit alpha, mitochondrial	ATP5A1	sp|P25705|ATPA_HUMAN ATP synthase subunit alpha, mitochondrial OS=Homo sapiens OX=9606 GN=ATP5F1A PE=1 SV=1	35	44164000	36766000	41137000	39425000	36757000	38238000	36423000	35105000	38229000
P25786	Proteasome subunit alpha type-1	PSMA1	sp|P25786|PSA1_HUMAN Proteasome subunit alpha type-1 OS=Homo sapiens OX=9606 GN=PSMA1 PE=1 SV=1	20	8040200	7989900	9399100	8753800	7470800	8493600	7044900	8085300	8106700
P25787	Proteasome subunit alpha type-2	PSMA2	sp|P25787|PSA2_HUMAN Proteasome subunit alpha type-2 OS=Homo sapiens OX=9606 GN=PSMA2 PE=1 SV=2	10	5214700	5009000	6338800	6027500	4943700	6027500	4927200	5826200	5777100
P25788	Proteasome subunit alpha type-3	PSMA3	sp|P25788|PSA3_HUMAN Proteasome subunit alpha type-3 OS=Homo sapiens OX=9606 GN=PSMA3 PE=1 SV=2	13	5594200	4598900	6163100	6198800	5553900	5940800	5063200	5338700	5013400
P25789	Proteasome subunit alpha type-4	PSMA4	sp|P25789|PSA4_HUMAN Proteasome subunit alpha type-4 OS=Homo sapiens OX=9606 GN=PSMA4 PE=1 SV=1	16	10857000	8343000	9665300	10186000	8432600	8692300	8650100	10256000	8064000
P25942	Tumor necrosis factor receptor superfamily member 5	CD40	sp|P25942|TNR5_HUMAN Tumor necrosis factor receptor superfamily member 5 OS=Homo sapiens OX=9606 GN=CD40 PE=1 SV=1	8	225080	195280	227890	280610	212890	235900	268410	244830	252830
P25963	NF-kappa-B inhibitor alpha	NFKBIA	sp|P25963|IKBA_HUMAN NF-kappa-B inhibitor alpha OS=Homo sapiens OX=9606 GN=NFKBIA PE=1 SV=1	2	63802	57615	82672	55018	61334	79042	51571	50017	68727
P26006	Integrin alpha-3;Integrin alpha-3 heavy chain;Integrin alpha-3 light chain	ITGA3	sp|P26006|ITA3_HUMAN Integrin alpha-3 OS=Homo sapiens OX=9606 GN=ITGA3 PE=1 SV=5	19	3245600	2574700	3113900	3150600	2611000	2720300	2772000	2665500	2593300
P26022	Pentraxin-related protein PTX3	PTX3	sp|P26022|PTX3_HUMAN Pentraxin-related protein PTX3 OS=Homo sapiens OX=9606 GN=PTX3 PE=1 SV=3	2	5198.9	0	7900.8	15260	10526	6338.8	2041.6	16350	10036
P26038	Moesin	MSN	sp|P26038|MOES_HUMAN Moesin OS=Homo sapiens OX=9606 GN=MSN PE=1 SV=3	34	28657000	23697000	30021000	31159000	28008000	29221000	24609000	29210000	28877000
P26045	Tyrosine-protein phosphatase non-receptor type 3	PTPN3	sp|P26045|PTN3_HUMAN Tyrosine-protein phosphatase non-receptor type 3 OS=Homo sapiens OX=9606 GN=PTPN3 PE=1 SV=2	2	20813	11074	22317	12617	22298	14792	4473.9	10142	18238
P26196	Probable ATP-dependent RNA helicase DDX6	DDX6	sp|P26196|DDX6_HUMAN Probable ATP-dependent RNA helicase DDX6 OS=Homo sapiens OX=9606 GN=DDX6 PE=1 SV=2	29	10059000	8332800	10831000	9352000	8382800	8711100	8308700	9254100	9376200
P26358	DNA (cytosine-5)-methyltransferase 1	DNMT1	sp|P26358|DNMT1_HUMAN DNA (cytosine-5)-methyltransferase 1 OS=Homo sapiens OX=9606 GN=DNMT1 PE=1 SV=2	66	9301700	8861000	11533000	10286000	9198500	9727600	7928600	9107600	9753200
P26368	Splicing factor U2AF 65 kDa subunit	U2AF2	sp|P26368|U2AF2_HUMAN Splicing factor U2AF 65 kDa subunit OS=Homo sapiens OX=9606 GN=U2AF2 PE=1 SV=4	14	9491900	9146800	9246300	9772100	9778800	9682700	9401100	11278000	10689000
P26373	60S ribosomal protein L13	RPL13	sp|P26373|RL13_HUMAN 60S ribosomal protein L13 OS=Homo sapiens OX=9606 GN=RPL13 PE=1 SV=4	14	4731800	3856300	5115000	3952500	3925800	4567700	3719500	4163300	3800600
P26374	Rab proteins geranylgeranyltransferase component A 2	CHML	sp|P26374|RAE2_HUMAN Rab proteins geranylgeranyltransferase component A 2 OS=Homo sapiens OX=9606 GN=CHML PE=1 SV=2	16	957500	868720	988460	974600	870260	843940	791960	918710	960720
P26440	Isovaleryl-CoA dehydrogenase, mitochondrial	IVD	sp|P26440|IVD_HUMAN Isovaleryl-CoA dehydrogenase, mitochondrial OS=Homo sapiens OX=9606 GN=IVD PE=1 SV=2	11	1611400	1289400	1884600	1656200	1357200	1569700	1405000	1542000	1437500
P26447	Protein S100-A4	S100A4	sp|P26447|S10A4_HUMAN Protein S100-A4 OS=Homo sapiens OX=9606 GN=S100A4 PE=1 SV=1	3	166040	158350	159910	161790	51453	120850	156470	139490	136170
P26572	Alpha-1,3-mannosyl-glycoprotein 2-beta-N-acetylglucosaminyltransferase	MGAT1	sp|P26572|MGAT1_HUMAN Alpha-1,3-mannosyl-glycoprotein 2-beta-N-acetylglucosaminyltransferase OS=Homo sapiens OX=9606 GN=MGAT1 PE=1 SV=2	2	16147	18983	19529	24773	24520	23597	16379	22205	22994
P26583	High mobility group protein B2	HMGB2	sp|P26583|HMGB2_HUMAN High mobility group protein B2 OS=Homo sapiens OX=9606 GN=HMGB2 PE=1 SV=2	9	5712300	5492900	6411900	5837800	4554500	5170900	4912600	5458800	5884500
P26599	Polypyrimidine tract-binding protein 1	PTBP1	sp|P26599|PTBP1_HUMAN Polypyrimidine tract-binding protein 1 OS=Homo sapiens OX=9606 GN=PTBP1 PE=1 SV=1	19	17896000	15349000	20023000	17034000	15181000	18531000	14857000	16760000	18118000
P26639	Threonine--tRNA ligase, cytoplasmic	TARS	sp|P26639|SYTC_HUMAN Threonine--tRNA ligase 1, cytoplasmic OS=Homo sapiens OX=9606 GN=TARS1 PE=1 SV=3	42	18754000	16522000	19715000	19512000	19946000	20520000	18176000	20159000	20624000
P26640	Valine--tRNA ligase	VARS	sp|P26640|SYVC_HUMAN Valine--tRNA ligase OS=Homo sapiens OX=9606 GN=VARS1 PE=1 SV=4	50	8906400	8015500	9806400	9229600	8326200	8900300	7755100	8774200	8850900
P26641	Elongation factor 1-gamma	EEF1G	sp|P26641|EF1G_HUMAN Elongation factor 1-gamma OS=Homo sapiens OX=9606 GN=EEF1G PE=1 SV=3	25	39216000	41372000	47673000	47320000	43025000	50418000	40468000	47507000	48189000
P26885	Peptidyl-prolyl cis-trans isomerase FKBP2	FKBP2	sp|P26885|FKBP2_HUMAN Peptidyl-prolyl cis-trans isomerase FKBP2 OS=Homo sapiens OX=9606 GN=FKBP2 PE=1 SV=2	7	1639100	1583400	2219500	1484400	1358400	1595400	1239100	1631200	1506900
P27105	Erythrocyte band 7 integral membrane protein	STOM	sp|P27105|STOM_HUMAN Stomatin OS=Homo sapiens OX=9606 GN=STOM PE=1 SV=3	9	1757500	1269500	1645100	1425000	1245500	1242400	1282600	1378300	1424100
P27144	Adenylate kinase 4, mitochondrial	AK4	sp|P27144|KAD4_HUMAN Adenylate kinase 4, mitochondrial OS=Homo sapiens OX=9606 GN=AK4 PE=1 SV=1	11	1209000	1076500	1189200	1213000	741430	1095100	1013100	1015300	1241400
P27338	Amine oxidase [flavin-containing] B	MAOB	sp|P27338|AOFB_HUMAN Amine oxidase [flavin-containing] B OS=Homo sapiens OX=9606 GN=MAOB PE=1 SV=3	6	158300	139160	144350	193010	149910	140260	163260	153120	154620
P27348	14-3-3 protein theta	YWHAQ	sp|P27348|1433T_HUMAN 14-3-3 protein theta OS=Homo sapiens OX=9606 GN=YWHAQ PE=1 SV=1	14	12621000	11788000	13631000	12325000	9881500	12133000	11499000	11454000	11260000
P27361	Mitogen-activated protein kinase 3	MAPK3	sp|P27361|MK03_HUMAN Mitogen-activated protein kinase 3 OS=Homo sapiens OX=9606 GN=MAPK3 PE=1 SV=4	9	392250	325530	465670	360010	292680	354590	329670	289130	318810
P27448	MAP/microtubule affinity-regulating kinase 3	MARK3	sp|P27448|MARK3_HUMAN MAP/microtubule affinity-regulating kinase 3 OS=Homo sapiens OX=9606 GN=MARK3 PE=1 SV=5	9	286340	303660	338460	301440	282480	291370	292850	267260	290190
P27540	Aryl hydrocarbon receptor nuclear translocator	ARNT	sp|P27540|ARNT_HUMAN Aryl hydrocarbon receptor nuclear translocator OS=Homo sapiens OX=9606 GN=ARNT PE=1 SV=1	13	201990	179560	265220	212150	160170	180010	160550	157690	191510
P27635	60S ribosomal protein L10	RPL10	sp|P27635|RL10_HUMAN 60S ribosomal protein L10 OS=Homo sapiens OX=9606 GN=RPL10 PE=1 SV=4	12	19228000	19734000	27277000	22622000	25729000	25178000	18245000	26692000	29788000
P27694	Replication protein A 70 kDa DNA-binding subunit;Replication protein A 70 kDa DNA-binding subunit, N-terminally processed	RPA1	sp|P27694|RFA1_HUMAN Replication protein A 70 kDa DNA-binding subunit OS=Homo sapiens OX=9606 GN=RPA1 PE=1 SV=2	33	6751200	6000800	7582700	6115600	5353100	6156800	5411100	5573700	6421200
P27695	DNA-(apurinic or apyrimidinic site) lyase;DNA-(apurinic or apyrimidinic site) lyase, mitochondrial	APEX1	sp|P27695|APEX1_HUMAN DNA-(apurinic or apyrimidinic site) endonuclease OS=Homo sapiens OX=9606 GN=APEX1 PE=1 SV=2	18	8257900	9043700	9344000	9856500	8315900	9036600	7417600	8084100	8778700
P27701	CD82 antigen	CD82	sp|P27701|CD82_HUMAN CD82 antigen OS=Homo sapiens OX=9606 GN=CD82 PE=1 SV=1	2	53962	45444	71266	67947	66566	65820	44082	97598	67007
P27707	Deoxycytidine kinase	DCK	sp|P27707|DCK_HUMAN Deoxycytidine kinase OS=Homo sapiens OX=9606 GN=DCK PE=1 SV=1	12	440120	401540	553840	474690	411340	466380	416730	396250	414900
P27708	CAD protein;Glutamine-dependent carbamoyl-phosphate synthase;Aspartate carbamoyltransferase;Dihydroorotase	CAD	sp|P27708|PYR1_HUMAN CAD protein OS=Homo sapiens OX=9606 GN=CAD PE=1 SV=3	84	16751000	15276000	18736000	16892000	15030000	16935000	13928000	14787000	17108000
P27797	Calreticulin	CALR	sp|P27797|CALR_HUMAN Calreticulin OS=Homo sapiens OX=9606 GN=CALR PE=1 SV=1	20	52973000	38336000	47743000	43015000	37062000	38841000	38189000	40650000	42411000
P27816	Microtubule-associated protein 4	MAP4	sp|P27816|MAP4_HUMAN Microtubule-associated protein 4 OS=Homo sapiens OX=9606 GN=MAP4 PE=1 SV=3	56	23393000	20202000	24150000	24075000	19587000	22150000	21946000	19093000	20742000
P27824	Calnexin	CANX	sp|P27824|CALX_HUMAN Calnexin OS=Homo sapiens OX=9606 GN=CANX PE=1 SV=2	30	5671100	4781900	6538600	5582500	4899800	5441600	4278300	5778500	5724200
P27986	Phosphatidylinositol 3-kinase regulatory subunit alpha	PIK3R1	sp|P27986|P85A_HUMAN Phosphatidylinositol 3-kinase regulatory subunit alpha OS=Homo sapiens OX=9606 GN=PIK3R1 PE=1 SV=2	10	226190	220420	241130	221900	193980	179540	199750	198890	222910
P28062	Proteasome subunit beta type-8	PSMB8	sp|P28062|PSB8_HUMAN Proteasome subunit beta type-8 OS=Homo sapiens OX=9606 GN=PSMB8 PE=1 SV=3	10	589320	537430	579410	615400	536770	553400	617650	505760	562070
P28065	Proteasome subunit beta type-9	PSMB9	sp|P28065|PSB9_HUMAN Proteasome subunit beta type-9 OS=Homo sapiens OX=9606 GN=PSMB9 PE=1 SV=2	4	156250	132620	147580	132510	103270	105140	125480	132580	132210
P28066	Proteasome subunit alpha type-5	PSMA5	sp|P28066|PSA5_HUMAN Proteasome subunit alpha type-5 OS=Homo sapiens OX=9606 GN=PSMA5 PE=1 SV=3	11	13997000	12967000	16710000	14380000	14137000	14770000	13304000	13795000	14646000
P28070	Proteasome subunit beta type-4	PSMB4	sp|P28070|PSB4_HUMAN Proteasome subunit beta type-4 OS=Homo sapiens OX=9606 GN=PSMB4 PE=1 SV=4	8	2584500	2337000	2632900	2630100	2397500	2475500	2229600	2384400	2578300
P28072	Proteasome subunit beta type-6	PSMB6	sp|P28072|PSB6_HUMAN Proteasome subunit beta type-6 OS=Homo sapiens OX=9606 GN=PSMB6 PE=1 SV=4	7	2041500	1677100	1959100	2057600	1893100	2109800	1915900	1725100	1787300
P28074	Proteasome subunit beta type-5	PSMB5	sp|P28074|PSB5_HUMAN Proteasome subunit beta type-5 OS=Homo sapiens OX=9606 GN=PSMB5 PE=1 SV=3	14	3462400	3097300	3271600	3498400	3017200	3374100	3001600	3047200	3342200
P28288	ATP-binding cassette sub-family D member 3	ABCD3	sp|P28288|ABCD3_HUMAN ATP-binding cassette sub-family D member 3 OS=Homo sapiens OX=9606 GN=ABCD3 PE=1 SV=1	22	1867300	1664900	2011100	1768100	1617400	1745200	1474300	1766000	1905800
P28289	Tropomodulin-1	TMOD1	sp|P28289|TMOD1_HUMAN Tropomodulin-1 OS=Homo sapiens OX=9606 GN=TMOD1 PE=1 SV=1	3	28944	28896	31839	33545	24114	30201	23217	26053	24519
P28290	Sperm-specific antigen 2	SSFA2	sp|P28290|ITPI2_HUMAN Protein ITPRID2 OS=Homo sapiens OX=9606 GN=ITPRID2 PE=1 SV=3	18	453070	451040	497530	533970	483530	381510	411450	512170	431380
P28328	Peroxisome biogenesis factor 2	PEX2	sp|P28328|PEX2_HUMAN Peroxisome biogenesis factor 2 OS=Homo sapiens OX=9606 GN=PEX2 PE=1 SV=2	2	30017	19111	24720	24469	16092	30034	17240	30225	18174
P28331	NADH-ubiquinone oxidoreductase 75 kDa subunit, mitochondrial	NDUFS1	sp|P28331|NDUS1_HUMAN NADH-ubiquinone oxidoreductase 75 kDa subunit, mitochondrial OS=Homo sapiens OX=9606 GN=NDUFS1 PE=1 SV=3	31	7274000	6058800	7837400	6049200	5469100	6110500	5197100	5404600	5843000
P28340	DNA polymerase delta catalytic subunit	POLD1	sp|P28340|DPOD1_HUMAN DNA polymerase delta catalytic subunit OS=Homo sapiens OX=9606 GN=POLD1 PE=1 SV=2	47	2542100	2334200	2875900	2330700	1989400	2281200	2143300	2177600	2376800
P28347	Transcriptional enhancer factor TEF-1	TEAD1	sp|P28347|TEAD1_HUMAN Transcriptional enhancer factor TEF-1 OS=Homo sapiens OX=9606 GN=TEAD1 PE=1 SV=2	2	95275	76218	88072	91960	65245	70184	90318	84391	98058
P28356;P09629;Q00444;P17509;P31268;P31267;P09630;P31273;P17482;P09067;P20719	Homeobox protein Hox-D9;Homeobox protein Hox-B7;Homeobox protein Hox-C5;Homeobox protein Hox-B6;Homeobox protein Hox-A7;Homeobox protein Hox-A6;Homeobox protein Hox-C6;Homeobox protein Hox-C8;Homeobox protein Hox-B9;Homeobox protein Hox-B5;Homeobox protein Hox-A5	HOXD9;HOXB7;HOXC5;HOXB6;HOXA7;HOXA6;HOXC6;HOXC8;HOXB9;HOXB5;HOXA5	sp|P28356|HXD9_HUMAN Homeobox protein Hox-D9 OS=Homo sapiens OX=9606 GN=HOXD9 PE=1 SV=5;sp|P09629|HXB7_HUMAN Homeobox protein Hox-B7 OS=Homo sapiens OX=9606 GN=HOXB7 PE=1 SV=4;sp|Q00444|HXC5_HUMAN Homeobox protein Hox-C5 OS=Homo sapiens OX=9606 GN=HOXC5 PE	1	26047	26361	36561	37392	28317	22675	17647	30727	38559
P28370	Probable global transcription activator SNF2L1	SMARCA1	sp|P28370|SMCA1_HUMAN Probable global transcription activator SNF2L1 OS=Homo sapiens OX=9606 GN=SMARCA1 PE=1 SV=2	29	1733200	1593800	2134100	1641900	1446600	1676600	1333200	1450700	1598700
P28482	Mitogen-activated protein kinase 1	MAPK1	sp|P28482|MK01_HUMAN Mitogen-activated protein kinase 1 OS=Homo sapiens OX=9606 GN=MAPK1 PE=1 SV=3	17	5131700	4418400	5320000	5272400	4556800	5024000	5188400	5056300	5175900
P28676	Grancalcin	GCA	sp|P28676|GRAN_HUMAN Grancalcin OS=Homo sapiens OX=9606 GN=GCA PE=1 SV=2	4	185190	162400	170100	191310	133280	147970	202140	129180	129650
P28702	Retinoic acid receptor RXR-beta	RXRB	sp|P28702|RXRB_HUMAN Retinoic acid receptor RXR-beta OS=Homo sapiens OX=9606 GN=RXRB PE=1 SV=2	5	100280	93021	127860	93154	72493	97731	93752	95395	99384
P28715	DNA repair protein complementing XP-G cells	ERCC5	sp|P28715|ERCC5_HUMAN DNA repair protein complementing XP-G cells OS=Homo sapiens OX=9606 GN=ERCC5 PE=1 SV=3	9	153320	122050	206130	176970	167970	149060	137140	134610	142790
P28749	Retinoblastoma-like protein 1	RBL1	sp|P28749|RBL1_HUMAN Retinoblastoma-like protein 1 OS=Homo sapiens OX=9606 GN=RBL1 PE=1 SV=3	11	380000	365910	444740	428600	359290	400540	385030	398040	403290
P28799	Granulins;Acrogranin;Paragranulin;Granulin-1;Granulin-2;Granulin-3;Granulin-4;Granulin-5;Granulin-6;Granulin-7	GRN	sp|P28799|GRN_HUMAN Progranulin OS=Homo sapiens OX=9606 GN=GRN PE=1 SV=2	10	999710	947580	953160	968750	358450	600230	985880	789380	882900
P28827	Receptor-type tyrosine-protein phosphatase mu	PTPRM	sp|P28827|PTPRM_HUMAN Receptor-type tyrosine-protein phosphatase mu OS=Homo sapiens OX=9606 GN=PTPRM PE=1 SV=2	19	242300	190330	243690	210710	156840	159850	162260	139190	157990
P28838	Cytosol aminopeptidase	LAP3	sp|P28838|AMPL_HUMAN Cytosol aminopeptidase OS=Homo sapiens OX=9606 GN=LAP3 PE=1 SV=3	29	5693100	5383900	6115000	6394000	5477300	5884600	5278500	6112200	6107800
P29034	Protein S100-A2	S100A2	sp|P29034|S10A2_HUMAN Protein S100-A2 OS=Homo sapiens OX=9606 GN=S100A2 PE=1 SV=3	3	1748400	1208300	1529500	1960600	1001500	1352500	1483100	1623000	1095800
P29083	General transcription factor IIE subunit 1	GTF2E1	sp|P29083|T2EA_HUMAN General transcription factor IIE subunit 1 OS=Homo sapiens OX=9606 GN=GTF2E1 PE=1 SV=2	16	1573900	1516300	1834500	1677000	1463700	1601600	1525300	1634200	1776800
P29084	Transcription initiation factor IIE subunit beta	GTF2E2	sp|P29084|T2EB_HUMAN Transcription initiation factor IIE subunit beta OS=Homo sapiens OX=9606 GN=GTF2E2 PE=1 SV=1	15	1594500	1376000	1614100	1794300	1325100	1515700	1538400	1600000	1588400
P29122	Proprotein convertase subtilisin/kexin type 6	PCSK6	sp|P29122|PCSK6_HUMAN Proprotein convertase subtilisin/kexin type 6 OS=Homo sapiens OX=9606 GN=PCSK6 PE=1 SV=1	1	140240	118250	158220	155380	123850	150500	154090	64353	68274
P29144	Tripeptidyl-peptidase 2	TPP2	sp|P29144|TPP2_HUMAN Tripeptidyl-peptidase 2 OS=Homo sapiens OX=9606 GN=TPP2 PE=1 SV=4	49	5470000	4847100	5385200	5439300	4869100	4879900	4987100	5184500	5404500
P29218	Inositol monophosphatase 1	IMPA1	sp|P29218|IMPA1_HUMAN Inositol monophosphatase 1 OS=Homo sapiens OX=9606 GN=IMPA1 PE=1 SV=1	12	1286400	1181700	1539400	1505100	1357200	1377200	1349400	1543300	1580100
P29279	Connective tissue growth factor	CTGF	sp|P29279|CCN2_HUMAN CCN family member 2 OS=Homo sapiens OX=9606 GN=CCN2 PE=1 SV=2	3	18275	16588	20180	30278	10227	19456	20642	18046	21438
P29317	Ephrin type-A receptor 2	EPHA2	sp|P29317|EPHA2_HUMAN Ephrin type-A receptor 2 OS=Homo sapiens OX=9606 GN=EPHA2 PE=1 SV=2	31	4302200	3473700	4006300	4325500	4361300	4189100	4274100	4522000	4877500
P29323	Ephrin type-B receptor 2	EPHB2	sp|P29323|EPHB2_HUMAN Ephrin type-B receptor 2 OS=Homo sapiens OX=9606 GN=EPHB2 PE=1 SV=5	22	810860	682870	689820	778890	649220	633400	642770	714370	643970
P29353	SHC-transforming protein 1	SHC1	sp|P29353|SHC1_HUMAN SHC-transforming protein 1 OS=Homo sapiens OX=9606 GN=SHC1 PE=1 SV=4	18	2308800	2251900	2615400	2444700	2215400	2350000	1977500	2338100	2409300
P29372	DNA-3-methyladenine glycosylase	MPG	sp|P29372|3MG_HUMAN DNA-3-methyladenine glycosylase OS=Homo sapiens OX=9606 GN=MPG PE=1 SV=3	14	656440	542940	703990	689140	536390	586050	579010	712710	753450
P29373	Cellular retinoic acid-binding protein 2	CRABP2	sp|P29373|RABP2_HUMAN Cellular retinoic acid-binding protein 2 OS=Homo sapiens OX=9606 GN=CRABP2 PE=1 SV=2	6	658530	627700	639090	693580	489670	598250	511780	372200	443640
P29374	AT-rich interactive domain-containing protein 4A	ARID4A	sp|P29374|ARI4A_HUMAN AT-rich interactive domain-containing protein 4A OS=Homo sapiens OX=9606 GN=ARID4A PE=1 SV=3	7	231310	201050	260520	228340	202520	188970	184990	211840	195580
P29375	Lysine-specific demethylase 5A	KDM5A	sp|P29375|KDM5A_HUMAN Lysine-specific demethylase 5A OS=Homo sapiens OX=9606 GN=KDM5A PE=1 SV=3	21	784680	694870	978120	815540	732030	726310	697020	777160	821990
P29401	Transketolase	TKT	sp|P29401|TKT_HUMAN Transketolase OS=Homo sapiens OX=9606 GN=TKT PE=1 SV=3	28	12612000	11763000	14246000	13031000	12113000	13316000	12233000	10148000	11047000
P29558	RNA-binding motif, single-stranded-interacting protein 1	RBMS1	sp|P29558|RBMS1_HUMAN RNA-binding motif, single-stranded-interacting protein 1 OS=Homo sapiens OX=9606 GN=RBMS1 PE=1 SV=3	3	650230	569190	647980	550090	497270	539590	501850	516750	606920
P29590	Protein PML	PML	sp|P29590|PML_HUMAN Protein PML OS=Homo sapiens OX=9606 GN=PML PE=1 SV=3	17	539720	534820	693790	626440	539120	600740	536140	631160	625830
P29692	Elongation factor 1-delta	EEF1D	sp|P29692|EF1D_HUMAN Elongation factor 1-delta OS=Homo sapiens OX=9606 GN=EEF1D PE=1 SV=5	21	31645000	29438000	39534000	39432000	36683000	39073000	31456000	29031000	35649000
P29992	Guanine nucleotide-binding protein subunit alpha-11	GNA11	sp|P29992|GNA11_HUMAN Guanine nucleotide-binding protein subunit alpha-11 OS=Homo sapiens OX=9606 GN=GNA11 PE=1 SV=2	14	1155100	1056300	1385500	1079400	1042500	1118300	1052700	1196500	1190600
P30038	Delta-1-pyrroline-5-carboxylate dehydrogenase, mitochondrial	ALDH4A1	sp|P30038|AL4A1_HUMAN Delta-1-pyrroline-5-carboxylate dehydrogenase, mitochondrial OS=Homo sapiens OX=9606 GN=ALDH4A1 PE=1 SV=3	18	1315400	1212900	1237000	1098300	896360	923030	957130	1073800	1167100
P30039	Phenazine biosynthesis-like domain-containing protein	PBLD	sp|P30039|PBLD_HUMAN Phenazine biosynthesis-like domain-containing protein OS=Homo sapiens OX=9606 GN=PBLD PE=1 SV=2	4	79557	73956	92189	75410	63447	67737	61292	68739	73084
P30040	Endoplasmic reticulum resident protein 29	ERP29	sp|P30040|ERP29_HUMAN Endoplasmic reticulum resident protein 29 OS=Homo sapiens OX=9606 GN=ERP29 PE=1 SV=4	14	8293000	6825800	8206900	8295500	5944500	7166300	6943400	6522800	7030500
P30041	Peroxiredoxin-6	PRDX6	sp|P30041|PRDX6_HUMAN Peroxiredoxin-6 OS=Homo sapiens OX=9606 GN=PRDX6 PE=1 SV=3	21	23598000	19814000	22824000	22822000	18999000	20955000	19010000	23906000	24203000
P30043	Flavin reductase (NADPH)	BLVRB	sp|P30043|BLVRB_HUMAN Flavin reductase (NADPH) OS=Homo sapiens OX=9606 GN=BLVRB PE=1 SV=3	13	8216800	6767500	7786300	6519200	5604300	5431000	6187800	6084700	5852100
P30044	Peroxiredoxin-5, mitochondrial	PRDX5	sp|P30044|PRDX5_HUMAN Peroxiredoxin-5, mitochondrial OS=Homo sapiens OX=9606 GN=PRDX5 PE=1 SV=4	12	12975000	9160500	12088000	10331000	7891900	9405800	9785600	9632800	8727600
P30046;A6NHG4	D-dopachrome decarboxylase;D-dopachrome decarboxylase-like protein	DDT;DDTL	sp|P30046|DOPD_HUMAN D-dopachrome decarboxylase OS=Homo sapiens OX=9606 GN=DDT PE=1 SV=3;sp|A6NHG4|DDTL_HUMAN D-dopachrome decarboxylase-like protein OS=Homo sapiens OX=9606 GN=DDTL PE=2 SV=1	7	1046000	1125900	1338000	1229300	686340	1255900	998960	1161700	1032000
P30048	Thioredoxin-dependent peroxide reductase, mitochondrial	PRDX3	sp|P30048|PRDX3_HUMAN Thioredoxin-dependent peroxide reductase, mitochondrial OS=Homo sapiens OX=9606 GN=PRDX3 PE=1 SV=3	9	4607300	4776300	5831400	5412100	5294500	5122200	4005700	5184300	5395100
P30049	ATP synthase subunit delta, mitochondrial	ATP5D	sp|P30049|ATPD_HUMAN ATP synthase subunit delta, mitochondrial OS=Homo sapiens OX=9606 GN=ATP5F1D PE=1 SV=2	5	359600	350400	390300	374910	372020	372520	305030	332810	369260
P30050	60S ribosomal protein L12	RPL12	sp|P30050|RL12_HUMAN 60S ribosomal protein L12 OS=Homo sapiens OX=9606 GN=RPL12 PE=1 SV=1	10	24834000	22225000	26584000	24918000	19940000	23091000	22641000	20405000	22205000
P30084	Enoyl-CoA hydratase, mitochondrial	ECHS1	sp|P30084|ECHM_HUMAN Enoyl-CoA hydratase, mitochondrial OS=Homo sapiens OX=9606 GN=ECHS1 PE=1 SV=4	13	3536900	3011900	3545000	3671900	2801300	3436100	2391400	2790400	3005900
P30085	UMP-CMP kinase	CMPK1	sp|P30085|KCY_HUMAN UMP-CMP kinase OS=Homo sapiens OX=9606 GN=CMPK1 PE=1 SV=3	13	4153800	4447600	5976300	5037000	5846800	6312700	4088200	5530800	6572700
P30086	Phosphatidylethanolamine-binding protein 1;Hippocampal cholinergic neurostimulating peptide	PEBP1	sp|P30086|PEBP1_HUMAN Phosphatidylethanolamine-binding protein 1 OS=Homo sapiens OX=9606 GN=PEBP1 PE=1 SV=3	10	2871100	2685900	3382100	2987400	2670000	3062900	2558200	2879500	3103000
P30101	Protein disulfide-isomerase A3	PDIA3	sp|P30101|PDIA3_HUMAN Protein disulfide-isomerase A3 OS=Homo sapiens OX=9606 GN=PDIA3 PE=1 SV=4	32	27017000	23866000	28217000	28359000	25269000	26391000	23626000	25793000	27673000
P30153	Serine/threonine-protein phosphatase 2A 65 kDa regulatory subunit A alpha isoform	PPP2R1A	sp|P30153|2AAA_HUMAN Serine/threonine-protein phosphatase 2A 65 kDa regulatory subunit A alpha isoform OS=Homo sapiens OX=9606 GN=PPP2R1A PE=1 SV=4	24	14170000	13043000	15246000	14313000	12542000	13836000	12948000	13470000	13036000
P30154	Serine/threonine-protein phosphatase 2A 65 kDa regulatory subunit A beta isoform	PPP2R1B	sp|P30154|2AAB_HUMAN Serine/threonine-protein phosphatase 2A 65 kDa regulatory subunit A beta isoform OS=Homo sapiens OX=9606 GN=PPP2R1B PE=1 SV=3	20	3946100	3867000	5008200	4331800	4188500	4693200	4071400	4784000	5051600
P30260	Cell division cycle protein 27 homolog	CDC27	sp|P30260|CDC27_HUMAN Cell division cycle protein 27 homolog OS=Homo sapiens OX=9606 GN=CDC27 PE=1 SV=2	27	3681800	3557900	4394500	3426700	3234900	3472100	3014100	3320300	3571000
P30279	G1/S-specific cyclin-D2	CCND2	sp|P30279|CCND2_HUMAN G1/S-specific cyclin-D2 OS=Homo sapiens OX=9606 GN=CCND2 PE=1 SV=1	9	346780	279450	345140	346050	261190	255980	228470	255940	298490
P30281	G1/S-specific cyclin-D3	CCND3	sp|P30281|CCND3_HUMAN G1/S-specific cyclin-D3 OS=Homo sapiens OX=9606 GN=CCND3 PE=1 SV=2	3	60139	48486	55775	40061	52543	63379	46606	64526	57861
P30291	Wee1-like protein kinase	WEE1	sp|P30291|WEE1_HUMAN Wee1-like protein kinase OS=Homo sapiens OX=9606 GN=WEE1 PE=1 SV=2	9	217480	198860	268030	236250	200490	245700	183500	196470	222230
P30305	M-phase inducer phosphatase 2	CDC25B	sp|P30305|MPIP2_HUMAN M-phase inducer phosphatase 2 OS=Homo sapiens OX=9606 GN=CDC25B PE=1 SV=2	3	23716	39886	39632	31698	29125	30743	31897	35020	25673
P30307	M-phase inducer phosphatase 3	CDC25C	sp|P30307|MPIP3_HUMAN M-phase inducer phosphatase 3 OS=Homo sapiens OX=9606 GN=CDC25C PE=1 SV=2	9	527120	465910	561620	383370	304100	372260	323040	321120	396620
P30405	Peptidyl-prolyl cis-trans isomerase F, mitochondrial	PPIF	sp|P30405|PPIF_HUMAN Peptidyl-prolyl cis-trans isomerase F, mitochondrial OS=Homo sapiens OX=9606 GN=PPIF PE=1 SV=1	10	1011600	1042700	1272000	1400200	1387500	1494000	1036500	1479900	1381900
P30414	NK-tumor recognition protein;Putative peptidyl-prolyl cis-trans isomerase	NKTR	sp|P30414|NKTR_HUMAN NK-tumor recognition protein OS=Homo sapiens OX=9606 GN=NKTR PE=1 SV=2	20	387020	365100	430740	438750	496220	376340	392530	374690	388640
P30419	Glycylpeptide N-tetradecanoyltransferase 1	NMT1	sp|P30419|NMT1_HUMAN Glycylpeptide N-tetradecanoyltransferase 1 OS=Homo sapiens OX=9606 GN=NMT1 PE=1 SV=2	14	6704800	6106600	6940300	6446600	6146800	6143300	5654900	6406900	7438700
P30519	Heme oxygenase 2	HMOX2	sp|P30519|HMOX2_HUMAN Heme oxygenase 2 OS=Homo sapiens OX=9606 GN=HMOX2 PE=1 SV=2	19	2800600	2357300	2825500	2850000	2305000	2397500	2384300	2970000	2954600
P30520	Adenylosuccinate synthetase isozyme 2	ADSS	sp|P30520|PURA2_HUMAN Adenylosuccinate synthetase isozyme 2 OS=Homo sapiens OX=9606 GN=ADSS2 PE=1 SV=3	16	3782100	3554900	4071800	3978400	3793200	4033800	3848000	4123200	4189500
[truncated: 6,645 more rows]
