# Supplementary material for: FAM111A regulates replication origin activation and cell fitness
Source: Life Sci Alliance. 2023 Oct 4;6(12):e202302111. doi: 10.26508/lsa.202302111 (PMC10551639; doi:10.26508/lsa.202302111)
Supplement: Supplementary file 10 [file LSA-2023-02111_TableS3.xlsx]

## Sheet: B to Ctrl_3 reps
Intensity B_Pho_B1	Intensity B_Pho_B2	Intensity B_Pho_B3	Intensity C_Pho_B1	Intensity C_Pho_B2	Intensity C_Pho_B3	Intensity ctrl_Pho_B1	Intensity ctrl_Pho_B2	Intensity ctrl_Pho_B3_2	Amino acid	Charge	Protein group IDs	Multiplicity	Student's T-test Significant B_Ctrl	Student's T-test significant	Localization prob	PEP	Score	Delta score	Score for localization	Mass error [ppm]	Intensity	Position	-Log Student's T-test p-value B_Ctrl	Student's T-test q-value B_Ctrl	Student's T-test Difference B_Ctrl	Student's T-test Test statistic B_Ctrl	Proteins	Positions within proteins	Leading proteins	Protein	Protein names	Gene names	Sequence window	Phospho (STY) Probabilities	id	Unique identifier	Number of Phospho (STY)
#!{Type}E	E	E	E	E	E	E	E	E	C	C	C	C	C	C	N	N	N	N	N	N	N	N	N	N	N	N	T	T	T	T	T	T	T	T	T	T	M
siFAM111A-1	siFAM111A-1	siFAM111A-1	siFAM111A-2	siFAM111A-2	siFAM111A-2	siControl	siControl	siControl
22.9517	16.9906	19.2893	20.1213	20.6665	20.7909	24.0096	20.4859	20.0376	S	2	3	___1			1	8.42385e-06	147.75	104.31	147.75	-0.051457	31666000	1037	0.341201	1	-1.76716	-0.824809	A0A590UK10;Q6ZSZ5	1037;1291	A0A590UK10	A0A590UK10	Rho guanine nucleotide exchange factor 18	ARHGEF18	LMGKDESTSRNRRSLSPILPGRHSPAPPPDP	SLS(1)PILPGR	1	UID2	1
21.9799	16.3083	18.4521	19.7808	18.3335	18.9553	19.58	18.2356	17.6215	S	2	5	___1			0.947793	0.00977166	59.84	42.366	59.84	-0.051231	5428300	1081	0.0881217	1	0.434385	0.247989	A0JNW5	1081	A0JNW5	A0JNW5	UHRF1-binding protein 1-like	UHRF1BP1L	SKEETPPVRTLKSQSSLSGKPKERCPPNLAP	S(0.001)QS(0.047)S(0.948)LS(0.005)GKPK	6	UID7	1
23.397	17.64	18.1684	22.8945	20.3214	18.8714	20.5243	17.8285	17.7092	S	2	9	___1			0.95639	1.68451e-07	119.39	106.75	119.39	0.033777	21851000	433	0.195941	1	1.0478	0.510035	A1L390	433	A1L390	A1L390	Pleckstrin homology domain-containing family G member 3	PLEKHG3	NRYRCSPERLKKAWSSQDEVSTNVRQGRRQS	AWS(0.044)S(0.956)QDEVSTNVR	10	UID11	1
22.1596	16.9808	19.1796	20.8815	17.7698	16.8106	23.2634	20.5215	18.2084	S	3	9	___1			0.999993	5.97415e-06	64.028	56.316	64.028	0.064309	16259000	759	0.229009	1	-1.22443	-0.584621	A1L390	759	A1L390	A1L390	Pleckstrin homology domain-containing family G member 3	PLEKHG3	YIPKGLVRNSISRFNSLPRPDPEPVPPVGSK	FNS(1)LPRPDPEPVPPVGSK	13	UID14	1
23.3653	15.7116	18.2274	19.3075	18.4819	21.2181	20.2438	21.0904	21.0769	S	2	9	___1			0.984728	0.00404149	82.452	71.742	71.501	-0.090857	18056000	614	0.305446	1	-1.70227	-0.750033	A1L390	614	A1L390	A1L390	Pleckstrin homology domain-containing family G member 3	PLEKHG3	LDQASVIAERFVSSFSRRSSVAQEDSKSSGF	FVS(0.002)S(0.013)FS(0.985)R	14	UID15	1
22.5911	17.1051	18.5747	21.4884	18.3453	21.3284	23.5205	21.7203	22.2045	S	2	9	___1			1	9.33455e-06	150.15	131.05	150.15	-0.044802	34711000	76	0.820914	1	-3.05813	-1.77228	A1L390	76	A1L390	A1L390	Pleckstrin homology domain-containing family G member 3	PLEKHG3	SNNNSSSWLNVKGPLSPFNSRAAAGPAHHKL	GPLS(1)PFNSR	15	UID16	1
20.9084	17.0149	19.7881	20.9555	17.0969	18.6913	20.323	17.6659	19.7241	S	2	9	___1			0.893649	9.33719e-06	76.588	65.644	76.588	0.45434	6128400	1037	0.000114908	0.99981	-0.000497182	-0.000352734	A1L390	1037	A1L390	A1L390	Pleckstrin homology domain-containing family G member 3	PLEKHG3	VSQRTTSPGGRPSARSPLSPTETFSWPDVRE	S(0.894)PLS(0.105)PT(0.001)ETFSWPDVR	20	UID21	1
20.2854	17.29	20.7822	21.6069	18.0615	20.196	21.3852	19.2201	18.2322	S	2	9	___1			0.991131	2.6384e-06	91.743	80.304	91.743	-0.16575	9998600	1040	0.0378443	1	-0.159985	-0.111556	A1L390	1040	A1L390	A1L390	Pleckstrin homology domain-containing family G member 3	PLEKHG3	RTTSPGGRPSARSPLSPTETFSWPDVRELCS	S(0.004)PLS(0.991)PT(0.005)ETFSWPDVR	21	UID22	1
22.6815	16.9524	21.0027	21.4154	17.2835	18.8686	22.4094	19.1585	21.1632	S	2	9	___1			1	0.000484378	119.22	66.742	119.22	0.15995	21141000	631	0.131976	1	-0.698158	-0.358708	A1L390	631	A1L390	A1L390	Pleckstrin homology domain-containing family G member 3	PLEKHG3	RSSVAQEDSKSSGFGSPRLVSRSSSVLSLEG	SSGFGS(1)PR	22	UID23	1
23.682	16.4314	20.4721	20.1638	18.1506	17.6292	24.3769	20.703	20.9104	S	2	9	___1			0.998921	0.0504467	65.157	50.375	65.157	0.063987	41542000	423	0.303914	1	-1.80161	-0.746798	A1L390	423	A1L390	A1L390	Pleckstrin homology domain-containing family G member 3	PLEKHG3	AILEMDSYYPNRYRCSPERLKKAWSSQDEVS	Y(0.001)RCS(0.999)PER	27	UID28	1
23.071	16.652	20.9948	22.7204	17.9645	18.147	22.4038	20.2558	20.7421	S	3	15	___1			1	1.19132e-11	104.89	95.364	48.112	-0.12094	56406000	4	0.168914	1	-0.894623	-0.447355	A6ND36	4	A6ND36	A6ND36	Protein FAM83G	FAM83G	____________MAFSQVQCLDDNHVNWRSS	AFS(1)QVQCLDDNHVNWR	32	UID33	1
23.7533	17.4503	19.557	23.7831	20.4787	21.7101	23.9021	20.9421	21.2213	S	2	15	___1			1	0.00075557	126.83	66.434	68.515	0.00045364	55257000	356	0.353667	1	-1.76832	-0.850568	A6ND36	356	A6ND36	A6ND36	Protein FAM83G	FAM83G	AKKLVNPKYALVKAKSVDEIAKISSEKQEAK	AKS(1)VDEIAK	33	UID34	1
25.5942	21.4421	25.0939	25.7725	23.8565	25.5855	25.4605	25.0963	24.9262	S	2	17	___1			0.999836	5.11554e-86	206.43	186.43	184.99	0.42614	364230000	10	0.352359	1	-1.11759	-0.847874	A6NFI3	10	A6NFI3	A6NFI3	Zinc finger protein 316	ZNF316	______MAALHTTPDSPAAQLERAEDGSECD	AALHTTPDS(1)PAAQLER	36	UID37	1
23.3932	17.1593	22.6037	20.2	20.4211	21.7562	24.7447	21.5972	22.3692	S	3	17	___1			1	2.76632e-17	150.22	121.05	40.211	-0.032651	61124000	112	0.353736	1	-1.85162	-0.850712	A6NFI3	112	A6NFI3	A6NFI3	Zinc finger protein 316	ZNF316	ALGTQERLSRGGDAKSPVLQEKGLQASRAPA	GGDAKS(1)PVLQEK	37	UID38	1
20.2263	17.5759	21.2474	20.438	19.1007	21.1996	20.5766	21.4432	21.2372	S	2	1246;22;3166	___1			0.941989	1.0779e-09	58.699	32.097	42.718	0.019119	12548000	1993	0.552031	1	-1.40244	-1.24671	A6NKT7;P0DJD0;P0DJD1;P49792;Q99666;O14715	1018;1002;1010;1993;1017;1017	A6NKT7;P49792;Q99666	P49792	RanBP2-like and GRIP domain-containing protein 3;RANBP2-like and GRIP domain-containing protein 1;RANBP2-like and GRIP domain-containing protein 2;E3 SUMO-protein ligase RanBP2;RANBP2-like and GRIP domain-containing protein 5/6;RANBP2-like and GRIP domain-containing protein 8	RGPD3;RGPD1;RGPD2;RANBP2;RGPD5;RGPD8	LFSSQYGKMANKANTSGDFEKDDDAYKTEDS;LFSSRYGKMANKANTSGDFEKDDDAYKTEDS	ANT(0.058)S(0.942)GDFEK	38	UID39	1
23.4496	17.1623	19.4125	21.7845	19.3755	18.8426	23.5393	22.1222	21.2457	S	2	1246;22	___1			1	4.24776e-05	78.932	71.803	62.582	-0.5011	51218000	2510	0.514149	1	-2.29428	-1.17241	A6NKT7;P0DJD0;P0DJD1;P49792	1535;1519;1527;2510	A6NKT7;P49792	P49792	RanBP2-like and GRIP domain-containing protein 3;RANBP2-like and GRIP domain-containing protein 1;RANBP2-like and GRIP domain-containing protein 2;E3 SUMO-protein ligase RanBP2	RGPD3;RGPD1;RGPD2;RANBP2	VEVSSTSETTPKAVVSPPKFVFGSESVKSIF;VEVSSTSETTTKAVVSPPKFVFGSESVKRIF	AVVS(1)PPK	39	UID40	1
23.6003	19.6343	22.8452	22.0759	18.3363	21.5867	22.7521	18.8245	22.0254	S	2	1246;22;3166	___1			0.991301	0.00189798	96.668	71.05	96.668	0.28051	42944000	788	0.183851	1	0.825929	0.482201	A6NKT7;P0DJD0;P0DJD1;P49792;Q99666;O14715	789;779;787;788;788;788	A6NKT7;P49792;Q99666	P49792	RanBP2-like and GRIP domain-containing protein 3;RANBP2-like and GRIP domain-containing protein 1;RANBP2-like and GRIP domain-containing protein 2;E3 SUMO-protein ligase RanBP2;RANBP2-like and GRIP domain-containing protein 5/6;RANBP2-like and GRIP domain-containing protein 8	RGPD3;RGPD1;RGPD2;RANBP2;RGPD5;RGPD8	SEIKHSTPSPTKYSLSPSKSYKYSPETPPRW;SEIKHSTPSPTKYSLSPSKSYKYSPKTPPRW;SEIKHSTPSPTRYSLSPSKSYKYSPKTPPRW	YSLS(0.991)PS(0.009)K	42	UID43	1
22.5262	16.613	20.4205	21.9921	19.0402	20.4825	20.2793	18.8665	19.1485	S	2	23	___1			1	0.000361005	94.122	45.838	40.727	0.081967	15524000	567	0.0837247	1	0.421783	0.236502	A7E2V4	567	A7E2V4	A7E2V4	Zinc finger SWIM domain-containing protein 8	ZSWIM8	LGEGVPSSQRGPRRLSAEGGDKALHKMGPGG	RLS(1)AEGGDK	44	UID45	1
20.0278	15.1503	18.4705	20.5379	17.5977	19.1463	19.0576	18.6541	18.0279	S	2	24	___1			0.85809	0.000196307	55.213	49.11	55.213	0.40952	3137000	871	0.180476	1	-0.69695	-0.474375	A7KAX9	871	A7KAX9	A7KAX9	Rho GTPase-activating protein 32	ARHGAP32	SPLQEKLSPFFTLDLSPTEDKSSKPSSFTEK	LSPFFT(0.013)LDLS(0.858)PT(0.128)EDK	45	UID46	1
20.5093	15.7401	17.6929	20.6633	19.636	20.6204	20.9348	18.9484	18.7182	S	2	24	___1			0.99999	0.00613228	79.201	60.456	79.201	-0.14329	2858000	892	0.427306	1	-1.55302	-1.00012	A7KAX9	892	A7KAX9	A7KAX9	Rho GTPase-activating protein 32	ARHGAP32	SSKPSSFTEKVVYAFSPKIGRKLSKSPSMSI	VVYAFS(1)PK	46	UID47	1
22.1601	16.9572	21.7598	19.6378	20.9339	18.5839	20.4151	21.0771	18.0995	S	3	25	___1			0.898024	0.000107454	51.22	48.254	48.422	0.054207	13488000	674	0.0795601	1	0.428482	0.22555	A8CG34;Q96HA1	674;697	A8CG34	A8CG34	Nuclear envelope pore membrane protein POM 121C;Nuclear envelope pore membrane protein POM 121	POM121C;POM121	LQAETATKPQATSAPSPAPKQSFLFGTQNTS	APPTLQAETATKPQAT(0.051)S(0.051)APS(0.898)PAPK	47	UID48	1
22.9199	16.3996	18.7852	21.4806	19.9464	19.1177	20.7675	18.9362	18.3305	S	2	71	___1			0.579257	0.00253739	54.524	22.57	54.524	0.1041	9514900	203	0.00376556	1	0.0234909	0.011511	O00192	203	O00192	O00192	Armadillo repeat protein deleted in velo-cardio-facial syndrome	ARVCF	GFPEGPEPRDSPSYGSLSRGLGMRPPRAGPL	DS(0.016)PS(0.254)Y(0.001)GS(0.579)LS(0.15)R	88	UID58	1
21.7732	17.0475	18.8697	20.4445	17.001	17.7855	21.795	18.8484	20.8658	S	2	71	___1			1	7.07244e-11	70.942	57.514	70.942	-0.86795	10272000	267	0.32064	1	-1.27295	-0.78198	O00192	267	O00192	O00192	Armadillo repeat protein deleted in velo-cardio-facial syndrome	ARVCF	ERFQAEPYGLEDDTRSLAADDEGGPELEPDY	S(1)LAADDEGGPELEPDYGTATR	90	UID60	1
21.1491	17.4796	19.3819	21.813	17.9141	18.6554	23.2444	18.2346	18.5263	S	2	71	___1			0.980624	2.94002e-26	147.12	120.59	100.54	-0.17261	23851000	915	0.125585	1	-0.6649	-0.342973	O00192	915	O00192	O00192	Armadillo repeat protein deleted in velo-cardio-facial syndrome	ARVCF	GYSTVDRRERRPRGASSAGEASEKEPLKLDP	GAS(0.981)S(0.019)AGEASEKEPLK	92	UID62	1
19.8927	15.7456	22.476	21.1808	18.2857	17.7865	20.0636	21.425	19.4957	S	3	72	___1			1	1.7842e-23	85.376	70.792	85.376	-0.62894	22358000	147	0.17794	1	-0.956692	-0.468474	O00193	147	O00193	O00193	Small acidic protein	SMAP	SPDDSESDSESEKEESAEELQAAEHPDEVED	EES(1)AEELQAAEHPDEVEDPKNK	94	UID64	1
20.5128	20.68	18.2907	20.7816	17.8615	17.3866	26.4671	25.2636	19.6342	S	3	72	___1			0.529886	6.63312e-28	118.46	109.41	93.667	0.038377	426110000	15	0.817865	1	-3.96045	-1.76626	O00193	15	O00193	O00193	Small acidic protein	SMAP	_MSAARESHPHGVKRSASPDDDLGSSNWEAA	S(0.53)AS(0.47)PDDDLGSSNWEAADLGNEERK	95	UID65	1
20.5103	17.602	25.8201	27.3727	19.6309	25.7508	22.2801	20.3927	26.5796	S	2	72	___1			0.979548	3.93515e-86	167.72	162.85	154.84	-0.10806	872760000	17	0.22989	1	-1.77335	-0.586579	O00193	17	O00193	O00193	Small acidic protein	SMAP	SAARESHPHGVKRSASPDDDLGSSNWEAADL	S(0.02)AS(0.98)PDDDLGSSNWEAADLGNEER	96	UID66	1
22.6039	17.3905	19.6202	21.2194	17.9497	18.7407	20.8275	18.1169	19.0346	S	3	73	___1			0.991491	0.000500842	59.68	52.512	59.68	-0.039426	10256000	276	0.11609	1	0.545191	0.319359	O00203	276	O00203	O00203	AP-3 complex subunit beta-1	AP3B1	KEGDELEDNGKNFYESDDDQKEKTDKKKKPY	NFY(0.009)ES(0.991)DDDQKEK	99	UID69	1
28.5108	16.0093	23.5115	28.5071	22.5507	25.2007	25.5609	23.1192	23.2736	S	3	79	___1			0.999998	1.44877e-210	243.95	216.51	243.95	0.12867	2911800000	181	0.129103	1	-1.30734	-0.351651	O00264	181	O00264	O00264	Membrane-associated progesterone receptor component 1	PGRMC1	HVGKLLKEGEEPTVYSDEEEPKDESARKND_	LLKEGEEPTVYS(1)DEEEPKDESAR	100	UID70	1
25.2989	17.1742	21.1269	26.3359	20.1216	18.1764	23.6656	22.2207	22.4718	S	2	79	___1			0.999974	8.60688e-132	217.26	217.26	178.72	0.067387	537250000	57	0.265316	1	-1.58603	-0.664265	O00264	57	O00264	O00264	Membrane-associated progesterone receptor component 1	PGRMC1	LYKIVRGDQPAASGDSDDDEPPPLPRLKRRD	GDQPAASGDS(1)DDDEPPPLPR	102	UID72	1
21.3147	15.7035	18.2439	20.204	18.6949	16.6741	21.9333	19.9518	19.849	S	2	80	___1			0.999993	5.14843e-05	76.151	68.046	75.911	-0.089949	9508300	666	0.541916	1	-2.15731	-1.22691	O00267	666	O00267	O00267	Transcription elongation factor SPT5	SUPT5H	PRDVTNFTVGGFAPMSPRISSPMHPSAGGQR	DVTNFTVGGFAPMS(1)PR	103	UID73	1
22.9139	17.0539	18.4652	19.6409	19.6121	18.648	20.7443	19.3427	17.2922	S	2	81	___1			1	1.1617e-21	112.36	92.543	45.997	-0.11782	44394000	315	0.0599543	1	0.351261	0.172996	O00273	315	O00273	O00273	DNA fragmentation factor subunit alpha	DFFA	TQSLHSLRSISASKASPPGDLQNPKRARQDP	AS(1)PPGDLQNPK	104	UID74	1
23.9877	16.5551	22.0986	22.5933	17.9559	18.0142	24.9057	18.3364	19.1454	S	2	84	___1			1	1.88456e-18	148.41	141.78	148.41	-0.26508	61210000	211	0.00916029	1	0.0846602	0.0278331	O00308	211	O00308	O00308	NEDD4-like E3 ubiquitin-protein ligase WWP2	WWP2	HSGASARTTPATGEQSPGARSRHRQPVKNSG	TTPATGEQS(1)PGAR	106	UID76	1
21.5592	16.4569	18.6995	21.1606	18.1128	19.8415	22.1028	18.4432	18.6025	S	2	88	___1			1	5.74236e-06	64.295	54.637	51.841	0.13677	11539000	18	0.160319	1	-0.810973	-0.427055	O00418	18	O00418	O00418	Eukaryotic elongation factor 2 kinase	EEF2K	DEDLIFRLEGVDGGQSPRAGHDGDSDGDSDD	LEGVDGGQS(1)PR	107	UID77	1
22.0798	16.4409	20.8001	20.3438	17.1534	21.61	22.6453	20.7642	20.6454	S	2	91	___1			1	0.000140272	129.82	84.955	129.82	-0.20838	20906000	259	0.360389	1	-1.57804	-0.864399	O00443	259	O00443	O00443	Phosphatidylinositol 4-phosphate 3-kinase C2 domain-containing subunit alpha	PIK3C2A	TDLEITDSKVSNLQVSPKSEDISKFDWLDLD	VSNLQVS(1)PK	109	UID79	1
22.6356	17.3955	19.0212	21.08	17.6729	18.958	24.0113	19.806	17.4593	S	2	96	___1			0.987207	4.68911e-05	77.593	67.64	77.593	0.040025	33824000	298	0.108748	1	-0.741408	-0.300893	O00499	298	O00499	O00499	Myc box-dependent-interacting protein 1	BIN1	AQPSDNAPAKGNKSPSPPDGSPAATPEIRVN	S(0.013)PS(0.987)PPDGSPAATPEIR	111	UID81	1
22.0441	16.804	19.1027	20.1108	19.367	19.4562	22.6464	17.9446	18.9275	S	2	96	___1			0.993695	4.46872e-05	78.285	68.998	78.285	-0.62446	16074000	303	0.0891159	1	-0.522608	-0.250575	O00499	303	O00499	O00499	Myc box-dependent-interacting protein 1	BIN1	NAPAKGNKSPSPPDGSPAATPEIRVNHEPEP	SPS(0.001)PPDGS(0.994)PAAT(0.006)PEIR	112	UID82	1
25.126	16.0065	18.4351	23.0014	17.5322	18.1037	26.9876	18.1615	18.7057	S	3	96	___1			0.876884	1.20062e-71	144.92	138.05	136.89	0.03344	192360000	331	0.13329	1	-1.42904	-0.361928	O00499	331	O00499	O00499	Myc box-dependent-interacting protein 1	BIN1	PEPAGGATPGATLPKSPSQLRKGPPVPPPPK	VNHEPEPAGGATPGAT(0.002)LPKS(0.877)PS(0.121)QLR	113	UID83	1
23.8343	17.4445	18.5046	23.3286	19.8293	20.9259	23.3985	21.0238	18.3788	S	2	97	___1			0.998878	9.19468e-06	86.455	81.027	86.455	-0.019911	43574000	60	0.153277	1	-1.00587	-0.41028	O00505	60	O00505	O00505	Importin subunit alpha-4	KPNA3	LLKKRNVPQEESLEDSDVDADFKAQNVTLEA	NVPQEES(0.001)LEDS(0.999)DVDADFK	114	UID84	1
22.6414	15.4962	21.0119	22.6404	17.8615	22.179	20.9583	21.4764	20.8412	S	2	98	___1			0.997688	9.48252e-38	157.91	146.43	157.91	0.020492	130510000	687	0.251248	1	-1.37549	-0.633658	O00512	687	O00512	O00512	B-cell CLL/lymphoma 9 protein	BCL9	GNNPIFPRIPVEGPLSPSRGDFPKGIPPQMG	IPVEGPLS(0.998)PS(0.002)RGDFPK	115	UID85	1
22.5611	15.9026	18.169	22.1267	18.1691	20.0854	22.8791	19.5885	19.5675	S	2	100	___1			0.999877	4.37973e-07	89.272	77.468	72.819	0.079305	133430000	36	0.33064	1	-1.80081	-0.802865	O00559	36	O00559	O00559	Receptor-binding cancer antigen expressed on SiSo cells	EBAG9	FLKRLICRSGRGRKLSGDQITLPTTVDYSSV	LS(1)GDQITLPTTVDYSSVPK	121	UID91	1
20.8014	19.7608	17.8522	23.7623	21.9585	18.3703	24.6522	17.2396	19.1403	S	3	103	___1			0.626983	1.13545e-27	127.83	115.63	93.73	-0.044597	61053000	519	0.13491	1	-0.872544	-0.365889	O00567	519	O00567	O00567	Nucleolar protein 56	NOP56	SKPKKKKSFSKEELMSSDLEETAGSTSIPKR	EELMS(0.627)S(0.373)DLEETAGSTSIPK	122	UID92	1
20.3912	18.7745	24.0083	24.8164	17.0518	23.7222	24.3448	22.0131	20.0251	S	2	103	___1			1	1.63013e-25	150.22	137.08	42.317	-0.29598	92465000	570	0.20826	1	-1.06968	-0.538072	O00567	570	O00567	O00567	Nucleolar protein 56	NOP56	GSKKKRKFSKEEPVSSGPEEAVGKSSSKKKK	EEPVS(1)S(1)GPEEAVGK	125	UID95	1;2
23.5411	16.8291	18.1461	23.5346	17.7729	23.3653	22.619	23.3333	23.3094	S	2	111	___1			0.999478	7.47855e-42	146.3	146.3	146.3	-0.094968	62570000	696	0.801075	1	-3.58185	-1.73316	O14497	696	O14497	O14497	AT-rich interactive domain-containing protein 1A	ARID1A	FSPHTSPHLPGIRGPSPSPVGSPASVAQSRS	GPS(0.999)PS(0.001)PVGSPASVAQSR	127	UID97	1
23.5076	19.8288	18.7463	22.7866	20.1969	18.9923	23.3757	18.2085	18.3111	S	2	111	___1			0.566962	3.01775e-10	99.929	92.018	99.929	-0.46718	34635000	1182	0.118977	1	0.729163	0.32657	O14497	1182	O14497	O14497	AT-rich interactive domain-containing protein 1A	ARID1A	STPHSQIPPLPGMSRSNSVGIQDAFNDGSDS	S(0.567)NS(0.433)VGIQDAFNDGSDSTFQK	128	UID98	1
19.9511	15.9865	19.2679	22.7866	17.6961	18.9923	23.3757	17.9092	17.2778	S	3	111	___1			0.843595	8.52656e-07	82.65	67.888	55.127	0.19337	37522000	1184	0.186621	1	-1.11905	-0.488607	O14497	1184	O14497	O14497	AT-rich interactive domain-containing protein 1A	ARID1A	PHSQIPPLPGMSRSNSVGIQDAFNDGSDSTF	S(0.156)NS(0.844)VGIQDAFNDGSDSTFQKR	129	UID99	1
26.1188	19.9728	23.1509	25.2893	21.7942	24.4751	26.161	23.1683	18.0227	S	2	114	___1			0.983039	2.91331e-33	169.04	169.04	164.81	-0.20625	236730000	415	0.0746153	1	0.630133	0.212453	O14545	415	O14545	O14545	TRAF-type zinc finger domain-containing protein 1	TRAFD1	VTEGIPRLDSQPQETSPELPRRRVRHQGDLS	LDSQPQET(0.017)S(0.983)PELPR	135	UID105	1
23.011	15.6811	18.5871	23.0887	17.6784	17.4128	25.6383	18.7938	20.3429	S	2	115	___1			1	0.00012832	110.8	84.26	62.408	0.014926	177370000	1971	0.348843	1	-2.49864	-0.840619	O14578	1971	O14578	O14578	Citron Rho-interacting kinase	CIT	PHRYREGRTELRRDKSPGRPLEREKSPGRML	DKS(1)PGRPLER	136	UID106	1
23.5888	15.2762	21.7091	22.3864	17.8659	21.4167	23.2162	20.9729	21.1311	S	2	115	___1			0.99997	3.92108e-18	143.64	121.16	143.64	-0.086954	40196000	440	0.237834	1	-1.58205	-0.60418	O14578	440	O14578	O14578	Citron Rho-interacting kinase	CIT	LGILGRSESVVSGLDSPAKTSSMEKKLLIKS	SESVVSGLDS(1)PAK	138	UID108	1
25.7482	18.6368	17.9215	23.5557	18.3398	18.0415	20.6163	19.2275	18.0719	S	2	119	___1			0.953291	5.63166e-25	143.94	111.69	143.94	0.23839	69098000	452	0.218876	1	1.46356	0.561989	O14639	452	O14639	O14639	Actin-binding LIM protein 1	ABLIM1	EGYQDVRDRMIHRSTSQGSINSPVYSRHSYT	S(0.023)T(0.023)S(0.953)QGSINSPVYSR	143	UID113	1
25.4612	16.8516	22.5857	23.5497	20.1405	22.4803	25.6057	20.9739	21.1848	S	2	119	___1			0.999676	0.000168437	95.523	83.81	61.65	0.047063	127280000	655	0.118015	1	-0.955303	-0.324171	O14639	655	O14639	O14639	Actin-binding LIM protein 1	ABLIM1	SPINSASHIPSSKTASLPGYGRNGLHRPVST	TAS(1)LPGYGR	145	UID115	1
23.9337	19.2959	19.7264	22.3686	17.9396	22.3731	23.2131	21.3734	21.9198	S	3	119	___1			0.999571	1.16752e-12	121.76	100.46	103.1	-0.056432	170860000	431	0.305675	1	-1.1834	-0.750516	O14639	431	O14639	O14639	Actin-binding LIM protein 1	ABLIM1	DKQERQSLGESPRTLSPTPSAEGYQDVRDRM	TLS(1)PTPSAEGYQDVRDR	146	UID116	1
22.7578	16.8813	20.5418	20.5928	17.9046	20.0754	20.8381	19.0176	18.6136	S	2	122	___1			1	0.0104959	77.533	6.6249	77.533	0.25004	12657000	56	0.112068	1	0.570574	0.309264	O14681	56	O14681	O14681	Etoposide-induced protein 2.4 homolog	EI24	RRRRASSVLAQRRAQSIERKQESEPRIVSRI	RAQS(1)IER	156	UID126	1
22.3031	16.5052	21.768	22.964	17.6185	18.1566	22.9961	18.677	21.1425	S	2	123	___1			0.999988	7.29553e-05	132.5	88.185	132.5	0.046252	79919000	14	0.12206	1	-0.74642	-0.33424	O14683	14	O14683	O14683	Tumor protein p53-inducible protein 11	TP53I11	__MAAKQPPPLMKKHSQTDLVSRLKTRKILG	HS(1)QTDLVSR	157	UID127	1
22.5264	16.698	19.5424	22.0207	19.4615	21.3207	22.6193	21.6489	19.3549	S	2	124	___1			1	0.000132583	79.659	74.293	70.977	0.20648	24991000	4738	0.34561	1	-1.61879	-0.833936	O14686	4738	O14686	O14686	Histone-lysine N-methyltransferase 2D	KMT2D	PHLGSGRWEQEDRALSPVIPLIPRASIPVFP	ALS(1)PVIPLIPR	158	UID128	1
21.7049	16.3328	20.9441	22.4039	20.2759	19.3085	21.5787	18.0891	19.3783	S	3	124	___1			0.998846	3.14504e-05	64.675	49.984	60.034	-0.018391	29897000	2274	0.0035717	1	-0.0214411	-0.0109208	O14686	2274	O14686	O14686	Histone-lysine N-methyltransferase 2D	KMT2D	ESPGVGGGKASEPLLSPPPFGESRKALEVKK	AS(0.001)EPLLS(0.999)PPPFGESRK	160	UID130	1
22.4663	16.376	19.6427	19.7318	17.5533	19.5363	23.8966	17.7604	20.7282	S	3	124	___1			0.5	0.00132819	43.991	35.887	43.991	0.0044444	23980000	2239	0.200584	1	-1.30005	-0.520637	O14686	2239	O14686	O14686	Histone-lysine N-methyltransferase 2D	KMT2D	GEFHTTPPGTPRHQPSTPDPFLKPRCPSLDN	HQPS(0.5)T(0.5)PDPFLKPR	163	UID133
22.9426	15.7172	22.0669	20.5346	19.1797	22.2724	22.4873	22.0727	21.9346	S	2	124	___1			1	7.52098e-06	71.052	63.34	52.576	0.048121	49745000	1671	0.349658	1	-1.92268	-0.8423	O14686	1671	O14686	O14686	Histone-lysine N-methyltransferase 2D	KMT2D	GVEHMECEIKLEGPVSPDVEPGKEETEESKK	LEGPVS(1)PDVEPGK	167	UID137	1
24.694	16.0521	21.0373	22.9552	20.3611	21.9923	24.8604	20.763	21.1472	S	3	128	___1			1	9.7471e-87	197.09	185.17	64.83	0.0076976	95250000	280	0.230754	1	-1.66239	-0.5885	O14745	280	O14745	O14745	Na(+)/H(+) exchange regulatory cofactor NHE-RF1	SLC9A3R1	QKENSREALAEAALESPRPALVRSASSDTSE	EALAEAALES(1)PRPALVR	170	UID140	1
21.6078	16.6785	19.657	20.0819	17.5584	18.39	22.1706	19.5051	19.6335	S	2	129	___1			0.865107	0.000902373	76.282	53.596	52.278	-0.33528	8660600	317	0.267792	1	-1.12197	-0.669621	O14757	317	O14757	O14757	Serine/threonine-protein kinase Chk1	CHEK1	PVNSASSEENVKYSSSQPEPRTGLSLWDTSP	YSS(0.135)S(0.865)QPEPR	176	UID146	1
25.4124	16.9717	19.0833	23.7563	18.3432	22.3331	25.9831	22.2435	23.4461	S	2	134	___1			0.999992	1.51127e-07	172.61	102.06	172.61	0.067666	169540000	76	0.543602	1	-3.40174	-1.23021	O14828	76	O14828	O14828	Secretory carrier-associated membrane protein 3	SCAMP3	LPPPSAPSLQPSRKLSPTEPKNYGSYSTQAS	KLS(1)PTEPK	178	UID148	1
21.3973	17.0779	18.7407	19.9065	17.3706	20.7681	20.2492	19.4144	19.4848	S	2	135	___1			0.999288	0.000577684	72.2	32.896	72.2	-0.52	5246500	445	0.191963	1	-0.644149	-0.500912	O14867	445	O14867	O14867	Transcription regulator protein BACH1	BACH1	QKRSECPWLGIRISESPEPGQRTFTTLSSVN	IS(0.001)ES(0.999)PEPGQR	179	UID149	1
21.5704	16.6126	18.4068	20.2248	17.9313	18.9617	21.3203	19.297	18.6438	S	2	140	___1			0.499985	0.000295119	49.627	44.45	49.627	-0.14723	7367800	19	0.207773	1	-0.89039	-0.53697	P19105;O14950;P24844	19;20;20	P19105	P19105	Myosin regulatory light chain 12A;Myosin regulatory light chain 12B;Myosin regulatory light polypeptide 9	MYL12A;MYL12B;MYL9	KRTKTKTKKRPQRATSNVFAMFDQSQIQEFK	AT(0.5)S(0.5)NVFAMFDQSQIQEFK	182	UID152	1
23.7575	15.8983	22.5553	22.9061	19.0192	18.9235	22.9513	23.0005	23.2478	S	3	143	___1			1	0.00762792	66.595	42.441	46.819	0.0638	70175000	422	0.403614	1	-2.32951	-0.952441	O14974	422	O14974	O14974	Protein phosphatase 1 regulatory subunit 12A	PPP1R12A	PTSPIKKFPTTATKISPKEEERKDESPATWR	IS(1)PKEEERK	183	UID153	1
26.6115	22.3442	24.9181	25.276	22.0505	24.578	26.896	19.2468	25.0266	S	2	143	___1			0.999947	2.6834e-59	193.06	181.83	193.06	0.17755	416420000	445	0.126282	1	0.901464	0.344696	O14974	445	O14974	O14974	Protein phosphatase 1 regulatory subunit 12A	PPP1R12A	DESPATWRLGLRKTGSYGALAEITASKEGQK	TGS(1)YGALAEITASK	184	UID154	1
20.3658	17.5024	20.8772	22.1015	18.2765	20.2004	21.3648	21.1837	21.096	S	2	143	___1			0.990172	4.27924e-09	108.17	92.904	108.17	0.054444	20726000	507	0.707916	1	-1.633	-1.55066	O14974	507	O14974	O14974	Protein phosphatase 1 regulatory subunit 12A	PPP1R12A	TRLAYVAPTIPRRLASTSDIEEKENRDSSSL	LAS(0.99)T(0.01)SDIEEKENR	185	UID155	1
20.3143	16.5801	22.6253	19.7212	17.3306	18.4404	20.9148	21.9703	21.8278	S	2	143	___1			0.5	1.23768e-07	98.694	84.924	98.694	-0.10064	16672000	695	0.410358	1	-1.73108	-0.966051	O14974	695	O14974	O14974	Protein phosphatase 1 regulatory subunit 12A	PPP1R12A	SQRKARSRQARQSRRSTQGVTLTDLQEAEKT	S(0.5)T(0.5)QGVTLTDLQEAEK	187	UID157	1
23.0443	16.3946	21.1561	22.5037	16.9584	20.6673	23.0259	20.9221	20.6623	S	2	143	___1			0.992715	9.71922e-05	115.29	102.66	89.805	0.21564	32034000	910	0.250841	1	-1.33845	-0.632768	O14974	910	O14974	O14974	Protein phosphatase 1 regulatory subunit 12A	PPP1R12A	TSAGDRYDSLLGRSGSYSYLEERKPYSSRLE	S(0.007)GS(0.993)YSYLEER	188	UID158	1
23.5087	17.8937	18.8624	21.3271	18.7847	21.0746	22.8279	18.6804	18.1407	S	2	147	___1			0.998544	0.000660811	80.438	46.232	78.655	-0.098746	26052000	1055	0.0303151	1	0.205251	0.0900484	O15014	1055	O15014	O15014	Zinc finger protein 609	ZNF609	WKQKPSIPPTLTKAPSLTDLVKSGPGKAKEP	APS(0.999)LT(0.001)DLVK	191	UID161	1
22.9675	16.3743	22.2073	21.1828	20.5226	18.6475	21.3579	22.6785	22.1233	S	2	147	___1			0.99994	0.00281781	86.833	21.587	86.833	-0.36698	33806000	560	0.294011	1	-1.5369	-0.725808	O15014	560	O15014	O15014	Zinc finger protein 609	ZNF609	LGSCNGASVSQKGSLSPARSATPKVRLVEPH	GSLS(1)PAR	192	UID162	1
23.0681	16.1728	22.4649	20.6853	17.1732	17.9469	23.5975	17.5857	19.9802	S	2	147	___1			0.999828	5.35634e-20	157.5	138.4	104.24	-0.00247	87336000	576	0.0214308	1	0.180761	0.0642533	O15014	576	O15014	O15014	Zinc finger protein 609	ZNF609	PARSATPKVRLVEPHSPSPSSKFSTKGLCKK	LVEPHS(1)PS(0.985)PS(0.013)S(0.002)K	194	UID164	1;2
20.903	16.7387	22.0457	21.3213	18.3858	18.1275	20.988	21.56	22.0841	S	3	147	___1			1	5.06023e-05	69.594	60.43	69.594	-0.62928	12210000	491	0.428693	1	-1.64821	-1.00291	O15014	491	O15014	O15014	Zinc finger protein 609	ZNF609	PGTKVEPTVLDRNCPSPVLIDCPHPNCNKKY	NCPS(1)PVLIDCPHPNCNK	196	UID166	1
23.047	16.3462	20.9263	20.57	18.7543	20.1176	22.4777	21.612	20.9074	S	2	147	___1			0.999636	0.000770613	129	34.309	129	0.097548	24402000	1313	0.314233	1	-1.5592	-0.768541	O15014	1313	O15014	O15014	Zinc finger protein 609	ZNF609	ALDILQQHASHYKSKSPTISDKTSQERDRGG	SKS(1)PTISDK	198	UID168	1
23.586	16.2342	18.2551	22.6443	20.2829	19.0708	20.1392	18.5225	19.4009	S	2	149	___1			0.897425	5.33232e-06	83.253	72.618	83.253	0.30102	22561000	2083	0.000621234	1	0.0042731	0.0019059	O15027	2083	O15027	O15027	Protein transport protein Sec16A	SEC16A	WDRADSGPTQPPLSLSPAPETKRPGQAAKKE	ADSGPTQPPLS(0.094)LS(0.897)PAPET(0.008)K	202	UID172	1
24.1406	21.8906	23.498	23.215	21.983	23.7104	24.3541	23.45	23.0893	S	3	149	___1			1	1.91287e-06	88.09	83.286	53.444	0.2399	127160000	1069	0.232496	1	-0.454714	-0.592366	O15027	1069	O15027	O15027	Protein transport protein Sec16A	SEC16A	LERAQQELVPPQQQASPPQLPKAMFSELSNP	AQQELVPPQQQAS(1)PPQLPK	203	UID173	1
22.5498	17.3486	20.3746	21.8601	20.1196	18.9093	22.6241	18.3984	18.5147	S	3	149	___1			0.999832	4.49972e-06	64.507	48.752	49.577	-0.12791	25721000	1964	0.0406958	1	0.24531	0.119621	O15027	1964	O15027	O15027	Protein transport protein Sec16A	SEC16A	LLPSAPQTLPDGPLASPARVPMFPVPLPPGP	LLPSAPQTLPDGPLAS(1)PAR	204	UID174	1
20.1488	19.6949	18.1047	20.6318	20.8896	22.8454	23.4839	22.2263	17.7574	S	2	149	___1			0.499991	2.48347e-08	92.935	83.771	92.935	-0.12582	26966000	568	0.425879	1	-1.83974	-0.997263	O15027	568	O15027	O15027	Protein transport protein Sec16A	SEC16A	KPEDEASGSFFKQIDSSPVGGETDETTVSQN	QIDS(0.5)S(0.5)PVGGETDETTVSQNYR	205	UID175	1
20.9634	19.6949	19.2035	21.009	20.8896	22.8454	23.4839	22.2263	17.8641	S	2	149	___1			0.499991	2.48347e-08	92.935	83.771	92.935	-0.12582	26966000	569	0.279381	1	-1.23752	-0.694572	O15027	569	O15027	O15027	Protein transport protein Sec16A	SEC16A	PEDEASGSFFKQIDSSPVGGETDETTVSQNY	QIDS(0.5)S(0.5)PVGGETDETTVSQNYR	206	UID176	1
24.0862	16.1324	19.1293	21.6633	17.5987	18.1265	22.8547	21.4874	21.5737	S	3	152	___1			0.999962	6.28191e-20	114.84	99.525	114.84	0.20876	39864000	67	0.391201	1	-2.18932	-0.927306	O15042	67	O15042	O15042	U2 snRNP-associated SURP motif-containing protein	U2SURP	KHNYRNESARESLCDSPHQNLSRPLLENKLK	ESLCDS(1)PHQNLSRPLLENK	209	UID179	1
20.6427	17.0522	22.9654	20.2756	17.6128	22.7817	23.5467	22.9833	18.2843	S	3	153	___1			0.499989	2.05528e-20	106.51	98.221	106.51	0.22703	35946000	468	0.225993	1	-1.38473	-0.577906	O15047	468	O15047	O15047	Histone-lysine N-methyltransferase SETD1A	SETD1A	REEVRTSPRPASPARSGSPAPETTNESVPFA	S(0.5)GS(0.5)PAPETTNESVPFAQHSSLDSR	212	UID182	1
21.2207	15.6803	22.9654	20.4478	17.9261	22.7817	23.5467	22.9833	16.9285	S	3	153	___1			0.499989	2.05528e-20	106.51	98.221	106.51	0.22703	35946000	470	0.145837	1	-1.19739	-0.392415	O15047	470	O15047	O15047	Histone-lysine N-methyltransferase SETD1A	SETD1A	EVRTSPRPASPARSGSPAPETTNESVPFAQH	S(0.5)GS(0.5)PAPETTNESVPFAQHSSLDSR	213	UID183	1
23.071	16.5185	18.696	19.6967	17.6797	18.33	21.5181	20.6141	20.6873	S	3	155	___1			0.992433	7.5428e-20	109.26	100.56	109.26	-0.018318	12105000	1124	0.317648	1	-1.51134	-0.77571	O15056	1124	O15056	O15056	Synaptojanin-2	SYNJ2	QRPPPPTGLMVKKSASDASISSGTHGQYSIL	S(0.006)AS(0.992)DAS(0.002)ISSGTHGQYSILQTAR	215	UID185	1
23.4117	15.1366	17.9115	22.1651	17.5037	17.5029	23.6187	18.341	20.0087	S	3	166	___1			0.986742	2.30656e-08	99.93	99.93	99.93	0.37597	29797000	811	0.252258	1	-1.83619	-0.635866	O15164	811	O15164	O15164	Transcription intermediary factor 1-alpha	TRIM24	NSSNGKSEWLDPSQKSPLHVGETRKEDDPNE	SEWLDPS(0.013)QKS(0.987)PLHVGETR	224	UID194	1
23.0048	17.4092	19.8907	20.2415	18.4771	17.8232	23.1202	20.3895	18.2026	S	2	167	___1			0.972427	4.75843e-20	116.87	101.99	65.716	-0.04045	19273000	90	0.0765996	1	-0.46918	-0.217721	O15173	90	O15173	O15173	Membrane-associated progesterone receptor component 2	PGRMC2	WGRRGLGAGAGAGEESPATSLPRMKKRDFSL	GLGAGAGAGEES(0.972)PAT(0.024)S(0.004)LPR	225	UID195	1
25.1795	16.5738	22.7402	24.4469	18.9577	23.2862	26.4399	23.1836	23.1023	S	3	169	___1			0.999593	1.8244e-34	139	106.31	139	0.11149	201670000	64	0.419624	1	-2.74407	-0.984703	O15231	64	O15231	O15231	Zinc finger protein 185	ZNF185	EGRTIELPSGRSRATSFSSAGEVPKPRPPST	ATS(1)FSSAGEVPKPRPPSTR	227	UID197	1
24.9701	16.6092	19.0545	24.1388	18.6998	18.9481	24.4282	18.3807	18.3629	S	2	169	___1			0.573687	3.29099e-06	79.311	68.826	79.311	-0.28575	84397000	446	0.0186403	1	-0.179333	-0.0560539	O15231	446	O15231	O15231	Zinc finger protein 185	ZNF185	GQGDPAVPAQQPADPSTPERQSSPSGSEQLV	GGQGDPAVPAQQPADPS(0.574)T(0.426)PER	228	UID198	1
24.0958	15.6605	19.556	23.6513	21.5714	18.5233	20.3042	17.7859	22.2405	S	2	169	___1			0.830962	3.29099e-06	63.283	42.98	56.404	-0.39305	39175000	453	0.0419278	1	-0.339431	-0.123092	O15231	453	O15231	O15231	Zinc finger protein 185	ZNF185	PAQQPADPSTPERQSSPSGSEQLVRRESCGS	QS(0.162)S(0.831)PS(0.007)GSEQLVR	230	UID200	1
23.4699	17.1365	18.543	23.0584	18.74	18.3047	20.4899	22.3129	18.8932	S	3	169	___1			0.993042	1.35641e-33	132.88	126.12	105.38	0.06015	262360000	465	0.146129	1	-0.848883	-0.393117	O15231	465	O15231	O15231	Zinc finger protein 185	ZNF185	RQSSPSGSEQLVRRESCGSSVLTDFEGKDVA	RES(0.993)CGS(0.007)SVLTDFEGK	233	UID203	1
24.8387	16.824	23.8339	23.7683	18.191	22.3449	23.693	22.5038	18.4248	S	3	170	___1			0.990367	2.15003e-19	104.33	95.507	104.33	0.015772	90759000	148	0.0330071	1	0.29168	0.0977746	O15234	148	O15234	O15234	Protein CASC3	CASC3	EEKPDTKSTVTGERQSGDGQESTEPVENKVG	STVT(0.009)GERQS(0.99)GDGQES(0.001)TEPVENK	244	UID214	1
20.3907	17.3411	21.4976	20.3133	18.5308	20.75	20.8798	20.3647	21.0013	S	2	170	___1			0.982579	0.0199898	50.04	33.113	44.377	-0.087394	9349000	265	0.328923	1	-1.00551	-0.799285	O15234	265	O15234	O15234	Protein CASC3	CASC3	PDDIKPRRIRKPRYGSPPQRDPNWNGERLNK	Y(0.017)GS(0.983)PPQR	245	UID215	1
22.2096	16.849	20.935	21.3745	19.1104	20.4297	21.9975	20.5371	19.5061	S	2	184	___1			1	8.53196e-06	90.444	81.715	90.444	-0.36654	19237000	1857	0.14289	1	-0.682373	-0.385295	O15417	1857	O15417	O15417	Trinucleotide repeat-containing gene 18 protein	TNRC18	ASGGGYRLGARERALSPGLEESGLGLLARFA	ALS(1)PGLEESGLGLLAR	247	UID217	1
22.4594	15.7937	19.7475	20.804	18.1718	19.1748	20.7914	17.7477	19.0958	S	2	184	___1			0.96071	9.68983e-05	120.55	103.64	120.55	0.21809	7239300	1957	0.0190746	1	0.121904	0.0573331	O15417	1957	O15417	O15417	Trinucleotide repeat-containing gene 18 protein	TNRC18	SLAAPTPGARGPDPSSPDKAKLAVEKGRKAR	GPDPS(0.039)S(0.961)PDKAK	248	UID218	1
20.8867	16.537	18.8311	23.2229	18.6274	19.819	21.1148	18.052	20.0891	S	3	186	___1			0.999895	5.01988e-27	87.206	85.503	87.206	-0.29062	16853000	136	0.257501	1	-1.00036	-0.6473	O15446	136	O15446	O15446	DNA-directed RNA polymerase I subunit RPA34	CD3EAP	PQQSLSGSPLQPIPASPPPQIPPGLRPRFCA	ILEGPQQSLSGSPLQPIPAS(1)PPPQIPPGLRPR	251	UID221	1
23.9989	17.1289	18.2932	22.8663	18.1315	19.3633	24.2414	19.1726	18.665	S	3	186	___1			0.843316	2.79117e-57	166.91	154.07	89.946	0.026969	66969000	285	0.116271	1	-0.886002	-0.31981	O15446	285	O15446	O15446	DNA-directed RNA polymerase I subunit RPA34	CD3EAP	KQEQINTEPLEDTVLSPTKKRKRQKGTEGME	QEQINTEPLEDT(0.002)VLS(0.843)PT(0.155)KK	252	UID222	1
22.8895	17.3209	19.6284	20.7464	17.9989	20.2901	24.4596	19.5652	19.2415	S	2	192	___1			0.999561	4.79916e-06	73.928	64.14	60.317	-0.16021	44164000	214	0.186796	1	-1.14253	-0.489011	Q6A1A2;O15530	214;241	Q6A1A2	Q6A1A2	Putative 3-phosphoinositide-dependent protein kinase 2;3-phosphoinositide-dependent protein kinase 1	PDPK2P;PDPK1	TAKVLSPESKQARANSFVGTAQYVSPELLTE	ANS(1)FVGTAQYVSPELLTEK	255	UID225	1
21.8686	15.5432	21.027	20.6058	18.047	17.5016	21.0425	20.7208	18.4941	S	2	193	___1			0.999455	5.47989e-15	124.09	106.73	124.09	-0.30229	7694200	815	0.101866	1	-0.606194	-0.283415	O15534	815	O15534	O15534	Period circadian protein homolog 1	PER1	DLGRLRGLDSSSTAPSALGERGCHHGPAPPS	GLDSSST(0.001)APS(0.999)ALGER	256	UID226	1
21.2647	16.9048	19.7553	19.8837	17.469	18.0149	20.9028	18.8036	20.3061	S	3	193	___1			0.981918	2.47033e-05	66.536	59.808	66.536	-0.17101	4700800	704	0.186856	1	-0.69591	-0.48915	O15534	704	O15534	O15534	Period circadian protein homolog 1	PER1	EGATPRKEPVVGGTLSPLALANKAESVVSVT	KEPVVGGT(0.018)LS(0.982)PLALANK	257	UID227	1
22.4206	16.5101	22.3012	21.1258	17.8161	17.8422	23.1666	18.4263	18.6751	S	3	198	___1			0.747474	1.71394e-09	66.902	53.31	65.134	-0.71994	20197000	1518	0.0441333	1	0.321328	0.129285	O43149	1518	O43149	O43149	Zinc finger ZZ-type and EF-hand domain-containing protein 1	ZZEF1	LPAADVSPATAEEPLSPSTPTRRPPFTRGRL	LPSSSGLPAADVS(0.002)PAT(0.023)AEEPLS(0.747)PS(0.166)T(0.047)PT(0.014)R	259	UID229	1
23.1789	18.4866	21.5793	20.3649	17.1086	18.7419	22.3946	18.5389	20.8571	S	2	199	___1			0.999998	1.89653e-07	85.807	65.252	85.807	-0.10447	33296000	223	0.0978023	1	0.484749	0.273014	O43159	223	O43159	O43159	Ribosomal RNA-processing protein 8	RRP8	PDQAPAEAPTEKTEVSPVPRTDSHEARAGAL	TEVS(1)PVPR	260	UID230	1
23.3834	16.1215	17.9452	20.1351	18.0634	18.2582	25.1159	18.253	22.1543	S	3	200	___1			0.999601	8.20373e-07	131.53	80.584	96.247	-0.011533	91998000	1528	0.383664	1	-2.69106	-0.911987	O43166	1528	O43166	O43166	Signal-induced proliferation-associated 1-like protein 1	SIPA1L1	IAHTRLRASTRDLRASPKPTSKSTIEEDLKK	DLRAS(1)PKPTSK	261	UID231	1
23.1671	18.949	19.0297	22.1929	17.5679	17.2789	21.3017	18.4093	21.0125	S	2	200	___1			0.843612	0.00140605	62.408	62.408	62.408	0.057272	16835000	208	0.0283275	1	0.140731	0.0843177	O43166	208	O43166	O43166	Signal-induced proliferation-associated 1-like protein 1	SIPA1L1	SPTYKTGPSLHREYGSTSSIDKQGTSGESFF	EY(0.002)GS(0.844)T(0.136)S(0.016)S(0.003)IDK	263	UID233	1
22.1284	16.8105	20.2989	20.2154	18.0936	20.1433	23.077	18.5436	20.892	S	3	200	___1			0.987923	4.22028e-06	90.968	85.913	90.968	0.44264	23336000	1568	0.207377	1	-1.0916	-0.536073	O43166	1568	O43166	O43166	Signal-induced proliferation-associated 1-like protein 1	SIPA1L1	ESQKSFKFHALSSPQSPFPSTPTSRRALHRT	FHALS(0.006)S(0.006)PQS(0.988)PFPSTPTSR	266	UID236	1;2
25.6248	22.4938	24.3888	25.153	23.639	24.6221	26.0083	24.4563	23.8807	S	2	200	___1			0.999292	8.87816e-76	221.86	221.86	221.86	0.11492	286480000	1549	0.214348	1	-0.612672	-0.551815	O43166	1549	O43166	O43166	Signal-induced proliferation-associated 1-like protein 1	SIPA1L1	KSTIEEDLKKLIDLESPTPESQKSFKFHALS	LIDLES(0.999)PT(0.001)PESQK	270	UID240	1
20.1541	16.5564	19.1861	20.0038	18.9472	18.4643	21.1748	20.0904	20.5363	S	2	200	___1			1	0.00226098	51.013	28.273	51.013	-0.090461	4918100	1270	0.8134	1	-1.96828	-1.75745	O43166	1270	O43166	O43166	Signal-induced proliferation-associated 1-like protein 1	SIPA1L1	SPSGRLMRQDPVVHLSPNKQGHSDSHYSSHS	QDPVVHLS(1)PNK	271	UID241	1
22.3215	15.7256	17.721	21.1637	19.2013	18.9285	23.1447	18.2205	20.2489	S	2	200	___1			0.984645	0.000301279	117.25	90.649	106.67	0.32023	15761000	1632	0.331802	1	-1.94864	-0.805286	O43166	1632	O43166	O43166	Signal-induced proliferation-associated 1-like protein 1	SIPA1L1	STYPSLPKSLPLRRPSYTLGMKSLHGEFSAS	RPS(0.985)YT(0.015)LGMK	272	UID242	1
22.6278	17.3311	20.4148	20.3045	18.0308	18.0277	22.0409	19.8755	19.8099	S	2	200	___1			0.999947	0.00665483	68.836	8.8169	66.692	-0.058531	14075000	1181	0.0946603	1	-0.450865	-0.264931	O43166	1181	O43166	O43166	Signal-induced proliferation-associated 1-like protein 1	SIPA1L1	YRQKSMPEGFGVSRRSPASIDRQNTQSDIGG	S(1)PASIDR	273	UID243	1
21.9002	15.9913	18.9982	21.808	17.421	17.5877	20.6644	19.4736	18.9487	S	2	200	___1			0.999421	8.12769e-06	94.191	54.926	94.191	0.011157	8091700	288	0.153767	1	-0.732289	-0.411453	O43166	288	O43166	O43166	Signal-induced proliferation-associated 1-like protein 1	SIPA1L1	RLFKEREKPLKRRSKSETGDSSIFRKLRNAK	SKS(0.999)ETGDSSIFR	274	UID244	1
23.9562	18.7878	21.9961	23.5538	21.4405	22.0737	22.0169	21.8674	21.4189	S	2	200	___1			0.999973	3.93638e-24	169.23	143.58	134.99	-0.10455	78947000	1585	0.0421591	1	-0.187729	-0.123743	O43166	1585	O43166	O43166	Signal-induced proliferation-associated 1-like protein 1	SIPA1L1	FPSTPTSRRALHRTLSDESIYNSQREHFFTS	TLS(1)DESIYNSQR	278	UID248	1
22.4044	16.0699	19.0931	23.2994	17.431	19.1367	20.9394	20.5312	22.3117	S	3	208	___1			1	1.06944e-07	77.873	66.869	77.873	-0.057667	22595000	448	0.47059	1	-2.07164	-1.08641	O43290	448	O43290	O43290	U4/U6.U5 tri-snRNP-associated protein 1	SART1	GDFGSRLRGRGRRRVSEVEEEKEPVPQPLPS	RVS(1)EVEEEKEPVPQPLPSDDTR	285	UID255	1
22.0897	16.6201	21.4796	20.1572	20.4461	18.1978	22.9526	21.4602	20.3775	S	2	211	___1			0.898636	7.90031e-06	78.488	71.635	47.666	0.0030221	21181000	54	0.335866	1	-1.53361	-0.813739	O43306	54	O43306	O43306	Adenylate cyclase type 6	ADCY6	CTPRYMSCLRDAEPPSPTPAGPPRCPWQDDA	DAEPPS(0.899)PT(0.101)PAGPPR	287	UID257	1
19.7863	16.1506	18.3019	22.069	19.8702	20.0798	20.555	18.2412	18.9751	S	2	214	___1			0.999898	8.74995e-06	83.418	75.113	83.418	-0.47777	57765000	439	NaN	1	0	NaN	O43318	439	O43318	O43318	Mitogen-activated protein kinase kinase kinase 7	MAP3K7	VPEIVISGNGQPRRRSIQDLTVTGTEPGQVS	S(1)IQDLTVTGTEPGQVSSR	295	UID265	1
23.6319	16.2187	22.9144	23.2938	17.2321	22.4666	24.8819	22.081	18.7956	S	3	216	___1			0.966964	1.4909e-05	79.635	69.847	79.635	0.015752	72336000	1144	0.123963	1	-0.997824	-0.338961	O43379	1144	O43379	O43379	WD repeat-containing protein 62	WDR62	MDRGGSQPRAGTGYASPDRTHVLAAGKAEET	AGT(0.001)GYAS(0.967)PDRT(0.032)HVLAAGK	296	UID266	1
21.6062	17.1223	20.8567	20.8268	17.0293	20.9012	23.5532	20.4387	20.4473	S	2	216	___1			0.999918	0.0010184	68.277	51.252	68.277	-0.084585	36537000	1123	0.394738	1	-1.61796	-0.934479	O43379	1123	O43379	O43379	WD repeat-containing protein 62	WDR62	FTHTFPPRATQCLVKSPEVKLMDRGGSQPRA	ATQCLVKS(1)PEVK	297	UID267	1
22.8181	16.4211	19.1499	20.9602	19.7749	21.7034	23.3735	20.2894	18.899	S	3	216	___1			0.593906	1.2138e-05	70.334	59.547	62.589	-0.14467	52617000	32	0.240917	1	-1.39094	-0.610982	O43379	32	O43379	O43379	WD repeat-containing protein 62	WDR62	KLPSVMAGVPARRGQSSPPPAPPICLRRRTR	RGQS(0.594)S(0.406)PPPAPPICLR	298	UID268	1
22.8181	16.2736	18.7434	20.6297	19.7749	21.7034	22.3078	20.2894	17.7268	S	3	216	___1			0.5	1.2138e-05	70.334	59.547	40.349	-0.13437	39094000	33	0.131315	1	-0.829629	-0.357088	O43379	33	O43379	O43379	WD repeat-containing protein 62	WDR62	LPSVMAGVPARRGQSSPPPAPPICLRRRTRL	RGQS(0.5)S(0.5)PPPAPPICLR	299	UID269	1
21.2717	16.5016	17.9609	20.4267	18.8352	17.8428	20.9728	18.4163	19.2664	S	3	216	___1			0.960905	1.95134e-10	100.53	96.506	100.53	-0.017223	4824800	1228	0.240038	1	-0.973786	-0.609045	O43379	1228	O43379	O43379	WD repeat-containing protein 62	WDR62	MEATASSRARISRSISLGDSEGPIVATLAQP	S(0.037)IS(0.961)LGDS(0.002)EGPIVATLAQPLR	301	UID271	1
21.4017	16.1427	20.7286	21.5702	17.574	18.0355	19.7817	19.6087	18.387	S	2	218	___1			1	0.000179544	62.891	47.919	62.891	0.15603	8586000	619	0.0326026	1	0.165173	0.0966164	O43395	619	O43395	O43395	U4/U6 small nuclear ribonucleoprotein Prp3	PRPF3	WDEQTSNTKGDDDEESDEEAVKKTNKCVLVW	GDDDEES(1)DEEAVKK	304	UID274	1
23.3541	16.405	18.6552	19.7398	20.9681	19.0698	24.6143	17.8234	17.8482	S	2	220	___1			0.998759	1.16147e-07	98.175	86.283	57.802	-0.77347	49248000	166	0.0716752	1	-0.623865	-0.204617	O43399	166	O43399	O43399	Tumor protein D54	TPD52L2	ISRKLGDMRNSATFKSFEDRVGTIKSKVVGD	NSAT(0.001)FKS(0.999)FEDR	305	UID275	1
21.7417	15.7686	18.8219	19.7087	18.4336	20.8231	20.0771	17.6882	18.7621	S	2	223	___1			0.997011	0.00296695	85.666	30.954	82.279	8.6124e-05	5806400	232	0.0115637	1	-0.0650962	-0.0350423	O43432	232	O43432	O43432	Eukaryotic translation initiation factor 4 gamma 3	EIF4G3	KQEEKPKPDPVLKSPSPVLRLVLSGEKKEQE	S(0.003)PS(0.997)PVLR	308	UID278	1
22.7403	16.4056	20.4814	19.8927	19.8808	18.3544	22.5354	20.3039	18.1384	S	3	227	___1			0.499989	3.75048e-06	52.722	49.841	52.722	-0.059402	17343000	47	0.0700795	1	-0.450092	-0.200348	O43482	47	O43482	O43482	Protein Mis18-beta	OIP5	SFTTSMEWDTQVVKGSSPLGPAGLGAEEPAA	GS(0.5)S(0.5)PLGPAGLGAEEPAAGPQLPSWLQPER	311	UID281	1
22.7403	16.4624	20.4814	20.639	19.8808	18.4117	22.5354	20.3039	18.2683	S	3	227	___1			0.499989	3.75048e-06	52.722	49.841	52.722	-0.059402	17343000	48	0.0754209	1	-0.474479	-0.214594	O43482	48	O43482	O43482	Protein Mis18-beta	OIP5	FTTSMEWDTQVVKGSSPLGPAGLGAEEPAAG	GS(0.5)S(0.5)PLGPAGLGAEEPAAGPQLPSWLQPER	312	UID282	1
20.2662	16.3053	21.2545	20.7341	17.3136	20.4425	20.8209	17.7159	20.9224	S	3	228	___1			0.998764	2.69455e-08	67.31	54.508	63.76	0.0077912	22824000	715	0.106608	1	-0.544353	-0.295476	O43491	715	O43491	O43491	Band 4.1-like protein 2	EPB41L2	KDERVITEEMNGKEISPGSGPGEIRKVEPVT	EIS(0.999)PGS(0.001)GPGEIRK	314	UID284	1
22.9501	16.4174	18.1024	20.8355	17.9077	18.3132	23.7343	18.1567	21.3527	S	4	228	___1			0.950195	6.33774e-08	98.543	94.763	98.543	0.28063	24737000	598	0.309271	1	-1.92458	-0.7581	O43491	598	O43491	O43491	Band 4.1-like protein 2	EPB41L2	SIAVVQDGDGRREVRSPTKAPHLQLIEGKKN	EVRS(0.95)PT(0.05)KAPHLQLIEGK	318	UID288	1
22.5733	16.0575	19.3613	22.4656	18.0868	19.0671	23.7803	17.7656	18.9287	S	3	228	___1			1	9.82982e-06	76.151	63.014	76.151	0.23545	37954000	614	0.114079	1	-0.827485	-0.314317	O43491	614	O43491	O43491	Band 4.1-like protein 2	EPB41L2	PTKAPHLQLIEGKKNSLRVEGDNIYVRHSNL	KNS(1)LRVEGDNIYVR	322	UID292	1
24.9474	16.8304	22.7128	23.7175	17.9607	23.4173	24.447	21.0743	19.3949	S	2	228	___1			0.994135	0.000527144	125.04	58.533	99.343	0.0087181	173520000	87	0.0165746	1	-0.141877	-0.0499531	O43491	87	O43491	O43491	Band 4.1-like protein 2	EPB41L2	RGISRFIPPWLKKQKSYTLVVAKDGGDKKEP	QKS(0.994)Y(0.001)T(0.005)LVVAK	324	UID294	1
20.3938	16.4785	22.0738	20.771	17.2839	21.6785	20.5633	21.5905	18.9028	S	3	231	___1			0.998795	0.000139663	56.215	51.823	56.215	0.35248	11541000	224	0.142251	1	-0.70351	-0.383749	O43561	224	O43561	O43561	Linker for activation of T-cells family member 1	LAT	SAEASLDGSREYVNVSQELHPGAAKTEPAAL	EY(0.001)VNVS(0.999)QELHPGAAK	328	UID298	1
21.7596	17.5476	19.5669	20.4461	17.7993	18.2894	21.9787	18.0884	21.4517	S	2	231	___1			1	0.000323074	79.659	46.396	79.659	-0.070716	12684000	84	0.196814	1	-0.881514	-0.512031	O43561	84	O43561	O43561	Linker for activation of T-cells family member 1	LAT	SYPPLSQPDLLPIPRSPQPLGGSHRTPSSRR	S(1)PQPLGGSHR	329	UID299	1
22.2587	16.1682	21.0724	22.516	19.8668	21.5371	21.111	21.3666	21.676	S	2	233	___1			1	7.14062e-12	121.83	37.617	111.06	-0.23096	166250000	73	0.343246	1	-1.5514	-0.829045	O43583	73	O43583	O43583	Density-regulated protein	DENR	EKNFPNEFAKLTVENSPKQEAGISEGQGTAG	LTVENS(1)PK	331	UID301	1
21.3315	17.376	21.6998	20.2629	19.0842	18.0457	20.0826	21.0693	18.2115	S	3	246	___1			0.499998	3.25099e-05	55.763	51.053	55.763	0.016368	5910100	494	0.0755938	1	0.34794	0.215053	O43719	494	O43719	O43719	HIV Tat-specific factor 1	HTATSF1	SCSQKESEEGNPVRGSEEDSPKKESKKKTLK	ESEEGNPVRGS(0.5)EEDS(0.5)PK	334	UID304	1
20.3536	15.5164	20.184	22.6572	17.6387	19.1054	23.1771	20.5938	19.0546	S	3	246	___1			0.977249	2.04615e-19	120.23	110.09	120.23	0.065227	34165000	498	0.494888	1	-2.25714	-1.13447	O43719	498	O43719	O43719	HIV Tat-specific factor 1	HTATSF1	KESEEGNPVRGSEEDSPKKESKKKTLKNDCE	ESEEGNPVRGS(0.023)EEDS(0.977)PKK	335	UID305	1
25.282	16.5094	23.7639	23.1881	17.587	17.5178	25.8317	18.844	21.2845	S	2	246	___1			0.999907	1.75183e-67	229.03	229.03	229.03	0.01814	134520000	387	0.0131463	1	-0.134978	-0.0397691	O43719	387	O43719	O43719	HIV Tat-specific factor 1	HTATSF1	FLNAPEANRGLRRSDSVSASERAGPSRARHF	RSDS(1)VSASER	341	UID311	1
24.4465	17.2826	18.4073	23.8614	18.0625	20.2155	24.1272	18.5329	21.5329	S	2	246	___1			1	6.69909e-87	159.54	159.54	48.44	0.14814	87586000	642	0.187998	1	-1.35222	-0.491786	O43719	642	O43719	O43719	HIV Tat-specific factor 1	HTATSF1	KEEEEDTYEKVFDDESDEKEDEEYADEKGLE	VFDDES(1)DEK	342	UID312	1
20.0637	17.5311	22.1357	19.6047	17.8101	18.3537	20.8679	21.7585	21.5996	S	2	246	___1			1	0.00030906	88.681	56.463	79.974	0.037645	13942000	616	0.478616	1	-1.4985	-1.10231	O43719	616	O43719	O43719	HIV Tat-specific factor 1	HTATSF1	EFEDDGSEKVLDEEGSEREFDEDSDEKEEEE	VLDEEGS(1)ER	343	UID313	1
20.9305	15.759	21.0641	24.2606	20.4927	17.2599	25.4802	22.5437	22.1793	S	2	250	___1			0.936254	3.92557e-143	259.68	210.49	259.68	0.077831	85134000	305	0.954413	1	-4.14985	-2.03902	O43765	305	O43765	O43765	Small glutamine-rich tetratricopeptide repeat-containing protein alpha	SGTA	ELIEQLRSQIRSRTPSASNDDQQE_______	S(0.001)RT(0.063)PS(0.936)ASNDDQQE	349	UID319	1
25.1478	16.8023	18.0484	23.1959	17.1846	18.7191	22.7814	18.5103	18.6322	S	3	254	___1			1	1.64721e-150	214.08	204.75	214.08	0.0074974	53991000	245	0.00274674	1	0.0248324	0.00840631	O43815	245	O43815	O43815	Striatin	STRN	VLDNFKFLESAAADFSDEDEDDDVDGREKSV	FLESAAADFS(1)DEDEDDDVDGREK	357	UID327	1
25.6248	16.6054	25.073	26.0256	21.4677	24.6167	20.6221	24.8855	25.4188	S	2	257	___1			0.999547	2.09788e-85	214.63	177.29	162.81	-0.032538	332660000	94	0.135407	1	-1.20775	-0.367105	O43847	94	O43847	O43847	Nardilysin	NRD1	ARLGADESEEEGRRGSLSNAGDPEIVKSPSD	RGS(1)LSNAGDPEIVK	360	UID330	1
21.2009	17.5499	18.3333	19.9863	17.8308	19.2739	20.8692	18.3461	18.7412	S	2	260	___1			1	0.00534809	87.308	17.483	87.308	-0.21498	10794000	1092	0.0752261	1	-0.290815	-0.214077	O43896	1092	O43896	O43896	Kinesin-like protein KIF1C	KIF1C	RYPPYTTPPRMRRQRSAPDLKESGAAV____	QRS(1)APDLK	362	UID332	1
22.6566	16.5468	18.7436	22.8369	17.8832	18.1132	23.2371	18.0975	18.8318	S	4	267	___1			0.999912	8.98067e-26	79.67	74.955	79.67	0.5038	26367000	66	0.111575	1	-0.739786	-0.308023	O60264	66	O60264	O60264	SWI/SNF-related matrix-associated actin-dependent regulator of chromatin subfamily A member 5	SMARCA5	AGPADAEMEEIFDDASPGKQKEIQEPDPTYE	GGPEGVAAQAVASAASAGPADAEMEEIFDDAS(1)PGKQK	370	UID340	1
25.4331	20.1502	24.3655	24.4147	23.1062	24.1268	25.9464	24.1879	23.8078	S	2	267	___1			0.996965	0.00179406	127.68	42.936	127.68	-0.11079	225670000	116	0.312116	1	-1.33112	-0.76409	O60264	116	O60264	O60264	SWI/SNF-related matrix-associated actin-dependent regulator of chromatin subfamily A member 5	SMARCA5	LFAHFIQPAAQKTPTSPLKMKPGRPRIKKDE	TPT(0.003)S(0.997)PLK	371	UID341	1
22.9139	15.6398	21.2725	22.2063	20.9697	17.9769	23.1538	21.962	21.1863	S	2	268	___1			0.998123	1.85718e-06	113.99	101.75	110.92	0.064179	34576000	332	0.401663	1	-2.15862	-0.948498	O60271	332	O60271	O60271	C-Jun-amino-terminal kinase-interacting protein 4	SPAG9	IEVQVAQETRNVSTGSAENEEKSEVQAIIES	NVST(0.002)GS(0.998)AENEEK	374	UID344	1
22.9369	16.3761	22.5957	20.9245	19.8263	18.8707	19.9787	18.7909	19.0454	S	2	268	___1			0.784846	6.79283e-06	99.011	60.377	82.069	-0.088957	15297000	594	0.25001	1	1.36455	0.630949	O60271	594	O60271	O60271	C-Jun-amino-terminal kinase-interacting protein 4	SPAG9	NAPTSHVTPSVKKRSSTLSQLPGDKSKAFDF	RS(0.154)S(0.785)T(0.031)LS(0.031)QLPGDK	376	UID346	1
20.2855	16.5917	19.6737	20.46	18.1669	20.1713	20.4799	19.581	19.0147	S	2	272	___1			0.999299	0.00180346	65.5	45.197	65.5	0.2461	2801400	1057	0.277149	1	-0.84155	-0.689781	O60333	1057	O60333	O60333	Kinesin-like protein KIF1B	KIF1B	NQSDFSSVAMTRSGLSLEELRIVEGQGQSSE	S(0.001)GLS(0.999)LEELR	380	UID350	1
22.2426	16.9804	19.6211	22.6013	17.5638	18.1943	22.3252	17.4154	20.217	S	3	273	___1			0.977612	1.89628e-06	78.236	64.364	78.202	0.98517	18605000	1263	0.0619314	1	-0.371163	-0.178374	O60336	1263	O60336	O60336	Mitogen-activated protein kinase-binding protein 1	MAPKBP1	QNPTTSSMAKISRSISVGENLGLVAEPQAHA	S(0.022)IS(0.978)VGENLGLVAEPQAHAPIR	381	UID351	1
23.7748	16.3508	22.2171	20.3974	20.8832	17.4943	24.693	21.6365	21.6439	S	4	274	___1			0.999692	4.04157e-14	70.835	59.67	70.835	-0.12304	151010000	166	0.308848	1	-1.87693	-0.757209	O60341	166	O60341	O60341	Lysine-specific histone demethylase 1A	KDM1A	LPPPPPQAPPEEENESEPEEPSGVEGAAFQS	KLPPPPPQAPPEEENES(1)EPEEPSGVEGAAFQSR	382	UID352	1
22.996	16.3469	19.3643	20.328	17.9242	18.7451	23.6113	18.175	20.1433	S	2	275	___1			1	0.0228677	48.513	18.509	44.299	-0.029707	22339000	666	0.161859	1	-1.07417	-0.430706	O60343	666	O60343	O60343	TBC1 domain family member 4	TBC1D4	KRKLNLQDGRAQGVRSPLLRQSSSEQCSNLS	AQGVRS(1)PLLR	383	UID353	1
23.4122	15.8804	20.2272	20.4899	17.5193	17.4258	23.5221	21.0993	17.8063	S	2	275	___1			0.999996	0.000187887	96.113	66.37	96.113	0.10937	26683000	588	0.129953	1	-0.969301	-0.353742	O60343	588	O60343	O60343	TBC1 domain family member 4	TBC1D4	NIFSRGANRMRGRLGSVDSFERSNSLASEKD	LGS(1)VDSFER	386	UID356	1
21.6544	16.0463	18.6624	20.6823	17.6047	18.2252	20.8629	18.2673	19.455	S	2	275	___1			0.85309	5.51576e-09	125.82	103.1	102.66	0.0044422	5731200	570	0.155205	1	-0.740726	-0.414886	O60343	570	O60343	O60343	TBC1 domain family member 4	TBC1D4	KLDILKNKAKRSLTSSLENIFSRGANRMRGR	SLTS(0.147)S(0.853)LENIFSR	388	UID358	1
22.378	16.8074	20.7072	20.7157	18.9	19.888	23.4349	20.9774	21.4822	S	2	276	___1			1	0.00769407	82.008	40.132	82.008	-0.042035	26289000	653	0.479333	1	-2.00063	-1.10373	O60353	653	O60353	O60353	Frizzled-6	FZD6	QAGSVSESARSEGRISPKSDITDTGLAQSNN	SEGRIS(1)PK	389	UID359	1
21.799	15.639	18.7669	18.5463	17.7843	19.1036	19.9838	18.7445	18.9378	S	2	278	___1			1	2.00852e-06	136.33	111.47	85.377	0.22697	5631900	2	0.0957345	1	-0.487081	-0.267699	O60499	2	O60499	O60499	Syntaxin-10	STX10	______________MSLEDPFFVVRGEVQKA	S(1)LEDPFFVVR	390	UID360	1
20.575	16.4002	21.5383	20.406	17.7059	18.9949	25.594	18.4787	21.5948	S	2	280	___1			0.984246	0.000263843	101.66	80.965	86.898	0.17869	57383000	544	0.387313	1	-2.38464	-0.91941	O60504	544	O60504	O60504	Vinexin	SORBS3	TSPRLTAAARSARHPSSPSALRSPADPIDLG	HPS(0.984)S(0.016)PSALR	393	UID363	1
25.0823	17.7153	23.1293	23.753	22.2518	23.4535	25.0226	22.9446	23.1774	S	2	280	___1			0.953842	8.27149e-25	169.4	123.8	169.4	0.096791	233240000	530	0.308452	1	-1.73924	-0.756375	O60504	530	O60504	O60504	Vinexin	SORBS3	EPRLRLCDDGPQLPTSPRLTAAARSARHPSS	LCDDGPQLPT(0.046)S(0.954)PR	395	UID365	1
26.1355	22.3972	24.7922	23.9345	19.3774	24.5264	25.2836	25.1477	20.4365	S	2	283	___1			1	8.7592e-34	132.79	132.79	132.79	-0.19016	301890000	417	0.158953	1	0.819016	0.423811	O60524	417	O60524	O60524	Nuclear export mediator factor NEMF	NEMF	QTNHVTMLLRNPYLLSEEEDDDVDGDVNVEK	NPYLLS(1)EEEDDDVDGDVNVEK	401	UID371	1
22.5334	16.8839	20.5915	20.9677	17.4664	20.9475	22.8397	20.9565	20.4676	S	2	285	___1			1	0.000112233	110.38	77.967	110.38	0.11174	20664000	38	0.321822	1	-1.41837	-0.784455	O60551	38	O60551	O60551	Glycylpeptide N-tetradecanoyltransferase 2	NMT2	GIDGDNEEETEHAKGSPGGYLGAKKKKKKQK	GS(1)PGGYLGAK	402	UID372	1
22.9246	16.7118	18.7045	22.9409	18.2356	18.7631	23.8088	18.4985	18.3022	S	2	298	___1			0.999992	7.2286e-05	102.97	66.286	56.951	0.12442	34638000	352	0.106098	1	-0.756217	-0.294183	O60716	352	O60716	O60716	Catenin delta-1	CTNND1	APLAQHERGSLASLDSLRKGGPPPPNWRQPE	GS(0.001)LAS(0.999)LDS(1)LRK	412	UID382	1;2
20.9925	16.7819	18.8435	23.2614	18.5467	20.0296	24.4219	18.0939	18.2766	S	3	298	___1			0.900393	9.54615e-27	127.75	117.56	76.049	-0.12607	84503000	230	0.225886	1	-1.39147	-0.577666	O60716	230	O60716	O60716	Catenin delta-1	CTNND1	RHYEDGYPGGSDNYGSLSRVTRIEERYRPSM	HYEDGYPGGSDNYGS(0.9)LS(0.099)R	413	UID383	1
25.6651	15.8534	18.797	24.8746	21.2762	22.8183	25.7731	17.645	20.8652	S	2	298	___1			0.987594	2.60857e-11	166.29	137.33	166.29	-0.059734	155880000	268	0.129671	1	-1.32263	-0.353048	O60716	268	O60716	O60716	Catenin delta-1	CTNND1	RQDVYGPQPQVRVGGSSVDLHRFHPEPYGLE	VGGS(0.988)S(0.012)VDLHR	416	UID386	1
24.3636	15.9924	18.9352	22.8171	17.4986	17.7554	26.4035	21.4081	19.3132	S	3	301	___1			0.852054	6.11245e-05	83.087	65.581	83.087	-0.063668	120520000	7	0.333278	1	-2.61119	-0.808357	O60762	7	O60762	O60762	Dolichol-phosphate mannosyltransferase subunit 1	DPM1	_________MASLEVSRSPRRSRRELEVRSP	ASLEVS(0.852)RS(0.148)PRR	422	UID392	1
24.7424	16.1375	19.2512	22.9553	17.8465	22.3866	25.5741	18.3372	18.5359	S	2	301	___1			0.932155	6.60217e-05	115.57	89.874	109.16	0.081953	180890000	9	0.0785734	1	-0.772018	-0.222945	O60762	9	O60762	O60762	Dolichol-phosphate mannosyltransferase subunit 1	DPM1	_______MASLEVSRSPRRSRRELEVRSPRQ	ASLEVS(0.068)RS(0.932)PR	423	UID393	1
24.1189	16.1992	18.3697	23.4108	18.7423	20.7104	20.5562	20.3847	18.5971	S	4	302	___1			0.999999	3.62062e-165	176.15	172.04	176.15	-0.098061	412930000	942	0.0393954	1	-0.28342	-0.115949	O60763	942	O60763	O60763	General vesicular transport factor p115	USO1	LKDLGHPVEEEDELESGDQEDEDDESEDPGK	LKDLGHPVEEEDELES(1)GDQEDEDDESEDPGKDLDHI	424	UID394	1
22.8473	16.6409	18.5275	21.4867	18.0446	20.7395	24.9666	20.8627	18.8635	S	2	305	___1			0.999873	1.23657e-09	125.73	111.96	125.73	-0.049506	59179000	466	0.361301	1	-2.22573	-0.866274	O60825	466	O60825	O60825	6-phosphofructo-2-kinase/fructose-2,6-bisphosphatase 2;6-phosphofructo-2-kinase;Fructose-2,6-bisphosphatase	PFKFB2	NNFPKNQTPVRMRRNSFTPLSSSNTIRRPRN	NS(1)FTPLSSSNTIR	429	UID399	1
20.8059	16.1796	18.6609	20.4274	17.7585	18.3992	22.8957	19.1486	22.8254	S	3	306	___1			0.995372	1.85159e-07	68.516	59.428	48.422	0.81455	19652000	247	0.778004	1	-3.0744	-1.6878	O60828	247	O60828	O60828	Polyglutamine-binding protein 1	PQBP1	DTTAAGPLFQQRPYPSPGAVLRANAEASRTK	TGADT(0.001)T(0.002)AAGPLFQQRPY(0.001)PS(0.995)PGAVLR	431	UID401	1
21.8474	18.7901	20.1061	24.4795	20.7126	20.2901	19.7888	18.6765	19.1097	S	3	308	___1			0.945007	1.52827e-19	120.66	104.91	72.532	0.083455	133900000	494	0.487748	1	1.05622	1.12037	O60832	494	O60832	O60832	H/ACA ribonucleoprotein complex subunit 4	DKC1	AKAGLESGAEPGDGDSDTTKKKKKKKKAKEV	AGLESGAEPGDGDS(0.945)DT(0.025)T(0.03)KK	432	UID402	1
24.15	16.1883	22.3675	22.6542	21.1408	21.6278	21.682	21.3934	18.8438	S	1	308	___1			1	9.22643e-23	168.23	168.23	155	0.50933	118420000	513	0.0344215	1	0.26222	0.101818	O60832	513	O60832	O60832	H/ACA ribonucleoprotein complex subunit 4	DKC1	KKKKKKKKAKEVELVSE______________	EVELVS(1)E	433	UID403	1
20.4705	15.9574	19.3278	19.9584	18.2069	20.7698	20.5031	20.7715	19.6636	S	2	309	___1			1	0.00364564	50.292	30.531	48.44	-0.079847	4408400	1168	0.547689	1	-1.72751	-1.23821	O60841	1168	O60841	O60841	Eukaryotic translation initiation factor 5B	EIF5B	KGQEVCVKIEPIPGESPKMFGRHFEATDILV	IEPIPGES(1)PK	435	UID405	1
23.7767	17.2062	22.0118	20.6955	17.589	21.4109	22.962	21.2384	22.0542	S	3	309	___1			0.999984	2.39411e-64	176.48	176.48	51.495	-0.15892	60712000	107	0.207574	1	-1.08666	-0.536519	O60841	107	O60841	O60841	Eukaryotic translation initiation factor 5B	EIF5B	TSKDKKKKGQKGKKQSFDDNDSEELEDKDSK	KQS(1)FDDNDS(1)EELEDKDSK	436	UID406	1;2
26.0748	16.2751	22.0118	25.323	17.4376	21.4109	23.4864	21.2384	21.321	S	3	309	___1			0.999961	2.8138e-56	167.99	167.99	51.495	-0.15892	193030000	113	0.0666608	1	-0.561331	-0.191165	O60841	113	O60841	O60841	Eukaryotic translation initiation factor 5B	EIF5B	KKGQKGKKQSFDDNDSEELEDKDSKSKKTAK	KQS(1)FDDNDS(1)EELEDKDSK	437	UID407	1;2
24.7656	16.2917	21.7885	24.2709	18.3002	20.6017	24.7464	18.5014	18.9724	S	2	309	___1			1	1.37586e-167	271.43	247.08	271.43	0.21427	102340000	164	0.0217956	1	0.208532	0.0653215	O60841	164	O60841	O60841	Eukaryotic translation initiation factor 5B	EIF5B	KAKGKAQKSNKKWDGSEEDEDNSKKIKERSR	KWDGS(1)EEDEDNSK	438	UID408	1
27.56	21.8249	26.3289	26.9909	24.2282	26.1227	25.4807	25.9928	26.4499	S	3	309	___1			1	4.78953e-75	188.6	173.05	168.55	-0.11283	1646800000	214	0.156184	1	-0.736588	-0.417222	O60841	214	O60841	O60841	Eukaryotic translation initiation factor 5B	EIF5B	GQKKNQKNKPGPNIESGNEDDDASFKIKTVA	NKPGPNIES(1)GNEDDDASFKIK	439	UID409	1
22.783	17.5601	18.946	22.0666	17.8679	20.7986	21.9511	21.6899	18.7774	S	2	312	___1			1	0.00115312	83.168	41.536	58.981	-0.25352	24956000	1117	0.217799	1	-1.04309	-0.559574	O60885	1117	O60885	O60885	Bromodomain-containing protein 4	BRD4	VQPQPLVVVKEEKIHSPIIRSEPFSPSLRPE	IHS(1)PIIR	440	UID410	1
23.5422	17.6211	22.2886	22.2584	20.5611	17.8905	24.0631	22.8548	22.1272	S	3	317	___1			0.954029	2.72806e-05	79.82	55.969	65.954	-0.081766	65037000	432	0.421052	1	-1.86441	-0.987573	O60934	432	O60934	O60934	Nibrin	NBN	VSNTLAKMRIPNYQLSPTKLPSINKSKDRAS	IPNY(0.02)QLS(0.954)PT(0.026)KLPSINK	442	UID412	1
21.1817	18.6109	20.8876	20.1408	17.1252	20.2957	21.5222	18.2476	18.6048	S	2	320	___1			1	5.00157e-05	73.156	66.719	73.156	0.96675	6006100	1149	0.228433	1	0.768514	0.583341	O75037	1149	O75037	O75037	Kinesin-like protein KIF21B	KIF21B	KFKSEPKLSAQMKAVSAECLGPPLDISTKNI	AVS(1)AECLGPPLDISTK	445	UID415	1
20.6053	16.9414	18.9836	21.4817	17.9262	18.1299	23.7391	19.8227	17.9846	S	3	325	___1			1	4.02555e-19	114.63	86.891	85.805	-1.9509	27780000	300	0.346461	1	-1.67205	-0.835696	O75113	300	O75113	O75113	NEDD4-binding protein 1	N4BP1	RRFSDSEERHTKKQFSLENVQEGEILHDAKT	KQFS(1)LENVQEGEILHDAK	449	UID419	1
22.9	17.5024	18.4266	20.8907	17.3467	18.9106	23.1763	18.6243	18.9806	S	3	325	___1			0.953509	4.59097e-05	116.96	58.89	116.96	0.19599	24965000	288	0.105856	1	-0.650766	-0.293569	O75113	288	O75113	O75113	NEDD4-binding protein 1	N4BP1	EEALSNERICQKRRFSDSEERHTKKQFSLEN	RFS(0.954)DS(0.046)EERHT(0.001)K	450	UID420	1
20.8374	17.5388	18.8492	22.9631	18.0083	20.4564	22.315	18.5681	18.1372	S	3	327	___1			0.5	1.44036e-05	89.403	69.117	53.377	0.022813	14833000	368	0.13475	1	-0.598286	-0.365499	O75122	368	O75122	O75122	CLIP-associating protein 2	CLASP2	AGSSKASSLPGSLQRSRSDIDVNAAAGAKAH	S(0.5)RS(0.5)DIDVNAAAGAK	453	UID423	1
24.9746	15.8066	21.095	22.9631	18.5228	20.5348	23.6176	19.4532	21.0684	S	2	327	___1			0.990101	5.26427e-39	176.49	123.04	176.49	0.073844	68953000	370	0.0920947	1	-0.754354	-0.258303	O75122	370	O75122	O75122	CLIP-associating protein 2	CLASP2	SSKASSLPGSLQRSRSDIDVNAAAGAKAHHA	S(0.01)RS(0.99)DIDVNAAAGAK	454	UID424	1
21.7131	16.0557	18.659	20.8726	18.6343	18.7333	21.6947	18.1966	19.2821	S	3	327	___1			0.990992	3.61439e-43	134.81	126.99	134.81	-0.30609	18287000	596	0.179955	1	-0.915225	-0.473162	O75122	596	O75122	O75122	CLIP-associating protein 2	CLASP2	RLSSSVSAMRVLNTGSDVEEAVADALKKPAR	VLNT(0.009)GS(0.991)DVEEAVADALKKPAR	456	UID426	1
22.8741	16.8533	19.3352	20.9696	19.871	21.0011	22.771	17.5973	18.5603	S	3	333	___1			0.850978	3.32889e-19	116.39	91.851	116.39	0.016888	17902000	537	0.00620365	1	0.0446555	0.0189119	O75151	537	O75151	O75151	Lysine-specific demethylase PHF2	PHF2	KLKDGGKKKGKKSRESASPTIPNLDLLEAHT	ES(0.851)AS(0.145)PT(0.004)IPNLDLLEAHTK	462	UID432	1
22.5728	16.3769	20.7322	20.5278	17.53	18.2419	20.7394	20.7327	18.094	S	2	334	___1			0.968237	0.000177114	68.809	53.607	68.809	-0.28992	9722900	132	0.00620926	1	0.0385628	0.0189289	O75152;P0DQW0;A0A8V8TLD8	132;132;132	O75152	O75152	Zinc finger CCCH domain-containing protein 11A	ZC3H11A	QLSVQQNKLSVQSNPSPQLRSVMKVESSENV	LSVQS(0.032)NPS(0.968)PQLR	465	UID435	1
20.6779	16.047	22.7081	24.5621	17.4034	22.1814	23.2737	18.4227	22.2398	S	3	334	___1			0.812433	1.73556e-10	101.59	92.032	101.59	0.22268	51472000	758	0.240328	1	-1.50106	-0.609684	O75152;A0A1B0GTU1;P0DQW0;A0A8V8TLD8	758;759;759;759	O75152	O75152	Zinc finger CCCH domain-containing protein 11A	ZC3H11A	SGPSSSQMSMKTRRLSSASTGKPPLSVEDDF	RLS(0.812)S(0.167)AS(0.01)T(0.01)GKPPLSVEDDFEK	466	UID436	1
24.4497	16.6336	22.4617	23.6498	18.3365	23.8584	23.1186	22.3614	21.8463	S	2	334	___1			0.999954	1.23768e-07	98.694	76.219	67.964	0.20788	76021000	108	0.205079	1	-1.2604	-0.530862	O75152	108	O75152	O75152	Zinc finger CCCH domain-containing protein 11A	ZC3H11A	LFLPPSKTVLPTVPESPEEEVKASQLSVQQN	TVLPTVPES(1)PEEEVK	468	UID438	1
24.4183	16.4181	22.7971	23.4333	17.7243	18.2714	24.4844	23.1332	22.8954	S	2	338	___1			0.98879	7.88904e-48	194.7	176.26	153.64	-0.1996	81509000	299	0.387812	1	-2.29317	-0.920423	O75175	299	O75175	O75175	CCR4-NOT transcription complex subunit 3	CNOT3	DDKKRGRSTDSEVSQSPAKNGSKPVHSNQHP	STDSEVS(0.011)QS(0.989)PAK	471	UID441	1
23.7044	15.8014	17.7824	20.7136	17.5841	19.7525	24.1838	19.2872	24.0056	S	4	340	___1			0.803152	1.08294e-21	63.394	58.439	63.394	0.24147	49567000	19	0.520799	1	-3.39613	-1.18548	O75179	19	O75179	O75179	Ankyrin repeat domain-containing protein 17	ANKRD17	ATVPVAAATAAEGEGSPPAVAAVAGPPAAAE	AT(0.11)VPVAAAT(0.087)AAEGEGS(0.803)PPAVAAVAGPPAAAEVGGGVGGSSR	473	UID443	1
23.3807	19.6593	22.5804	22.3001	20.614	22.4178	23.8737	22.6572	22.5787	S	2	340	___1			1	0.00177615	101.65	69.326	101.65	0.17111	68881000	1709	0.409486	1	-1.16307	-0.964293	O75179	1709	O75179	O75179	Ankyrin repeat domain-containing protein 17	ANKRD17	GPSPLSSPNGKLTVASPKRGQKREEGWKEVV	LTVAS(1)PK	479	UID449	1
23.8728	20.0947	18.6327	20.9462	20.9521	17.8695	20.4143	18.8537	23.0948	S	2	340	___1			0.5	0.000214173	61.375	55.071	61.375	-0.014677	34623000	2065	0.0131233	1	0.0791117	0.0397005	O75179	2065	O75179	O75179	Ankyrin repeat domain-containing protein 17	ANKRD17	AQPGGVSRNSPLDCGSASPNKVASSSEQEAG	NSPLDCGS(0.5)AS(0.5)PNK	480	UID450	1
23.8728	20.0947	23.0962	23.506	20.9521	18.8747	23.3725	17.599	23.0948	S	2	340	___1			0.99834	5.86687e-22	162.41	148.29	162.41	0.022003	66843000	2067	0.171383	1	0.999102	0.45315	O75179	2067	O75179	O75179	Ankyrin repeat domain-containing protein 17	ANKRD17	PGGVSRNSPLDCGSASPNKVASSSEQEAGSP	NSPLDCGS(0.002)AS(0.998)PNK	481	UID451	1
20.5971	18.8852	19.6763	21.0066	21.1562	21.6088	21.0835	20.4251	18.4942	S	2	351	___1			0.996559	0.000363696	46.592	34.8	46.592	0.18747	10969000	2107	0.110591	1	-0.281429	-0.305546	O75369	2107	O75369	O75369	Filamin-B	FLNB	EGRVKESITRTSRAPSVATVGSICDLNLKIP	APS(0.997)VAT(0.003)VGSICDLNLK	487	UID457	1
22.8309	17.7546	22.2067	21.4353	18.0112	17.8547	22.8673	18.6288	17.6499	S	2	351	___1			0.999847	8.71548e-32	126	116.08	126	-0.15946	40828000	2478	0.207887	1	1.21537	0.537228	O75369	2478	O75369	O75369	Filamin-B	FLNB	VGSPFKAKVTGQRLVSPGSANETSSILVESV	LVS(1)PGSANETSSILVESVTR	490	UID460	1
21.3591	16.9643	18.3659	20.4915	17.8723	19.6318	22.6513	19.4822	18.3565	S	2	355	___1			0.976346	1.84996e-05	83.617	70.499	83.617	0.37944	10822000	450	0.279093	1	-1.26691	-0.693956	O75385	450	O75385	O75385	Serine/threonine-protein kinase ULK1	ULK1	PTQVQNYQRIERNLQSPTQFQTPRSSAIRRS	NLQS(0.976)PT(0.024)QFQTPR	499	UID469	1
20.6035	15.5954	18.2807	20.6156	17.1144	19.8326	20.8926	17.4223	19.4275	S	2	355	___1			0.860058	1.98446e-06	89.247	78.096	89.247	0.0051232	4451000	638	0.243724	1	-1.08757	-0.61716	O75385	638	O75385	O75385	Serine/threonine-protein kinase ULK1	ULK1	SPTKAVPSFDFPKTPSSQNLLALLARQGVVM	T(0.06)PS(0.86)S(0.08)QNLLALLAR	500	UID470	1
22.9188	16.3368	18.4491	22.4531	17.6783	18.0284	24.7049	19.4985	19.2237	S	3	358	___1			1	2.21344e-14	132.51	83.614	132.51	0.005081	65629000	888	0.2931	1	-1.90748	-0.723873	O75400	888	O75400	O75400	Pre-mRNA-processing factor 40 homolog A	PRPF40A	KKKSKKRRHKSDSPESDAEREKDKKEKDRES	SDSPES(1)DAEREKDK	503	UID473	1
20.4023	16.5835	21.8407	23.9392	18.4609	17.5222	20.3482	18.9747	18.8746	S	3	361	___1			0.775484	7.2108e-05	47.919	34.862	47.919	-0.21059	21227000	756	0.0436425	1	0.209654	0.127909	O75420	756	O75420	O75420	PERQ amino acid-rich with GYF domain-containing protein 1	GIGYF1	LLQQQQAVPVPPAPSSPPPLWAGLAKQGLSM	LLQQQQAVPVPPAPS(0.225)S(0.775)PPPLWAGLAK	506	UID476	1
20.4863	16.7722	18.8143	22.7128	19.7269	21.3085	21.2258	17.9155	18.4407	S	2	361	___1			1	3.30336e-05	101.93	96.371	100.72	0.023576	10339000	137	NaN	1	0	NaN	O75420	137	O75420	O75420	PERQ amino acid-rich with GYF domain-containing protein 1	GIGYF1	RSRGRGRGDSCFYQRSIEEGDGAFGRSPREI	S(1)IEEGDGAFGR	507	UID477	1
23.1428	16.976	22.5927	25.0657	22.4979	23.8241	21.2551	22.0116	21.6933	S	2	361	___1			0.999369	0.000470463	83.862	53.133	58.37	0.20396	81427000	638	0.139915	1	-0.749544	-0.378082	O75420	638	O75420	O75420	PERQ amino acid-rich with GYF domain-containing protein 1	GIGYF1	RGGDQNLLPTMSRSLSVPDSGRLWDVHTSAS	S(0.001)LS(0.999)VPDSGR	508	UID478	1
21.9422	16.6185	19.5972	19.733	19.8519	19.0649	22.8326	18.9608	18.9905	S	2	364	___1			0.877683	1.80651e-33	137.61	125.25	137.61	0.028413	12445000	862	0.1642	1	-0.875312	-0.436243	O75448	862	O75448	O75448	Mediator of RNA polymerase II transcription subunit 24	MED24	FPLDDVQPSKLMRLLSSNEDDANILSSPTDR	LLS(0.878)S(0.122)NEDDANILSSPTDR	515	UID485	1
22.4189	19.0375	23.9979	23.7158	18.1197	23.0084	20.0728	22.4992	18.8654	S	2	365	___1			0.937049	2.40568e-30	173.59	158.56	173.59	0.019522	51041000	106	0.300249	1	1.33895	0.739043	O75475	106	O75475	O75475	PC4 and SFRS1-interacting protein	PSIP1	KFSSQQAATKQSNASSDVEVEEKETSVSKED	QSNAS(0.063)S(0.937)DVEVEEK	518	UID488	1
20.4596	16.9005	19.2085	19.7859	18.0889	18.1293	22.1263	18.5361	18.7289	S	2	371	___1			0.838404	0.0496813	42.802	17.564	42.802	-0.11922	6894100	514	0.236665	1	-0.940879	-0.601597	O75534	514	O75534	O75534	Cold shock domain-containing protein E1	CSDE1	PGQQVATCVRLLGRNSNSKRLLGYVATLKDN	LLGRNS(0.838)NS(0.162)K	523	UID493	1
20.6912	17.1594	20.9398	20.6951	19.8438	19.3125	23.2446	18.4412	20.1079	S	3	373	___1			0.982453	0.000915602	46.249	27.426	46.249	0.040609	14672000	2789	0.207857	1	-1.00106	-0.537159	O75592	2789	O75592	O75592	E3 ubiquitin-protein ligase MYCBP2	MYCBP2	SDAAKLRSDSHSRSLSPNHNTLQTLKSDGRM	S(0.014)LS(0.982)PNHNT(0.002)LQT(0.001)LK	526	UID496	1
21.931	16.0873	21.3971	20.82	18.6118	20.832	21.3269	17.9645	18.1403	S	3	373	___1			0.999822	1.73273e-71	148.04	139.95	148.04	-0.095895	31951000	3478	0.110722	1	0.661239	0.305875	O75592	3478	O75592	O75592	E3 ubiquitin-protein ligase MYCBP2	MYCBP2	TDTDLAKRTVFQRSYSVVASEYDKQHSILPA	SYS(1)VVASEYDKQHSILPAR	528	UID498	1
21.6444	16.3985	18.9414	21.2356	18.4589	18.1342	22.7553	18.2268	18.4123	S	2	377	___1			1	0.000125938	110.8	78.958	110.8	0.42026	10646000	745	0.14047	1	-0.803381	-0.37943	O75676	745	O75676	O75676	Ribosomal protein S6 kinase alpha-4	RPS6KA4	RRKQKLRSATASRRGSPAPANPGRAPVASKG	RGS(1)PAPANPGR	530	UID500	1
24.5897	16.1246	23.954	23.4179	21.5899	18.3486	24.1485	23.5206	23.1344	S	2	378	___1			1	0.000235158	99.568	52.749	82.494	0.12356	114130000	138	0.303974	1	-2.04504	-0.746924	O75683	138	O75683	O75683	Surfeit locus protein 6	SURF6	EKIQEARGQGSAKELSPAALEKRRRRKQERD	ELS(1)PAALEKR	531	UID501	1
23.5103	20.0638	22.1688	20.7065	21.378	18.2509	24.3575	21.7705	19.309	S	2	381	___1			0.857176	9.76756e-05	100.88	85.439	100.88	-0.11295	45808000	992	0.0191748	1	0.101961	0.0576279	O75694	992	O75694	O75694	Nuclear pore complex protein Nup155	NUP155	DTLQELVNQSKAAPQSPSVPKKPGPPVLSSD	AAPQS(0.857)PS(0.143)VPK	533	UID503	1
22.394	16.569	19.113	19.9983	16.9441	18.3674	23.1357	20.8121	21.1018	S	2	383	___1			0.999998	2.30531e-50	161.32	142.72	161.32	0.16958	35039000	383	0.561339	1	-2.32453	-1.26492	O75717	383	O75717	O75717	WD repeat and HMG-box DNA-binding protein 1	WDHD1	GRPRQRSHILEDDENSVDISMLKTGSSLLKE	SHILEDDENS(1)VDISMLK	534	UID504	1
19.8277	16.1983	19.4436	19.9084	17.534	19.4416	21.6185	20.1294	18.8352	S	2	387	___1			0.995017	0.00417377	49.35	49.35	48.44	0.37332	4428100	143	0.535279	1	-1.70452	-1.2139	O75807	143	O75807	O75807	Protein phosphatase 1 regulatory subunit 15A	PPP1R15A	RGQGSQFADGQRAPLSPSLLIRTLQGSDKNP	APLS(0.995)PS(0.005)LLIR	536	UID506	1
21.274	23.1656	18.724	24.6601	18.0826	19.2126	21.0184	19.3584	19.2813	S	3	388	___1			0.778682	8.20878e-08	70.761	67.999	63.726	-0.054832	38430000	42	0.344219	1	1.16854	0.831058	O75821	42	O75821	O75821	Eukaryotic translation initiation factor 3 subunit G	EIF3G	TSELLKGIPLATGDTSPEPELLPGAPLPPPK	GIPLAT(0.065)GDT(0.157)S(0.779)PEPELLPGAPLPPPK	537	UID507	1
28.986	20.9106	24.0964	27.8301	22.916	25.5822	26.9067	25.305	25.7298	S	3	389	___1			0.986978	1.48228e-140	199.2	190.69	176.21	-0.42324	1311000000	11	0.213166	1	-1.31619	-0.549153	O75822	11	O75822	O75822	Eukaryotic translation initiation factor 3 subunit J	EIF3J	_____MAAAAAAAGDSDSWDADAFSVEDPVR	AAAAAAAGDS(0.987)DS(0.013)WDADAFSVEDPVRK	538	UID508	1
20.304	15.9466	19.442	20.019	18.1358	18.4838	23.2434	23.1472	21.7698	S	2	389	___1			0.5	1.33397e-58	137.43	126.64	137.43	0.088814	130950000	13	1.37173	1	-4.15595	-2.93765	O75822	13	O75822	O75822	Eukaryotic translation initiation factor 3 subunit J	EIF3J	___MAAAAAAAGDSDSWDADAFSVEDPVRKV	AAAAAAAGDS(0.5)DS(0.5)WDADAFSVEDPVRK	539	UID509	1
22.6674	18.5473	22.2471	23.2572	18.4997	18.3146	23.0488	22.4221	22.6622	S	2	393	___1			0.985877	0.000592878	121.73	50.232	88.496	0.11936	46547000	561	0.517073	1	-1.55708	-1.17816	O75864	561	O75864	O75864	Protein phosphatase 1 regulatory subunit 37	PPP1R37	PGSPSTPTEQRISVSSPGRGHKVFVVTRVES	ISVS(0.014)S(0.986)PGR	541	UID511	1
22.3379	17.2446	19.9891	21.7007	20.3789	20.6029	24.4242	18.9364	18.3029	S	2	396	___1			1	2.19119e-28	185.57	146.7	135.81	-0.19205	99212000	340	0.102893	1	-0.69731	-0.286033	O75909	340	O75909	O75909	Cyclin-K	CCNK	PQPSSPRQVKRAVVVSPKEENKAAEPPPPKI	RAVVVS(1)PKEENK	542	UID512	1
20.5565	15.2604	19.6007	20.0529	18.3277	20.1127	24.2772	18.9432	17.7801	S	2	396	___1			0.7216	5.27092e-06	138.63	109.92	138.63	0.125	21794000	329	0.291894	1	-1.861	-0.721307	O75909	329	O75909	O75909	Cyclin-K	CCNK	QQPAQQPKKPSPQPSSPRQVKRAVVVSPKEE	KPSPQPS(0.278)S(0.722)PR	545	UID515	1
23.0947	16.3304	20.9309	20.057	18.5829	18.6377	22.6929	21.3366	18.2443	S	3	398	___1			0.971343	1.86525e-18	133.78	111.57	133.78	-0.22399	39686000	503	0.095654	1	-0.639228	-0.267491	O75925	503	O75925	O75925	E3 SUMO-protein ligase PIAS1	PIAS1	SPLNNKGILSLPHQASPVSRTPSLPAVDTSY	GILSLPHQAS(0.971)PVS(0.029)R	546	UID516	1
20.6496	18.0473	19.3295	21.2067	18.2551	17.9437	20.2612	21.2241	20.1951	S	2	401	___1			0.890341	0.000605488	64.64	54.653	57.836	-0.14967	6141700	2477	0.672953	1	-1.21794	-1.4825	O75962	2477	O75962	O75962	Triple functional domain protein	TRIO	SSAVPSLGKEPFPPSSPLQKGGSFWSSIPAS	EPFPPS(0.11)S(0.89)PLQK	548	UID518	1
20.2751	17.2463	22.3695	22.2159	18.4376	21.5897	23.5425	18.8828	19.3378	S	2	401	___1			0.841357	8.35559e-27	143.93	126.98	80.609	-0.014081	50148000	2429	0.107251	1	-0.624031	-0.297106	O75962	2429	O75962	O75962	Triple functional domain protein	TRIO	VLESPRKGAANASGSSPDAPAKDARASLGTL	GAANAS(0.006)GS(0.153)S(0.841)PDAPAKDAR	551	UID521	1
24.3474	15.92	23.3957	20.7029	20.9028	22.5743	24.9441	23.8946	23.3955	S	2	401	___1			1	0.00339618	108.81	57.615	89.698	0.065169	105120000	2417	0.455668	1	-2.85701	-1.05677	O75962	2417	O75962	O75962	Triple functional domain protein	TRIO	SEREAEPIPKMKVLESPRKGAANASGSSPDA	VLES(1)PRK	553	UID523	1
26.6917	20.1508	26.552	26.0354	25.1017	19.0005	26.0214	26.0602	26.1702	S	2	403	___1			1	0	319.91	206.85	313.54	-0.10397	694950000	427	0.305584	1	-1.61909	-0.750324	O76021	427	O76021	O76021	Ribosomal L1 domain-containing protein 1	RSL1D1	ASETPKAAESETPGKSPEKKPKIKEEAVKEK	AAESETPGKS(1)PEK	554	UID524	1
28.9381	23.927	27.3721	27.3517	26.6449	27.5532	28.3364	27.2849	26.8297	S	2	403	___1			0.999979	3.31592e-115	220.24	207.68	218.57	-0.026922	1996700000	361	0.181748	1	-0.737902	-0.477328	O76021	361	O76021	O76021	Ribosomal L1 domain-containing protein 1	RSL1D1	KKRGRGKAQVKATNESEDEIPQLVPIGKKTP	ATNES(1)EDEIPQLVPIGK	556	UID526	1
25.5411	17.5649	24.4994	24.7424	23.1884	23.9763	20.995	24.8345	24.1342	S	2	403	___1			0.999949	1.13314e-06	169.65	38.999	169.65	0.1433	206360000	443	0.102109	1	-0.786114	-0.284036	O76021	443	O76021	O76021	Ribosomal L1 domain-containing protein 1	RSL1D1	PEKKPKIKEEAVKEKSPSLGKKDARQTPKKP	EKS(1)PSLGK	557	UID527	1
23.7368	18.4566	22.7824	20.2412	20.5374	22.099	20.6882	21.1331	21.0587	S	2	404	___1			0.999965	2.00145e-17	171.26	128.92	171.26	0.0018941	33403000	32	0.160923	1	0.698577	0.428488	O76024	32	O76024	O76024	Wolframin	WFS1	PAPQPQARSRLNATASLEQERSERPRAPGPQ	LNATAS(1)LEQER	560	UID530	1
20.6807	16.2686	20.9728	21.8349	17.3941	18.8629	21.5382	20.5199	18.2592	S	2	409	___1			0.999999	7.74036e-06	88.075	76.209	88.075	0.047283	16934000	251	0.166874	1	-0.798375	-0.442552	O94761	251	O94761	O94761	ATP-dependent DNA helicase Q4	RECQL4	GPEASAFQEVSIRVGSPQPSSSGGEKRRWNE	VGS(1)PQPSSSGGEKR	565	UID535	1
21.5232	16.3024	19.5867	20.2603	18.5909	20.7845	22.2317	18.4172	17.7649	S	2	410	___1			0.994924	7.79824e-05	51.888	45	51.888	0.21225	9745200	727	0.0558193	1	-0.333816	-0.16169	O94762	727	O94762	O94762	ATP-dependent DNA helicase Q5	RECQL5	PRGEVPGGSAHYGGPSPEKKAKSSSGGSSLA	GEVPGGS(0.001)AHY(0.004)GGPS(0.995)PEK	567	UID537	1
24.5078	16.4772	20.3099	23.9059	17.4675	18.7198	21.7537	17.9563	22.1822	S	2	411	___1			0.87018	2.28559e-33	149.09	126.93	149.09	0.32849	90227000	372	0.0248685	1	-0.199083	-0.0742897	O94763	372	O94763	O94763	Unconventional prefoldin RPB5 interactor 1	URI1	KFSEKKEEAKRKRKNSTGSGHSAQELPTIRT	NS(0.87)T(0.129)GSGHSAQELPTIR	569	UID539	1
20.5576	18.7933	19.227	20.559	17.683	18.7611	22.7177	21.9608	19.595	S	2	413	___1			0.5	7.25802e-23	120.24	107.26	120.24	0.028096	11434000	66	0.813676	1	-1.89854	-1.75799	O94782	66	O94782	O94782	Ubiquitin carboxyl-terminal hydrolase 1	USP1	EYRASEIDQVVPAAQSSPINCEKRENLLPFV	ASEIDQVVPAAQS(0.5)S(0.5)PINCEK	572	UID542	1
21.0419	18.7933	18.8297	21.008	18.1676	18.7474	22.7177	21.9608	18.2785	S	2	413	___1			0.5	7.25802e-23	120.24	107.26	120.24	0.028096	11434000	67	0.386252	1	-1.43069	-0.917251	O94782	67	O94782	O94782	Ubiquitin carboxyl-terminal hydrolase 1	USP1	YRASEIDQVVPAAQSSPINCEKRENLLPFVG	ASEIDQVVPAAQS(0.5)S(0.5)PINCEK	573	UID543	1
22.6058	16.4212	19.9753	20.9254	17.3194	19.2949	22.9831	20.5978	19.6828	S	2	413	___1			0.999964	4.71905e-07	107.85	97.615	107.85	-0.14503	52127000	313	0.27951	1	-1.42044	-0.69485	O94782	313	O94782	O94782	Ubiquitin carboxyl-terminal hydrolase 1	USP1	RQTRSKRKATSDTLESPPKIIPKYISENESP	ATSDTLES(1)PPK	574	UID544	1
20.6189	20.468	23.9459	20.8434	20.1578	21.6227	23.1496	23.0114	22.2421	S	2	413	___1			0.999999	5.49069e-38	188.09	139.65	188.09	0.15282	48078000	475	0.407615	1	-1.12339	-0.960519	O94782	475	O94782	O94782	Ubiquitin carboxyl-terminal hydrolase 1	USP1	VQEDELSKVEESSEISPEPKTEMKTLRWAIS	VEESSEIS(1)PEPK	575	UID545	1
23.995	17.99	22.5717	22.3983	21.4682	18.6709	23.3757	21.8838	21.053	S	2	414	___1			1	8.87329e-27	143.38	112.15	57.804	0.23267	50879000	438	0.109375	1	-0.585264	-0.302478	O94804	438	O94804	O94804	Serine/threonine-protein kinase 10	STK10	QVAQEKQVAEQGGDLSPAANRSQKASQSRPN	QVAEQGGDLS(1)PAANR	578	UID548	1
22.3012	16.5576	20.5095	20.5299	18.5066	18.0562	22.8169	20.2714	19.6928	S	2	1981;415	___1			0.99998	7.41556e-08	100.54	100.54	96.414	-0.010897	16685000	742	0.22855	1	-1.13757	-0.583601	O94806;Q15139	735;742	O94806;Q15139	Q15139	Serine/threonine-protein kinase D3;Serine/threonine-protein kinase D1	PRKD3;PRKD1	DFGFARIIGEKSFRRSVVGTPAYLAPEVLRN;DFGFARIIGEKSFRRSVVGTPAYLAPEVLRS	S(1)VVGTPAYLAPEVLR	579	UID549	1
22.2768	16.224	18.3886	20.3886	16.893	18.7482	22.4351	19.3114	19.5469	S	2	1981;415	___1			0.875279	7.90103e-06	78.486	66.693	78.486	0.23119	11518000	397	0.291809	1	-1.468	-0.721125	O94806;Q15139	391;397	O94806;Q15139	Q15139	Serine/threonine-protein kinase D3;Serine/threonine-protein kinase D1	PRKD3;PRKD1	MQDPDPDHEDANRTISPSTSNNIPLMRVVQS;SDLDVERDEEAVKTISPSTSNNIPLMRVVQS	T(0.123)IS(0.875)PS(0.001)TSNNIPLMR	580	UID550	1
22.1853	15.5532	20.5463	20.896	18.563	19.2558	22.0949	20.6058	19.4542	S	3	423	___1			0.803142	0.000131438	45.972	36.763	45.972	-0.33698	8614500	308	0.23773	1	-1.28999	-0.603951	O94880	308	O94880	O94880	PHD finger protein 14	PHF14	LSQSKSNEDSLILEKSQNWSSQKMDHILICC	SNEDS(0.007)LILEKS(0.803)QNWS(0.087)S(0.103)QK	596	UID566	1
22.3356	15.6463	18.8549	23.2496	17.8277	19.173	23.3855	18.2587	19.0094	S	3	424	___1			0.999987	2.6229e-06	69.444	61.822	64.315	-0.14348	26224000	90	0.194803	1	-1.27226	-0.507427	O94885	90	O94885	O94885	SAM and SH3 domain-containing protein 1	SASH1	SDVCERMEELRKRRVSQDLEVEKPDASPTSL	RVS(1)QDLEVEKPDASPTSLQLR	598	UID568	1
21.7394	16.0324	19.9457	19.5119	17.5525	20.4226	21.9996	17.7752	19.1204	S	2	424	___1			0.999998	0.00203122	75.378	53.93	75.378	-0.063344	9099700	813	0.0652439	1	-0.392592	-0.187344	O94885	813	O94885	O94885	SAM and SH3 domain-containing protein 1	SASH1	SCDPPGVTGLNKNRRSLPVSICRSCETLEGP	S(1)LPVSICR	599	UID569	1
19.9775	16.7029	18.7223	21.5047	19.8219	22.0077	22.7476	19.9522	20.1111	S	2	424	___1			0.990816	2.17494e-05	80.763	65.887	80.763	-0.44044	17308000	407	0.873552	1	-2.46939	-1.87666	O94885	407	O94885	O94885	SAM and SH3 domain-containing protein 1	SASH1	EMKKGLGSLSHGRTCSFGGFDLTNRSLHVGS	T(0.009)CS(0.991)FGGFDLTNR	600	UID570	1
20.7174	17.1634	20.6074	20.226	19.6218	21.1904	20.7404	21.0932	21.8021	S	3	425	___1			0.949937	2.73617e-05	55.469	51.975	55.469	-0.28133	11236000	439	0.641188	1	-1.71581	-1.42063	O94887	439	O94887	O94887	FERM, RhoGEF and pleckstrin domain-containing protein 2	FARP2	DSSSSLTDPQVSYVKSPAAERRSGAVAGGPD	DSSSSLTDPQVS(0.047)Y(0.002)VKS(0.95)PAAER	601	UID571	1
22.1555	15.5578	19.5446	20.6375	18.0534	19.9936	22.6405	18.3114	18.3828	S	2	426	___1			0.99884	2.35762e-43	152.37	136.02	152.37	0.49688	13019000	288	0.104154	1	-0.692287	-0.289244	O94888	288	O94888	O94888	UBX domain-containing protein 7	UBXN7	KKCARSESLIDASEDSQLEAAIRASLQETHF	SESLIDAS(0.001)EDS(0.999)QLEAAIR	604	UID574	1
23.1889	15.5848	20.8393	20.8137	17.8974	18.3747	23.6126	19.2076	18.3159	S	2	429	___1			0.692047	0.000268464	104.43	82.348	104.43	-0.37683	25729000	1971	0.0634732	1	-0.507678	-0.182555	O94915	1971	O94915	O94915	Protein furry homolog-like	FRYL	RSNTLDIMDGRINHSSSLARTRSLSSLREKG	INHS(0.016)S(0.692)S(0.292)LAR	606	UID576	1
23.6891	17.049	17.6934	22.8124	17.2852	21.379	20.1776	18.0017	18.1044	S	2	429	___1			0.971936	0.000810011	104.14	49.725	104.14	0.10305	31599000	1978	0.116778	1	0.715949	0.321078	O94915	1978	O94915	O94915	Protein furry homolog-like	FRYL	MDGRINHSSSLARTRSLSSLREKGMYDVQST	T(0.019)RS(0.972)LS(0.008)S(0.001)LR	612	UID582	1
22.7464	16.6685	18.4881	20.3399	18.4342	20.7512	23.3818	21.3627	18.3567	S	2	429	___1			0.942326	1.24328e-06	77.746	56.517	66.246	0.3479	22428000	2272	0.304195	1	-1.73275	-0.747391	O94915	2272	O94915	O94915	Protein furry homolog-like	FRYL	VVPSDIPKTYGGDTGSPEISFTKIFNNVSKE	TYGGDT(0.011)GS(0.942)PEIS(0.023)FT(0.023)K	614	UID584	1
27.4751	17.2647	24.3965	25.8829	22.2664	24.5264	28.006	24.7878	24.79	S	2	435	___1			1	6.45292e-22	115.85	94.841	107.99	0.044307	750990000	799	0.366844	1	-2.81585	-0.877643	O94979	799	O94979	O94979	Protein transport protein Sec31A	SEC31A	DRLCRAQGEPVAGHESPKIPYEKQQLPKGRP	AQGEPVAGHES(1)PK	617	UID587	1
23.957	17.0271	18.9271	23.6524	18.9543	18.6479	24.1283	20.7473	21.3349	S	3	435	___1			0.949714	1.45597e-36	98.398	93.342	69.435	-0.5825	64755000	527	0.381112	1	-2.09974	-0.906792	O94979	527	O94979	O94979	Protein transport protein Sec31A	SEC31A	DGANVALKDSDQVAQSDGEESPAAEEQLLGE	DSDQVAQS(0.95)DGEES(0.05)PAAEEQLLGEHIK	618	UID588	1
24.4197	16.6869	19.571	24.7232	17.7082	21.8816	26.1716	22.0526	23.622	S	2	437	___1			0.999548	0.000317756	132.62	85.29	132.62	0.23197	146840000	1549	0.659746	1	-3.72282	-1.45677	O95071	1549	O95071	O95071	E3 ubiquitin-protein ligase UBR5	UBR5	SQSSYIIRNPQQRRISQSQPVRGRDEEQDDI	RIS(1)QSQPVR	621	UID591	1
23.5223	16.224	19.1279	20.2679	17.8086	22.2774	24.5853	18.0241	22.0053	S	4	441	___1			0.993349	1.03817e-19	67.2	62.439	67.2	-0.1289	120570000	30	0.268237	1	-1.9135	-0.670583	O95197	30	O95197	O95197	Reticulon-3	RTN3	SSSFGAEPSAPGGGGSPGACPALGTKSCSSS	AEPSAATQSHSIS(0.001)S(0.001)S(0.001)S(0.001)FGAEPS(0.003)APGGGGS(0.993)PGACPALGTK	624	UID594	1
19.8276	17.4091	24.8067	20.6077	21.8117	23.4173	20.7091	19.09	21.2271	S	3	444	___1			1	3.99072e-15	83.039	69.79	83.039	-0.093805	146090000	153	0.0513284	1	0.339076	0.149318	O95218	153	O95218	O95218	Zinc finger Ran-binding domain-containing protein 2	ZRANB2	AVGPASILKEVEDKESEGEEEDEDEDLSKYK	EVEDKES(1)EGEEEDEDEDLSK	630	UID600	1
24.4837	16.8473	22.321	24.8123	17.142	23.0307	21.2349	23.7727	23.8322	S	3	444	___1			1	1.93057e-32	131.43	116.66	131.43	0.05461	97073000	120	0.287582	1	-1.72927	-0.712118	O95218	120	O95218	O95218	Zinc finger Ran-binding domain-containing protein 2	ZRANB2	GFNERENVEYIEREESDGEYDEFGRKKKKYR	ENVEYIEREES(1)DGEYDEFGR	631	UID601	1
22.1814	16.8143	21.6664	22.8062	19.5135	20.659	20.6725	18.7465	21.4433	S	3	444	___1			0.999258	7.81276e-05	68.034	54.681	61.226	-0.2396	55757000	188	0.0116613	1	-0.066726	-0.0353343	O95218	188	O95218	O95218	Zinc finger Ran-binding domain-containing protein 2	ZRANB2	EDEDDADLSKYNLDASEEEDSNKKKSNRRSR	YNLDAS(0.999)EEEDSNKK	632	UID602	1
24.0562	16.801	21.6628	22.1687	17.7069	22.127	23.6675	21.7435	21.098	S	2	447	___1			0.998293	0.000527591	105.4	94.704	90.15	-0.21801	81519000	801	0.229558	1	-1.32967	-0.585841	O95239	801	O95239	O95239	Chromosome-associated kinesin KIF4A	KIF4A	ESGENPPPKLRRRTFSLTEVRGQVSESEDSI	TFS(0.998)LT(0.002)EVR	636	UID606	1
24.785	16.489	19.7297	20.5152	22.9202	23.7374	24.3917	18.4275	17.6307	S	2	449	___1			0.965915	2.2395e-104	237.32	207.31	237.32	-0.078018	72841000	57	0.0190666	1	0.18462	0.0573096	O95251	57	O95251	O95251	Histone acetyltransferase KAT7	KAT7	VTRSSARLSQSSQDSSPVRNLQSFGTEEPAY	LSQSSQDS(0.034)S(0.966)PVR	643	UID613	1
21.0568	16.8698	19.3917	23.7068	17.9504	20.0323	23.9618	18.6147	18.3598	S	3	455	___1			0.554621	2.58869e-20	101.37	95.882	50.58	0.15365	56412000	525	0.213319	1	-1.206	-0.549498	O95365	525	O95365	O95365	Zinc finger and BTB domain-containing protein 7A	ZBTB7A	PSPGATATPGAPAQPSSPDARRNGQEKHFKD	GGAPDPSPGATATPGAPAQPS(0.555)S(0.445)PDAR	649	UID619	1
19.9057	16.0746	18.4177	23.7068	17.4392	20.0323	23.9618	18.1991	18.4978	S	3	455	___1			0.499983	2.58869e-20	101.37	95.882	88.668	0.094062	49276000	526	0.40604	1	-2.08691	-0.957341	O95365	526	O95365	O95365	Zinc finger and BTB domain-containing protein 7A	ZBTB7A	SPGATATPGAPAQPSSPDARRNGQEKHFKDE	GGAPDPSPGATATPGAPAQPS(0.5)S(0.5)PDARR	650	UID620	1
20.3973	20.1178	18.4806	21.9375	21.546	17.8935	20.4895	23.4955	23.1871	S	2	458	___1			1	5.51482e-09	136.48	117.23	124.42	0.0077368	34971000	215	1.13784	1	-2.72541	-2.41947	O95391	215	O95391	O95391	Pre-mRNA-splicing factor SLU7	SLU7	LQEELASGKLVEQANSPKHQWGEEEPNSQME	LVEQANS(1)PK	651	UID621	1
20.1523	16.0965	21.936	24.6758	18.5879	22.318	23.973	19.8595	17.8599	S	2	462	___1			0.763203	5.54439e-29	188.15	159.08	188.15	-0.16647	130980000	194	0.178028	1	-1.16921	-0.468681	O95400	194	O95400	O95400	CD2 antigen cytoplasmic tail-binding protein 2	CD2BP2	GARGGGKGRKGPGQPSSPQRLDRLSGLADQM	KGPGQPS(0.763)S(0.237)PQR	653	UID623	1
21.6114	16.037	17.3419	20.5962	19.3424	21.1033	20.059	19.5335	19.6228	S	3	462	___1			0.984459	8.04953e-07	122.46	122.46	106.52	-0.13009	251040000	195	0.345061	1	-1.40839	-0.8328	O95400	195	O95400	O95400	CD2 antigen cytoplasmic tail-binding protein 2	CD2BP2	ARGGGKGRKGPGQPSSPQRLDRLSGLADQMV	GPGQPS(0.016)S(0.984)PQRLDR	654	UID624	1
24.9387	17.1547	19.4006	24.2298	18.302	20.4403	22.1936	19.7596	16.8316	S	3	462	___1			0.996071	4.27521e-13	110.67	106.49	110.67	-0.051093	85943000	49	0.11808	1	0.903081	0.324332	O95400	49	O95400	O95400	CD2 antigen cytoplasmic tail-binding protein 2	CD2BP2	SGGPGSRFKGKHSLDSDEEEDDDDGGSSKYD	HS(0.004)LDS(0.996)DEEEDDDDGGSSK	655	UID625	1
24.9811	16.7597	18.6338	22.8927	20.3306	18.7558	25.0856	18.0745	22.0193	S	2	463	___1			1	7.08506e-13	139.46	125.26	135.14	-0.43617	126690000	245	0.191086	1	-1.60162	-0.498897	O95425	245	O95425	O95425	Supervillin	SVIL	FSFSGRDSSFTEVPRSPKHAHSSSLQQAASR	DSSFTEVPRS(1)PK	656	UID626	1
21.9256	18.9604	21.2913	20.2817	17.3986	21.2057	20.1878	19.1797	17.956	S	2	463	___1			0.880053	3.15797e-08	122.42	100.66	122.42	-0.036489	9478600	914	0.66108	1	1.61791	1.45937	O95425	914	O95425	O95425	Supervillin	SVIL	PLDHNASATDYKFSSSIENSDSPVRSILKSQ	FSS(0.12)S(0.88)IENSDSPVR	660	UID630	1
24.6494	16.6457	19.4071	22.8977	19.1346	21.5943	25.0861	22.2552	17.7242	S	2	463	___1			1	3.58351e-32	130.11	124.5	130.11	-0.17948	99976000	221	0.173245	1	-1.45443	-0.457514	O95425	221	O95425	O95425	Supervillin	SVIL	RRGQELSATRQAHDLSPAAESSSTFSFSGRD	QAHDLS(1)PAAESSSTFSFSGR	661	UID631	1
20.7081	16.0548	17.9957	20.7389	17.2042	17.3578	20.2122	18.0711	18.1666	S	2	463	___1			0.89918	2.02229e-05	70.414	63.137	68.809	-0.15563	2466000	547	0.137019	1	-0.563754	-0.371037	O95425	547	O95425	O95425	Supervillin	SVIL	GHNREASKKRKVRTRSLSDFTGPPQLQALKY	S(0.899)LS(0.101)DFTGPPQLQALK	662	UID632	1
22.5218	17.2362	18.5004	20.352	17.6633	18.5061	20.4519	18.2988	19.3503	S	2	463	___1			0.986853	5.10471e-11	110.38	101.68	110.38	0.13292	7319200	549	0.0101098	1	0.0524864	0.0306858	O95425	549	O95425	O95425	Supervillin	SVIL	NREASKKRKVRTRSLSDFTGPPQLQALKYKD	S(0.013)LS(0.987)DFTGPPQLQALK	663	UID633	1
24.6531	15.4711	18.6029	23.2687	17.341	22.2326	24.025	18.6696	21.7059	S	2	463	___1			0.999946	1.50528e-25	140.1	122.29	124.62	0.56624	71158000	968	0.239687	1	-1.89118	-0.60827	O95425	968	O95425	O95425	Supervillin	SVIL	KRALTGRDSGMEKYGSFEEAEASYPILNRAR	YGS(1)FEEAEASYPILNR	665	UID635	1
20.8467	16.5728	18.3088	20.6027	17.4507	18.513	23.2166	20.9782	20.7766	S	2	464	___1			0.999856	3.35286e-08	132.79	120.92	132.79	-0.3325	14165000	179	0.984681	1	-3.081	-2.10054	O95429	179	O95429	O95429	BAG family molecular chaperone regulator 4	BAG4	SYSTEVPSTYRSSGNSPTPVSRWIYPQQDCQ	SSGNS(1)PTPVSR	666	UID636	1
22.6771	16.2692	20.8294	20.8945	17.722	19.5745	23.6505	20.3914	20.3959	S	2	466	___1			0.999858	2.10874e-38	198.87	115.79	155.66	-0.11244	27180000	619	0.286106	1	-1.55403	-0.708966	O95453	619	O95453	O95453	Poly(A)-specific ribonuclease PARN	PARN	GRKKAKKLKRMKKELSPAGSISKNSPATLFE	KELS(1)PAGSISK	667	UID637	1
21.3652	16.4644	21.1636	19.6701	17.6492	18.7225	22.5421	18.4177	21.1621	S	2	466	___1			0.999316	5.53767e-05	74.46	69.145	62.042	-0.34674	11863000	557	0.20001	1	-1.04289	-0.519331	O95453	557	O95453	O95453	Poly(A)-specific ribonuclease PARN	PARN	QCIPYTLQNHYYRNNSFTAPSTVGKRNLSPS	NNS(0.999)FT(0.001)APSTVGKR	668	UID638	1
21.8976	16.4425	19.6595	20.3922	18.528	20.5277	20.9563	18.7928	18.5127	S	2	473	___1			0.999104	1.85718e-06	113.99	83.595	82.543	-0.022562	6246800	48	0.016463	1	-0.0874068	-0.0496227	O95544	48	O95544	O95544	NAD kinase	NADK	SYNHPIRGRAKSRSLSASPALGSTKEFRRTR	SLS(0.999)ASPALGSTK	670	UID640	1
22.1411	16.5296	18.5681	23.259	18.0451	19.1457	23.6094	17.2919	21.4637	S	3	481	___1			0.960191	9.05358e-09	93.767	88.663	52.061	-0.39497	40949000	21	0.277332	1	-1.70871	-0.690174	O95674	21	O95674	O95674	Phosphatidate cytidylyltransferase 2	CDS2	QRVAHEPVAPPEDKESESEAKVDGETASDSE	VAHEPVAPPEDKES(0.96)ES(0.04)EAK	676	UID646	1
20.8785	15.525	19.4736	23.259	17.9924	18.4118	22.9674	18.4791	21.4637	S	3	481	___1			0.5	5.71741e-06	55.228	48.961	55.228	-0.30292	21131000	23	0.492387	1	-2.34436	-1.12954	O95674	23	O95674	O95674	Phosphatidate cytidylyltransferase 2	CDS2	VAHEPVAPPEDKESESEAKVDGETASDSESR	VAHEPVAPPEDKES(0.5)ES(0.5)EAK	677	UID647	1
19.9579	16.3176	20.1493	20.8418	17.7942	20.6293	20.5707	19.5573	18.0061	S	2	481	___1			0.915649	2.43928e-22	90.731	59.3	63.76	0.075031	115180000	33	0.145771	1	-0.569789	-0.392254	O95674	33	O95674	O95674	Phosphatidate cytidylyltransferase 2	CDS2	DKESESEAKVDGETASDSESRAESAPLPVSA	VDGET(0.005)AS(0.916)DS(0.069)ES(0.01)R	678	UID648	1
23.7082	17.3816	18.0004	23.9337	17.2858	17.7743	23.946	17.7548	19.4637	S	4	482	___1			1	1.48833e-45	129.24	123.43	128.86	-0.19411	327030000	160	0.0900927	1	-0.691458	-0.253113	O95684	160	O95684	O95684	FGFR1 oncogene partner	FGFR1OP	GEGALDLSDVHSPPKSPEGKTSAQTTPSKIP	EKGPTTGEGALDLSDVHS(1)PPKS(1)PEGK	681	UID651	1;2
23.0706	19.7132	22.0875	19.9204	17.837	19.205	23.3533	21.8268	21.4796	S	2	484	___1			0.997462	3.39553e-05	117.98	83.255	117.98	0.023511	34939000	128	0.199429	1	-0.596107	-0.518004	O95696	128	O95696	O95696	Bromodomain-containing protein 1	BRD1	SASALPEPKVRIVEYSPPSAPRRPPVYYKFI	IVEYS(0.997)PPS(0.002)APR	685	UID655	1
21.6518	16.482	18.1448	22.7677	16.0572	17.8654	19.7382	17.9169	19.9679	S	4	485	___1			0.677867	1.52146e-07	48.503	34.02	48.503	0.55103	11461000	2928	0.096859	1	-0.448123	-0.270591	O95714	2928	O95714	O95714	E3 ubiquitin-protein ligase HERC2	HERC2	IRAEEEDLAAVPFLASDNEEEEDEKGNSGSL	IRAEEEDLAAVPFLAS(0.678)DNEEEEDEKGNS(0.161)GS(0.161)LIR	686	UID656	1
21.6726	16.3032	19.654	19.7804	18.0593	17.8509	23.2402	17.7593	19.0454	S	2	489	___1			0.999983	0.000887524	93.096	52.368	88.681	0.034679	14076000	39	0.129797	1	-0.80503	-0.353358	O95772	39	O95772	O95772	MLN64 N-terminal domain homolog	STARD3NL	NIHSINPTQLMARIESYEGREKKGISDVRRT	IES(1)YEGREK	692	UID662	1
22.55	16.9372	18.4266	20.5739	17.7521	18.1667	24.1356	20.6545	18.7671	S	2	492	___1			0.777887	0.000149491	70.685	56.876	70.685	0.15021	28044000	983	0.337848	1	-1.88114	-0.817854	O95785	983	O95785	O95785	Protein Wiz	WIZ	SPPGFSAKGLGHPPSSPLLKKTPLALAGSPT	GLGHPPS(0.222)S(0.778)PLLK	694	UID664	1
22.2915	16.569	21.3644	20.3084	17.9369	19.2405	20.9456	18.5144	20.2984	S	2	495	___1			0.999759	2.5962e-06	92.939	80.579	50.473	-0.14543	16792000	293	0.0272331	1	0.155529	0.0811525	O95810	293	O95810	O95810	Serum deprivation-response protein	SDPR	NHQKISSGKSSPFKVSPLTFGRKKVREGESH	VS(1)PLTFGR	701	UID671	1
21.6778	16.4811	20.0884	20.7769	19.0906	22.0696	22.9515	22.0048	18.0429	S	3	497	___1			0.998601	1.76764e-13	101.49	92.285	89.039	-0.41269	97351000	377	0.2991	1	-1.58397	-0.736609	O95817	377	O95817	O95817	BAG family molecular chaperone regulator 3	BAG3	VEVKVPPAPVPCPPPSPGPSAVPSSPKSVAT	VPPAPVPCPPPS(0.999)PGPS(0.155)AVPS(0.448)S(0.398)PK	706	UID676	1;2
20.363	17.4288	19.4641	20.1411	17.8172	21.03	22.3747	21.2599	18.3595	S	2	498	___1			0.64834	0.000246161	64.121	51.494	64.121	-0.062232	10090000	855	0.461524	1	-1.57943	-1.06842	O95819	855	O95819	O95819	Mitogen-activated protein kinase kinase kinase kinase 4	MAP4K4	TQSASSTLQKHKSSSSFTPFIDPRLLQISPS	S(0.006)S(0.006)S(0.328)S(0.648)FT(0.011)PFIDPR	713	UID683	1
23.6564	15.8256	22.6313	24.2146	21.2906	21.5999	25.1848	22.1644	22.4748	S	2	498	___1			0.999925	1.89085e-07	145.83	111.87	125.03	-0.14806	119010000	631	0.414475	1	-2.57023	-0.974346	O95819	631	O95819	O95819	Mitogen-activated protein kinase kinase kinase kinase 4	MAP4K4	QRPAEPQVPVRTTSRSPVLSRRDSPLQGSGQ	TTSRS(1)PVLSR	715	UID685	1
22.6668	16.1928	19.2706	24.0944	17.5514	19.1942	24.3504	18.1457	19.8217	S	2	506	___1			0.968507	4.351e-11	170.66	129.12	118.31	0.52587	48350000	85	0.20482	1	-1.39592	-0.530274	O95983	85	O95983	O95983	Methyl-CpG-binding domain protein 3	MBD3	LMSKMNKSRQRVRYDSSNQVKGKPDLNTALP	VRYDS(0.969)S(0.031)NQVK	718	UID688	1
25.3336	17.3478	18.5346	24.6872	21.7925	17.6152	26.4201	19.7115	17.2367	S	3	509	___1			0.997233	7.32115e-07	66.479	53.802	62.052	-0.12531	163580000	181	0.0676094	1	-0.717418	-0.193718	O96013	181	O96013	O96013	Serine/threonine-protein kinase PAK 4	PAK4	GSGGPQESSRDKRPLSGPDVGTPQPAGLASG	DKRPLS(0.997)GPDVGT(0.003)PQPAGLASGAK	720	UID690	1
23.7375	15.9039	18.8281	20.5038	18.0684	18.6183	24.0598	21.2766	18.5742	S	3	523	___1			0.999935	5.83424e-06	76.471	70.891	60.765	0.050234	35287000	569	0.259796	1	-1.81368	-0.652292	P00519	569	P00519	P00519	Tyrosine-protein kinase ABL1	ABL1	KGQGESDPLDHEPAVSPLLPRKERGPPEGGL	GQGESDPLDHEPAVS(1)PLLPR	726	UID696	1
22.1576	16.2927	18.784	20.8001	17.4836	17.911	23.4681	19.1837	18.794	S	3	525	___1			1	1.89668e-05	77.08	62.457	77.08	0.14799	23582000	203	0.244924	1	-1.40382	-0.619798	P00558	203	P00558	P00558	Phosphoglycerate kinase 1	PGK1	FLMKKELNYFAKALESPERPFLAILGGAKVA	ALES(1)PERPFLAILGGAK	728	UID698	1
20.1874	15.845	19.839	20.9372	18.0044	20.9185	20.6894	19.0678	18.4599	S	2	527	___1			0.864305	1.11471e-05	72.446	51.213	53.252	-0.020211	13507000	62	0.194394	1	-0.781927	-0.50649	P01106	62	P01106	P01106	Myc proto-oncogene protein	MYC	EDIWKKFELLPTPPLSPSRRSGLCSPSYVAV	FELLPT(0.017)PPLS(0.864)PS(0.118)R	729	UID699	1
20.3395	15.7172	19.1206	19.2023	17.9001	21.3338	20.2705	20.5904	20.0958	S	2	527	___1			0.882683	0.000526476	82.749	69.396	82.749	-0.073094	6040000	6	0.62303	1	-1.92645	-1.38526	P01106	6	P01106	P01106	Myc proto-oncogene protein	MYC	__________MPLNVSFTNRNYDLDYDSVQP	PLNVS(0.883)FT(0.117)NR	731	UID701	1
27.0209	16.5287	26.0936	20.5293	17.5607	19.003	21.276	26.615	17.9481	S	2	533	___1			0.87641	5.54911e-153	244.54	219.32	86.641	0.19087	382070000	404	0.109227	1	1.26805	0.302102	P02545	404	P02545	P02545	Prelamin-A/C;Lamin-A/C	LMNA	LSPSPTSQRSRGRASSHSSQTQGGGSVTKKR	AS(0.123)S(0.876)HS(0.596)S(0.395)QT(0.009)QGGGSVTK	736	UID706	1;2
23.3042	17.4301	19.9019	20.9216	18.3619	18.7245	21.924	17.8054	18.7661	S	2	533	___1			1	2.91081e-16	93.295	74.303	42.095	0.087831	23608000	277	0.123725	1	0.713568	0.338371	P02545	277	P02545	P02545	Prelamin-A/C;Lamin-A/C	LMNA	ELEKTYSAKLDNARQSAERNSNLVGAAHEEL	LDNARQS(1)AER	741	UID711	1
27.3643	16.5788	24.5782	25.8394	23.1962	25.0628	27.5243	19.8793	23.3919	S	2	533	___1			0.999878	1.81758e-08	136.38	103.85	62.14	0.35618	708140000	390	0.0675715	1	-0.758074	-0.193616	P02545	390	P02545	P02545	Prelamin-A/C;Lamin-A/C	LMNA	AYRKLLEGEEERLRLSPSPTSQRSRGRASSH	LRLS(1)PS(0.985)PT(0.013)S(0.002)QR	744	UID714	1;2
28.2041	22.3931	25.5623	25.5928	24.8718	26.1446	28.9726	24.9605	18.1988	S	2	533	___1			0.998706	4.47907e-06	132.32	91.202	132.32	-0.010459	1876900000	392	0.139327	1	1.34252	0.376653	P02545	392	P02545	P02545	Prelamin-A/C;Lamin-A/C	LMNA	RKLLEGEEERLRLSPSPTSQRSRGRASSHSS	LSPS(0.999)PT(0.001)SQR	745	UID715	1;2
26.7437	20.9656	24.0014	21.7899	19.0463	24.7339	20.6737	18.7698	23.0027	S	2	533	___1			0.886699	9.91912e-60	198.85	175.13	89.624	0.062424	184530000	22	0.677958	1	3.08817	1.49225	P02545	22	P02545	P02545	Prelamin-A/C;Lamin-A/C	LMNA	RRATRSGAQASSTPLSPTRITRLQEKEDLQE	SGAQAS(0.003)S(0.138)T(0.859)PLS(0.887)PT(0.113)R	748	UID718	1
22.8493	18.5321	18.2284	20.4319	17.8929	21.2934	22.8115	21.1159	18.2403	S	2	533	___1			0.992217	2.99152e-19	120.63	110.97	83.314	0.41649	20140000	632	0.15985	1	-0.85262	-0.425942	P02545	632	P02545	P02545	Prelamin-A/C;Lamin-A/C	LMNA	ASSVTVTRSYRSVGGSGGGSFGDNLVTRSYL	S(0.008)VGGS(0.992)GGGSFGDNLVTR	750	UID720	1
23.5579	16.0883	18.0505	21.1096	19.1337	18.1886	23.1887	20.0737	19.3554	S	2	533	___1			0.998412	1.55636e-05	82.707	76.466	82.707	-0.031294	23589000	636	0.258415	1	-1.64038	-0.649289	P02545	636	P02545	P02545	Prelamin-A/C;Lamin-A/C	LMNA	TVTRSYRSVGGSGGGSFGDNLVTRSYLLGNS	SVGGS(0.001)GGGS(0.998)FGDNLVTR	751	UID721	1
25.1444	16.2562	22.1173	23.4603	18.1576	22.4482	26.4452	21.8419	21.6817	S	2	540;684	___1			0.999993	1.34365e-07	166.66	135.16	166.66	-0.21956	160190000	621	0.28527	1	-2.15033	-0.707181	P04049;P10398	621;582	P04049;P10398	P04049	RAF proto-oncogene serine/threonine-protein kinase;Serine/threonine-protein kinase A-Raf	RAF1;ARAF	IELLQHSLPKINRSASEPSLHRAAHTEDINA;IELLQRSLPKIERSASEPSLHRTQADELPAC	SAS(1)EPSLHR	753	UID723	1
22.1547	15.177	18.9148	20.6059	20.4627	18.2431	23.058	18.1618	19.2059	S	2	544	___1			0.998474	0.00104167	73.885	62.317	73.885	0.14199	14847000	134	0.216142	1	-1.39307	-0.55585	P04150	134	P04150	P04150	Glucocorticoid receptor	NR3C1	LKLLEESIANLNRSTSVPENPKSSASTAVSA	S(0.001)T(0.001)S(0.998)VPENPK	757	UID727	1
20.9271	16.3633	18.9009	23.4345	18.6896	23.7548	25.2447	18.5853	18.4573	S	2	547	___1			0.609666	2.51307e-06	90.444	78.468	90.444	-0.10003	65248000	15	0.320233	1	-2.03198	-0.781128	P04183	15	P04183	P04183	Thymidine kinase, cytosolic	TK1	_MSCINLPTVLPGSPSKTRGQIQVILGPMFS	SCINLPTVLPGS(0.39)PS(0.61)K	759	UID729	1
20.1874	15.7474	19.839	20.9372	17.2656	20.9185	20.6894	19.033	18.3265	S	2	548	___1			0.864305	8.053e-05	67.456	51.794	53.252	-0.020211	8607000	62	0.181824	1	-0.758372	-0.477504	P04198	62	P04198	P04198	N-myc proto-oncogene protein	MYCN	EDIWKKFELLPTPPLSPSRGFAEHSSEPPSW	FELLPT(0.017)PPLS(0.864)PS(0.118)R	760	UID730	1
22.5289	16.7222	18.5012	20.4137	17.2486	17.5191	23.0164	18.0086	19.7908	S	3	552	___1			0.981773	1.16179e-05	78.837	78.837	78.837	-0.28494	15443000	83	0.171008	1	-1.02117	-0.452271	P04406	83	P04406	P04406	Glyceraldehyde-3-phosphate dehydrogenase	GAPDH	VINGNPITIFQERDPSKIKWGDAGAEYVVES	LVINGNPIT(0.018)IFQERDPS(0.982)KIK	765	UID734	1
22.7805	18.7757	18.8523	20.713	20.8193	19.2772	20.9243	17.7846	21.02	S	2	556	___1			0.835933	3.08195e-18	145.6	134.34	145.6	-0.3489	13030000	315	0.045652	1	0.22655	0.133535	P04637	315	P04637	P04637	Cellular tumor antigen p53	TP53	PPGSTKRALPNNTSSSPQPKKKPLDGEYFTL	ALPNNT(0.001)S(0.024)S(0.14)S(0.836)PQPK	767	UID736	1
29.3813	22.2842	26.0009	25.8533	24.6651	25.7206	30.9644	25.1375	24.8566	S	2	558	___1			0.999999	3.96188e-33	189.87	156.97	189.87	0.10453	3314600000	82	0.142384	1	-1.09738	-0.38407	P04792	82	P04792	P04792	Heat shock protein beta-1	HSPB1	AVAAPAYSRALSRQLSSGVSEIRHTADRWRV	QLS(1)SGVSEIR	769	UID738	1;2
22.271	17.8726	21.6923	21.3757	17.9765	17.8796	20.3364	20.8627	18.1025	S	2	564	___1			0.999999	0.000136776	71.548	61.283	71.548	0.051359	13077000	16	0.201147	1	0.844779	0.521922	P05023	16	P05023	P05023	Sodium/potassium-transporting ATPase subunit alpha-1	ATP1A1	MGKGVGRDKYEPAAVSEQGDKKGKKGKKDRD	YEPAAVS(1)EQGDK	772	UID741	1
21.9236	15.9089	18.9743	21.8787	17.6328	17.9578	21.2956	18.4634	18.5329	S	2	568	___1			0.999995	6.01706e-11	108.89	91.387	108.89	0.16117	19218000	89	0.089337	1	-0.495028	-0.25115	P05114	89	P05114	P05114	Non-histone chromosomal protein HMG-14	HMGN1	LPAENGETKTEESPASDEAGEKEAKSD____	TEESPAS(1)DEAGEKEAK	773	UID742	1
19.973	16.813	21.3476	22.7342	17.525	17.4346	20.7528	20.0238	17.8715	S	3	568	___1			0.995011	0.000518598	40.012	35.696	40.012	-0.021136	10711000	99	0.0363757	1	-0.171488	-0.107386	P05114	99	P05114	P05114	Non-histone chromosomal protein HMG-14	HMGN1	EESPASDEAGEKEAKSD______________	TEES(0.001)PAS(0.004)DEAGEKEAKS(0.995)D	774	UID743	1
24.0319	16.7076	18.4607	20.0739	19.9822	18.7614	24.163	18.3318	17.7625	S	3	573	___1			0.978103	2.83691e-10	61.25	58.421	61.25	-0.35031	36971000	79	0.0397968	1	-0.352386	-0.117083	P05387	79	P05387	P05387	60S acidic ribosomal protein P2	RPLP2	SVPAGGAVAVSAAPGSAAPAAGSAPAAAEEK	LAS(0.002)VPAGGAVAVS(0.019)AAPGS(0.978)AAPAAGS(0.001)APAAAEEK	777	UID746	1
23.993	17.0935	19.3532	21.2775	20.3949	20.2337	24.9702	17.9413	20.3599	S	2	575	___1			0.868814	6.97117e-08	97.86	90.821	97.86	0.06874	54451000	63	0.118815	1	-0.9439	-0.326166	P05412	63	P05412	P05412	Transcription factor AP-1	JUN	SLKPHLRAKNSDLLTSPDVGLLKLASPELER	NS(0.001)DLLT(0.131)S(0.869)PDVGLLK	783	UID752	1
25.1694	17.0693	21.6273	20.0089	20.9113	21.8591	25.7816	19.3155	20.7734	S	2	575	___1			1	0.000439921	116.52	66.802	95.642	-0.14191	106220000	73	0.0769831	1	-0.668158	-0.218738	P05412;P17535	73;100	P05412	P05412	Transcription factor AP-1;Transcription factor jun-D	JUN;JUND	SDLLTSPDVGLLKLASPELERLIIQSSNGHI	LAS(1)PELER	784	UID753	1
26.5402	16.5868	19.0422	20.4431	17.7455	17.0752	24.1948	17.5406	20.0769	S	3	576	___1			1	5.82903e-113	182.39	175.66	182.39	-0.017848	262090000	366	0.0109993	1	0.11896	0.0333528	P05455	366	P05455	P05455	Lupus La protein	SSB	GKGKVQFQGKKTKFASDDEHDEHDENGATGP	FAS(1)DDEHDEHDENGATGPVK	785	UID754	1
23.058	19.3927	21.275	20.2402	23.0095	21.7736	23.5445	22.0485	21.8643	S	2	578	___1			0.999965	1.3969e-56	139.46	121.37	112.3	0.072094	276900000	34	0.452349	1	-1.24385	-1.05017	P05783	34	P05783	P05783	Keratin, type I cytoskeletal 18	KRT18	VQAPSYGARPVSSAASVYAGAGGSGSRISVS	PVSSAAS(1)VYAGAGGSGSR	788	UID757	1
24.4738	16.1547	23.2714	23.0807	18.7686	23.6005	24.4104	23.4324	18.7123	S	4	582	___1			1	1.86067e-92	133.95	125.54	133.95	-0.13526	158330000	37	0.101408	1	-0.885084	-0.282246	P06400	37	P06400	P06400	Retinoblastoma-associated protein	RB1	APPPPPPPEEDPEQDSGPEDLPLVRLEFEET	TAATAAAAAAEPPAPPPPPPPEEDPEQDS(1)GPEDLPLVR	795	UID764	1
26.2745	22.8549	25.8464	25.7882	25.5178	26.1317	25.1535	25.0957	25.6236	S	2	583	___1			1	1.18259e-48	184.21	170.61	184.21	0.092052	544720000	2	0.0984396	1	-0.298967	-0.274649	P06454	2	P06454	P06454	Prothymosin alpha;Prothymosin alpha, N-terminally processed;Thymosin alpha-1	PTMA	______________MSDAAVDTSSEITTKDL	S(1)DAAVDTSSEITTK	796	UID765	1
24.9592	17.1143	24.9007	21.1885	18.3631	25.2001	20.8411	25.1131	25.0818	S	2	583	___1			0.919227	2.73041e-86	218.16	218.16	203.32	-0.14601	198810000	9	0.17277	1	-1.35394	-0.456401	P06454	9	P06454	P06454	Prothymosin alpha;Prothymosin alpha, N-terminally processed;Thymosin alpha-1	PTMA	_______MSDAAVDTSSEITTKDLKEKKEVV	SDAAVDT(0.006)S(0.919)S(0.074)EITTK	797	UID766	1
19.6681	17.3001	20.1069	23.4801	17.7629	19.2129	24.9914	18.3778	18.6342	S	2	583	___1			0.827703	8.42436e-40	173.06	173.06	173.06	-0.074598	47116000	10	0.283975	1	-1.64277	-0.704412	P06454	10	P06454	P06454	Prothymosin alpha;Prothymosin alpha, N-terminally processed;Thymosin alpha-1	PTMA	______MSDAAVDTSSEITTKDLKEKKEVVE	SDAAVDT(0.001)S(0.164)S(0.828)EIT(0.006)T(0.001)K	798	UID767	1
26.8105	16.778	18.3896	27.2464	18.0837	19.0787	27.06	20.9496	24.6597	S	4	591	___1			1	6.48118e-264	231.5	225.71	175.67	-0.15905	1437100000	125	0.424623	1	-3.56372	-0.994743	P06748	125	P06748	P06748	Nucleophosmin	NPM1	HISGQHLVAVEEDAESEDEEEEDVKLLSISG	CGSGPVHISGQHLVAVEEDAES(1)EDEEEEDVK	801	UID770	1
24.4955	16.2523	21.4827	24.0428	17.3156	21.7961	22.195	18.1531	21.5517	S	2	591	___1			0.999984	0.00134766	96.331	37.35	96.331	0.15916	55382000	137	0.0134272	1	0.110247	0.0406062	P06748	137	P06748	P06748	Nucleophosmin	NPM1	DAESEDEEEEDVKLLSISGKRSAPGGGSKVP	LLS(1)ISGKR	802	UID771	1
22.7138	16.6774	18.2658	21.2757	17.5097	18.1548	19.3595	18.4384	20.4453	S	2	591	___1			0.999698	0.00113193	109.66	49.227	109.66	-0.16528	11750000	139	0.0348246	1	-0.19537	-0.102968	P06748	139	P06748	P06748	Nucleophosmin	NPM1	ESEDEEEEDVKLLSISGKRSAPGGGSKVPQK	LLSIS(1)GKR	803	UID772	1
22.0766	16.8919	21.1055	19.8125	19.6526	21.7916	21.6114	22.0227	21.7953	S	3	591	___1			0.999994	6.17702e-28	129.43	125.52	129.43	-0.084473	246620000	70	0.486919	1	-1.78516	-1.11874	P06748	70	P06748	P06748	Nucleophosmin	NPM1	DELHIVEAEAMNYEGSPIKVTLATLKMSVQP	DELHIVEAEAMNYEGS(1)PIK	804	UID773	1
22.1879	17.0618	20.9865	21.8298	18.6912	18.8348	20.7658	17.3192	21.0181	S	2	591	___1			0.995379	0.000195826	98.898	75.175	98.898	-0.017601	28705000	243	0.0674433	1	0.377714	0.193272	P06748	243	P06748	P06748	Nucleophosmin	NPM1	FKKQEKTPKTPKGPSSVEDIKAKMQASIEKG	GPS(0.005)S(0.995)VEDIKAK	806	UID775	1
23.8469	16.8715	18.5762	22.7925	17.0734	20.6906	24.8037	21.7595	22.1422	S	2	591	___1			1	4.32035e-13	133.48	101.88	43.442	-0.16757	78736000	254	0.609792	1	-3.13693	-1.35947	P06748	254	P06748	P06748	Nucleophosmin	NPM1	KGPSSVEDIKAKMQASIEKGGSLPKVEAKFI	MQAS(1)IEK	807	UID776	1
24.6695	17.893	23.481	23.0605	17.7433	23.0418	24.8389	18.7034	18.4633	S	2	600	___1			0.991306	4.33924e-09	81.534	73.04	50.883	0.12158	136950000	156	0.172542	1	1.34594	0.455866	P07199	156	P07199	P07199	Major centromere autoantigen B	CENPB	ARARNAAPRTPAAPASPAAVPSEGSGGSTTG	T(0.007)PAAPAS(0.991)PAAVPSEGSGGS(0.001)T(0.001)T(0.001)GWR	808	UID777	1
26.4242	15.4812	19.6396	21.1585	17.5231	18.1781	26.7677	19.1503	21.2044	S	2	604	___1			0.999004	4.46599e-08	84.874	75.086	84.874	0.022804	326700000	12	0.180557	1	-1.85917	-0.474562	P07355;A6NMY6	12;12	P07355	P07355	Annexin A2;Putative annexin A2-like protein	ANXA2;ANXA2P2	____MSTVHEILCKLSLEGDHSTPPSAYGSV	LS(0.999)LEGDHS(0.001)TPPSAYGSVK	812	UID781	1
23.2611	16.7193	19.1367	20.88	18.9748	21.0708	24.4194	18.7922	18.5039	S	2	604	___1			0.5	7.44804e-05	123.63	100.31	123.63	-0.082976	35146000	2	0.116094	1	-0.866138	-0.319369	P07355;A6NMY6	2;2	P07355	P07355	Annexin A2;Putative annexin A2-like protein	ANXA2;ANXA2P2	______________MSTVHEILCKLSLEGDH	S(0.5)T(0.5)VHEILCK	814	UID783	1
26.3111	17.7075	26.6348	27.2221	23.1187	24.9848	24.9461	26.5109	26.2746	S	2	613	___1			1	1.51101e-103	236.3	204.71	49.35	0.041681	947410000	231	0.327406	1	-2.3594	-0.796122	P07900	231	P07900	P07900	Heat shock protein HSP 90-alpha	HSP90AA1	YPITLFVEKERDKEVSDDEAEEKEDKEEEKE	EVS(1)DDEAEEKEDK	821	UID790	1
26.7976	19.597	25.4817	27.8283	23.9815	25.5968	23.3049	24.1933	24.749	S	2	613	___1			1	0	300.24	275.39	286.28	0.169	1370800000	263	0.0182405	1	-0.12365	-0.0548749	P07900	263	P07900	P07900	Heat shock protein HSP 90-alpha	HSP90AA1	EEKESEDKPEIEDVGSDEEEEKKDGDKKKKK	ESEDKPEIEDVGS(1)DEEEEK	822	UID791	1
24.8489	17.5069	22.6306	20.145	17.1123	21.2593	20.6896	17.9906	25.6226	S	2	614	___1			1	2.98458e-149	235.95	232.42	235.95	0.12542	136790000	299	0.0244548	1	0.227849	0.0730855	P07910	299	P07910	P07910	Heterogeneous nuclear ribonucleoproteins C1/C2	HNRNPC	KDDEKEAEEGEDDRDSANGEDDS________	EAEEGEDDRDS(1)ANGEDDS	823	UID792	1
25.6674	16.4045	21.1554	25.5907	17.408	19.6563	23.5861	23.9668	26.1311	S	4	614	___1			0.999999	2.04565e-224	206.41	203.57	203.44	-0.32591	355070000	260	0.553539	1	-3.48558	-1.24966	P07910	260	P07910	P07910	Heterogeneous nuclear ribonucleoproteins C1/C2	HNRNPC	DETNVKMESEGGADDSAEEGDLLDDDDNEDR	MESEGGADDS(1)AEEGDLLDDDDNEDRGDDQLELIKDDEK	825	UID794	1
25.3349	16.6848	24.1437	25.4137	23.3784	26.381	24.3941	26.2863	24.7552	S	2	614	___1			1	3.63696e-157	252.82	252.82	252.82	0.30431	433060000	233	0.485787	1	-3.0907	-1.1165	P07910	233	P07910	P07910	Heterogeneous nuclear ribonucleoproteins C1/C2	HNRNPC	EKEQSKQAVEMKNDKSEEEQSSSSVKKDETN	NDKS(1)EEEQSSSSVK	826	UID795	1
25.774	23.6726	28.2089	26.5783	24.2846	26.8442	21.2301	26.897	26.1517	S	3	627	___1			1	4.37671e-216	283.34	283.34	50.155	-0.089203	4390200000	226	0.195745	1	1.12554	0.509585	P08238;Q58FF7	226;205	P08238	P08238	Heat shock protein HSP 90-beta;Putative heat shock protein HSP 90-beta-3	HSP90AB1;HSP90AB3P	YPITLYLEKEREKEISDDEAEEEKGEKEEED	EREKEIS(1)DDEAEEEK	831	UID800	1
28.1436	24.5446	29.0501	27.6529	26.1109	27.7363	23.5327	26.6608	26.5959	S	2	2162;627	___1			1	0	327.44	327.44	327.44	0.25545	21325000000	255	0.406915	1	1.64961	0.959107	P08238;Q58FF8	255;177	P08238;Q58FF8	P08238	Heat shock protein HSP 90-beta;Putative heat shock protein HSP 90-beta 2	HSP90AB1;HSP90AB2P	EDKDDEEKPKIEDVGSDEEDDSGKDKKKKTK;ENKDDEEKPKIEDVGSDEEDDSGKDKKKKTK	IEDVGS(1)DEEDDSGKDKK	832	UID801	1
26.3725	16.4303	24.2825	25.2491	18.4981	24.0866	25.5687	25.4457	25.6246	S	3	634	___1			1	2.20748e-14	140.22	124.08	140.22	-0.042725	380150000	226	0.453313	1	-3.18459	-1.05209	P08621	226	P08621	P08621	U1 small nuclear ribonucleoprotein 70 kDa	SNRNP70	SGRDDTSRYDERPGPSPLPHRDRDRDRERER	YDERPGPS(1)PLPHR	835	UID804	1
24.3537	16.1198	18.1598	20.3765	17.3499	21.2329	25.1554	20.4905	18.1509	S	3	636	___1			0.909445	2.28988e-60	184	170.89	152.86	0.046909	96066000	323	0.206705	1	-1.7212	-0.53455	P08651	323	P08651	P08651	Nuclear factor 1 C-type	NFIC	SSSRNWTEDMEGGISSPVKKTEMDKSPFNSP	NWTEDMEGGIS(0.091)S(0.909)PVKK	840	UID809	1
23.1556	15.4654	21.1879	23.8819	18.7899	22.3183	22.0884	21.2701	21.2269	S	2	636	___1			0.994188	1.10091e-20	157.86	144.49	119.32	0.41858	58195000	339	0.275055	1	-1.59221	-0.68528	P08651	339	P08651	P08651	Nuclear factor 1 C-type	NFIC	PVKKTEMDKSPFNSPSPQDSPRLSSFTQHHR	SPFNSPS(0.994)PQDS(0.005)PR	841	UID810	1
20.1492	16.0087	19.3173	20.0379	20.3185	18.5164	24.9382	19.5594	20.3238	S	3	637	___1			0.878243	1.5946e-15	119.32	112.08	88.551	-0.1281	70409000	459	0.672475	1	-3.1154	-1.48156	P08670	459	P08670	P08670	Vimentin	VIM	IKTVETRDGQVINETSQHHDDLE________	DGQVINET(0.122)S(0.878)QHHDDLE	843	UID812	1
19.9095	16.6136	19.4276	23.4098	18.1997	17.4596	24.4531	18.1656	18.2575	S	3	637	___1			0.865825	3.13427e-06	90.806	85.823	90.806	-0.14841	48562000	430	0.285408	1	-1.64182	-0.707475	P08670	430	P08670	P08670	Vimentin	VIM	LPNFSSLNLRETNLDSLPLVDTHSKRTLLIK	ET(0.134)NLDS(0.866)LPLVDTHSK	844	UID813	1
22.6574	16.6892	19.0416	20.3403	16.8391	17.8089	22.5047	19.457	18.6338	S	2	637	___1			0.998208	2.42884e-06	88.087	82.593	88.087	0.040431	13286000	83	0.128761	1	-0.735755	-0.350808	P08670	83	P08670	P08670	Vimentin	VIM	VRLRSSVPGVRLLQDSVDFSLADAINTEFKN	LLQDS(0.998)VDFS(0.002)LADAINTEFK	845	UID814	1
28.3288	20.8557	23.886	24.9215	19.9493	24.8137	30.6324	24.9474	24.2367	S	2	637	___1			0.982524	1.5065e-39	173.06	157.26	169.04	-0.1083	2148300000	56	0.309128	1	-2.24869	-0.757799	P08670	56	P08670	P08670	Vimentin	VIM	GSALRPSTSRSLYASSPGGVYATRSSAVRLR	SLYAS(0.017)S(0.983)PGGVYATR	852	UID821	1
23.3757	17.0085	18.9614	20.1983	17.2064	18.5333	26.2545	18.0391	18.2776	S	2	637	___1			0.997965	0.000411837	95.775	72.549	95.775	-0.023428	92110000	5	0.119011	1	-1.0752	-0.326653	P08670	5	P08670	P08670	Vimentin	VIM	___________MSTRSVSSSSYRRMFGGPGT	S(0.998)VS(0.002)SSSYRR	855	UID824	1
22.7514	16.1556	19.8105	20.3426	19.0386	18.6016	24.6449	17.8202	18.2321	S	2	637	___1			0.959248	0.000309533	123.42	111.49	123.42	-0.13753	33833000	10	0.0797535	1	-0.659896	-0.22606	P08670	10	P08670	P08670	Vimentin	VIM	______MSTRSVSSSSYRRMFGGPGTASRPS	SVSS(0.007)S(0.034)S(0.959)YRR	857	UID826	1
25.5215	16.6084	18.6259	22.9495	21.4555	19.2269	27.2851	19.6285	18.8252	S	2	637	___1			0.998843	5.12589e-07	92.773	80.146	82.069	0.018165	308350000	39	0.163859	1	-1.66096	-0.435438	P08670	39	P08670	P08670	Vimentin	VIM	PSSSRSYVTTSTRTYSLGSALRPSTSRSLYA	TYS(0.999)LGS(0.001)ALRPSTSR	860	UID829	1
21.9284	16.3899	18.6255	21.4042	18.8788	17.9048	25.1615	17.5734	18.7457	S	2	637	___1			0.950846	3.63526e-05	67.646	59.735	56.122	-0.71033	88369000	42	0.204583	1	-1.5123	-0.529736	P08670	42	P08670	P08670	Vimentin	VIM	SRSYVTTSTRTYSLGSALRPSTSRSLYASSP	T(0.001)YS(0.024)LGS(0.951)ALRPS(0.008)T(0.008)S(0.008)R	861	UID830	1
21.096	16.6838	18.3465	20.2982	18.3569	20.5542	23.6504	19.1053	21.8204	S	2	660	___1			0.738076	2.78613e-87	199.41	189.98	199.41	0.30848	23944000	364	0.696244	1	-2.81663	-1.52789	P09651;A0A2R8Y4L2	364;267	P09651	P09651	Heterogeneous nuclear ribonucleoprotein A1;Heterogeneous nuclear ribonucleoprotein A1, N-terminally processed	HNRNPA1	AKPRNQGGYGGSSSSSSYGSGRRF_______	NQGGYGGSSS(0.001)S(0.082)S(0.738)S(0.176)YGS(0.002)GR	868	UID837	1
25.3623	19.9245	24.217	24.9767	23.6862	24.5865	25.202	23.7592	23.8047	S	3	660	___1			1	3.29144e-61	211.75	197.33	174.47	0.1331	3573000000	6	0.250333	1	-1.08738	-0.631657	P09651	6	P09651	P09651	Heterogeneous nuclear ribonucleoprotein A1;Heterogeneous nuclear ribonucleoprotein A1, N-terminally processed	HNRNPA1	__________MSKSESPKEPEQLRKLFIGGL	SES(1)PKEPEQLRK	871	UID840	1
23.0069	15.9812	19.5558	22.3298	20.5326	21.9372	23.1068	17.8996	18.1563	S	3	668	___1			0.999903	2.57837e-13	103.5	80.125	75.71	-0.25163	38491000	180	0.0261623	1	-0.206281	-0.0780486	P0C1Z6	180	P0C1Z6	P0C1Z6	TCF3 fusion partner	TFPT	TLSPPRRTPAPPEPGSPAPGEGPSGRKRRRV	RTPAPPEPGS(1)PAPGEGPSGR	874	UID843	1
22.2167	16.3704	19.1868	22.5606	17.8886	19.8125	23.4561	18.9035	20.0204	S	2	669	___1			0.99971	5.95885e-09	129.54	129.54	127.66	-0.30993	25998000	284	0.284839	1	-1.53538	-0.70626	P0C7T5	284	P0C7T5	P0C7T5	Ataxin-1-like	ATXN1L	NGGQRPRERNLVRRESEALDSPNSKGEGQGL	RES(1)EALDSPNSK	875	UID844	1
23.2637	16.7854	22.6585	22.298	19.7084	20.4986	23.3791	21.0951	21.5074	S	2	670	___1			1	4.69506e-24	170.79	116.59	170.79	-0.060272	40561000	461	0.191613	1	-1.09135	-0.500107	P0C7U0	461	P0C7U0	P0C7U0	Protein ELFN1	ELFN1	QEEKHKKAASAAAAGSLKKTIIELKYGPELE	AASAAAAGS(1)LKK	877	UID846	1
24.5051	16.997	19.8286	23.5074	21.4126	18.2576	24.9134	22.7778	18.1467	S	2	1531;2396;3197;676	___1			0.99175	3.37432e-10	99.531	91.018	85.258	0.015449	77317000	48	0.194622	1	-1.50241	-0.507013	P0DPH7;P0DPH8;Q6PEY2;P68363;Q71U36;Q9BQE3	48;48;48;48;48;48	P0DPH7;P68363;Q71U36;Q9BQE3	P68363	Tubulin alpha-3E chain;Tubulin alpha-1B chain;Tubulin alpha-1A chain;Tubulin alpha-1C chain	TUBA3E;TUBA1B;TUBA1A;TUBA1C	DGQMPSDKTIGGGDDSFNTFFSETGAGKHVP	T(0.003)IGGGDDS(0.992)FNT(0.005)FFSETGAGK	883	UID852	1
23.0253	16.8293	20.6519	20.7402	16.802	20.5802	21.3318	18.5973	19.0625	S	2	677	___1			1	0.0031433	115.06	80.127	64.711	-0.10235	12324000	970	0.090212	1	0.505011	0.253423	P10070	970	P10070	P10070	Zinc finger protein GLI2	GLI2	PAFPHEAPGGGARRASDPVRRPDALSLPRVQ	RAS(1)DPVR	886	UID855	1
23.0253	16.5644	20.6519	20.2001	17.5419	20.5802	20.7417	18.0792	19.5368	S	2	678	___1			1	2.28543e-07	115.06	80.127	64.711	-0.10235	12324000	1006	0.11163	1	0.627984	0.308164	P10071	1006	P10071	P10071	Transcriptional activator GLI3;Transcriptional repressor GLI3R	GLI3	HLQPHDAPGHGVRRASDPVRTGSEGLALPRV	RAS(1)DPVR	892	UID861	1
22.5248	16.0995	19.3053	22.439	18.6682	21.2237	21.3854	17.8762	20.8691	S	3	678	___1			0.942392	4.43516e-33	82.089	78.562	82.089	-0.5046	16085000	664	0.124681	1	-0.733732	-0.340737	P10071	664	P10071	P10071	Transcriptional activator GLI3;Transcriptional repressor GLI3R	GLI3	RPPPPRDSGSHSQSRSPGRPTQGALGEQQDL	S(0.942)PGRPT(0.058)QGALGEQQDLSNTTSK	893	UID862	1
21.3207	16.404	19.128	20.3845	17.6516	18.0082	23.2723	20.6694	18.2581	S	2	685;783	___1			0.999927	1.39012e-13	135.47	118.69	135.47	0.023519	28864000	36	0.367147	1	-1.78237	-0.878264	P10412;P16403;P16402	36;36;37	P10412;P16403	P10412	Histone H1.4;Histone H1.2;Histone H1.3	HIST1H1E;HIST1H1C;HIST1H1D	KKKAAKKAGGTPRKASGPPVSELITKAVAAS;KKKARKSAGAAKRKASGPPVSELITKAVAAS	KAS(1)GPPVSELITK	896	UID865	1
26.5774	22.2153	25.5067	20.0885	23.7465	24.6713	26.2849	24.3065	23.3842	S	2	689	___1			1	1.66654e-06	90.926	76.235	51.875	0.5151	328150000	83	0.0230213	1	0.107959	0.0689054	P10644	83	P10644	P10644	cAMP-dependent protein kinase type I-alpha regulatory subunit;cAMP-dependent protein kinase type I-alpha regulatory subunit, N-terminally processed	PRKAR1A	LQKAGTRTDSREDEISPPPPNPVVKGRRRRG	EDEIS(1)PPPPNPVVK	900	UID869	1
22.8614	17.2163	19.0316	20.1196	17.3435	17.6965	23.8829	20.2784	18.8994	S	2	691	___1			0.999912	1.00273e-19	152.99	116.71	152.99	-0.10378	24361000	70	0.231652	1	-1.31715	-0.590494	P10809	70	P10809	P10809	60 kDa heat shock protein, mitochondrial	HSPD1	MGPKGRTVIIEQSWGSPKVTKDGVTVAKSID	TVIIEQSWGS(1)PK	902	UID871	1
23.409	16.4239	22.2786	23.4274	17.581	23.106	21.2289	23.7318	18.3963	S	2	706	___1			1	4.56563e-09	102.89	102.89	73.156	-0.15454	69490000	10	0.0538418	1	-0.415213	-0.156254	P11387	10	P11387	P11387	DNA topoisomerase 1	TOP1	______MSGDHLHNDSQIEADFRLNDSHKHK	SGDHLHNDS(1)QIEADFR	907	UID876	1
26.4552	15.2008	25.8504	25.0945	22.3256	23.5452	23.3113	24.2383	24.7249	S	2	707	___1			1	9.51934e-151	224.16	203.49	184.76	0.076987	766400000	1106	0.162449	1	-1.58939	-0.432103	P11388	1106	P11388	P11388	DNA topoisomerase 2-alpha	TOP2A	KEAQQKVPDEEENEESDNEKETEKSDSVTDS	VPDEEENEES(1)DNEK	908	UID877	1
25.3815	19.1537	25.0901	23.886	22.5296	24.1558	24.2472	25.158	24.9977	S	3	707	___1			0.999998	1.02644e-107	207.53	190.03	184.4	0.063619	345610000	1247	0.318469	1	-1.59252	-0.777431	P11388	1247	P11388	P11388	DNA topoisomerase 2-alpha	TOP2A	EKKNKKKIKNENTEGSPQEDGVELEGLKQRL	NENTEGS(1)PQEDGVELEGLKQRLEK	913	UID882	1
24.9776	18.675	21.818	23.9497	18.7629	21.9396	23.2595	23.1365	23.0538	S	2	707	___1			1	4.74884e-07	129.85	127.45	129.85	0.33863	103660000	1525	0.295356	1	-1.32646	-0.728667	P11388	1525	P11388	P11388	DNA topoisomerase 2-alpha	TOP2A	AKSVRAKKPIKYLEESDEDDLF_________	YLEES(1)DEDDLF	914	UID883	1
22.6017	20.6957	22.7342	21.065	18.0864	19.2825	21.1109	23.2921	22.9985	S	2	707	___1			0.99985	3.14228e-19	83.617	75.972	79.633	0.043583	54089000	1377	0.183388	1	-0.456622	-0.481129	P11388	1377	P11388	P11388	DNA topoisomerase 2-alpha	TOP2A	PKLSNKELKPQKSVVSDLEADDVKGSVPLSS	SVVS(1)DLEADDVK	916	UID885	1
23.8058	16.7536	21.3884	19.6992	19.8992	21.6537	23.6317	21.7426	21.8551	S	2	707	___1			1	9.76574e-06	92.925	78.961	89.629	0.20985	47858000	1213	0.336934	1	-1.76051	-0.815955	P11388	1213	P11388	P11388	DNA topoisomerase 2-alpha	TOP2A	GKAKGKKTQMAEVLPSPRGQRVIPRITIEMK	TQMAEVLPS(1)PR	917	UID886	1
27.2555	22.7088	24.1522	26.5727	23.9802	25.0035	26.5093	24.926	25.2846	S	3	711	___1			0.999896	5.97715e-40	132.93	129.19	132.93	0.11375	590610000	2409	0.240135	1	-0.867842	-0.609259	P11717	2409	P11717	P11717	Cation-independent mannose-6-phosphate receptor	IGF2R	KSVKALSSLHGDDQDSEDEVLTIPEVKVHSG	ALSSLHGDDQDS(1)EDEVLTIPEVK	918	UID887	1
24.3608	16.5177	19.9801	25.1408	17.8191	18.1371	22.8751	20.6891	21.8887	S	2	711	___1			1	2.01601e-11	112.43	104.3	112.43	0.17403	105200000	2484	0.258797	1	-1.53144	-0.650119	P11717	2484	P11717	P11717	Cation-independent mannose-6-phosphate receptor	IGF2R	QKTVSSTKLVSFHDDSDEDLLHI________	LVSFHDDS(1)DEDLLHI	919	UID888	1
24.1544	16.5285	22.4104	23.6961	22.2082	18.5522	25.1527	22.6355	18.1329	S	3	713	___1			0.956339	5.05588e-50	138.11	130.92	138.11	-0.13546	95423000	224	0.110459	1	-0.942594	-0.305212	P11831	224	P11831	P11831	Serum response factor	SRF	ETGKALIQTCLNSPDSPPRSDPTTDQRMSAT	ALIQTCLNS(0.001)PDS(0.956)PPRS(0.033)DPT(0.005)T(0.005)DQR	920	UID889	1
22.0296	17.0912	18.8876	20.9707	20.4288	18.2601	22.3734	21.718	21.968	S	2	722	___1			0.928276	8.20333e-06	90.561	75.87	41.695	0.010709	21339000	1185	0.856922	1	-2.68368	-1.84358	P12270	1185	P12270	P12270	Nucleoprotein TPR	TPR	VVASVKEGVQGPLNVSLSEEGKSQEQILEIL	EGVQGPLNVS(0.928)LS(0.072)EEGK	922	UID891	1
20.9092	16.6652	19.4253	20.7449	18.1682	18.134	21.8208	20.4306	17.994	S	2	722	___1			0.848438	4.07459e-05	52.298	44.574	52.298	0.015644	5821700	379	0.257335	1	-1.08195	-0.646937	P12270	379	P12270	P12270	Nucleoprotein TPR	TPR	KRKGAILSEEELAAMSPTAAAVAKIVKPGMK	GAILSEEELAAMS(0.848)PT(0.151)AAAVAK	923	UID892	1
26.5037	16.1012	24.18	25.667	17.736	24.3695	26.7031	26.3975	26.1117	S	3	722	___1			1	2.10237e-64	176.49	169.79	164.65	0.018831	620000000	2155	0.585526	1	-4.14249	-1.31215	P12270	2155	P12270	P12270	Nucleoprotein TPR	TPR	LVVPHRTDGFAEAIHSPQVAGVPRFRFGPPE	TDGFAEAIHS(1)PQVAGVPR	926	UID895	1
23.9172	17.3704	18.6293	21.7336	21.8901	19.1272	24.6774	19.1842	18.5445	S	3	731	___1			0.999879	9.38749e-45	119.89	114.76	86.449	0.055032	69731000	23	0.107161	1	-0.829732	-0.296877	P13051	23	P13051	P13051	Uracil-DNA glycosylase	UNG	YSFFSPSPARKRHAPSPEPAVQGTGVAGVPE	HAPS(1)PEPAVQGTGVAGVPEESGDAAAIPAK	931	UID900	1
26.1643	16.485	23.341	24.643	18.9113	22.1987	25.8055	22.4526	19.9295	S	3	743	___1			0.999993	9.6624e-73	151.73	151.73	138.23	-0.025246	376050000	99	0.077196	1	-0.732464	-0.219301	P13861	99	P13861	P13861	cAMP-dependent protein kinase type II-alpha regulatory subunit	PRKAR2A	EDLEVPVPSRFNRRVSVCAETYNPDEEEEDT	RVS(1)VCAETYNPDEEEEDTDPR	934	UID903	1
22.1901	16.156	20.0967	21.1886	19.3016	17.7443	21.1923	17.8661	18.8948	S	2	750	___1			0.968197	0.0124615	57.348	27.143	57.348	-0.52812	8302800	339	0.0270621	1	0.163234	0.0806571	P14316	339	P14316	P14316	Interferon regulatory factor 2	IRF2	SRPDRETRASVIKKTSDITQARVKSC_____	KT(0.025)S(0.968)DIT(0.006)QAR	937	UID906	1
20.4288	16.9593	19.0734	22.2635	20.0182	19.0572	20.5583	18.3389	18.3011	S	2	754	___1			0.999924	4.18423e-05	71.176	50.972	71.176	-0.26548	6642300	37	NaN	1	0	NaN	P14618	37	P14618	P14618	Pyruvate kinase PKM	PKM	MADTFLEHMCRLDIDSPPITARNTGIICTIG	LDIDS(1)PPITAR	938	UID907	1
23.0851	17.7811	18.9006	19.912	20.2627	17.3358	23.7222	20.7754	18.7024	S	2	760	___1			0.999419	0.00017984	92.538	77.395	92.538	-0.17037	26176000	729	0.203116	1	-1.14441	-0.526402	P15056	729	P15056	P15056	Serine/threonine-protein kinase B-raf	BRAF	IELLARSLPKIHRSASEPSLNRAGFQTEDFS	S(0.001)AS(0.999)EPSLNR	949	UID918	1
19.7882	17.0125	20.2902	20.4832	17.9058	20.7527	20.3986	18.1857	21.1146	S	2	768	___1			0.874669	1.96009e-06	76.533	69.494	76.533	0.12857	5319700	74	0.256496	1	-0.869349	-0.645112	P15407	74	P15407	P15407	Fos-related antigen 1	FOSL1	LGPSSYPRPLTYPQYSPPQPRPGVIRALGPP	PLTY(0.014)PQY(0.111)S(0.875)PPQPR	956	UID925	1
20.6271	15.955	22.1364	20.7934	17.7096	21.2415	20.7065	20.2391	22.7549	S	2	776	___1			1	1.27733e-08	151.98	142.76	48.741	-0.89703	21487000	706	0.340952	1	-1.66067	-0.824292	P16070	706	P16070	P16070	CD44 antigen	CD44	VEDRKPSGLNGEASKSQEMVHLVNKESSETP	S(1)QEMVHLVNK	962	UID931	1
22.987	19.1295	21.2281	21.0752	18.5269	21.1957	22.8472	21.1617	18.037	S	2	779	___1			0.904137	1.67734e-13	128.95	114.83	117.92	0.32104	23637000	128	0.0854139	1	0.432925	0.240924	P16220	128	P16220	P16220	Cyclic AMP-responsive element-binding protein 1	CREB1	ILSRRPSYRKILNDLSSDAPGVPRIEEEKSE	ILNDLS(0.904)S(0.096)DAPGVPR	964	UID933	1
25.5086	22.5797	24.4013	20.1619	23.5577	18.3791	27.6348	25.0764	24.5504	S	2	783	___1			0.873468	6.78821e-20	130.72	16.408	130.72	0.082378	909030000	2	0.550338	1	-1.59066	-1.2434	P16403	2	P16403	P16403	Histone H1.2	HIST1H1C	______________MSETAPAAPAAAPPAEK	S(0.873)ET(0.127)APAAPAAAPPAEK	968	UID937	1
25.0865	16.7647	21.582	24.6633	18.6605	18.0522	26.5504	18.6061	20.8314	S	3	787	___1			1	2.99431e-20	142.72	134.34	101.6	0.03074	233610000	16	0.0896734	1	-0.851572	-0.252024	P16949	16	P16949	P16949	Stathmin	STMN1	MASSDIQVKELEKRASGQAFELILSPRSKES	RAS(1)GQAFELILS(1)PR	970	UID939	1;2
24.7627	16.6254	20.7593	23.2222	17.6906	18.1927	25.5144	21.3163	18.7637	S	3	787	___1			1	2.93679e-13	123.63	106.95	101.6	0.03074	381380000	25	0.138622	1	-1.14902	-0.37494	P16949	25	P16949	P16949	Stathmin	STMN1	ELEKRASGQAFELILSPRSKESVPEFPLSPP	RAS(1)GQAFELILS(1)PR	971	UID940	1;2
26.6451	21.2489	24.1606	25.2551	23.938	25.1201	25.7381	23.9728	23.9261	S	2	787	___1			1	8.33728e-40	181.51	152.87	146.36	-0.0010415	1522700000	38	0.114724	1	-0.527461	-0.315936	P16949	38	P16949	P16949	Stathmin	STMN1	ILSPRSKESVPEFPLSPPKKKDLSLEEIQKK	ESVPEFPLS(1)PPK	973	UID942	1
23.9932	15.9769	23.8744	23.4135	17.133	18.7353	20.8469	19.2868	24.1389	S	3	788	___1			0.995987	7.17937e-14	70.249	64.219	70.249	-0.11193	73988000	2	0.0157016	1	-0.142738	-0.0473668	P16989	2	P16989	P16989	Y-box-binding protein 3	YBX3	______________MSEAGEATTTTTTTLPQ	S(0.996)EAGEAT(0.003)TTTTTTLPQAPTEAAAAAPQDPAPK	980	UID949	1
19.6194	15.5807	18.6504	21.4537	18.589	23.1555	20.4214	23.3232	24.0324	S	4	788	___1			0.719396	1.57397e-39	67.174	59.857	64.012	0.11635	36996000	34	1.32211	1	-4.64215	-2.82406	P16989	34	P16989	P16989	Y-box-binding protein 3	YBX3	PTEAAAAAPQDPAPKSPVGSGAPQAAAPAPA	S(0.719)PVGS(0.28)GAPQAAAPAPAAHVAGNPGGDAAPAATGTAAAASLATAAGSEDAEK	981	UID950	1
21.3812	16.8033	20.9995	20.8538	17.4821	21.6884	21.3849	21.4046	19.0011	S	2	1525;788	___1			0.999959	3.43278e-06	92.575	86.852	92.575	0.40009	10984000	102	0.200492	1	-0.868862	-0.520429	P16989;P67809;Q9Y2T7	134;102;137	P16989;P67809	P67809	Y-box-binding protein 3;Nuclease-sensitive element-binding protein 1;Y-box-binding protein 2	YBX3;YBX1;YBX2	HQTAIKKNNPRKYLRSVGDGETVEFDVVEGE	S(1)VGDGETVEFDVVEGEK	983	UID952	1
20.6728	16.63	18.5244	21.7858	20.2036	20.9969	20.6615	18.3668	21.0243	S	2	790	___1			0.994161	8.42928e-07	101.32	82.342	62.042	-0.012426	9048400	13	0.418404	1	-1.40843	-0.982251	P17029	13	P17029	P17029	Zinc finger protein with KRAB and SCAN domains 1	ZKSCAN1	___MMTAESREATGLSPQAAQEKDGIVIVKV	EAT(0.006)GLS(0.994)PQAAQEK	986	UID955	1
22.8613	16.292	23.0063	20.9886	20.4589	23.0809	22.4829	23.7743	23.3651	S	3	793	___1			0.999903	4.52709e-61	187.43	176.13	187.43	0.21625	281320000	36	0.481049	1	-2.48758	-1.10713	P17096	36	P17096	P17096	High mobility group protein HMG-I/HMG-Y	HMGA1	TEKRGRGRPRKQPPVSPGTALVGSQKEPSEV	KQPPVS(1)PGTALVGSQK	992	UID961	1;2
26.3639	16.7711	24.4731	24.5991	21.8852	24.6487	26.1023	24.4953	24.4828	S	4	793	___1			0.999886	1.70847e-113	172.83	165.72	172.83	-0.13048	387220000	44	0.346171	1	-2.49073	-0.835097	P17096	44	P17096	P17096	High mobility group protein HMG-I/HMG-Y	HMGA1	PRKQPPVSPGTALVGSQKEPSEVPTPKRPRG	KQPPVSPGTALVGS(1)QKEPSEVPTPK	993	UID962	1
23.132	16.3499	21.912	23.2403	19.8702	21.5326	23.4241	21.0398	18.0555	S	2	795	___1			0.934648	7.53941e-06	79.614	62.178	64.52	0.26996	42171000	226	0.0494795	1	-0.375147	-0.144195	P17252	226	P17252	P17252	Protein kinase C alpha type	PRKCA	KTKTIRSTLNPQWNESFTFKLKPSDKDRRLS	STLNPQWNES(0.935)FT(0.065)FK	998	UID967	1
23.252	16.4699	20.6594	23.3173	17.3857	18.7601	24.0809	23.2855	23.3539	S	2	797	___1			1	0.00200658	120.09	100.83	60.518	-0.065946	64104000	484	0.79946	1	-3.44637	-1.72998	P17480	484	P17480	P17480	Nucleolar transcription factor 1	UBTF	RKPGGEREERGKLPESPKRAEEIWQQSVIGD	GKLPES(1)PK	999	UID968	1
21.1529	16.8587	18.5637	20.6503	19.4716	19.0481	20.603	17.8376	20.8057	S	2	802	___1			0.999967	1.50682e-26	124.69	115.11	80.469	-0.11509	23964000	304	0.22064	1	-0.890344	-0.565943	P17706	304	P17706	P17706	Tyrosine-protein phosphatase non-receptor type 2	PTPN2	WKELSKEDLSPAFDHSPNKIMTEKYNGNRIG	EDLSPAFDHS(1)PNK	1000	UID969	1
25.6205	15.949	23.1969	24.7164	20.3908	18.1955	25.7782	23.0112	23.3316	S	2	803	___1			1	0.00939714	104.01	57.885	80.438	0.044713	171900000	562	0.333116	1	-2.4515	-0.80802	P17812	562	P17812	P17812	CTP synthase 1	CTPS1	SVGRLSHYLQKGCRLSPRDTYSDRSGSSSPD	GCRLS(1)PR	1001	UID970	1
23.0548	16.6973	18.7537	20.376	17.0458	17.3326	21.4957	22.0954	21.7603	S	3	804	___1			0.984095	0.000501527	72.365	56.167	58.487	-0.0056953	64451000	6	0.534869	1	-2.28184	-1.2131	P17844	6	P17844	P17844	Probable ATP-dependent RNA helicase DDX5	DDX5	__________MSGYSSDRDRGRDRGFGAPRF	SGYS(0.016)S(0.984)DRDRGR	1008	UID977	1
20.0824	15.8891	17.9336	20.589	17.5103	18.6726	22.9313	18.7493	17.7266	S	3	814	___1			0.918085	9.01041e-05	50.705	42.807	50.705	0.27979	9549500	721	0.386119	1	-1.83402	-0.916982	P18206	721	P18206	P18206	Vinculin	VCL	VEKMTGLVDEAIDTKSLLDASEEAIKKDLDK	MTGLVDEAIDT(0.073)KS(0.918)LLDAS(0.008)EEAIK	1014	UID983	1
21.7328	21.74	23.6149	22.3063	22.3678	23.3514	21.0491	23.9412	23.5831	S	3	816	___1			1	1.84922e-210	245.25	238.79	245.25	-0.12228	207650000	1697	0.169291	1	-0.495233	-0.44824	P18583	1697	P18583	P18583	Protein SON	SON	PLPVKESDQTLAALLSPKESSGGEKEVPPPP	DTEEPLPVKESDQTLAALLS(1)PK	1015	UID984	1
24.9116	16.3283	18.8135	20.7311	18.4109	22.6303	25.5188	18.6429	23.5321	S	3	816	___1			0.788282	1.61911e-27	114.9	104.06	114.9	-0.42941	117680000	1556	0.319433	1	-2.54677	-0.779451	P18583	1556	P18583	P18583	Protein SON	SON	IAKEMEHNTVCAAGTSPVGEIGEEKILPTSE	EMEHNTVCAAGT(0.212)S(0.788)PVGEIGEEK	1016	UID985	1
24.4656	21.7078	24.5546	24.3636	18.0047	23.4096	24.443	24.1822	23.9884	S	2	816	___1			0.973035	1.8895e-12	150.06	133.85	149.23	-0.00035007	152610000	283	0.266125	1	-0.628519	-0.666017	P18583	283	P18583	P18583	Protein SON	SON	VEYQMKSVLKSVESTSPEPSKIMLVEPPVAK	SVES(0.002)T(0.023)S(0.973)PEPS(0.001)K	1018	UID987	1
23.2811	17.0561	23.0184	21.1547	20.3402	22.0507	22.8185	21.8483	21.2862	S	2	817	___1			0.999563	0.00526494	75.043	65.803	75.043	0.133	54732000	251	0.155669	1	-0.865803	-0.415993	P18615	251	P18615	P18615	Negative elongation factor E	NELFE	RDRDRDREGPFRRSDSFPERRAPRKGNTLYV	SDS(1)FPER	1019	UID988	1
25.5045	16.6039	17.6761	20.0041	24.5715	18.0973	24.8675	17.9489	26.1461	S	2	817	___1			0.730303	3.3893e-05	103.91	93.442	97.734	0.56189	184010000	179	0.332871	1	-3.05927	-0.80751	P18615	179	P18615	P18615	Negative elongation factor E	NELFE	RSFDWGYEERSGAHSSASPPRSRSRDRSHER	SGAHS(0.004)S(0.73)AS(0.266)PPR	1020	UID989	1
19.7946	17.4223	19.0616	23.9261	20.1079	26.3776	21.2868	27.9493	18.228	S	2	817	___1			0.999244	4.82387e-50	208	187.87	207.47	0.30392	475240000	181	0.559889	1	-3.72855	-1.26208	P18615	181	P18615	P18615	Negative elongation factor E	NELFE	FDWGYEERSGAHSSASPPRSRSRDRSHERNR	SGAHSS(0.001)AS(0.999)PPR	1021	UID990	1
26.4624	21.8019	25.7264	25.2366	23.2826	24.3954	24.0905	23.0014	22.6888	S	2	817	___1			0.999998	8.14273e-75	220.53	195.68	208.28	0.075939	291040000	115	0.392952	1	1.40337	0.930858	P18615	115	P18615	P18615	Negative elongation factor E	NELFE	EKGPVPTFQPFQRSISADDDLQESSRRPQRK	SIS(1)ADDDLQESSR	1022	UID991	1
19.7174	21.0391	19.9955	23.1427	18.6067	19.5174	24.8568	22.9166	22.9194	S	2	817	___1			0.577773	5.06977e-42	144.3	119.38	144.3	-0.50654	61518000	49	1.91613	1	-3.31359	-4.35281	P18615	49	P18615	P18615	Negative elongation factor E	NELFE	KQSSSSTTSQGGVKRSLSEQPVMDTATATEQ	S(0.578)LS(0.422)EQPVMDTATATEQAK	1023	UID992	1
24.5529	16.8337	23.6306	23.1427	16.6894	23.0271	20.3818	22.9166	22.9194	S	2	817	___1			0.972812	4.42846e-27	130.56	113.68	100.41	0.072836	76845000	51	0.0535048	1	-0.400211	-0.155326	P18615	51	P18615	P18615	Negative elongation factor E	NELFE	SSSSTTSQGGVKRSLSEQPVMDTATATEQAK	S(0.027)LS(0.973)EQPVMDTATATEQAK	1024	UID993	1
23.4244	16.39	23.0839	23.0618	18.939	18.154	23.627	23.4394	22.8575	S	2	817	___1			1	3.11653e-18	145.52	136.56	145.52	-0.09261	60835000	353	0.435919	1	-2.34186	-1.01738	P18615	353	P18615	P18615	Negative elongation factor E	NELFE	AATGKSVWGSLAVQNSPKGCHRDKRTQIVYS	SVWGSLAVQNS(1)PK	1026	UID995	1
23.2014	20.8178	22.5906	22.7344	17.6465	23.027	23.1986	22.7415	21.7971	S	2	820	___1			1	0.000161179	93.096	70.454	66.595	-0.10087	298720000	11	0.172289	1	-0.375767	-0.455274	P18754	11	P18754	P18754	Regulator of chromosome condensation	RCC1	_____MSPKRIAKRRSPPADAIPKSKKVKVS	S(1)PPADAIPK	1027	UID996	1
23.6175	18.2111	23.2912	22.9909	17.361	22.2478	19.8856	20.6158	18.4642	S	2	822	___1			0.995917	3.68714e-14	118.47	105.27	118.47	0.015536	40620000	201	0.478679	1	2.05142	1.10244	P18858	201	P18858	P18858	DNA ligase 1	LIG1	KPLKTSKAETPTESVSEPEVATKQELQEEEE	AETPTES(0.004)VS(0.996)EPEVATK	1031	UID1000	1
25.2204	17.4192	22.8839	24.3492	20.391	18.9979	23.6026	20.5245	22.4973	S	3	822	___1			1	6.16947e-57	164.27	164.27	162.33	-0.28227	268780000	141	0.0508214	1	-0.366931	-0.147914	P18858	141	P18858	P18858	DNA ligase 1	LIG1	KQLPKRTIQEVLEEQSEDEDREAKRKKEEEE	TIQEVLEEQS(1)EDEDREAK	1032	UID1001	1
25.3702	21.3085	22.6216	24.4015	17.9716	21.8782	24.096	21.8567	22.0373	S	2	822	___1			1	1.58117e-114	213.51	194.76	55.864	0.12483	170570000	66	0.113535	1	0.436778	0.312953	P18858	66	P18858	P18858	DNA ligase 1	LIG1	SPVKRPGRKAARVLGSEGEEEDEALSPAKGQ	VLGS(1)EGEEEDEALS(1)PAK	1033	UID1002	1;2
26.3808	22.3462	24.7401	25.7531	22.6436	23.8964	24.4026	23.1671	23.5406	S	2	822	___1			1	2.04585e-74	186.83	169.89	55.864	0.12483	293620000	76	0.25423	1	0.78562	0.64017	P18858	76	P18858	P18858	DNA ligase 1	LIG1	ARVLGSEGEEEDEALSPAKGQKPALDCSQVS	VLGS(1)EGEEEDEALS(1)PAK	1034	UID1003	1;2
23.8269	14.9865	18.5112	24.1657	21.1948	22.508	24.7955	22.1719	23.267	S	2	823	___1			1	2.30109e-104	238.02	187.81	238.02	-0.34636	159630000	241	0.736199	1	-4.30327	-1.6059	P18887	241	P18887	P18887	DNA repair protein XRCC1	XRCC1	SPVSRAIGSTSKPQESPKGKRKLDLNQEEKK	AIGSTSKPQES(1)PK	1035	UID1004	1
22.8438	20.7828	18.4388	22.4461	17.9323	23.1778	23.4579	23.1596	18.5263	S	3	823	___1			0.817666	8.47207e-20	80.842	75.467	57.829	-0.043105	51878000	226	0.192714	1	-1.02617	-0.502637	P18887	226	P18887	P18887	DNA repair protein XRCC1	XRCC1	YAAATLQASSAASSASPVSRAIGSTSKPQES	TSPVTASDPAGPSYAAATLQAS(0.001)S(0.002)AAS(0.067)S(0.06)AS(0.818)PVS(0.053)R	1039	UID1008	1
28.6521	21.5296	25.7745	20.7805	22.9516	24.9515	28.4057	26.1604	25.3186	S	3	827	___1			1	9.22442e-22	153.23	120.94	114.69	0.14316	2004500000	563	0.226155	1	-1.30953	-0.578267	P19338	563	P19338	P19338	Nucleolin	NCL	IEGRAIRLELQGPRGSPNARSQPSKTLFVKG	LELQGPRGS(1)PNAR	1041	UID1010	1
20.941	16.6715	19.5098	20.9863	17.5711	19.132	20.5283	18.8059	18.3133	S	2	827	___1			1	2.30369e-05	70.622	64.238	51.211	0.32266	7666300	619	0.0419001	1	-0.175049	-0.123014	P19338	619	P19338	P19338	Nucleolin	NCL	RETGSSKGFGFVDFNSEEDAKAAKEAMEDGE	GFGFVDFNS(1)EEDAK	1042	UID1011	1
21.9797	15.1745	20.7134	20.6377	17.6596	17.9585	20.0082	19.9152	20.092	S	3	827	___1			0.997103	1.91599e-05	74.062	67.558	74.062	-0.29329	7961400	580	0.125391	1	-0.715879	-0.342495	P19338	580	P19338	P19338	Nucleolin	NCL	NARSQPSKTLFVKGLSEDTTEETLKESFDGS	GLS(0.997)EDT(0.002)TEETLKESFDGSVR	1043	UID1012	1
29.7909	24.976	29.2212	29.4827	26.5745	28.5173	29.96	29.5961	18.7332	S	2	827	___1			0.999615	9.96183e-46	212.2	108.06	157.77	-0.56718	11058000000	67	0.181522	1	1.89959	0.476802	P19338	67	P19338	P19338	Nucleolin	NCL	KGKKAAATSAKKVVVSPTKKVAVATPAKKAA	KVVVS(1)PTK	1044	UID1013	1
22.5684	17.1056	17.8477	21.6853	19.3254	20.8729	21.515	18.8412	18.4632	S	2	833	___1			0.999973	5.35013e-05	72.175	61.345	72.175	0.22033	15166000	548	0.07764	1	-0.432554	-0.220477	P19532	548	P19532	P19532	Transcription factor E3	TFE3	VGGLSGGALSPLRAASDPLLSSVSPAVSKAS	AAS(1)DPLLSSVSPAVSK	1046	UID1015	1
20.3986	16.2382	18.4676	20.197	19.9359	18.7047	24.6108	17.869	21.7021	S	2	833	___1			0.984795	2.23473e-38	156.49	156.49	156.49	0.0050516	30035000	556	0.589438	1	-3.02583	-1.31978	P19532	556	P19532	P19532	Transcription factor E3	TFE3	LSPLRAASDPLLSSVSPAVSKASSRRSSFSM	AASDPLLSS(0.011)VS(0.985)PAVS(0.004)K	1048	UID1017	1
23.6552	16.283	18.5711	23.362	18.3449	18.9423	21.1329	18.3724	21.0331	S	2	835	___1			0.999986	3.74874e-14	58.172	47.247	58.172	-0.014575	35947000	703	0.103176	1	-0.676377	-0.286756	P19634	703	P19634	P19634	Sodium/hydrogen exchanger 1	SLC9A1	AHKLDSPTMSRARIGSDPLAYEPKEDLPVIT	IGS(1)DPLAYEPK	1049	UID1018	1
20.6441	16.2375	19.1878	20.5625	20.1708	21.535	23.4609	21.333	20.1246	S	3	837	___1			0.954366	3.25267e-05	69.259	55.098	41.521	-0.11778	24088000	907	0.844251	1	-2.94971	-1.81844	P19838	907	P19838	P19838	Nuclear factor NF-kappa-B p105 subunit;Nuclear factor NF-kappa-B p50 subunit	NFKB1	SSPVKTTSQAHSLPLSPASTRQQIDELRDSD	T(0.001)T(0.001)S(0.004)QAHS(0.016)LPLS(0.954)PAS(0.012)T(0.012)R	1052	UID1021	1
21.6739	15.7032	21.305	22.0446	18.71	20.2624	22.3485	18.7745	18.6635	S	2	841	___1			0.992405	2.45725e-05	63.128	57.469	63.128	-0.18857	18737000	30	0.0557506	1	-0.368142	-0.161502	P20290	30	P20290	P20290	Transcription factor BTF3	BTF3	RGRARGGCPGGEATLSQPPPRGGTRGQEPQM	GGCPGGEAT(0.008)LS(0.992)QPPPR	1056	UID1025	1
24.8072	16.3889	19.6212	23.9029	21.3785	22.7645	26.0545	21.4187	20.0207	S	2	1639;846	___1			0.999952	5.41162e-19	115.54	83.782	87.989	0.047222	455210000	391	0.295203	1	-2.22554	-0.728341	P20700;Q03252	391;405	P20700;Q03252	P20700	Lamin-B1;Lamin-B2	LMNB1;LMNB2	AYRKLLEGEEERLKLSPSPSSRVTVSRASSS;AYRKLLEGEEERLKLSPSPSSRVTVSRATSS	LKLS(1)PS(0.97)PS(0.02)S(0.01)R	1059	UID1028	1;2
25.7941	21.6213	24.9005	24.6285	17.2108	24.2826	26.8625	19.1762	24.1138	S	2	1639;846	___1			0.994667	1.11125e-05	92.538	46.41	91.636	-0.010281	333600000	393	0.100257	1	0.721096	0.279304	P20700;Q03252	393;407	P20700;Q03252	P20700	Lamin-B1;Lamin-B2	LMNB1;LMNB2	RKLLEGEEERLKLSPSPSSRVTVSRASSSRS;RKLLEGEEERLKLSPSPSSRVTVSRATSSSS	LS(0.001)PS(0.995)PS(0.004)S(0.001)R	1060	UID1029	1;2
25.3319	17.3181	20.8263	22.8182	20.3712	21.3119	27.4668	21.1257	20.8547	S	2	846	___1			0.964462	6.35597e-15	174.72	127.01	147.39	0.057689	245670000	404	0.248631	1	-1.99028	-0.627931	P20700	404	P20700	P20700	Lamin-B1	LMNB1	KLSPSPSSRVTVSRASSSRSVRTTRGKRKRV	VTVS(0.001)RAS(0.964)S(0.033)S(0.002)R	1061	UID1030	1
22.3927	15.7208	21.1816	20.1434	18.1022	18.8397	23.7639	18.128	19.358	S	2	849	___1			0.999999	1.26093e-09	111.43	98.296	68.44	0.47798	24607000	5	0.0865446	1	-0.651578	-0.243877	P20962	5	P20962	P20962	Parathymosin	PTMS	___________MSEKSVEAAAELSAKDLKEK	S(1)VEAAAELSAK	1063	UID1032	1;2
21.945	17.0416	22.3242	21.8193	21.3039	22.5741	19.2111	22.6859	18.196	S	2	3891;850	___1			0.989121	2.17446e-13	127.76	102.96	127.76	0.11527	38980000	283	0.0649009	1	0.405945	0.186417	P21127;Q9UQ88	283;271	P21127;Q9UQ88	P21127	Cyclin-dependent kinase 11B;Cyclin-dependent kinase 11A	CDK11B;CDK11A	EKMEERDLLSDLQDISDSERKTSSAESSSAE	DLLSDLQDIS(0.989)DS(0.011)ER	1064	UID1033	1
22.2933	18.6858	22.9912	22.497	20.6257	21.9196	20.7063	20.3249	18.4134	S	2	850	___1			0.999906	0.0106855	61.962	25.567	56.81	-0.21535	29907000	589	0.426461	1	1.50859	0.998432	P21127	589	P21127	P21127	Cyclin-dependent kinase 11B	CDK11B	GILKVGDFGLAREYGSPLKAYTPVVVTLWYR	EYGS(1)PLK	1066	UID1035	1
24.8049	16.852	23.6963	20.0288	21.3018	23.0527	24.6222	23.9088	24.0623	S	2	3891;850	___1			1	0.0127883	90.709	27.144	67.169	0.075734	121830000	234	0.410717	1	-2.41337	-0.966775	P21127;Q9UKB5;Q9UQ88	234;56;222	P21127;Q9UQ88	P21127	Cyclin-dependent kinase 11B;Adherens junction-associated protein 1;Cyclin-dependent kinase 11A	CDK11B;AJAP1;CDK11A	REDYSDKVKASHWSRSPPRPPRERFELGDGR	S(1)PPRPPR	1067	UID1036	1
24.1818	16.2904	21.656	22.5588	20.7184	22.0794	24.7244	22.4924	21.9788	S	2	853	___1			1	5.76576e-12	116.51	107.98	72.496	0.092745	72423000	192	0.403391	1	-2.3558	-0.951989	P21291	192	P21291	P21291	Cysteine and glycine-rich protein 1	CSRP1	PKGFGFGQGAGALVHSE______________	GFGFGQGAGALVHS(1)E	1068	UID1037	1
25.0947	17.573	23.3918	23.9694	18.0156	19.2048	25.7569	23.4925	18.2323	S	2	854	___1			0.997494	1.19334e-43	162.81	146.92	162.81	0.18657	131960000	1084	0.0511327	1	-0.474054	-0.148776	P21333	1084	P21333	P21333	Filamin-A	FLNA	KVKAFGPGLQGGSAGSPARFTIDTKGAGTGG	AFGPGLQGGS(0.003)AGS(0.997)PAR	1069	UID1038	1
26.7222	17.243	25.1553	27.3493	22.7809	25.735	25.8164	25.288	25.852	S	3	854	___1			1	2.83652e-100	205.13	173.71	186.92	-0.26658	793500000	2152	0.372215	1	-2.61199	-0.888636	P21333	2152	P21333	P21333	Filamin-A	FLNA	EGRVKESITRRRRAPSVANVGSHCDLSLKIP	RAPS(1)VANVGSHCDLSLK	1070	UID1039	1
24.5343	16.3885	21.387	20.7967	17.9915	21.7338	25.7346	21.6467	21.3341	S	2	854	___1			1	2.65143e-09	129.54	121.41	89.629	-0.089386	94050000	1459	0.316243	1	-2.13518	-0.772762	P21333	1459	P21333	P21333	Filamin-A	FLNA	DVTDASKVKCSGPGLSPGMVRANLPQSFQVD	CSGPGLS(1)PGMVR	1071	UID1040	1
22.7329	15.8116	18.5248	21.1106	16.4722	17.6954	22.7329	18.8955	17.9134	S	2	854	___1			0.988653	3.72679e-09	108.66	97.298	108.66	0.15344	23990000	2128	0.120579	1	-0.824161	-0.330559	P21333	2128	P21333	P21333	Filamin-A	FLNA	NYIINIKFADQHVPGSPFSVKVTGEGRVKES	FADQHVPGS(0.989)PFS(0.011)VK	1072	UID1041	1
21.9682	16.72	18.6381	21.4197	19.5051	20.6708	21.3438	17.5802	17.794	S	2	854	___1			0.871636	1.14945e-27	151.56	141.48	151.56	0.27734	9635100	966	0.0349997	1	0.202758	0.103467	P21333	966	P21333	P21333	Filamin-A	FLNA	YGGDPIPKSPFSVAVSPSLDLSKIKVSGLGE	SPFSVAVS(0.872)PS(0.119)LDLS(0.009)K	1074	UID1043	1
20.2652	16.1104	20.8601	22.3628	18.0594	17.794	21.3413	19.6548	20.6521	S	3	854	___1			1	2.63608e-09	110.22	98.051	110.22	0.28677	34742000	1630	0.395261	1	-1.4708	-0.935539	P21333	1630	P21333	P21333	Filamin-A	FLNA	RYTILIKYGGDEIPFSPYRVRAVPTGDASKC	YGGDEIPFS(1)PYRVR	1076	UID1045	1
22.6903	19.1667	21.0419	20.6061	20.766	21.0575	22.9635	18.5246	21.256	S	3	859	___1			0.993552	6.19047e-19	148.41	133.15	105.9	0.083486	114990000	104	0.0103245	1	0.0515493	0.0313301	P21796	104	P21796	P21796	Voltage-dependent anion-selective channel protein 1	VDAC1	DQLARGLKLTFDSSFSPNTGKKNAKIKTGYK	LTFDSSFS(0.994)PNT(0.006)GKK	1081	UID1050	1
21.5704	15.8631	18.6328	21.6441	17.7432	18.4547	22.3617	18.5349	20.4606	S	2	864	___1			0.974353	2.86211e-07	99.344	86.852	99.344	0.14714	14144000	240	0.372393	1	-1.76364	-0.888999	P22059	240	P22059	P22059	Oxysterol-binding protein 1	OSBP	NDLIAKHGTALQRSLSELESLKLPAESNEKI	S(0.026)LS(0.974)ELESLKLPAESNEK	1083	UID1052	1
20.4152	16.6374	21.1106	20.8496	20.9783	20.2993	22.4611	21.571	17.6753	S	2	868	___1			1	0.00797166	65.157	12.755	54.982	0.048329	16365000	13	0.228774	1	-1.18141	-0.584098	P22314	13	P22314	P22314	Ubiquitin-like modifier-activating enzyme 1	UBA1	___MSSSPLSKKRRVSGPDPKPGSNCSPAQS	RVS(1)GPDPK	1085	UID1054	1
23.8256	16.7093	19.4986	20.4546	20.9188	18.8299	25.2586	21.1355	18.2997	S	2	868	___1			0.988571	0.00150919	72.434	41.822	72.434	0.25884	59295000	4	0.207793	1	-1.55339	-0.537014	P22314	4	P22314	P22314	Ubiquitin-like modifier-activating enzyme 1	UBA1	____________MSSSPLSKKRRVSGPDPKP	S(0.002)S(0.009)S(0.989)PLS(0.001)KK	1086	UID1055	1
22.7703	16.1675	20.3852	20.4878	19.4802	19.7179	22.8063	21.3797	20.9373	S	2	870	___1			0.999822	0.010374	62.558	56.245	62.558	0.019096	23119000	186	0.408055	1	-1.93344	-0.961407	P22415;Q15853	186;222	P22415	P22415	Upstream stimulatory factor 1;Upstream stimulatory factor 2	USF1;USF2	QGGSQRSIAPRTHPYSPKSEAPRTTRDEKRR	THPYS(1)PK	1087	UID1056	1
23.7616	16.4805	19.3835	21.0356	18.3684	18.1349	22.9461	19.2755	17.8473	S	2	872	___1			1	0.000118946	49.199	40.911	42.809	-0.34714	24452000	212	0.0188687	1	-0.147757	-0.0567268	P22626	212	P22626	P22626	Heterogeneous nuclear ribonucleoproteins A2/B1	HNRNPA2B1	QSSRSGRGGNFGFGDSRGGGGNFGPGPGSNF	GGNFGFGDS(1)R	1089	UID1058	1
23.9904	16.2781	21.2812	20.9012	18.2228	19.5212	21.1051	18.4734	21.3534	S	3	878	___1			0.999986	2.425e-10	117.65	111.69	117.65	0.01146	21894000	100	0.0283592	1	0.205926	0.0844093	P23193	100	P23193	P23193	Transcription elongation factor A protein 1	TCEA1	DLDEKKKEPAITSQNSPEAREESTSSGNVSN	KEPAITSQNS(1)PEAR	1091	UID1060	1
20.6064	17.8789	19.1146	20.7324	20.5433	21.5323	23.268	21.1781	18.8735	S	2	887	___1			0.999998	1.71564e-05	91.085	49.209	91.085	-0.2118	29232000	447	0.567033	1	-1.90657	-1.27604	P23443	447	P23443	P23443	Ribosomal protein S6 kinase beta-1	RPS6KB1	IRSPRRFIGSPRTPVSPVKFSPGDFWGRGAS	TPVS(1)PVK	1092	UID1061	1
23.6338	15.8623	18.3271	23.8839	17.6391	19.145	23.6898	18.5634	19.3857	S	4	889	___1			1	5.79155e-08	77.51	73.235	76.777	-0.25257	42027000	157	0.172548	1	-1.2719	-0.45588	P23497	157	P23497	P23497	Nuclear autoantigen Sp-100	SP100	KGFENVIHDKLPLQESEEEEREERSGLQLSL	GFENVIHDKLPLQES(1)EEEEREER	1094	UID1063	1
31.2568	26.3326	27.5386	28.7924	28.1286	27.5373	31.3779	27.3921	26.2171	S	2	892	___1			1	7.21466e-43	151.04	138.04	139.89	-0.11664	7237600000	3	0.00716307	1	0.0469615	0.0218132	P23528	3	P23528	P23528	Cofilin-1	CFL1	_____________MASGVAVSDGVIKVFNDM	AS(1)GVAVSDGVIK	1097	UID1066	1
20.6389	16.5422	19.19	20.0921	18.9804	17.8706	21.6493	18.6922	19.1058	S	2	892	___1			0.999948	0.00082292	60.628	52.047	52.555	-0.16522	5854700	156	0.271267	1	-1.0254	-0.677123	P23528	156	P23528	P23528	Cofilin-1	CFL1	EEVKDRCTLAEKLGGSAVISLEGKPL_____	LGGS(1)AVISLEGKPL	1098	UID1067	1
21.7078	16.0188	21.3931	22.3831	19.0339	21.627	20.5874	18.9965	20.2781	S	3	893	___1			0.987467	3.97127e-18	102.78	68.164	93.754	-0.21488	62367000	207	0.0442436	1	-0.247433	-0.129594	P23588	207	P23588	P23588	Eukaryotic translation initiation factor 4B	EIF4B	SDKTDTDWRARPATDSFDDYPPRRGDDSFGD	ARPAT(0.013)DS(0.987)FDDYPPR	1099	UID1068	1
20.3406	14.9959	23.7074	20.5913	16.781	21.757	21.4325	22.7073	24.8106	S	4	893	___1			0.998901	1.54413e-13	107.47	95.845	107.47	0.062339	83756000	459	0.535161	1	-3.30217	-1.21367	P23588	459	P23588	P23588	Eukaryotic translation initiation factor 4B	EIF4B	KSLENETLNKEEDCHSPTSKPPKPDQPLKVM	EEDCHS(0.999)PT(0.001)SKPPKPDQPLK	1100	UID1069	1
19.8888	16.6659	21.1612	20.3529	18.1793	20.138	20.7293	18.626	21.263	S	2	893	___1			1	0.000191012	96.342	37.909	96.342	0.28901	6015300	445	0.244865	1	-0.967469	-0.619667	P23588	445	P23588	P23588	Eukaryotic translation initiation factor 4B	EIF4B	STTSSRNARRRESEKSLENETLNKEEDCHSP	S(1)LENETLNK	1103	UID1072	1
26.2731	23.9008	19.8567	20.7802	24.1092	17.602	22.1437	24.954	19.0395	S	2	893	___1			0.999066	7.26616e-132	230.82	224.44	230.82	0.047774	173340000	497	0.196784	1	1.29779	0.511963	P23588	497	P23588	P23588	Eukaryotic translation initiation factor 4B	EIF4B	NAWVKRSSNPPARSQSSDTEQQSPTSGGGKV	SQS(0.999)S(0.001)DTEQQSPTSGGGK	1104	UID1073	1
20.2727	17.3731	19.3429	20.9535	17.2983	24.1887	24.4107	18.8422	18.9554	S	2	893	___1			0.991404	5.62943e-64	174.18	174.18	174.18	0.26736	42580000	498	0.357516	1	-1.7399	-0.858493	P23588	498	P23588	P23588	Eukaryotic translation initiation factor 4B	EIF4B	AWVKRSSNPPARSQSSDTEQQSPTSGGGKVA	SQS(0.008)S(0.991)DTEQQSPTSGGGK	1105	UID1074	1
20.4486	17.7225	18.914	21.3543	17.6367	22.9655	19.6582	18.4518	18.4227	S	2	893	___1			0.865809	7.07584e-05	52.254	47.363	43.798	-0.28781	69946000	504	0.0727192	1	0.184148	0.207404	P23588	504	P23588	P23588	Eukaryotic translation initiation factor 4B	EIF4B	SNPPARSQSSDTEQQSPTSGGGKVAPAQPSE	S(0.001)QS(0.005)S(0.005)DT(0.014)EQQS(0.866)PT(0.097)S(0.012)GGGK	1106	UID1075	1
25.1264	22.4124	25.3583	24.8602	23.3415	24.1531	23.133	24.1064	22.3163	S	2	893	___1			0.999143	1.11341e-99	216.39	216.39	204.43	0.052853	214100000	422	0.443852	1	1.11383	1.03323	P23588	422	P23588	P23588	Eukaryotic translation initiation factor 4B	EIF4B	WRSEETQERERSRTGSESSQTGTSTTSSRNA	T(0.001)GS(0.999)ESSQTGTSTTSSR	1108	UID1077	1;2
26.7295	24.4743	25.9052	24.9101	24.8917	18.8027	25.4359	25.6613	18.7243	S	2	893	___1			1	9.94135e-21	121.79	113.48	121.79	0.065801	412570000	597	0.439897	1	2.42917	1.02533	P23588	597	P23588	P23588	Eukaryotic translation initiation factor 4B	EIF4B	NPASKFSSASKYAALSVDGEDENEGEDYAE_	YAALS(1)VDGEDENEGEDYAE	1111	UID1080	1
30.3644	16.3293	21.5782	29.319	23.1186	19.7035	29.2016	23.9534	24.8728	S	3	896	___1			0.999845	1.48792e-108	151.18	144.89	107.17	-0.067333	3384700000	106	0.300075	1	-3.25194	-0.738675	P24534	106	P24534	P24534	Elongation factor 1-beta	EEF1B2	GATDSKDDDDIDLFGSDDEEESEEAKRLREE	DDDDIDLFGS(1)DDEEESEEAKR	1112	UID1081	1
22.9107	16.6529	18.4415	21.1495	17.5557	17.8758	22.1091	18.9283	17.604	S	3	896	___1			0.5	1.38717e-05	68.49	68.49	68.49	0.56827	19767000	140	0.0311905	1	-0.212093	-0.0925656	P24534	140	P24534	P24534	Elongation factor 1-beta	EEF1B2	QYESKKAKKPALVAKSSILLDVKPWDDETDM	S(0.5)S(0.5)ILLDVKPWDDETDMAK	1114	UID1083	1
22.9107	17.1561	18.8707	21.1495	18.5365	17.8565	22.1091	19.2292	18.4328	S	3	896	___1			0.5	1.38717e-05	68.49	68.49	68.49	0.56827	19767000	141	0.0466412	1	-0.277882	-0.136298	P24534	141	P24534	P24534	Elongation factor 1-beta	EEF1B2	YESKKAKKPALVAKSSILLDVKPWDDETDMA	S(0.5)S(0.5)ILLDVKPWDDETDMAK	1115	UID1084	1
23.7762	16.5446	23.5447	23.6103	21.5215	22.848	22.6984	23.8388	23.3545	S	2	899	___1			0.997238	0.00310132	84.615	47.066	72.042	-0.18833	89464000	1864	0.347794	1	-2.00876	-0.838452	P24928	1864	P24928	P24928	DNA-directed RNA polymerase II subunit RPB1	POLR2A	SSPEYTPTSPKYSPTSPKYSPTSPKYSPTSP	YSPT(0.003)S(0.997)PK	1116	UID1085	1
21.3001	15.4525	18.8321	24.141	22.3464	18.0323	24.8526	18.313	24.1817	S	2	899	___1			0.995604	5.82126e-16	132.97	87.851	132.97	0.037277	129700000	1913	0.662714	1	-3.92088	-1.46255	P24928	1913	P24928	P24928	DNA-directed RNA polymerase II subunit RPB1	POLR2A	TSPVYTPTSPKYSPTSPTYSPTSPKYSPTSP	YSPT(0.003)S(0.996)PT(0.001)YSPTSPK	1117	UID1086	1;2
21.342	20.9201	19.7988	20.8778	21.7828	18.9156	23.2192	23.4506	23.4981	S	2	899	___1			0.958961	1.34614e-48	187.16	99.089	187.16	0.051905	81559000	1920	2.34848	1	-2.70237	-5.76857	P24928	1920	P24928	P24928	DNA-directed RNA polymerase II subunit RPB1	POLR2A	TSPKYSPTSPTYSPTSPKYSPTSPTYSPTSP	YSPTSPTYS(0.002)PT(0.039)S(0.959)PK	1119	UID1088	1;2
20.4644	19.9788	23.3539	20.7179	21.3294	18.0212	24.1544	19.1499	18.6386	S	2	899	___1			0.945514	1.1318e-10	99.891	90.142	99.891	0.15409	33062000	1892	0.108937	1	0.618064	0.30137	P24928	1892	P24928	P24928	DNA-directed RNA polymerase II subunit RPB1	POLR2A	TSPTYSPTTPKYSPTSPTYSPTSPVYTPTSP	YS(0.001)PT(0.022)S(0.946)PT(0.027)Y(0.004)S(0.001)PTSPVYTPTSPK	1120	UID1089	1
24.4543	16.7244	24.1833	24.0383	22.3279	23.8346	20.2931	24.2728	19.7252	S	2	899	___1			0.828227	9.09272e-06	74.769	66.843	74.769	-0.013968	104770000	1878	0.0417925	1	0.356941	0.122711	P24928	1878	P24928	P24928	DNA-directed RNA polymerase II subunit RPB1	POLR2A	TSPKYSPTSPKYSPTSPTYSPTTPKYSPTSP	Y(0.001)S(0.01)PT(0.142)S(0.828)PT(0.018)YS(0.001)PTTPK	1124	UID1093	1
20.8919	16.4203	18.7072	20.2274	18.1354	18.6956	22.5567	19.6122	21.0094	S	4	906	___1			0.976839	7.66549e-10	70.799	64.768	70.799	0.17544	10226000	247	0.704337	1	-2.38632	-1.54367	P25490	247	P25490	P25490	Transcriptional repressor protein YY1	YY1	IDHETVVEEQIIGENSPPDYSEYMTGKKLPP	KDIDHETVVEEQIIGENS(0.977)PPDY(0.02)S(0.003)EYMTGK	1131	UID1100	1
23.9953	19.0947	18.4534	22.4481	19.6924	17.864	23.8369	18.5734	18.3618	S	2	915	___1			0.94478	0.00358366	52.576	40.599	52.576	0.097177	38836000	1042	0.0347282	1	0.257151	0.102693	P26006	1042	P26006	P26006	Integrin alpha-3;Integrin alpha-3 heavy chain;Integrin alpha-3 light chain	ITGA3	LYEAKRQKAEMKSQPSETERLTDDY______	S(0.003)QPS(0.945)ET(0.049)ERLT(0.003)DDY	1132	UID1101	1
22.2773	17.6648	16.9503	20.5223	18.2864	17.4153	22.3098	17.62	20.2996	S	3	918	___1			0.992293	4.40383e-06	92.098	82.31	92.098	-0.37341	11573000	143	0.198917	1	-1.11234	-0.516836	P26358	143	P26358	P26358	DNA (cytosine-5)-methyltransferase 1	DNMT1	PPKPLSKPRTPRRSKSDGEAKPEPSPSPRIT	S(0.008)KS(0.992)DGEAKPEPSPSPR	1134	UID1103	1
21.4328	16.6615	19.5379	20.7273	18.173	19.5353	21.4823	19.2944	20.679	S	2	918	___1			0.591331	0.000724099	61.212	48.651	61.212	0.33947	5707800	152	0.345912	1	-1.27451	-0.83456	P26358	152	P26358	P26358	DNA (cytosine-5)-methyltransferase 1	DNMT1	TPRRSKSDGEAKPEPSPSPRITRKSTRQTTI	SDGEAKPEPS(0.591)PS(0.409)PR	1135	UID1104	1
26.5141	15.4949	23.6915	20.2311	17.148	23.4726	24.5955	23.8139	24.5906	S	4	919	___1			1	1.22037e-07	110.38	110.38	40.52	0.17289	480420000	79	0.29788	1	-2.43318	-0.734024	P26368	79	P26368	P26368	Splicing factor U2AF 65 kDa subunit	U2AF2	PLTRGAKEEHGGLIRSPRHEKKKKVRKYWDV	GAKEEHGGLIRS(1)PR	1139	UID1108	1
24.5745	20.8338	22.271	23.6871	22.3814	23.19	24.1139	23.264	23.3729	S	3	919	___1			1	3.47671e-42	160.59	155.9	148.91	-0.11027	129180000	2	0.38404	1	-1.02382	-0.912753	P26368	2	P26368	P26368	Splicing factor U2AF 65 kDa subunit	U2AF2	______________MSDFDEFERQLNENKQE	S(1)DFDEFERQLNENKQER	1140	UID1109	1
21.7917	16.8151	20.0443	19.6586	17.2102	17.2639	19.8001	18.8714	18.6091	S	2	920	___1			0.683981	0.000259955	112.5	51.857	112.5	-0.15846	5191200	139	0.110053	1	0.45683	0.304189	P26373	139	P26373	P26373	60S ribosomal protein L13	RPL13	LILFPRKPSAPKKGDSSAEELKLATQLTGPV	KGDS(0.684)S(0.316)AEELK	1141	UID1110	1
26.0911	16.1985	23.9875	25.0369	20.2463	23.1046	24.6395	23.9353	23.6745	S	4	936	___1			1	2.40195e-09	100.41	88.617	52.365	0.16965	451280000	1859	0.262709	1	-1.99074	-0.658616	P27708	1859	P27708	P27708	CAD protein;Glutamine-dependent carbamoyl-phosphate synthase;Aspartate carbamoyltransferase;Dihydroorotase	CAD	LPDGRFHLPPRIHRASDPGLPAEEPKEKSSR	IHRAS(1)DPGLPAEEPKEK	1149	UID1118	1
26.0029	16.1981	19.565	23.9003	18.2848	21.0094	27.5568	21.0493	22.6227	S	3	939	___1			0.999642	1.50375e-59	197.71	188.18	197.71	-0.076485	415640000	787	0.380819	1	-3.15426	-0.906196	P27816	787	P27816	P27816	Microtubule-associated protein 4	MAP4	KPKPIADAKAPEKRASPSKPASAPASRSGSK	RAS(1)PSKPASAPASR	1153	UID1122	1
23.3204	15.1179	19.6057	20.4078	18.7156	19.9804	23.5587	18.2737	18.1448	S	2	939	___1			0.992095	2.16744e-79	195.6	174.75	195.6	-0.012799	147550000	280	0.0763906	1	-0.644386	-0.217167	P27816	280	P27816	P27816	Microtubule-associated protein 4	MAP4	ALATKTEVALAKDMESPTKLDVTLAKDMQPS	DMES(0.992)PT(0.008)KLDVTLAK	1154	UID1123	1
22.3712	17.3008	20.3852	19.7491	19.634	19.6166	21.4031	20.1583	20.6553	S	2	939	___1			1	0.000581086	92.538	32.519	48.981	-0.075093	49713000	696	0.180283	1	-0.719807	-0.473925	P27816	696	P27816	P27816	Microtubule-associated protein 4	MAP4	TGNDITTPPNKELPPSPEKKTKPLATTQPAK	ELPPS(1)PEKK	1155	UID1124	1
26.0957	16.3569	23.5425	25.3772	21.1194	22.9873	26.5119	24.4087	23.9619	S	2	939	___1			1	1.14264e-06	163.45	109.69	163.45	0.18532	283060000	358	0.417826	1	-2.96246	-0.981087	P27816	358	P27816	P27816	Microtubule-associated protein 4	MAP4	APAKDVTLLKETERASPIKMDLAPSKDMGPP	ETERAS(1)PIK	1156	UID1125	1
22.4044	16.2118	19.457	23.0615	19.9992	22.2719	24.2826	18.6513	20.8891	S	2	939	___1			1	4.01055e-40	181.34	137.74	181.34	-0.015205	164990000	636	0.324725	1	-1.91657	-0.790525	P27816	636	P27816	P27816	Microtubule-associated protein 4	MAP4	FMISPETVTGTGKKCSLPAEEDSVLEKLGER	KCS(1)LPAEEDSVLEK	1157	UID1126	1
23.812	16.5363	21.3028	23.9277	21.6991	23.1958	23.54	21.3307	20.024	S	2	939	___1			0.998312	4.88532e-29	184.03	123.64	160.22	-0.27432	73066000	928	0.172886	1	-1.08122	-0.456672	P27816	928	P27816	P27816	Microtubule-associated protein 4	MAP4	PSSTTPRLSRLATNTSAPDLKNVRSKVGSTE	LATNT(0.002)S(0.998)APDLK	1158	UID1127	1
23.5932	16.5693	20.0251	21.4966	17.3306	18.8179	24.7519	18.4018	21.3353	S	2	939	___1			0.861066	1.26663e-27	114.2	106.4	101.65	-0.44837	43554000	825	0.202186	1	-1.43375	-0.524288	P27816	825	P27816	P27816	Microtubule-associated protein 4	MAP4	TTTAAAVASTGPSSRSPSTLLPKKPTAIKTE	S(0.861)PS(0.137)T(0.002)LLPK	1159	UID1128	1
21.2173	15.9745	19.0216	21.1406	19.6789	22.2792	21.3992	21.9789	18.4272	S	2	939	___1			0.909013	0.00311064	67.897	31.34	67.897	0.068118	11850000	827	0.423943	1	-1.86396	-0.993377	P27816	827	P27816	P27816	Microtubule-associated protein 4	MAP4	TAAAVASTGPSSRSPSTLLPKKPTAIKTEGK	S(0.065)PS(0.909)T(0.026)LLPK	1160	UID1129	1
25.3013	16.0546	21.4827	24.7014	21.8068	23.1528	26.21	21.9167	22.1708	S	3	939	___1			1	7.74832e-56	165.16	146.4	85.937	-0.41566	278740000	1073	0.340229	1	-2.4863	-0.822794	P27816	1073	P27816	P27816	Microtubule-associated protein 4	MAP4	SQKLNFKEKAQAKVGSLDNVGHLPAGGAVKT	VGS(1)LDNVGHLPAGGAVK	1164	UID1133	1
25.4814	16.8836	22.4933	24.8165	22.6337	23.1764	26.2268	22.352	21.5391	S	3	939	___1			0.983662	3.46055e-20	133.86	116.98	133.86	0.038131	262430000	941	0.237473	1	-1.75321	-0.603383	P27816	941	P27816	P27816	Microtubule-associated protein 4	MAP4	NTSAPDLKNVRSKVGSTENIKHQPGGGRAKV	VGS(0.984)T(0.016)ENIKHQPGGGR	1165	UID1134	1
29.1683	16.052	26.6333	29.1773	25.7567	28.4047	28.7311	27.0931	27.1816	S	3	940	___1			1	1.60025e-244	298.78	298.78	48.112	0.17232	4720500000	583	0.38635	1	-3.7174	-0.917451	P27824	583	P27824	P27824	Calnexin	CANX	EDRKPKAEEDEILNRSPRNRKPRRE______	AEEDEILNRS(1)PR	1166	UID1135	1
21.0593	17.2261	23.153	22.7951	17.6744	21.5053	21.8541	18.2795	21.5261	S	3	940	___1			1	5.28171e-15	103.67	93.752	103.67	0.18914	49150000	554	0.0117194	1	-0.0737413	-0.0355082	P27824	554	P27824	P27824	Calnexin	CANX	DEEEEGEEKLEEKQKSDAEEDGGTVSQEEED	S(1)DAEEDGGTVSQEEEDRKPK	1167	UID1136	1
26.0012	15.677	22.9633	25.9131	17.3519	23.858	26.1679	23.0226	22.6348	S	3	940	___1			0.998971	3.757e-70	167.59	157.8	167.59	0.10755	318250000	564	0.297997	1	-2.39458	-0.734272	P27824	564	P27824	P27824	Calnexin	CANX	EEKQKSDAEEDGGTVSQEEEDRKPKAEEDEI	SDAEEDGGT(0.001)VS(0.999)QEEEDRKPK	1168	UID1137	1
22.7234	15.9807	18.5154	20.3424	18.0163	21.0557	21.6458	17.8161	18.676	S	2	948	___1			0.986418	0.00595861	56.202	12.468	56.202	0.14609	12386000	668	0.0458542	1	-0.306157	-0.134101	P28290	668	P28290	P28290	Sperm-specific antigen 2	SSFA2	EFTQYTTHHILKSLASIEAKCSDMSSENTTG	S(0.014)LAS(0.986)IEAK	1170	UID1139	1
21.4889	16.6757	18.8162	22.1184	17.8416	18.6348	21.0329	17.7812	19.1327	S	2	948	___1			0.997408	3.24648e-07	94.023	81.397	94.023	-0.10808	7033200	737	0.0667738	1	-0.321983	-0.191469	P28290	737	P28290	P28290	Sperm-specific antigen 2	SSFA2	KQRYLFAKAGYPLRRSQSLPTTLLSPVRVVS	S(0.997)QS(0.003)LPTTLLSPVR	1171	UID1140	1;2
23.8092	16.1081	22.1847	20.482	20.3768	18.5205	23.9037	18.7247	21.6549	S	2	948	___1			0.999858	8.83738e-07	105.14	92.757	105.14	-0.0074446	43022000	739	0.0932624	1	-0.727065	-0.261322	P28290	739	P28290	P28290	Sperm-specific antigen 2	SSFA2	RYLFAKAGYPLRRSQSLPTTLLSPVRVVSSV	SQS(1)LPTTLLSPVR	1172	UID1141	1;2
24.3944	20.4122	22.8237	22.4383	18.0989	22.379	20.7336	18.7547	22.0144	S	2	948	___1			0.998516	4.74853e-12	111.33	101.84	111.33	0.24245	50270000	92	0.612479	1	2.04254	1.3647	P28290	92	P28290	P28290	Sperm-specific antigen 2	SSFA2	KIAIWLKDCRTPLGASLDEQSSSTLKGVLVR	TPLGAS(0.999)LDEQSSSTLK	1174	UID1143	1
23.7846	15.6704	22.0305	19.6336	18.5899	19.0004	20.0321	17.9515	20.976	S	2	953	___1			0.5	3.76167e-06	87.566	72.535	74.789	0.18412	20796000	382	0.116795	1	0.841932	0.321122	P28715	382	P28715	P28715	DNA repair protein complementing XP-G cells	ERCC5	RQARGRNAPAAVDEGSISPRTLSAIKRALDD	NAPAAVDEGS(0.5)IS(0.5)PR	1176	UID1145	1
23.7846	18.4632	22.0305	23.3531	16.7364	22.1724	23.793	21.0351	20.976	S	2	953	___1			0.938571	1.73564e-25	150.05	133.21	116.78	-0.079758	53283000	384	0.100289	1	-0.508658	-0.279384	P28715	384	P28715	P28715	DNA repair protein complementing XP-G cells	ERCC5	ARGRNAPAAVDEGSISPRTLSAIKRALDDDE	NAPAAVDEGS(0.061)IS(0.939)PR	1177	UID1146	1
24.2152	17.0332	23.1481	23.184	17.8811	17.3229	23.0798	23.4008	22.9569	S	2	961	___1			0.97888	5.96177e-34	162.31	107.27	85.845	-0.056304	88266000	897	0.305291	1	-1.68036	-0.749705	P29317	897	P29317	P29317	Ephrin type-A receptor 2	EPHA2	KTLADFDPRVSIRLPSTSGSEGVPFRTVSEW	LPS(0.979)T(0.018)S(0.003)GSEGVPFR	1185	UID1154	1
20.579	16.2766	21.3285	20.9373	18.1079	17.4991	20.8129	18.5817	20.969	S	3	961	___1			0.999955	6.48997e-06	62.966	52.769	48.625	-0.05737	8260500	892	0.155039	1	-0.726477	-0.414489	P29317	892	P29317	P29317	Ephrin type-A receptor 2	EPHA2	APDSLKTLADFDPRVSIRLPSTSGSEGVPFR	TLADFDPRVS(1)IR	1188	UID1157	1
22.5834	18.7399	18.4011	21.4992	18.7587	18.794	22.4127	18.7428	17.4682	S	2	966	___1			0.634032	0.000905518	76.228	60.598	76.228	0.10554	16909000	863	0.0638396	1	0.366889	0.183547	P29374	863	P29374	P29374	AT-rich interactive domain-containing protein 4A	ARID4A	QCVKEKKLKRKILGQSSPEKKIRIENGMEMT	ILGQS(0.634)S(0.366)PEK	1193	UID1162	1
23.9069	17.265	18.339	20.9421	19.1901	19.8501	24.217	18.7703	19.9812	S	3	969	___1			0.667246	2.27789e-41	174.02	146.49	174.02	0.054573	137630000	504	0.164413	1	-1.15252	-0.436748	P29590	504	P29590	P29590	Protein PML	PML	IKMESEEGKEARLARSSPEQPRPSTSKAVSP	LARS(0.667)S(0.333)PEQPRPSTSK	1203	UID1172	1
25.0941	15.8296	21.5892	23.3106	19.9931	21.2002	25.6118	21.3293	21.4349	S	2	969	___1			0.911905	3.75246e-47	195.72	156.94	195.72	-0.11734	153780000	505	0.254822	1	-1.95436	-0.641464	P29590	505	P29590	P29590	Protein PML	PML	KMESEEGKEARLARSSPEQPRPSTSKAVSPP	S(0.088)S(0.912)PEQPRPSTSK	1204	UID1173	1
25.7694	16.447	21.673	23.4975	17.4776	18.4076	26.1535	19.0416	21.8246	S	2	970	___1			0.999992	2.05638e-32	163.23	143.45	163.23	-0.15055	456450000	133	0.111134	1	-1.04346	-0.306914	P29692	133	P29692	P29692	Elongation factor 1-delta	EEF1D	SSPGHRATAPQTQHVSPMRQVEPPAKKPATP	ATAPQTQHVS(1)PMR	1205	UID1174	1
27.2852	16.2821	19.7416	26.951	16.9569	18.5158	25.4073	21.3458	23.2598	S	4	970	___1			1	2.92894e-149	175.75	170.3	70.151	-0.21933	786100000	162	0.257377	1	-2.23468	-0.64703	P29692	162	P29692	P29692	Elongation factor 1-delta	EEF1D	TPAEDDEDDDIDLFGSDNEEEDKEAAQLREE	KPAT(1)PAEDDEDDDIDLFGS(1)DNEEEDKEAAQLR	1206	UID1175	1;2
21.099	16.827	19.4542	20.1217	17.3345	17.6561	21.9137	20.1503	20.4415	S	2	987	___1			0.999991	0.015337	58.37	35.05	58.37	-0.035461	10672000	379	0.557587	1	-1.70841	-1.25758	P30414	379	P30414	P30414	NK-tumor recognition protein;Putative peptidyl-prolyl cis-trans isomerase	NKTR	HWKEEMQRLRAYRPPSGEKWSKGDKLSDPCS	AYRPPS(1)GEK	1220	UID1189	1
22.2997	19.6412	21.0082	20.8389	16.9502	18.7621	21.9163	18.1606	18.2956	S	2	987	___1			0.996272	0.000330851	71.176	71.176	71.176	0.16887	13923000	463	0.453365	1	1.52554	1.05219	P30414	463	P30414	P30414	NK-tumor recognition protein;Putative peptidyl-prolyl cis-trans isomerase	NKTR	CRRHKQTKKRRILIPSDIESSKSSTRRMKSS	ILIPS(0.996)DIES(0.002)S(0.002)K	1221	UID1190	1
23.1423	18.7846	22.8019	20.3548	20.4604	21.4493	21.1031	21.8788	22.4757	S	2	987	___1			0.925953	5.24045e-05	112.13	89.651	111.52	0.22936	33694000	1146	0.0577529	1	-0.2429	-0.166987	P30414	1146	P30414	P30414	NK-tumor recognition protein;Putative peptidyl-prolyl cis-trans isomerase	NKTR	ICTPDRSSPAKVEETSPLGNARLDTPDINIV	VEET(0.074)S(0.926)PLGNAR	1222	UID1191	1
25.171	17.8257	19.1148	20.215	22.7035	19.1936	24.9032	18.2937	23.8419	S	2	988	___1			1	6.51634e-24	167.05	134.01	167.05	0.059492	91020000	47	0.208133	1	-1.64241	-0.537785	P30419	47	P30419	P30419	Glycylpeptide N-tetradecanoyltransferase 1	NMT1	DCENEEDNSYNRGGLSPANDTGAKKKKKKQK	GGLS(1)PANDTGAK	1223	UID1192	1
19.5465	17.7887	22.5031	23.7651	20.2256	22.4907	24.6601	22.1765	17.7753	S	3	1004	___1			0.999995	4.32506e-23	117.03	110.31	117.03	0.014719	71902000	114	0.259955	1	-1.59119	-0.652637	P31323	114	P31323	P31323	cAMP-dependent protein kinase type II-beta regulatory subunit	PRKAR2B	GAFNAPVINRFTRRASVCAEAYNPDEEEDDA	RAS(1)VCAEAYNPDEEEDDAESR	1228	UID1197	1
23.5265	17.708	22.297	22.7664	22.0428	22.498	24.1777	23.3313	23.0345	S	3	1005	___1			0.999957	3.98246e-14	75.911	70.733	53.585	0.098063	93120000	20	0.577314	1	-2.33734	-1.29612	P31350	20	P31350	P31350	Ribonucleoside-diphosphate reductase subunit M2	RRM2	RVPLAPITDPQQLQLSPLKGLSLVDKENTPP	VPLAPITDPQQLQLS(1)PLK	1230	UID1199	1
21.2702	17.2123	19.1634	20.6439	16.9003	18.2873	21.58	17.9163	18.1945	S	3	1007	___1			0.981986	0.000230798	40.349	31.253	40.349	0.75523	5964000	335	0.00294792	1	-0.0149841	-0.00901996	P31689	335	P31689	P31689	DnaJ homolog subfamily A member 1	DNAJA1	LIIEFKVNFPENGFLSPDKLSLLEKLLPERK	VNFPENGFLS(0.982)PDKLS(0.018)LLEK	1231	UID1200	1
20.9214	16.1512	19.3843	20.2379	18.3986	18.1409	21.5564	19.4714	19.1823	S	2	1012;1305	___1			0.999544	3.12668e-05	56.147	50.424	56.147	-0.29911	7581700	310	0.322414	1	-1.25107	-0.785693	P31943;P52597	310;310	P31943;P52597	P31943	Heterogeneous nuclear ribonucleoprotein H;Heterogeneous nuclear ribonucleoprotein H, N-terminally processed;Heterogeneous nuclear ribonucleoprotein F;Heterogeneous nuclear ribonucleoprotein F, N-terminally processed	HNRNPH1;HNRNPF	GLPYKATENDIYNFFSPLNPVRVHIEIGPDG;GLPYRATENDIYNFFSPLNPVRVHIEIGPDG	ATENDIYNFFS(1)PLNPVR	1235	UID1204	1
26.5904	16.1778	24.1401	24.8893	22.3565	24.1612	26.399	24.0976	23.7926	S	2	1012;1375	___1			0.999999	1.04667e-43	164.01	130.21	164.01	0.043203	550100000	104	0.30887	1	-2.4603	-0.757255	P31943;P55795	104;104	P31943;P55795	P31943	Heterogeneous nuclear ribonucleoprotein H;Heterogeneous nuclear ribonucleoprotein H, N-terminally processed;Heterogeneous nuclear ribonucleoprotein H2	HNRNPH1;HNRNPH2	NNVEMDWVLKHTGPNSPDTANDGFVRLRGLP;NSVEMDWVLKHTGPNSPDTANDGFVRLRGLP	HTGPNS(1)PDTANDGFVR	1237	UID1206	1
21.3874	16.2468	19.7201	20.8868	17.7479	20.6381	20.8702	20.6859	18.7261	S	2	1034	___1			1	3.74478e-05	96.64	71.786	48.004	0.019079	6925400	76	0.230124	1	-0.975955	-0.5871	P34932	76	P34932	P34932	Heat shock 70 kDa protein 4	HSPA4	KNTVQGFKRFHGRAFSDPFVEAEKSNLAYDI	AFS(1)DPFVEAEK	1250	UID1219	1
25.0449	15.3724	20.2538	23.8352	17.7889	22.1864	25.3229	21.6574	17.8757	S	2	1038	___1			1	1.20913e-217	264.38	241.9	264.38	-0.14565	123230000	641	0.147254	1	-1.39491	-0.39583	P35221	641	P35221	P35221	Catenin alpha-1	CTNNA1	RKAVLMIRTPEELDDSDFETEDFDVRSRTSV	TPEELDDS(1)DFETEDFDVR	1254	UID1223	1
22.9514	16.1128	19.4633	22.0481	20.2617	21.7609	23.2419	18.8989	20.179	S	2	1046	___1			0.958407	4.73085e-05	126.39	96.312	89.231	0.63226	32311000	312	0.207439	1	-1.26412	-0.536213	P35251	312	P35251	P35251	Replication factor C subunit 1	RFC1	QQHSKSSADKIGEVSSPKASSKLAIMKRKEE	IGEVS(0.036)S(0.958)PKAS(0.005)S(0.001)K	1259	UID1228	1
24.3358	16.3417	18.2271	20.5263	20.5844	21.9259	24.6835	22.1006	22.0394	S	2	1046	___1			0.999999	8.97025e-245	299.17	237.69	299.17	0.74577	198640000	368	0.573621	1	-3.30631	-1.28891	P35251	368	P35251	P35251	Replication factor C subunit 1	RFC1	TPKKTKSSPAKKESVSPEDSEKKRTNYQAYR	KESVS(1)PEDSEKK	1261	UID1230	1
19.9186	16.4257	23.5042	20.3859	21.6214	23.8262	21.147	18.6841	18.8307	S	2	1046	___1			1	0.000256165	86.882	64.169	86.882	0.032956	29997000	156	0.0626536	1	0.395581	0.180334	P35251	156	P35251	P35251	Replication factor C subunit 1	RFC1	MKKNEENTKTKNKPLSPIKLTPTSVLDYFGT	NKPLS(1)PIK	1262	UID1231	1
21.3887	16.7532	19.837	20.2272	17.2363	20.1032	19.6927	19.8645	17.7356	S	2	1046	___1			0.994904	0.00121625	91.313	44.011	91.313	-0.12097	6209300	29	0.0516047	1	0.228702	0.150082	P35251	29	P35251	P35251	Replication factor C subunit 1	RFC1	KKLVSETVKKNEKTKSDEETLKAKKGIKEIK	T(0.001)KS(0.995)DEET(0.004)LK	1264	UID1233	1
21.8496	16.3724	21.4848	19.7619	19.6628	18.3403	21.3023	19.2116	20.092	S	2	1048	___1			0.963237	0.000566726	65.563	38.89	63.662	0.27352	8661300	433	0.0553309	1	-0.299704	-0.160349	P35269	433	P35269	P35269	General transcription factor IIF subunit 1	GTF2F1	PAAKRLRLDTGPQSLSGKSTPQPPSGKTTPN	LDTGPQS(0.036)LS(0.963)GK	1266	UID1235	1
21.7915	17.2875	20.9375	20.617	18.8913	20.5064	20.3294	20.5077	18.8976	S	2	1049	___1			0.96967	0.00026659	72.705	52.918	72.705	0.24075	8618600	380	0.0212918	1	0.0939935	0.0638458	P35367	380	P35367	P35367	Histamine H1 receptor	HRH1	TTTETAPGKGKLRSGSNTGLDYIKFTWKRLR	S(0.024)GS(0.97)NT(0.007)GLDYIK	1268	UID1237	1
21.4485	16.925	19.9684	20.1063	17.5322	18.267	21.6628	19.3447	19.4051	S	2	1049	___1			0.966414	0.00175242	66.056	35.871	66.056	-0.23671	7530100	233	0.169951	1	-0.690241	-0.449791	P35367	233	P35367	P35367	Histamine H1 receptor	HRH1	RQHCQHRELINRSLPSFSEIKLRPENPKGDA	SLPS(0.966)FS(0.033)EIK	1269	UID1238	1
24.7047	20.0858	23.1055	23.996	17.4251	23.0642	25.5628	23.0038	22.5255	S	2	1052	___1			0.999994	2.20796e-09	109	109	95.631	-0.28302	127310000	3	0.256737	1	-1.0654	-0.645637	P35568	3	P35568	P35568	Insulin receptor substrate 1	IRS1	_____________MASPPESDGFSDVRKVGY	AS(1)PPESDGFSDVRK	1270	UID1239	1
23.3659	15.9526	19.978	20.1578	18.0178	20.4227	24.0816	20.599	18.6792	S	2	1052	___1			0.999971	5.08133e-25	144.8	134.43	144.8	-0.29259	38165000	1101	0.195326	1	-1.35441	-0.508627	P35568	1101	P35568	P35568	Insulin receptor substrate 1	IRS1	KVIRADPQGCRRRHSSETFSSTPSATRVGNT	HSS(1)ETFSSTPSATR	1272	UID1241	1
21.24	15.6415	17.9215	22.2485	18.5654	18.3211	20.518	18.283	21.052	S	2	1052	___1			0.783183	7.58129e-17	132.86	105.74	74.678	0.12712	9633800	348	0.386695	1	-1.6833	-0.918154	P35568	348	P35568	P35568	Insulin receptor substrate 1	IRS1	EGTMSRPASVDGSPVSPSTNRTHAHRHRGSA	PASVDGS(0.014)PVS(0.783)PS(0.102)T(0.102)NR	1274	UID1243	1
22.1636	17.2757	21.1976	22.0508	19.8283	21.7872	22.2185	21.7826	21.7419	S	2	1052	___1			1	1.02648e-05	101.72	67.469	78.192	0.23312	49956000	1078	0.49412	1	-1.70205	-1.13296	P35568	1078	P35568	P35568	Insulin receptor substrate 1	IRS1	PQGPGGMSAFTRVNLSPNRNQSAKVIRADPQ	VNLS(1)PNR	1277	UID1246	1
29.1923	17.5211	25.1983	27.0129	21.7386	24.9951	29.2018	24.8839	24.7195	S	3	1053	___1			1	2.5155e-233	281.49	281.49	96.338	0.042104	1936900000	1943	0.24353	1	-2.29783	-0.616735	P35579	1943	P35579	P35579	Myosin-9	MYH9	FVVPRRMARKGAGDGSDEEVDGKADGAEAKP	KGAGDGS(1)DEEVDGKADGAEAK	1279	UID1248	1
23.3947	15.7012	18.6638	22.1801	18.3861	18.9482	23.558	18.4797	18.1558	S	3	1054	___1			0.988401	3.7594e-09	98.3	89.656	95.996	0.14138	28131000	1956	0.102651	1	-0.81127	-0.285418	P35580	1956	P35580	P35580	Myosin-10	MYH10	SGRRQLHLEGASLELSDDDTESKTSDVNETQ	QLHLEGASLELS(0.988)DDDT(0.006)ES(0.006)K	1280	UID1249	1
27.1875	16.5299	25.3527	25.8907	21.8585	24.3916	28.2691	25.1277	25.36	S	4	1055	___1			0.931384	1.73134e-176	209.25	201.38	166.32	-0.078151	864150000	859	0.396601	1	-3.2289	-0.938253	P35606	859	P35606	P35606	Coatomer subunit beta'	COPB2	PSRSTAQQELDGKPASPTPVIVASHTANKEE	STAQQELDGKPAS(0.931)PT(0.069)PVIVASHTANKEEK	1281	UID1250	1
23.4504	16.8414	20.2749	22.3988	20.1182	18.8682	23.8557	20.6365	19.1552	S	3	1057	___1			0.997235	7.88554e-08	97.271	87.483	97.271	-0.09756	92174000	12	0.163772	1	-1.02689	-0.435231	P35611	12	P35611	P35611	Alpha-adducin	ADD1	____MNGDSRAAVVTSPPPTTAPHKERYFDR	AAVVT(0.002)S(0.997)PPPT(0.001)TAPHKER	1282	UID1251	1
25.0096	19.4163	19.8199	24.3035	22.5476	18.3776	24.2172	19.1532	22.2364	S	2	1057	___1			1	8.1414e-89	221.59	221.59	182.02	0.41232	102940000	358	0.0680797	1	-0.453691	-0.194983	P35611	358	P35611	P35611	Alpha-adducin	ADD1	LLNPEKYKAKSRSPGSPVGEGTGSPPKWQIG	SPGS(1)PVGEGTGSPPK	1288	UID1257	1
25.5893	16.4004	19.4911	23.9806	16.5772	21.5082	26.3383	18.1706	21.678	S	2	1057;3743	___1			1	0.00184128	146.79	37.307	113.71	0.11221	159780000	726	0.164535	1	-1.56869	-0.437035	P35611;P35612;Q9UEY8	726;713;693	P35611;Q9UEY8	P35611	Alpha-adducin;Beta-adducin;Gamma-adducin	ADD1;ADD2;ADD3	PGKSPSKKKKKFRTPSFLKKSKKKSDS____;PSKSPSKKKKKFRTPSFLKKNKKKEKVEA__	TPS(1)FLKK	1290	UID1259	1
24.4223	21.1303	23.5059	23.3084	21.8419	23.6127	25.5679	23.9219	23.8022	S	3	1060	___1			1	1.56724e-08	102.57	78.383	102.57	0.14912	219730000	678	0.550668	1	-1.41121	-1.24404	P35658	678	P35658	P35658	Nuclear pore complex protein Nup214	NUP214	VQKSPRITPPAAKPGSPQAKSLQPAVAEKQG	ITPPAAKPGS(1)PQAK	1292	UID1261	1;2
20.7254	20.9048	24.1994	24.0184	20.0806	23.5837	25.2622	23.5762	18.2972	S	3	1060	___1			0.999243	3.10622e-33	138.19	123.77	106.49	-0.068292	147990000	1023	0.0635345	1	-0.435342	-0.182721	P35658	1023	P35658	P35658	Nuclear pore complex protein Nup214	NUP214	AVVQAPRHAPVVRTPSIQPSLLPHAAPFAKS	T(0.001)PS(0.999)IQPSLLPHAAPFAK	1297	UID1266	1
22.5406	16.4064	21.2884	23.3192	17.3581	20.2069	20.8584	18.0332	17.7283	S	3	1061	___1			1	5.71128e-05	49.188	43.528	49.188	0.073642	20338000	32	0.221771	1	1.20519	0.568474	P35659	32	P35659	P35659	Protein DEK	DEK	PASEKEPEMPGPREESEEEEDEDDEEEEEEE	EES(1)EEEEDEDDEEEEEEEKEK	1298	UID1267	1
20.0435	16.1041	22.5241	22.1009	17.803	22.6813	20.6363	19.033	18.0874	S	2	1064	___1			0.999963	2.20812e-06	122.7	101.3	122.7	-0.061378	17256000	8	0.0521528	1	0.304977	0.151596	P36021	8	P36021	P36021	Monocarboxylate transporter 8	SLC16A2	________MALQSQASEEAKGPWQEADQEQQ	ALQSQAS(1)EEAK	1299	UID1268	1
19.3589	17.417	18.4737	19.6108	17.2106	18.8952	21.346	18.8053	18.8604	S	3	1066;1627	___1			0.798901	0.0001491	40.428	35.811	40.428	-0.027471	4614600	226	0.550373	1	-1.25405	-1.24347	P36507;Q02750	226;222	P36507;Q02750	P36507	Dual specificity mitogen-activated protein kinase kinase 2;Dual specificity mitogen-activated protein kinase kinase 1	MAP2K2;MAP2K1	CDFGVSGQLIDSMANSFVGTRSYMAPERLQG;CDFGVSGQLIDSMANSFVGTRSYMSPERLQG	LCDFGVS(0.001)GQLIDS(0.013)MANS(0.799)FVGT(0.187)R	1300	UID1269	1
24.0272	16.8587	19.4401	22.6599	17.5618	18.236	24.4024	17.9091	20.6371	S	3	1072	___1			0.970659	1.60474e-63	146.57	131.45	146.57	0.24853	47530000	117	0.112475	1	-0.874203	-0.31029	P36871	117	P36871	P36871	Phosphoglucomutase-1	PGM1	IIRKIKAIGGIILTASHNPGGPNGDFGIKFN	AIGGIILT(0.029)AS(0.971)HNPGGPNGDFGIK	1302	UID1271	1
27.6551	16.0927	23.4422	26.5754	23.2328	24.6399	27.2312	23.7417	22.6945	S	2	1082;2969	___1			1	8.75316e-59	196.8	173.71	174.83	0.018103	1019700000	208	0.232408	1	-2.15918	-0.592171	P38159;Q96E39	208;208	P38159;Q96E39	P38159	RNA-binding motif protein, X chromosome;RNA-binding motif protein, X chromosome, N-terminally processed;RNA binding motif protein, X-linked-like-1	RBMX;RBMXL1	PPRREPLPSRRDVYLSPRDDGYSTKDSYSSR	DVYLS(1)PRDDGYSTK	1313	UID1282	1
23.7266	19.2134	21.0828	20.3893	18.0771	21.4169	23.276	20.7934	18.5907	S	2	1082	___1			1	0.000745103	90.15	53.755	54.066	-0.63742	55174000	352	0.0855294	1	0.45422	0.241226	P38159	352	P38159	P38159	RNA-binding motif protein, X chromosome;RNA-binding motif protein, X chromosome, N-terminally processed	RBMX	SGRDRVGRQERGLPPSMERGYPPPRDSYSSS	GLPPS(1)MER	1314	UID1283	1
23.4364	16.4288	21.6063	22.0176	17.8956	18.2328	23.2908	18.6415	17.9941	S	3	1082	___1			0.944907	6.5203e-07	113.35	90.872	109.36	0.18981	46168000	88	0.0670199	1	0.515052	0.192132	P38159	88	P38159	P38159	RNA-binding motif protein, X chromosome;RNA-binding motif protein, X chromosome, N-terminally processed	RBMX	SLDGKAIKVEQATKPSFESGRRGPPPPPRSR	VEQAT(0.003)KPS(0.945)FES(0.052)GR	1315	UID1284	1
22.7863	17.0743	21.8358	20.3294	17.4414	18.1744	26.5111	20.722	20.6971	S	2	1096	___1			0.993735	9.1312e-05	115.91	107.14	111.86	-0.025955	129260000	309	0.326019	1	-2.07792	-0.793228	P40123	309	P40123	P40123	Adenylyl cyclase-associated protein 2	CAP2	AQGGQTQSPTKSHTPSPTSPKSYPSQKHAPV	SHT(0.001)PS(0.994)PT(0.005)SPK	1330	UID1299	1;2
26.2793	16.1516	24.4434	23.7399	16.6868	22.5362	20.4552	24.0399	17.856	S	2	1096	___1			0.973209	2.82222e-11	165.78	154.42	165.78	0.14931	153680000	312	0.157128	1	1.50769	0.419469	P40123	312	P40123	P40123	Adenylyl cyclase-associated protein 2	CAP2	GQTQSPTKSHTPSPTSPKSYPSQKHAPVLEL	SHTPSPT(0.026)S(0.973)PK	1331	UID1300	1;2
25.5997	16.7792	19.0792	25.0653	19.4197	18.8824	25.4884	19.9164	18.5753	S	2	1097	___1			0.5	6.0831e-107	135.18	129.65	60.628	0.17637	137030000	514	0.0882618	1	-0.840675	-0.248353	P40222	514	P40222	P40222	Alpha-taxilin	TXLNA	SGPERRPEGPGAQAPSSPRVTEAPCYPGAPS	RPEGPGAQAPS(0.5)S(0.5)PR	1332	UID1301	1
25.5997	16.1224	20.2226	25.0653	19.4197	17.8662	25.4884	19.9164	18.1983	S	3	1097	___1			0.939453	6.0831e-107	135.18	129.65	70.334	0.027767	211120000	515	0.0541715	1	-0.552793	-0.157162	P40222	515	P40222	P40222	Alpha-taxilin	TXLNA	GPERRPEGPGAQAPSSPRVTEAPCYPGAPST	RPEGPGAQAPS(0.061)S(0.939)PR	1333	UID1302	1
20.4195	15.2496	20.7601	20.458	17.9046	17.6562	26.2692	19.0634	21.2944	S	3	1097	___1			0.499999	1.50594e-44	96.316	90.286	75.298	0.11366	87078000	18	0.540363	1	-3.39925	-1.22386	P40222	18	P40222	P40222	Alpha-taxilin	TXLNA	NQDKKNGAAKQSNPKSSPGQPEAGPEGAQER	S(0.5)S(0.5)PGQPEAGPEGAQERPSQAAPAVEAEGPGSSQAPR	1334	UID1303	1
20.3908	16.7955	20.7601	20.1687	17.3949	18.2476	26.2692	19.5261	21.2944	S	3	1097	___1			0.499999	1.50594e-44	96.316	90.286	75.298	0.11366	87078000	19	0.568824	1	-3.04779	-1.27954	P40222	19	P40222	P40222	Alpha-taxilin	TXLNA	QDKKNGAAKQSNPKSSPGQPEAGPEGAQERP	S(0.5)S(0.5)PGQPEAGPEGAQERPSQAAPAVEAEGPGSSQAPR	1335	UID1304	1
24.035	18.7579	21.8323	20.3167	21.6916	22.5126	24.8602	22.5133	21.8743	S	3	1105	___1			0.988942	5.73529e-56	170.49	158.62	165.3	0.043465	105640000	718	0.361184	1	-1.54089	-0.866033	P40818	718	P40818	P40818	Ubiquitin carboxyl-terminal hydrolase 8	USP8	PAERDREPSKLKRSYSSPDITQAIQEEEKRK	SYS(0.989)S(0.011)PDITQAIQEEEKR	1339	UID1308	1
20.8123	16.6274	20.2336	21.9432	18.7515	18.3094	20.8226	19.2003	20.8135	S	2	1113	___1			0.986204	3.02251e-06	99.011	74.719	99.011	-0.22286	10210000	205	0.3029	1	-1.05438	-0.744654	P41227	205	P41227	P41227	N-alpha-acetyltransferase 10	NAA10	SGEACREEKGLAAEDSGGDSKDLSEVSETTE	GLAAEDS(0.986)GGDS(0.014)K	1346	UID1315	1
23.0412	15.7673	19.0043	22.7496	21.1851	21.1476	21.2922	21.5	21.0085	S	3	1116	___1			0.992302	1.43633e-11	103.29	103.29	103.29	0.10903	67182000	1047	0.400655	1	-1.99594	-0.946459	P41252	1047	P41252	P41252	Isoleucine--tRNA ligase, cytoplasmic	IARS	FIFTTIKAPLKPYPVSPSDKVLIQEKTQLKG	APLKPYPVS(0.992)PS(0.008)DKVLIQEK	1349	UID1318	1
23.3762	16.3183	18.8306	20.3099	20.5618	20.3007	21.0522	19.527	18.2591	S	3	1121	___1			0.993379	6.77795e-59	141.12	134.4	54.324	-0.026797	27920000	67	0.0156056	1	-0.104412	-0.047082	P42166	67	P42166	P42166	Lamina-associated polypeptide 2, isoform alpha;Thymopoietin;Thymopentin	TMPO	PLPAGTNSKGPPDFSSDEEREPTPVLGSGAA	GPPDFS(0.993)S(0.993)DEEREPT(0.014)PVLGSGAAAAGR	1352	UID1321	1;2
23.9032	16.6035	20.1862	22.7674	17.5018	18.8725	23.5388	19.2178	18.2057	S	2	1121	___1			0.999809	0.000816439	112.13	62.775	112.13	-0.047422	36689000	156	0.0111071	1	-0.0898285	-0.0336758	P42166	156	P42166	P42166	Lamina-associated polypeptide 2, isoform alpha;Thymopoietin;Thymopentin	TMPO	LYEKKLLKLREQGTESRSSTPLPTISSSAEN	LREQGTES(1)R	1354	UID1323	1
21.0947	16.4694	18.1114	20.2821	17.8508	18.1159	22.772	18.9438	18.6838	S	2	1122	___1			0.999573	1.19726e-05	77.912	61.418	77.912	-0.18312	17612000	727	0.344835	1	-1.57469	-0.832333	P42224	727	P42224	P42224	Signal transducer and activator of transcription 1-alpha/beta	STAT1	VHPSRLQTTDNLLPMSPEEFDEVSRIVGSVE	LQTTDNLLPMS(1)PEEFDEVSR	1356	UID1325	1
20.027	17.0656	18.4802	21.0386	17.7452	18.9328	19.8342	18.2356	18.7862	S	2	1126	___1			0.499923	9.67625e-05	60.434	44.543	60.434	0.0025392	2455700	323	0.165177	1	-0.427705	-0.43855	P42566	323	P42566	P42566	Epidermal growth factor receptor substrate 15	EPS15	IPPSDRASLQKNIIGSSPVADFSAIKELDTL	NIIGS(0.5)S(0.5)PVADFSAIK	1360	UID1329	1
20.027	16.4328	18.6652	20.8614	17.534	18.9328	20.7007	18.8437	18.7862	S	2	1126	___1			0.499923	9.67625e-05	60.434	44.543	60.434	0.0025392	2455700	324	0.365312	1	-1.06854	-0.874504	P42566	324	P42566	P42566	Epidermal growth factor receptor substrate 15	EPS15	PPSDRASLQKNIIGSSPVADFSAIKELDTLN	NIIGS(0.5)S(0.5)PVADFSAIK	1361	UID1330	1
21.652	16.2977	18.5788	20.6288	20.522	18.5011	24.4434	20.7766	18.0527	S	2	1128	___1			0.985516	4.00168e-05	70.412	65.046	62.924	0.087934	31455000	620	0.392876	1	-2.2481	-0.930704	P42684	620	P42684	P42684	Abelson tyrosine-protein kinase 2	ABL2	SLAPGFIRGAQASSGSPALPRKQRDKSPSSL	GAQAS(0.002)S(0.013)GS(0.986)PALPR	1369	UID1338	1
20.3013	16.3331	18.841	20.9017	17.9741	20.9716	20.7596	20.2094	20.1807	S	2	1128	___1			0.945227	9.66106e-05	100.04	92.105	100.04	-0.19881	6681000	936	0.738906	1	-1.89143	-1.61119	P42684	936	P42684	P42684	Abelson tyrosine-protein kinase 2	ABL2	PVLPTTHNHKVPVLISPTLKHTPADVQLIGT	VPVLIS(0.945)PT(0.055)LK	1372	UID1341	1
22.5125	16.7466	19.8786	21.0694	19.314	20.1555	21.199	19.9482	19.5639	S	2	1130	___1			0.89422	1.32575e-11	107.98	82.258	107.98	-0.090052	11082000	1384	0.109091	1	-0.524488	-0.30176	P42695	1384	P42695	P42695	Condensin-2 complex subunit D3	NCAPD3	RSRSLGVLPFTLNSGSPEKTCSQVSSYSLEQ	SLGVLPFTLNS(0.105)GS(0.894)PEK	1380	UID1349	1
20.8439	16.1537	22.1763	20.5739	19.7825	21.0806	20.3691	17.6871	18.4836	S	3	1131	___1			0.999018	1.40887e-08	82.878	68.264	40.937	-0.10643	35995000	28	0.166128	1	0.878075	0.440793	P42696	28	P42696	P42696	RNA-binding protein 34	RBM34	RSVQEGENPDDGVRGSPPEDYRLGQVASSLF	SVQEGENPDDGVRGS(0.999)PPEDYR	1382	UID1351	1
22.8337	16.1308	21.5927	19.4039	17.6565	21.0105	21.5112	18.8631	21.2289	S	2	1140	___1			1	1.53532e-05	114.4	49.69	72.325	-0.061151	27561000	606	0.0540468	1	-0.348682	-0.156819	P43121	606	P43121	P43121	Cell surface glycoprotein MUC18	MCAM	RRSGKQEITLPPSRKSELVVEVKSDKLPEEM	S(1)ELVVEVK	1385	UID1354	1
22.0129	16.9587	18.587	22.7285	17.7028	18.0337	19.9133	20.1288	20.6026	S	2	1141	___1			1	2.09286e-77	160.52	160.52	64.04	0.16018	408930000	188	0.274595	1	-1.02871	-0.684292	P43243	188	P43243	P43243	Matrin-3	MATR3	VPRDDWEEKRHFRRDSFDDRGPSLNPVLDYD	RDS(1)FDDR	1386	UID1355	1
26.0097	16.9334	21.8609	24.8496	20.1778	22.1635	26.7985	21.8738	20.3743	S	2	1141	___1			0.999989	4.34656e-85	212.7	184.84	164.2	0.19421	817160000	598	0.163002	1	-1.41419	-0.43341	P43243	598	P43243	P43243	Matrin-3	MATR3	GIDLLKKDKSRKRSYSPDGKESPSDKKSKTD	SYS(1)PDGKESPSDK	1388	UID1357	1;2
23.7024	15.9191	18.6466	21.1341	20.4127	17.2317	20.7765	21.6938	18.6195	S	3	1146	___1			0.803688	2.58304e-11	73.975	64.594	73.975	0.13553	18438000	99	0.141969	1	-0.940593	-0.383065	P43358	99	P43358	P43358	Melanoma-associated antigen 4	MAGEA4	PNEGSSSQEEEGPSTSPDAESLFREALSNKV	QPNEGSSSQEEEGPS(0.007)T(0.189)S(0.804)PDAESLFR	1395	UID1364	1
21.6775	18.9623	21.5666	20.4021	20.3281	18.0195	22.2103	21.4234	20.39	S	2	1153	___1			0.978831	1.11775e-14	141.54	131.48	141.54	0.10476	28515000	115	0.230092	1	-0.605768	-0.587029	P45880	115	P45880	P45880	Voltage-dependent anion-selective channel protein 2	VDAC2	DQICQGLKLTFDTTFSPNTGKKSGKIKSSYK	LTFDTT(0.002)FS(0.979)PNT(0.019)GK	1401	UID1370	1
22.4389	15.2707	17.8002	20.052	18.4005	20.6252	22.6483	18.203	18.0824	S	2	1155	___1			0.999769	4.34967e-12	118.13	103.77	118.13	-0.32758	13877000	783	0.166706	1	-1.14127	-0.442157	P45974	783	P45974	P45974	Ubiquitin carboxyl-terminal hydrolase 5	USP5	AEAAMDISEGRSAADSISESVPVGPKVRDGP	SAADS(1)ISESVPVGPK	1402	UID1371	1
25.1264	16.0011	22.8241	24.2466	21.2891	21.6621	24.4056	23.1486	22.5582	S	2	1156	___1			1	1.00675e-19	114.51	91.194	100.57	0.19785	196420000	2528	0.298407	1	-2.05363	-0.735141	P46013	2528	P46013	P46013	Antigen KI-67	MKI67	TEPTGDSKSIKAFKESPKQILDPAASVTGSR	AFKES(1)PK	1405	UID1374	1
26.2185	16.5484	18.4962	20.2148	24.1667	18.1093	20.7534	24.721	18.2656	S	2	1156	___1			0.997738	4.31682e-25	146	130.37	146	0.078991	124570000	579	0.0834898	1	-0.825679	-0.235886	P46013	579	P46013	P46013	Antigen KI-67	MKI67	GSEIHVEVKAQSLVISPPAPSPRKTPVASDQ	AQSLVIS(0.998)PPAPS(0.002)PR	1407	UID1376	1
20.554	22.7197	24.3314	25.2714	16.9869	25.5218	26.1186	18.8997	23.995	S	3	1156	___1			0.999971	7.72926e-49	189.37	166.84	69.935	-0.14458	206270000	584	0.0681402	1	-0.46939	-0.195145	P46013	584	P46013	P46013	Antigen KI-67	MKI67	VEVKAQSLVISPPAPSPRKTPVASDQRRRSC	AQSLVISPPAPS(1)PR	1408	UID1377	1
23.6085	20.1071	21.6623	22.7396	21.5209	22.1013	23.1895	18.1827	20.8066	S	3	1156	___1			1	1.17564e-27	125.92	116.64	125.92	1.0557	70470000	2708	0.23778	1	1.0664	0.604062	P46013	2708	P46013	P46013	Antigen KI-67	MKI67	QESLTAGKATKIPCESPPLEVVDTTASTKRH	IPCES(1)PPLEVVDTTASTKR	1409	UID1378	1
25.4429	17.0318	23.5193	23.7868	22.821	24.0156	25.2015	23.2119	18.959	S	3	1156	___1			1	1.79214e-19	120.23	114.91	120.23	-0.12712	184560000	1131	0.0502359	1	-0.459455	-0.146293	P46013	1131	P46013	P46013	Antigen KI-67	MKI67	EESMTDEKTTKIACKSPPPESVDTPTSTKQW	IACKS(1)PPPESVDTPTSTK	1412	UID1381	1
23.8307	16.7252	21.5998	23.1856	18.2844	20.7764	24.3369	21.9055	17.6418	S	2	1156	___1			1	2.3402e-18	116.35	104.32	116.35	0.60198	73952000	2344	0.0702581	1	-0.576131	-0.200826	P46013	2344	P46013	P46013	Antigen KI-67	MKI67	DKPTTDEKTTKIACKSPQPDPVDTPASTKQR	IACKS(1)PQPDPVDTPASTK	1413	UID1382	1
23.901	16.2883	19.4141	23.4425	17.678	18.5881	24.5121	17.9973	21.1023	S	3	1156	___1			1	1.25498e-09	88.09	83.331	85.19	-0.4964	75434000	2223	0.174497	1	-1.33611	-0.460441	P46013	2223	P46013	P46013	Antigen KI-67	MKI67	DKPTTHEKTTKIACRSPQPDPVGTPTIFKPQ	IACRS(1)PQPDPVGT(0.957)PT(0.043)IFKPQSK	1414	UID1383	1;2
23.8568	16.4061	18.5908	21.1909	18.1494	18.5298	23.8064	18.2894	21.4272	S	2	1156	___1			0.989648	5.40166e-06	72.316	64.128	48.14	-0.15369	42879000	1861	0.222689	1	-1.55643	-0.570529	P46013	1861	P46013	P46013	Antigen KI-67	MKI67	NPTTDEKTTKKILCKSPQSDPADTPTNTKQR	S(0.99)PQS(0.01)DPADTPTNTK	1415	UID1384	1
22.6565	15.8596	20.4042	22.6211	20.7289	22.1486	20.5742	18.2619	20.0299	S	3	1156	___1			0.999568	4.45396e-08	101.64	93.35	101.64	-0.084842	30581000	1983	0.00279605	1	0.018117	0.00855676	P46013	1983	P46013	P46013	Antigen KI-67	MKI67	EESMTDDKITEVSCKSPQPDPVKTPTSSKQR	ITEVSCKS(1)PQPDPVK	1419	UID1388	1
23.3138	16.9796	21.9534	23.2244	18.8423	19.7233	20.6203	18.3234	18.3251	S	3	1156	___1			0.985634	5.46539e-15	124.08	104.36	124.08	-0.22829	33430000	2466	0.329717	1	1.65932	0.800942	P46013	2466	P46013	P46013	Antigen KI-67	MKI67	EESMTDDKITEVSCKSPQPESFKTSRSSKQR	ITEVS(0.001)CKS(0.986)PQPES(0.014)FK	1421	UID1390	1
20.4679	16.2794	18.6786	19.9121	16.7951	18.6964	21.5489	20.707	18.4248	S	2	1156	___1			1	3.66874e-05	97.551	73.208	65.395	-0.10637	6230000	1937	0.499841	1	-1.75158	-1.14424	P46013	1937	P46013	P46013	Antigen KI-67	MKI67	GTPVEKLDLLGNLPGSKRRPQTPKEKAKALE	LDLLGNLPGS(1)K	1423	UID1392	1
22.8336	16.2832	18.6612	20.5657	17.8468	19.0796	24.07	20.3768	20.7685	S	2	1156	___1			1	0.00133761	96.171	34.611	71.03	-0.11754	29756000	374	0.47978	1	-2.47909	-1.10462	P46013	374	P46013	P46013	Antigen KI-67	MKI67	QKHKNKDLYTTGRRESVNLGKSEGFKAGDKT	RES(1)VNLGK	1426	UID1395	1
22.6223	17.4829	20.2418	20.4795	17.8561	19.2097	21.1638	18.9514	18.5966	S	2	1156	___1			0.994847	0.0152439	70.816	39.286	70.816	0.1143	8302300	2261	0.117497	1	0.545083	0.322875	P46013	2261	P46013	P46013	Antigen KI-67	MKI67	ADVEEESLALRKRTPSVGKAMDTPKPAGGDE	RT(0.005)PS(0.995)VGK	1427	UID1396	1
24.1506	16.8256	18.6633	23.9099	23.1254	23.9282	23.4913	23.8692	23.6772	S	3	1156	___1			1	8.73754e-28	118.67	106.47	103.16	-0.10272	261230000	308	0.796763	1	-3.79942	-1.72467	P46013	308	P46013	P46013	Antigen KI-67	MKI67	RPKSGGSGHAVAEPASPEQELDQNKGKGRDV	SGGSGHAVAEPAS(1)PEQELDQNKGK	1428	UID1397	1
25.7202	20.8159	23.4317	24.1592	18.1543	17.3341	24.498	18.6607	22.5995	S	2	1156	___1			0.645942	6.49177e-07	98.592	89.634	98.592	-0.17025	117220000	2827	0.249528	1	1.40318	0.629895	P46013	2827	P46013	P46013	Antigen KI-67	MKI67	EESMTDDKTTKIPCKSSPELEDTATSSKRRP	S(0.646)S(0.354)PELEDTATSSK	1431	UID1400	1
19.8643	20.8159	23.4317	24.1592	17.9438	19.073	24.498	19.9665	22.5995	S	3	1156	___1			0.80914	8.11265e-06	82.171	76.39	69.435	-0.13165	79943000	2828	0.227611	1	-0.984053	-0.581509	P46013	2828	P46013	P46013	Antigen KI-67	MKI67	ESMTDDKTTKIPCKSSPELEDTATSSKRRPR	TTKIPCKS(0.189)S(0.809)PELEDT(0.001)ATSSK	1432	UID1401	1
23.9129	16.1353	21.1115	22.9369	20.6131	20.8708	24.0942	22.8935	22.2763	S	2	1156	___1			1	1.15418e-05	140.83	80.816	128.91	-0.084089	73992000	1071	0.506016	1	-2.70142	-1.15641	P46013	1071	P46013	P46013	Antigen KI-67	MKI67	REPAGDGKSIRTFKESPKQILDPAARVTGMK	TFKES(1)PK	1433	UID1402	1
24.7308	17.1491	23.2061	24.0274	19.0483	23.4246	20.4154	23.3437	18.9189	S	2	1156	___1			0.999999	3.21708e-72	206.19	185.23	206.19	-0.35416	117390000	357	0.109311	1	0.802657	0.302316	P46013	357	P46013	P46013	Antigen KI-67	MKI67	PAKMKTPVQYSQQQNSPQKHKNKDLYTTGRR	TPVQYSQQQNS(1)PQK	1434	UID1403	1
25.7387	22.7349	25.3483	24.8049	23.8458	25.7519	25.3924	25.4453	24.9249	S	2	1160	___1			0.997507	1.39171e-09	140.14	115.3	105.25	-0.72099	347700000	786	0.270623	1	-0.646914	-0.675733	P46087	786	P46087	P46087	Probable 28S rRNA (cytosine(4447)-C(5))-methyltransferase	NOP2	QKQNDTPKGPQPPTVSPIRSSRPPPAKRKKS	GPQPPT(0.002)VS(0.998)PIR	1439	UID1408	1
26.1998	23.2815	26.2626	25.888	25.0376	26.6667	25.6597	26.3061	26.0138	S	2	1160	___1			0.965547	1.47219e-49	191.78	178.18	132.65	0.11737	627740000	732	0.302815	1	-0.745221	-0.744474	P46087	732	P46087	P46087	Probable 28S rRNA (cytosine(4447)-C(5))-methyltransferase	NOP2	NAPPKGTDTQTPAVLSPSKTQATLKPKDHHQ	GTDTQTPAVLS(0.966)PS(0.034)K	1440	UID1409	1
22.5125	17.108	19.2123	23.6885	17.1771	21.9926	23.3776	21.5312	23.925	S	3	1160	___1			0.999998	9.23054e-08	121.32	100.89	103.67	0.067202	76561000	67	0.897912	1	-3.33365	-1.92529	P46087	67	P46087	P46087	Probable 28S rRNA (cytosine(4447)-C(5))-methyltransferase	NOP2	AKRRLGSVEAPKTNKSPEAKPLPGKLPKGIS	TNKS(1)PEAKPLPGK	1442	UID1411	1
25.6074	16.2521	21.6131	20.7986	21.028	23.4026	26.3325	22.8329	18.102	S	3	1164	___1			0.808656	3.45181e-56	127.2	119	63.331	-0.060202	229800000	113	0.128592	1	-1.26494	-0.350392	P46379	113	P46379	P46379	Large proline-rich protein BAG6	BAG6	ASSGTGSASATHGGGSPPGTRGPGASVHDRN	APPQTHLPS(0.01)GAS(0.01)S(0.01)GT(0.01)GS(0.01)AS(0.039)AT(0.033)HGGGS(0.809)PPGT(0.068)R	1449	UID1418	1
22.5248	16.2443	18.7351	21.6275	20.8329	18.3391	21.9871	18.0425	16.8535	S	2	1164	___1			0.999997	2.17928e-08	75.275	63.964	66.673	-0.29629	28971000	973	0.0290514	1	0.207038	0.0864075	P46379	973	P46379	P46379	Large proline-rich protein BAG6	BAG6	QGAERASPEPQRENASPAPGTTAEEAMSRGP	ENAS(1)PAPGTTAEEAMSR	1450	UID1419	1
22.7553	17.2002	17.951	20.0179	19.1062	21.8914	22.6292	20.9318	19.1162	S	3	1164	___1			0.999129	3.25099e-05	55.763	45.22	55.763	0.23263	91069000	1117	0.324244	1	-1.59021	-0.789518	P46379	1117	P46379	P46379	Large proline-rich protein BAG6	BAG6	LRSDIQKRLQEDPNYSPQRFPNAQRAFADDP	LQEDPNY(0.001)S(0.999)PQRFPNAQR	1451	UID1420	1
21.9313	16.6262	20.9199	22.3315	17.6883	17.1339	23.1356	17.3786	22.2472	S	2	1175	___1			0.942795	1.10786e-05	98.942	64.942	98.942	-0.053141	64350000	541	0.171198	1	-1.09466	-0.452718	P46821	541	P46821	P46821	Microtubule-associated protein 1B;MAP1B heavy chain;MAP1 light chain LC1	MAP1B	PTPVVKQTKLKQRADSRESLKPAAKPLPSKS	ADS(0.943)RES(0.057)LKPAAK	1454	UID1423	1
24.2879	15.9814	22.9795	23.6145	18.2496	18.0806	20.3591	19.4144	23.9404	S	3	1175	___1			0.701425	5.84788e-05	79.81	58.277	74.789	-0.41199	65654000	544	0.0176137	1	-0.15504	-0.0530253	P46821	544	P46821	P46821	Microtubule-associated protein 1B;MAP1B heavy chain;MAP1 light chain LC1	MAP1B	VVKQTKLKQRADSRESLKPAAKPLPSKSVRK	ADS(0.299)RES(0.701)LKPAAK	1455	UID1424	1
22.5532	18.114	19.5419	20.8897	17.5196	18.3568	19.9531	18.5944	21.4929	S	2	1175	___1			0.5	5.80095e-06	83.106	74.593	83.106	0.19264	14901000	1376	0.0119474	1	0.0562153	0.0361899	P46821	1376	P46821	P46821	Microtubule-associated protein 1B;MAP1B heavy chain;MAP1 light chain LC1	MAP1B	VSFEFSDAKDENERASVSPMDEPVPDSESPI	AS(0.5)VS(0.5)PMDEPVPDSESPIEK	1456	UID1425	1
22.5532	18.114	18.8025	20.6794	18.292	17.9217	20.7244	18.2817	21.4929	S	2	1175	___1			0.5	5.80095e-06	83.106	74.593	83.106	0.19264	14901000	1378	0.0712966	1	-0.343112	-0.203605	P46821	1378	P46821	P46821	Microtubule-associated protein 1B;MAP1B heavy chain;MAP1 light chain LC1	MAP1B	FEFSDAKDENERASVSPMDEPVPDSESPIEK	AS(0.5)VS(0.5)PMDEPVPDSESPIEK	1457	UID1426	1
22.199	19.1252	19.0232	19.9041	20.5972	21.1768	21.6439	18.4214	16.9209	S	2	1175	___1			0.870997	1.45963e-05	66.965	50.299	66.965	0.079575	9343300	1389	0.255956	1	1.12035	0.643934	P46821	1389	P46821	P46821	Microtubule-associated protein 1B;MAP1B heavy chain;MAP1 light chain LC1	MAP1B	RASVSPMDEPVPDSESPIEKVLSPLRSPPLI	ASVSPMDEPVPDS(0.129)ES(0.871)PIEK	1458	UID1427	1
23.9868	20.9811	24.2201	21.0004	21.0272	23.762	21.9728	22.5113	22.6897	S	2	1175	___1			0.980248	0.000238166	99.788	53.786	99.788	-0.16982	76866000	1852	0.249785	1	0.671415	0.630457	P46821	1852	P46821	P46821	Microtubule-associated protein 1B;MAP1B heavy chain;MAP1 light chain LC1	MAP1B	LFDTMQHHLALNRDLSTPGLEKDSGGKTPGD	DLS(0.98)T(0.02)PGLEK	1461	UID1430	1
22.7868	16.6465	18.7528	20.9054	17.4097	20.9206	20.7966	20.6566	18.0457	S	3	1175	___1			0.842954	9.73275e-09	78.921	75.393	78.921	0.11332	10874000	1154	0.0765424	1	-0.437601	-0.21757	P46821	1154	P46821	P46821	Microtubule-associated protein 1B;MAP1B heavy chain;MAP1 light chain LC1	MAP1B	PRDVMSDETNNEETESPSQEFVNITKYESSL	DVMS(0.01)DET(0.059)NNEET(0.059)ES(0.843)PS(0.029)QEFVNITK	1463	UID1432	1
22.4582	16.4844	18.4601	20.3998	17.882	20.6387	20.8703	20.331	18.3363	S	3	1175	___1			0.974153	2.26637e-37	123.79	118.58	123.79	0.34	8713700	1208	0.136959	1	-0.711631	-0.370891	P46821	1208	P46821	P46821	Microtubule-associated protein 1B;MAP1B heavy chain;MAP1 light chain LC1	MAP1B	DATDGKDYNASASTISPPSSMEEDKFSRSAL	DYNAS(0.001)AS(0.003)T(0.021)IS(0.974)PPSSMEEDKFSR	1465	UID1434	1
25.0882	20.7579	25.6931	24.0737	21.1901	23.392	23.163	24.1309	24.365	S	2	1175	___1			1	3.70662e-23	166.86	127.6	53.775	-0.12523	435440000	614	0.00820982	1	-0.0398808	-0.0249716	P46821	614	P46821	P46821	Microtubule-associated protein 1B;MAP1B heavy chain;MAP1 light chain LC1	MAP1B	KPSVTEKEVPSKEEPSPVKAEVAEKQATDVK	EEPS(1)PVK	1466	UID1435	1
21.4886	17.6471	20.9358	22.6283	18.2889	19.2506	21.5887	20.589	18.0272	S	2	1175	___1			0.999982	0.000422865	98.943	74.689	83.182	-0.12696	34492000	561	0.00914375	1	-0.0444756	-0.0277834	P46821	561	P46821	P46821	Microtubule-associated protein 1B;MAP1B heavy chain;MAP1 light chain LC1	MAP1B	KPAAKPLPSKSVRKESKEETPEVTKVNHVEK	ES(1)KEETPEVTK	1467	UID1436	1
20.6698	19.8552	25.8923	24.8781	17.7088	19.8126	25.0917	17.4173	20.4202	S	2	1175	___1			0.87942	1.79374e-05	83.849	65.278	83.849	-0.48215	192650000	1793	0.147881	1	1.16268	0.397338	P46821	1793	P46821	P46821	Microtubule-associated protein 1B;MAP1B heavy chain;MAP1 light chain LC1	MAP1B	LSPKSDISPLTPRESSPLYSPTFSDSTSAVK	ES(0.114)S(0.879)PLY(0.007)S(0.983)PT(0.016)FSDSTSAVK	1469	UID1438	1;2
21.4425	18.1105	23.8871	23.3247	21.3531	24.1473	23.7241	23.055	23.2686	S	2	1175	___1			0.997403	2.53768e-50	159.81	159.81	159.81	-0.055593	131630000	1797	0.582695	1	-2.20255	-1.30663	P46821	1797	P46821	P46821	Microtubule-associated protein 1B;MAP1B heavy chain;MAP1 light chain LC1	MAP1B	SDISPLTPRESSPLYSPTFSDSTSAVKEKTA	ESSPLYS(0.997)PT(0.003)FSDSTSAVK	1470	UID1439	1;2
23.7211	16.6118	19.0385	20.7111	17.4622	20.3641	22.8558	19.6204	22.0355	S	2	1175	___1			1	0.000443783	84.658	84.658	81.338	0.024052	27606000	1427	0.302845	1	-1.71345	-0.744537	P46821	1427	P46821	P46821	Microtubule-associated protein 1B;MAP1B heavy chain;MAP1 light chain LC1	MAP1B	SFLSADDKASGRGAESPFEEKSGKQGSPDQV	GAES(1)PFEEK	1471	UID1440	1
23.6431	22.4416	24.7189	23.6364	21.8353	17.4467	21.4744	18.8654	24.4646	S	2	1175	___1			0.997838	4.34064e-63	157.42	147.08	92.977	0.054372	591460000	1501	0.500332	1	1.99975	1.14521	P46821	1501	P46821	P46821	Microtubule-associated protein 1B;MAP1B heavy chain;MAP1 light chain LC1	MAP1B	SQPALALDERKLGDVSPTQIDVSQFGSFKED	LGDVS(0.998)PT(0.002)QIDVSQFGSFK	1473	UID1442	1
23.6525	16.7452	21.4074	20.4184	17.4472	20.984	24.075	18.3018	19.0026	S	3	1175	___1			1	5.29483e-46	131.1	121.64	131.1	-0.10902	41544000	1438	0.0172685	1	0.141914	0.0520054	P46821	1438	P46821	P46821	Microtubule-associated protein 1B;MAP1B heavy chain;MAP1 light chain LC1	MAP1B	RGAESPFEEKSGKQGSPDQVSPVSEMTSTSL	QGS(1)PDQVSPVSEMTSTSLYQDKQEGK	1474	UID1443	1;2
21.2646	15.2783	18.3048	22.5485	17.9837	17.3748	20.6247	18.0695	20.6083	S	3	1175	___1			0.5	7.46577e-06	62.237	47.293	41.423	-1.4068	11467000	992	0.31551	1	-1.48493	-0.771223	P46821	992	P46821	P46821	Microtubule-associated protein 1B;MAP1B heavy chain;MAP1 light chain LC1	MAP1B	SAKAEADAYIREKRESVASGDDRAEEDMDEA	RES(0.5)VAS(0.5)GDDRAEEDMDEAIEK	1476	UID1445	1
21.2646	16.2155	19.3667	22.5485	17.933	17.2932	20.6829	18.4815	20.6083	S	3	1175	___1			0.5	7.46577e-06	62.237	47.293	41.423	-1.4068	11467000	995	0.233585	1	-0.975312	-0.594779	P46821	995	P46821	P46821	Microtubule-associated protein 1B;MAP1B heavy chain;MAP1 light chain LC1	MAP1B	AEADAYIREKRESVASGDDRAEEDMDEAIEK	RES(0.5)VAS(0.5)GDDRAEEDMDEAIEK	1477	UID1446	1
23.088	16.4649	23.0513	20.4234	20.1647	18.3178	20.8642	21.8277	22.1647	S	2	1175	___1			0.998771	0.00116603	72.434	63.476	68.132	0.0085327	27207000	1785	0.122691	1	-0.750809	-0.335807	P46821	1785	P46821	P46821	Microtubule-associated protein 1B;MAP1B heavy chain;MAP1 light chain LC1	MAP1B	VQSLEGEKLSPKSDISPLTPRESSPLYSPTF	SDIS(0.999)PLT(0.001)PR	1479	UID1448	1
23.6552	16.9722	20.7538	20.4425	18.1026	19.2282	23.8624	18.4407	17.9881	S	3	1175	___1			0.999976	8.90562e-05	62.94	55.075	56.851	-0.05685	30567000	2271	0.0459761	1	0.363363	0.134441	P46821	2271	P46821	P46821	Microtubule-associated protein 1B;MAP1B heavy chain;MAP1 light chain LC1	MAP1B	SPVKKSDGKSKPLAASPKPAGLKESSDKVSR	SKPLAAS(1)PKPAGLK	1480	UID1449	1
22.6527	19.3525	21.9554	20.2658	19.0062	19.9302	19.7955	21.1982	22.081	S	2	1175	___1			0.989528	2.71193e-25	148.52	131.01	148.52	0.33672	67251000	1915	0.0870234	1	0.295298	0.245127	P46821	1915	P46821	P46821	Microtubule-associated protein 1B;MAP1B heavy chain;MAP1 light chain LC1	MAP1B	DVGGYYYEKIERTTKSPSDSGYSYETIGKTT	S(0.99)PS(0.01)DSGYSYETIGK	1482	UID1451	1
25.487	23.4629	25.4937	25.198	23.4359	25.5953	20.3951	24.2274	24.473	S	2	1175	___1			0.999988	4.97784e-118	235.93	213.05	235.93	-0.085112	403670000	1265	0.529166	1	1.78265	1.20191	P46821	1265	P46821	P46821	Microtubule-associated protein 1B;MAP1B heavy chain;MAP1 light chain LC1	MAP1B	KVSPSKSPSLSPSPPSPLEKTPLGERSVNFS	SPSLSPSPPS(1)PLEK	1487	UID1456	1;2;3
20.9439	16.9137	24.6507	20.7892	18.053	18.5914	26.3829	23.9489	25.1836	S	4	1175	___1			0.758053	4.04156e-107	137.13	130.22	70.206	-0.15687	173430000	2098	0.860789	1	-4.33572	-1.85126	P46821	2098	P46821	P46821	Microtubule-associated protein 1B;MAP1B heavy chain;MAP1 light chain LC1	MAP1B	CLVSSCEYKHPKTELSPSFINPNPLEWFASE	T(0.121)ELS(0.758)PS(0.121)FINPNPLEWFASEEPTEESEKPLTQSGGAPPPPGGK	1491	UID1460	1
25.107	17.2131	25.5244	23.9027	22.5025	24.5917	24.4933	24.2162	18.5997	S	3	1175	___1			0.999766	5.09199e-176	204.86	184.12	177.55	0.035711	195520000	1322	0.0178792	1	0.178429	0.053809	P46821	1322	P46821	P46821	Microtubule-associated protein 1B;MAP1B heavy chain;MAP1 light chain LC1	MAP1B	EEHCASPEDKTLEVVSPSQSVTGSAGHTPYY	TLEVVS(1)PSQSVTGSAGHTPYYQSPTDEK	1492	UID1461	1
20.9208	22.5049	25.5389	20.3852	18.0417	17.8168	21.5415	18.5388	24.8695	S	2	1175	___1			0.924629	1.36947e-33	107.29	95.372	85.457	0.057078	112820000	1965	0.230578	1	1.33829	0.588108	P46821	1965	P46821	P46821	Microtubule-associated protein 1B;MAP1B heavy chain;MAP1 light chain LC1	MAP1B	PEEGGYSYDISEKTTSPPEVSGYSYEKTERS	T(0.038)T(0.038)S(0.925)PPEVSGYSYEK	1497	UID1466	1
25.2366	17.1033	23.5807	24.0702	20.8977	22.8475	25.2691	22.5233	22.0709	S	2	1175	___1			1	1.03213e-43	140.57	129.29	130.1	0.015449	249640000	1779	0.187772	1	-1.31424	-0.491264	P46821	1779	P46821	P46821	Microtubule-associated protein 1B;MAP1B heavy chain;MAP1 light chain LC1	MAP1B	SLTSEKVQSLEGEKLSPKSDISPLTPRESSP	VQSLEGEKLS(1)PK	1501	UID1470	1;2
20.8409	16.2659	26.1084	24.9686	22.5135	18.259	25.5451	24.8382	20.1198	S	3	1175	___1			0.988943	4.73208e-35	112.81	102	112.81	-0.60223	406370000	1298	0.297368	1	-2.42934	-0.732938	P46821	1298	P46821	P46821	Microtubule-associated protein 1B;MAP1B heavy chain;MAP1 light chain LC1	MAP1B	PNEIKVSAEAEVAPVSPEVTQEVVEEHCASP	VSAEAEVAPVS(0.989)PEVT(0.011)QEVVEEHCASPEDK	1502	UID1471	1;2
26.0123	16.1317	25.704	20.727	23.2718	24.9523	24.9819	24.6296	24.9908	S	3	1175	___1			0.999998	2.64132e-68	136.15	122.81	136.15	-0.015858	399430000	1312	0.278971	1	-2.25143	-0.693693	P46821	1312	P46821	P46821	Microtubule-associated protein 1B;MAP1B heavy chain;MAP1 light chain LC1	MAP1B	VSPEVTQEVVEEHCASPEDKTLEVVSPSQSV	VSAEAEVAPVSPEVTQEVVEEHCAS(1)PEDK	1503	UID1472	1;2
23.0993	16.9443	21.0346	19.7816	17.3405	18.9468	23.375	18.0897	18.9476	S	2	1187	___1			0.999999	0.000379709	104.59	72.07	104.59	0.90595	22519000	158	0.0306332	1	0.221937	0.0909635	P47914	158	P47914	P47914	60S ribosomal protein L29	RPL29	VPAQAPKRTQAPTKASE______________	RTQAPTKAS(1)E	1514	UID1483	1
20.8149	15.3904	20.9609	20.8612	18.8862	20.2652	22.0501	18.1332	20.5236	S	3	1197	___1			0.999997	1.32151e-08	77.233	69.308	77.233	0.10291	47075000	1147	0.212117	1	-1.18024	-0.546787	P48634	1147	P48634	P48634	Protein PRRC2A	PRRC2A	LTQVPLAPPPPGAPPSPAPARFTARGGRVFT	EGTLTQVPLAPPPPGAPPS(1)PAPAR	1516	UID1485	1
22.9587	16.7879	18.2796	22.5387	17.4805	20.8252	23.6762	21.4501	22.0174	S	2	1197	___1			0.982411	2.09509e-06	104.24	66.223	104.24	0.42914	39558000	380	0.701752	1	-3.03914	-1.53863	P48634	380	P48634	P48634	Protein PRRC2A	PRRC2A	SGEERPPEADGKKGNSPNSEPPTPKTAWAET	KGNS(0.982)PNS(0.018)EPPTPK	1518	UID1487	1
22.066	17.4541	17.9704	22.3526	17.6464	18.8866	20.5213	19.4064	19.4471	S	2	1197	___1			0.883669	0.000159882	69.979	58.132	69.979	-0.015185	15435000	456	0.156369	1	-0.628107	-0.417663	P48634	456	P48634	P48634	Protein PRRC2A	PRRC2A	APEDEDEAWRQRRKQSSSEISLAVERARRRR	QS(0.884)S(0.103)S(0.014)EISLAVER	1519	UID1488	1
20.386	16.1557	21.8307	20.214	19.653	21.1552	21.7313	21.1118	21.7412	S	2	1197	___1			0.987673	1.77381e-06	93.374	10.168	79.474	-0.21593	14671000	808	0.531779	1	-2.07058	-1.20704	P48634	808	P48634	P48634	Protein PRRC2A	PRRC2A	GDVFTATPAEPRPLTSPLRQAADEDDKGMRS	PLT(0.012)S(0.988)PLR	1522	UID1491	1
26.5287	21.959	25.5363	25.3785	22.8943	25.1268	26.2627	25.4722	24.8965	S	2	1197	___1			1	5.35463e-05	89.189	67.443	66.498	-0.18125	418230000	1219	0.236975	1	-0.86917	-0.602283	P48634	1219	P48634	P48634	Protein PRRC2A	PRRC2A	PSKEPLKEKLIPGPLSPVARGGSNGGSNVGM	LIPGPLS(1)PVAR	1523	UID1492	1
23.0355	16.3099	22.4082	22.8561	17.848	17.8507	22.2936	22.4806	17.9613	S	3	1197	___1			0.5	6.00559e-08	75.103	61.782	75.103	-0.021234	32749000	1690	0.0428604	1	-0.327344	-0.125714	P48634	1690	P48634	P48634	Protein PRRC2A	PRRC2A	GLKGAAEGPPKRPGGSSPLNAVPCEGPPGSE	RPGGS(0.5)S(0.5)PLNAVPCEGPPGSEPPR	1524	UID1493	1
23.0355	16.5205	22.4082	22.8561	18.4672	17.3948	22.2936	22.4806	19.1628	S	3	1197	___1			0.5	6.00559e-08	75.103	61.782	75.103	-0.021234	32749000	1691	0.101057	1	-0.657647	-0.281348	P48634	1691	P48634	P48634	Protein PRRC2A	PRRC2A	LKGAAEGPPKRPGGSSPLNAVPCEGPPGSEP	RPGGS(0.5)S(0.5)PLNAVPCEGPPGSEPPR	1525	UID1494	1
24.8347	17.2067	23.3109	25.2185	19.9071	23.0635	24.4452	18.6954	25.0662	S	3	1200	___1			1	2.74598e-120	193.19	176.22	193.19	0.088923	187810000	680	0.111566	1	-0.951551	-0.308003	P48681	680	P48681	P48681	Nestin	NES	ESLTALEKENQEPLRSPEVGDEEALRPLTKE	ENQEPLRS(1)PEVGDEEALRPLTK	1530	UID1499	1
25.6822	17.6399	25.2137	26.0777	18.5588	18.3938	20.4243	24.4282	26.0249	S	4	1200	___1			0.943348	2.05784e-25	91.507	85.439	74.709	0.021907	449610000	471	0.0898001	1	-0.780552	-0.252353	P48681	471	P48681	P48681	Nestin	NES	TGQSPEDHASLAPPLSPDHSSLEAKDGESGG	QEASTGQS(0.006)PEDHAS(0.002)LAPPLS(0.943)PDHS(0.024)S(0.024)LEAKDGESGGSR	1534	UID1503	1
23.1093	17.2523	21.5378	23.2799	17.6679	21.2274	23.5304	20.5554	21.9755	S	3	1200	___1			1	1.34009e-13	100.02	91.457	100.02	0.034103	92792000	768	0.287312	1	-1.3873	-0.711541	P48681	768	P48681	P48681	Nestin	NES	ETLRTLEKETQQRRRSLGEQDQMTLRPPEKV	S(1)LGEQDQMTLRPPEK	1536	UID1505	1
23.1898	16.5345	21.7376	20.8095	19.9004	22.59	24.5737	22.3798	21.9136	S	2	1204	___1			0.997905	0.00143073	90.15	79.736	87.298	-0.26227	57318000	831	0.493652	1	-2.46839	-1.13203	P48960	831	P48960	P48960	CD97 antigen;CD97 antigen subunit alpha;CD97 antigen subunit beta	CD97	TTSGTGHNQTRALRASESGI___________	ALRAS(0.998)ES(0.002)GI	1542	UID1511	1
23.4002	16.134	21.6369	20.7619	17.4198	18.3557	21.1206	21.2696	22.2054	S	2	1206	___1			0.999966	9.43121e-07	102.73	88.767	72.958	-0.48649	24124000	151	0.198331	1	-1.14151	-0.515499	P49006	151	P49006	P49006	MARCKS-related protein	MARCKSL1	DEGTAQEGKAAATPESQEPQAKGAEASAASE	AAATPES(1)QEPQAK	1543	UID1512	1
27.4049	20.6749	26.8085	26.4675	21.9245	26.0663	26.7437	26.4769	27.3047	S	2	1206	___1			1	1.12825e-138	242.93	227.83	242.93	-0.00046499	970600000	22	0.362172	1	-1.87902	-0.868061	P49006	22	P49006	P49006	MARCKS-related protein	MARCKSL1	KAPRGDVTAEEAAGASPAKANGQENGHVKSN	GDVTAEEAAGAS(1)PAK	1547	UID1516	1
28.4569	16.889	25.0154	28.5502	20.1131	26.393	29.1167	25.4566	26.0079	S	2	1206	___1			1	0.000815132	138.66	72.36	108.3	-0.27324	1694200000	104	0.398792	1	-3.40663	-0.942689	P49006	104	P49006	P49006	MARCKS-related protein	MARCKSL1	KKKFSFKKPFKLSGLSFKRNRKEGGGDSSAS	LSGLS(1)FK	1548	UID1517	1
23.552	16.2312	17.8671	21.1178	17.5371	18.6919	25.6503	21.0449	19.0864	S	3	1207	___1			0.801662	2.56788e-08	99.566	84.027	63.165	-0.12104	67681000	85	0.386898	1	-2.71041	-0.918565	P49023	85	P49023	P49023	Paxillin	PXN	QPSSSRFIHQQPQSSSPVYGSSAKTSSVSNP	FIHQQPQS(0.012)S(0.184)S(0.802)PVY(0.002)GSSAK	1551	UID1520	1
22.5896	17.9708	19.374	20.1291	20.6783	21.4354	19.7392	21.4262	17.9307	S	2	1208	___1			0.976746	7.35953e-12	114.69	95.368	114.69	-0.036436	13900000	19	0.0568214	1	0.27943	0.164438	P49116	19	P49116	P49116	Nuclear receptor subfamily 2 group C member 2	NR2C2	PSPRIQIISTDSAVASPQRIQIVTDQQTGQK	IQIISTDS(0.023)AVAS(0.977)PQR	1555	UID1524	1
20.5926	17.4028	18.5179	20.7251	20.1642	21.0486	21.0899	20.9765	17.9092	S	2	1208	___1			0.839359	2.12441e-09	110.97	74.125	110.97	-0.5073	5407200	46	0.341094	1	-1.15409	-0.824587	P49116	46	P49116	P49116	Nuclear receptor subfamily 2 group C member 2	NR2C2	TGQKIQIVTAVDASGSPKQQFILTSPDGAGT	IQIVTAVDAS(0.161)GS(0.839)PK	1557	UID1526	1
23.9153	15.831	18.4964	21.3926	17.8864	22.7759	21.9161	17.7841	23.3749	S	2	1214	___1			0.861282	3.45363e-20	74.46	62.594	74.46	0.29083	39574000	244	0.215226	1	-1.61079	-0.553791	P49321	244	P49321	P49321	Nuclear autoantigenic sperm protein	NASP	SGKPEQEVPDAEEEKSVSGTDVQEECREKGG	S(0.861)VS(0.138)GT(0.001)DVQEECR	1559	UID1528	1
26.2229	16.7451	24.6448	25.6694	17.6464	17.7483	20.9517	24.5976	24.8497	S	2	1214	___1			1	0.000357251	105.36	51.161	86.923	-0.27791	323120000	726	0.104873	1	-0.928787	-0.291072	P49321	726	P49321	P49321	Nuclear autoantigenic sperm protein	NASP	DISHLVRKKRKPEEESPRKDDAKKAKQEPEV	KPEEES(1)PRK	1561	UID1530	1
19.8475	19.1641	18.2528	20.8846	16.7582	22.6926	22.5503	19.0448	18.3715	S	2	1214	___1			0.832528	2.26894e-05	60.348	47.419	49.3	0.14723	13508000	421	0.261011	1	-0.900715	-0.65493	P49321	421	P49321	P49321	Nuclear autoantigenic sperm protein	NASP	DGSGLEEKVRAKLVPSQEETKLSVEESEAAG	LVPS(0.833)QEET(0.167)K	1562	UID1531	1
24.1237	16.253	23.0551	19.9001	17.5573	21.7465	23.9659	19.9254	19.7578	S	2	1214	___1			1	7.30352e-276	308	239.46	308	0.09137	258210000	451	0.00844143	1	-0.0724576	-0.0256694	P49321	451	P49321	P49321	Nuclear autoantigenic sperm protein	NASP	GDGVDTKVAQGATEKSPEDKVQIAANEETQE	VAQGATEKS(1)PEDK	1564	UID1533	1
24.3277	17.683	20.8297	20.9122	17.9156	18.3643	20.5389	20.0263	17.9159	S	2	1232	___1			0.774201	0.000922161	67.879	54.902	67.879	0.25673	24535000	363	0.281238	1	1.45311	0.698554	P49674	363	P49674	P49674	Casein kinase I isoform epsilon	CSNK1E	VASTPASRIQPAGNTSPRAISRVDRERKVSM	IQPAGNT(0.226)S(0.774)PR	1574	UID1543	1
19.9652	16.7643	18.0773	22.0081	20.2202	21.0093	20.5324	18.7678	20.0445	S	2	1236	___1			0.657776	7.78929e-39	158.81	140.71	158.81	-0.12922	8631400	12	0.639274	1	-1.51265	-1.4169	P49736	12	P49736	P49736	DNA replication licensing factor MCM2	MCM2	____MAESSESFTMASSPAQRRRGNDPLTSS	AESSESFTMAS(0.658)S(0.342)PAQR	1575	UID1544	1
23.8017	15.9413	19.3437	20.592	16.7096	21.0093	23.4083	18.5987	18.4154	S	2	1236	___1			0.962712	5.11554e-86	206.43	194.41	206.43	-0.14601	27866000	13	0.0548	1	-0.44523	-0.158891	P49736	13	P49736	P49736	DNA replication licensing factor MCM2	MCM2	___MAESSESFTMASSPAQRRRGNDPLTSSP	AESSESFTMAS(0.037)S(0.963)PAQR	1576	UID1545	1
20.9275	17.7033	21.5383	24.5249	18.2194	20.7864	25.6722	18.6899	20.8872	S	4	1236	___1			0.5	3.07446e-19	74.767	66.45	74.767	0.18377	99212000	108	0.287311	1	-1.69341	-0.711539	P49736	108	P49736	P49736	DNA replication licensing factor MCM2	MCM2	EGLALDDEDVEELTASQREAAERAMRQRDRE	AIPELDAYEAEGLALDDEDVEELT(0.5)AS(0.5)QREAAER	1577	UID1546	1
25.8298	16.6876	21.3219	26.6549	20.0479	21.9414	24.6303	20.8845	20.1061	S	2	1236	___1			1	2.02293e-152	246.96	222.67	246.96	0.011831	794790000	139	0.0695349	1	-0.593864	-0.198889	P49736	139	P49736	P49736	DNA replication licensing factor MCM2	MCM2	AGRGLGRMRRGLLYDSDEEDEERPARKRRQV	GLLYDS(1)DEEDEERPAR	1578	UID1547	1
20.3687	21.2755	24.7756	25.9716	17.2843	24.082	26.6214	23.6283	18.6225	S	2	1236	___1			0.894853	2.50269e-22	179.93	161.31	50.207	0.29024	290820000	27	0.109828	1	-0.817499	-0.30362	P49736	27	P49736	P49736	DNA replication licensing factor MCM2	MCM2	SSPAQRRRGNDPLTSSPGRSSRRTDALTSSP	GNDPLT(0.593)S(0.512)S(0.895)PGR	1580	UID1549	1;2
27.5123	23.7686	26.5424	26.1909	24.843	25.6987	27.9884	26.1431	18.8185	S	2	1240	___1			1	0	311.26	246.44	267.07	-0.071242	881430000	677	0.208452	1	1.62442	0.538506	P49756	677	P49756	P49756	RNA-binding protein 25	RBM25	HRPKIGLSLKLGASNSPGQPNSVKRKKLPVD	LGASNS(1)PGQPNSVK	1588	UID1557	1
21.6548	15.6358	22.4405	20.3784	18.7885	18.5977	20.6229	21.4826	18.0215	S	3	1240	___1			1	8.42172e-50	154.34	136.39	106.86	0.261	45847000	583	0.0183736	1	-0.131973	-0.0552676	P49756	583	P49756	P49756	RNA-binding protein 25	RBM25	EAERRRQPQIKQEPESEEEEEEKQEKEEKRE	QEPES(1)EEEEEEKQEKEEK	1589	UID1558	1
23.5469	15.9163	18.28	21.9951	17.1288	18.0041	24.0175	17.6011	18.274	S	3	1241	___1			0.930403	2.7074e-10	100.64	81.315	100.64	-0.084638	33417000	194	0.083464	1	-0.716487	-0.235818	P49757	194	P49757	P49757	Protein numb homolog	NUMB	TATFDASRTTFTREGSFRVTTATEQAEREEI	EGS(0.93)FRVT(0.021)T(0.021)AT(0.028)EQAEREEIMK	1590	UID1559	1
22.8634	17.4398	18.6184	21.7474	18.2241	17.9387	23.5986	17.9572	19.732	S	2	1241	___1			0.997812	9.93794e-09	111.43	83.344	111.43	-0.039087	55114000	438	0.123069	1	-0.788736	-0.336744	P49757	438	P49757	P49757	Protein numb homolog	NUMB	AASPGLFQAGHRRTPSEADRWLEEVSKSVRA	T(0.002)PS(0.998)EADRWLEEVSK	1593	UID1562	1
23.2425	16.676	21.133	20.543	17.5135	20.9836	23.3192	22.0209	21.9704	S	3	1243	___1			0.998529	3.61742e-07	94.569	77.548	94.569	-0.18142	35520000	157	0.452724	1	-2.08632	-1.05091	P49761	157	P49761	P49761	Dual specificity protein kinase CLK3	CLK3	AAGAWETMHHCKRYRSPEPDPYLSYRWKRRR	Y(0.001)RS(0.999)PEPDPYLSYR	1597	UID1566	1
21.8855	15.9188	19.2011	21.1258	18.1021	19.2327	21.0858	18.4302	20.0552	S	3	1245	___1			0.780349	0.000149469	48.229	37.441	48.229	-0.20118	7854600	614	0.171069	1	-0.855316	-0.452415	P49790	614	P49790	P49790	Nuclear pore complex protein Nup153	NUP153	PAEILKEGSVLDILKSPGFASPKIDSVAAQP	EGS(0.001)VLDILKS(0.78)PGFAS(0.219)PK	1601	UID1570	1
22.6166	17.7058	19.0383	20.1142	17.9281	19.3341	24.4555	18.4548	18.2204	S	2	1245	___1			0.994277	0.0325599	56.359	26.171	56.359	-0.41257	29651000	687	0.0830825	1	-0.589998	-0.234817	P49790	687	P49790	P49790	Nuclear pore complex protein Nup153	NUP153	KVTDNKCIACQAAKLSPRDTAKQTGIETPNK	LS(0.994)PRDT(0.006)AK	1603	UID1572	1
20.8899	17.3387	18.8255	20.401	19.9866	17.4231	22.442	18.146	18.3644	S	2	1245	___1			0.996846	3.50824e-05	67.964	47.011	67.964	-0.18094	6902600	209	0.134383	1	-0.632758	-0.364602	P49790	209	P49790	P49790	Nuclear pore complex protein Nup153	NUP153	KDITVSKNTSLPPLWSPEAERSHSLSQHTAT	NTS(0.003)LPPLWS(0.997)PEAER	1604	UID1573	1
22.548	15.7711	18.1645	20.9906	18.0049	18.0779	20.7851	20.6026	18.64	S	3	1245	___1			0.54489	0.000659743	41.257	29.784	41.257	0.73295	8133000	333	0.219164	1	-1.18136	-0.562635	P49790	333	P49790	P49790	Nuclear pore complex protein Nup153	NUP153	MSSPLADAKRIPSIVSSPLNSPLDRSGIDIT	RIPS(0.004)IVS(0.545)S(0.445)PLNS(0.006)PLDR	1605	UID1574	1
21.1222	17.2222	19.0504	20.2684	17.6003	17.92	20.701	18.8184	18.4083	S	2	1246	___1			0.998695	0.000146805	62.891	57.714	62.891	-0.5712	3251700	2270	0.0456766	1	-0.177621	-0.133604	P49792	2270	P49792	P49792	E3 SUMO-protein ligase RanBP2	RANBP2	KNLFRFGESTTGFNFSFKSALSPSKSPAKLN	FGESTT(0.001)GFNFS(0.999)FK	1608	UID1577	1
23.9719	15.6559	21.4739	20.6639	22.782	25.1804	21.5952	18.9678	18.3	S	2	1246	___1			0.866275	0.000594385	106.18	91.971	73.985	0.33251	64655000	781	0.100702	1	0.746249	0.280442	P49792	781	P49792	P49792	E3 SUMO-protein ligase RanBP2	RANBP2	GSLRNADSEIKHSTPSPTRYSLSPSKSYKYS	HST(0.016)PS(0.866)PT(0.117)R	1609	UID1578	1
22.0251	16.2375	21.958	22.4255	17.4477	22.5234	23.3986	22.0088	20.7768	S	2	1246	___1			0.99999	3.24289e-25	140.22	124.98	137.19	0.06173	39612000	1509	0.409313	1	-1.98786	-0.963944	P49792	1509	P49792	P49792	E3 SUMO-protein ligase RanBP2	RANBP2	GSSTKCAACQNPRKQSLPATSIPTPASFKFG	KQS(1)LPATSIPTPASFK	1611	UID1580	1
22.7866	16.585	18.5647	20.8317	18.1135	18.574	20.8145	19.5417	20.7896	S	3	1246	___1			0.955156	3.86177e-05	41.521	33.027	41.521	-0.07404	11257000	2668	0.222518	1	-1.06987	-0.570145	P49792	2668	P49792	P49792	E3 SUMO-protein ligase RanBP2	RANBP2	LPPTFFCYKNRPDYVSEEEEDDEDFETAVKK	NRPDY(0.042)VS(0.955)EEEEDDEDFET(0.003)AVK	1613	UID1582
23.3215	15.8989	21.6864	20.5861	18.3174	18.4413	24.8883	20.234	18.3488	S	2	1246	___1			0.997494	0.000176473	103.11	66.127	77.367	0.13429	74722000	2276	0.103417	1	-0.854747	-0.287367	P49792	2276	P49792	P49792	E3 SUMO-protein ligase RanBP2	RANBP2	GESTTGFNFSFKSALSPSKSPAKLNQSGTSV	SALS(0.997)PS(0.081)KS(0.921)PAK	1614	UID1583	1;2
24.1911	16.849	18.6493	23.1702	21.0687	18.2593	24.908	22.7134	23.1352	S	2	1246	___1			0.999788	1.08581e-37	195.16	131.46	195.16	-0.19787	112400000	2280	0.731884	1	-3.68909	-1.59746	P49792	2280	P49792	P49792	E3 SUMO-protein ligase RanBP2	RANBP2	TGFNFSFKSALSPSKSPAKLNQSGTSVGTDE	SALSPSKS(1)PAK	1616	UID1585	1;2
22.8103	16.2926	22.074	20.1061	20.6553	21.298	20.5832	22.26	21.5973	S	2	1246	___1			0.733083	0.000470463	83.862	68.2	83.862	-0.11307	26471000	1400	0.19754	1	-1.08787	-0.513692	P49792	1400	P49792	P49792	E3 SUMO-protein ligase RanBP2	RANBP2	LVGPPLAETVFTPKTSPENVQDRFALVTPKK	T(0.267)S(0.733)PENVQDR	1618	UID1587	1
23.2726	16.8836	18.9775	24.5162	17.2378	19.4776	19.687	18.5091	20.4035	S	4	1246	___1			1	2.08005e-43	108.45	104.53	108.45	0.51435	94157000	2900	0.0305872	1	0.178018	0.0908313	P49792	2900	P49792	P49792	E3 SUMO-protein ligase RanBP2	RANBP2	VGTQSAGKVGEDEDGSDEEVVHNEDIHFEPI	VGEDEDGS(1)DEEVVHNEDIHFEPIVSLPEVEVK	1619	UID1588	1
22.3851	16.6332	20.7267	20.7178	17.8828	18.5823	20.2945	20.8673	18.3431	S	2	1247	___1			1	0.00453429	62.162	39.091	49.423	0.75291	9125700	1411	0.0141439	1	0.0800222	0.0427403	P49815	1411	P49815	P49815	Tuberin	TSC2	DILGDPGDKADVGRLSPEVKARSQSGTLDGE	ADVGRLS(1)PEVK	1621	UID1590	1
23.7123	17.5386	20.5696	22.4398	17.9096	17.9084	25.4622	21.112	21.3998	S	2	1247	___1			0.999926	0.000193509	140.78	84.348	121.5	-0.052973	73421000	939	0.379694	1	-2.05116	-0.903903	P49815	939	P49815	P49815	Tuberin	TSC2	FDDTPEKDSFRARSTSLNERPKSLRIARPPK	STS(1)LNERPK	1625	UID1594	1
24.3223	19.342	18.7132	23.8543	18.2478	23.3484	20.5463	22.5132	18.6732	S	2	1253	___1			0.979855	1.49806e-20	127.71	85.379	101.6	-0.038953	72125000	210	0.0347446	1	0.214941	0.10274	P49916	210	P49916	P49916	DNA ligase 3	LIG3	KAVVQAKLTTTGQVTSPVKGASFVTSTNPRK	LTTTGQVT(0.02)S(0.98)PVK	1633	UID1602	1
25.3371	17.0018	18.3195	24.9803	17.3921	17.993	26.1612	18.1059	19.1516	S	3	1258	___1			0.863503	8.38641e-43	152.04	152.04	152.04	-0.14292	150520000	171	0.0905649	1	-0.920108	-0.254338	P50402	171	P50402	P50402	Emerin	EMD	GRDSAYQSITHYRPVSASRSSLDLSYYPTSS	DSAYQSIT(0.001)HYRPVS(0.864)AS(0.136)R	1635	UID1604	1
23.0374	16.3669	18.5506	23.2624	20.4339	21.7919	21.3754	21.0587	18.7975	S	2	1258	___1			0.887149	5.84387e-08	95.347	89.688	95.347	-0.45949	27279000	8	0.197704	1	-1.09221	-0.514065	P50402	8	P50402	P50402	Emerin	EMD	________MDNYADLSDTELTTLLRRYNIPH	MDNYADLS(0.887)DT(0.112)ELTTLLR	1637	UID1606	1
24.9715	16.9137	22.0671	22.4527	21.7383	22.8166	26.6199	18.2288	22.161	S	3	1260	___1			0.988355	2.23473e-38	156.49	144.29	76.704	0.15445	295570000	112	0.10899	1	-1.01917	-0.301506	P50479	112	P50479	P50479	PDZ and LIM domain protein 4	PDLIM4	AQAHRIHIDPEIQDGSPTTSRRPSGTGTGPE	IHIDPEIQDGS(0.988)PT(0.007)T(0.002)S(0.002)R	1641	UID1610	1
23.6469	16.7835	18.6289	20.4837	17.1468	20.7772	21.7336	19.3086	20.5867	S	3	1262	___1			0.820893	2.02151e-11	74.838	64.955	74.838	0.23294	24959000	185	0.147017	1	-0.856498	-0.395258	P50548	185	P50548	P50548	ETS domain-containing transcription factor ERF	ERF	SSLFSAVVARRLGRGSVSDCSDGTSELEEPL	RLGRGS(0.821)VS(0.158)DCS(0.02)DGTSELEEPLGEDPR	1646	UID1615	1
23.3838	15.9387	19.2152	22.7611	17.3368	18.4889	23.7477	18.6626	18.3103	S	3	1262	___1			1	1.47266e-45	130.25	120.79	130.25	-0.12123	32138000	489	0.0934324	1	-0.727637	-0.261762	P50548	489	P50548	P50548	ETS domain-containing transcription factor ERF	ERF	ASQCMPLKLRFKRRWSEDCRLEGGGGPAGGF	RWS(1)EDCRLEGGGGPAGGFEDEGEDK	1650	UID1619	1
25.1181	17.7458	18.3796	23.8381	17.8469	18.989	25.4814	18.9786	18.4723	S	3	1262	___1			1	1.80884e-100	207.86	198.67	207.86	0.0082501	98257000	327	0.0597529	1	-0.562959	-0.172448	P50548	327	P50548	P50548	ETS domain-containing transcription factor ERF	ERF	RYLQAHTQSVYNYHLSPRAFLHYPGLVVPQP	YLQAHTQSVYNYHLS(1)PR	1653	UID1622	1
22.1353	15.604	20.2457	20.1252	17.6665	19.1404	22.897	19.6167	18.7874	S	2	1273	___1			0.901562	3.51973e-33	168.31	145.67	168.31	-0.57074	13221000	24	0.18219	1	-1.10534	-0.478352	P51003	24	P51003	P51003	Poly(A) polymerase alpha	PAPOLA	GSQQTQPPQKHYGITSPISLAAPKETDCVLT	HYGIT(0.096)S(0.902)PIS(0.003)LAAPK	1661	UID1630	1
22.8574	16.658	21.9266	22.9419	20.7422	21.8065	23.3922	22.2285	21.6827	S	3	1275	___1			0.99998	3.26988e-43	139.79	127.23	139.79	0.11067	52768000	601	0.416994	1	-1.95381	-0.979414	P51116	601	P51116	P51116	Fragile X mental retardation syndrome-related protein 2	FXR2	NRSRRRRNRGNRTDGSISGDRQPVTVADYIS	TDGS(1)ISGDRQPVTVADYISR	1664	UID1633	1;2
23.2551	19.2968	22.3359	20.8083	20.1928	22.1531	23.1851	21.4813	21.3885	S	2	1281	___1			1	0.00462272	77.732	57.886	43.083	-0.013639	38585000	1377	0.105347	1	-0.389016	-0.292276	P51531	1377	P51531	P51531	Probable global transcription activator SNF2L2	SMARCA2	EKAKKRRGRPPAEKLSPNPPKLTKQMNAIID	LS(1)PNPPK	1672	UID1641	1
21.2985	16.7744	20.333	21.3614	18.658	18.8005	21.0458	19.6999	21.1433	S	2	1282	___1			0.998211	0.00122638	46.964	46.964	46.964	-0.078004	11277000	1417	0.328971	1	-1.161	-0.799388	P51532	1417	P51532	P51532	Transcription activator BRG1	SMARCA4	EEVRQKKSSRKRKRDSDAGSSTPTTSTRSRD	RDS(0.998)DAGSSTPTTSTR	1673	UID1642	1
25.0221	16.3789	19.3274	21.9308	17.7914	21.0639	23.4202	21.0228	17.9615	S	3	1282	___1			0.986048	5.10129e-11	112.51	69.224	98.062	0.29919	87405000	1382	0.0651033	1	-0.558713	-0.186964	P51532	1382	P51532	P51532	Transcription activator BRG1	SMARCA4	FGRGSRHRKEVDYSDSLTEKQWLKAIEEGTL	EVDYS(0.007)DS(0.986)LT(0.007)EKQWLK	1676	UID1645	1
25.6383	21.5633	24.7746	20.4005	22.8176	24.15	25.7683	24.4799	24.2641	S	2	1282	___1			1	0.000405483	77.062	40.742	77.062	-0.0015345	246410000	1452	0.253099	1	-0.84538	-0.637702	P51532	1452	P51532	P51532	Transcription activator BRG1	SMARCA4	SKKQKKRGRPPAEKLSPNPPNLTKKMKKIVD	LS(1)PNPPNLTK	1679	UID1648	1
25.2135	16.102	25.2057	20.3857	24.3435	17.759	25.6207	18.1777	25.0834	S	4	1287	___1			0.999997	3.8093e-15	81.18	74.301	81.18	-0.073639	223410000	1507	0.0712353	1	-0.786865	-0.203441	P51610	1507	P51610	P51610	Host cell factor 1;HCF N-terminal chain 1;HCF N-terminal chain 2;HCF N-terminal chain 3;HCF N-terminal chain 4;HCF N-terminal chain 5;HCF N-terminal chain 6;HCF C-terminal chain 1;HCF C-terminal chain 2;HCF C-terminal chain 3;HCF C-terminal chain 4;HCF C-terminal chain 5;HCF C-terminal chain 6	HCFC1	PVPGPSVPPPEELQVSPGPRQQLPPRQLLQS	AVTTVTQSTPVPGPSVPPPEELQVS(1)PGPR	1686	UID1655	1
20.8566	17.0079	19.8555	20.9252	17.1157	18.6663	20.5013	19.7714	19.8184	S	2	1291	___1			0.999998	0.0125759	61.65	52.436	61.65	0.0034284	5027200	245	0.268745	1	-0.790391	-0.67168	P51825	245	P51825	P51825	AF4/FMR2 family member 1	AFF1	VHGSSNNSKGYCPAKSPKDLAVKVHDKETPQ	GYCPAKS(1)PK	1687	UID1656	1
26.3158	16.4796	24.3078	26.6851	22.6455	24.606	23.7913	23.3847	23.8597	S	2	1292	___1			1	3.84558e-88	227.47	194.9	68.44	1.1125	2760800000	165	0.164233	1	-1.31083	-0.436322	P51858	165	P51858	P51858	Hepatoma-derived growth factor	HDGF	EKGALKRRAGDLLEDSPKRPKEAENPEGEEK	RAGDLLEDS(1)PK	1688	UID1657	1
20.1108	16.6635	19.259	20.499	18.6168	19.068	20.5549	19.2307	18.1844	S	2	1295	___1			1	0.000537313	66.262	52.583	49.5	-0.17536	3009200	563	0.200003	1	-0.645548	-0.519315	P51957	563	P51957	P51957	Serine/threonine-protein kinase Nek4	NEK4	GEKRQVRRDLFAFQESPPRFLPSHPIVGKVD	DLFAFQES(1)PPR	1693	UID1662	1
26.0605	16.3261	19.8728	25.456	17.6708	19.5704	27.0696	18.225	18.8291	S	2	1297	___1			0.993517	4.19816e-64	152.04	142.99	152.04	0.16597	258600000	358	0.053118	1	-0.621438	-0.15426	P51991	358	P51991	P51991	Heterogeneous nuclear ribonucleoprotein A3	HNRNPA3	YGPMKGGSFGGRSSGSPYGGGYGSGGGSGGY	S(0.003)S(0.003)GS(0.994)PYGGGYGSGGGSGGYGSR	1697	UID1666	1
24.517	16.5159	18.2319	20.7941	22.1807	22.3969	23.8207	23.3719	18.831	S	2	1300	___1			0.859954	1.38327e-26	129.05	115.39	107.34	0.043575	59954000	62	0.317219	1	-2.25288	-0.774809	P52292	62	P52292	P52292	Importin subunit alpha-1	KPNA2	MLKRRNVSSFPDDATSPLQENRNNQGTVNWS	NVSSFPDDAT(0.14)S(0.86)PLQENR	1703	UID1672	1
24.5246	16.6371	22.5245	21.0653	20.3323	22.2996	25.0272	22.2922	22.7789	S	4	1303	___1			1	1.52037e-53	115.77	110.22	115.77	0.44138	133420000	24	0.353688	1	-2.13734	-0.850612	P52565	24	P52565	P52565	Rho GDP-dissociation inhibitor 1	ARHGDIA	EQLAQIAAENEEDEHSVNYKPPAQKSIQEIQ	AEQEPTAEQLAQIAAENEEDEHS(1)VNYKPPAQK	1704	UID1673	1
23.3757	18.955	21.9847	21.5434	19.8659	20.9374	23.8716	18.3398	19.2993	S	2	1304	___1			0.999989	2.62951e-65	176.28	158.14	176.28	0.32194	37127000	362	0.163734	1	0.934883	0.435143	P52594	362	P52594	P52594	Arf-GAP domain and FG repeat-containing protein 1	AGFG1	SGFGTTGKAPVGSVVSVPSQSSASSDKYAAL	APVGSVVS(1)VPSQSSASSDK	1705	UID1674	1
25.3882	21.9261	24.6344	23.8296	17.2244	24.9732	25.8611	24.8854	24.2513	S	2	1304	___1			1	2.69414e-29	187.76	187.76	187.76	0.044589	270120000	181	0.369584	1	-1.01638	-0.883254	P52594	181	P52594	P52594	Arf-GAP domain and FG repeat-containing protein 1	AGFG1	DSAPTLHLNKGTPSQSPVVGRSQGQQQEKKQ	GTPSQS(1)PVVGR	1707	UID1676	1;2
20.3436	16.1442	18.3457	23.285	21.5247	18.3842	26.1383	18.0249	18.948	S	3	1307	___1			0.936398	1.72896e-09	65.57	65.57	43.438	-0.014179	87097000	41	0.413642	1	-2.75924	-0.972668	P52701	41	P52701	P52701	DNA mismatch repair protein Msh6	MSH6	RASREGGRAAAAPGASPSPGGDAAWSEAGPG	AAAAPGAS(0.936)PS(0.058)PGGDAAWS(0.005)EAGPGPRPLAR	1711	UID1680	1
22.4187	16.2296	20.5944	20.6051	18.3614	20.3384	21.0664	17.7588	18.2116	S	2	1307	___1			1	0.000168389	110.84	79.078	56.359	-0.081859	11551000	830	0.127955	1	0.735284	0.348822	P52701	830	P52701	P52701	DNA mismatch repair protein Msh6	MSH6	LPDLERLLSKIHNVGSPLKSQNHPDSRAIMY	IHNVGS(1)PLK	1713	UID1682	1
22.6909	16.1959	20.5903	20.6944	17.7334	18.3539	23.7967	18.3406	21.1541	S	3	1307	___1			0.93621	1.47685e-05	52.79	52.79	52.79	0.29439	26763000	14	0.19722	1	-1.27139	-0.51296	P52701	14	P52701	P52701	DNA mismatch repair protein Msh6	MSH6	__MSRQSTLYSFFPKSPALSDANKASARASR	QS(0.002)T(0.009)LY(0.003)S(0.021)FFPKS(0.936)PALS(0.028)DANK	1714	UID1683	1
23.8968	15.1121	23.3414	23.1664	17.5976	21.8783	21.0464	18.4254	20.2488	S	2	1307	___1			1	4.68907e-25	134.24	122.72	134.24	0.31797	40762000	227	0.107495	1	0.876558	0.297723	P52701	227	P52701	P52701	DNA mismatch repair protein Msh6	MSH6	TTYVTDKSEEDNEIESEEEVQPKTQGSRRSS	SEEDNEIES(1)EEEVQPK	1715	UID1684	1
22.4258	16.9382	18.4134	22.1448	17.2936	18.0066	22.3198	20.7966	18.912	S	2	1307	___1			0.903942	5.52409e-19	118.52	111.65	102.66	0.29561	31476000	137	0.301047	1	-1.41704	-0.740732	P52701	137	P52701	P52701	DNA mismatch repair protein Msh6	MSH6	EKGKSVRVHVQFFDDSPTRGWVSKRLLKPYT	VHVQFFDDS(0.904)PT(0.096)R	1716	UID1685	1
19.9184	20.499	20.203	20.1985	20.8337	17.8182	21.0604	17.5904	22.3143	S	3	1309	___1			0.999457	1.67827e-34	113.47	106.44	113.47	-0.10786	52122000	624	0.0270996	1	-0.114907	-0.0807658	P52756	624	P52756	P52756	RNA-binding protein 5	RBM5	ENPLKRGLVAAYSGDSDNEEELVERLESEEE	GLVAAYSGDS(0.999)DNEEELVERLESEEEK	1717	UID1686	1
25.4131	16.7564	22.4183	24.0073	20.0579	22.8511	26.282	23.9293	24.3039	S	2	1315	___1			0.999977	1.50308e-20	159.75	139.43	131.32	-0.033087	331970000	44	0.555231	1	-3.30915	-1.25297	P52926	44	P52926	P52926	High mobility group protein HMGI-C	HMGA2	RGRPRKQQQEPTGEPSPKRPRGRPKGSKNKS	KQQQEPTGEPS(1)PK	1718	UID1687	1
24.7047	15.7463	18.8072	20.432	22.0419	18.7908	23.1328	18.4862	22.0877	S	2	1317	___1			0.999625	2.22329e-152	241.8	170.29	241.8	-0.10024	45317000	623	0.190378	1	-1.48283	-0.497267	P52948	623	P52948	P52948	Nuclear pore complex protein Nup98-Nup96;Nuclear pore complex protein Nup98;Nuclear pore complex protein Nup96	NUP98	SNLFSPVNRDSENLASPSEYPENGERFSFLS	DSENLAS(1)PSEYPENGER	1722	UID1691	1
22.376	15.9514	20.9739	22.024	20.9641	21.6654	20.1952	20.4472	20.5704	S	2	1317	___1			1	1.87987e-20	154.47	132.27	154.47	-1.021	20125000	612	0.118821	1	-0.637173	-0.326181	P52948	612	P52948	P52948	Nuclear pore complex protein Nup98-Nup96;Nuclear pore complex protein Nup98;Nuclear pore complex protein Nup96	NUP98	IKKLVLKNLNNSNLFSPVNRDSENLASPSEY	NLNNSNLFS(1)PVNR	1726	UID1695	1
25.2483	18.2384	19.7906	24.2917	17.1468	18.1138	20.6786	18.2022	18.803	S	3	1317	___1			0.999999	1.65816e-20	132.59	127.52	132.59	0.0043497	88997000	888	0.342583	1	1.8645	0.827672	P52948	888	P52948	P52948	Nuclear pore complex protein Nup98-Nup96;Nuclear pore complex protein Nup98;Nuclear pore complex protein Nup96	NUP98	WVFKVSHFSKYGLQDSDEEEEEHPSKTSTKK	YGLQDS(1)DEEEEEHPSK	1727	UID1696	1
24.2292	20.7528	23.9579	23.2056	22.2213	23.2763	23.895	23.5961	23.129	S	2	1324	___1			0.999955	3.03802e-05	115.82	98.439	115.82	0.030268	482150000	455	0.188077	1	-0.560047	-0.491968	P53396	455	P53396	P53396	ATP-citrate synthase	ACLY	NASGSTSTPAPSRTASFSESRADEVAPAKKA	TAS(1)FSESR	1731	UID1700	1
22.3418	19.0946	21.0512	20.6167	19.9084	21.1646	22.2914	21.5519	20.7652	S	2	1330	___1			1	8.54045e-06	89.26	68.252	89.26	0.14343	22373000	173	0.271975	1	-0.706969	-0.678649	P53621	173	P53621	P53621	Coatomer subunit alpha;Xenin;Proxenin	COPA	TVRVWDISGLRKKNLSPGAVESDVRGITGVD	NLS(1)PGAVESDVR	1735	UID1704	1
21.3037	17.5723	19.1198	21.1373	17.7249	22.865	20.782	22.769	22.657	S	3	1335	___1			0.924931	7.11134e-05	73.435	59.439	58.848	0.0095793	60527000	277	1.02005	1	-2.73738	-2.17302	P53814	277	P53814	P53814	Smoothelin	SMTN	VNKLLSGPKETPAAQSPTRGPSDTKRADVAG	ETPAAQS(0.925)PT(0.046)RGPS(0.016)DT(0.012)K	1741	UID1710	1
20.7739	17.2728	18.8797	19.7019	19.9799	22.0865	21.2388	21.7219	17.9691	S	2	1335	___1			0.901549	0.000221731	44.601	38.568	44.601	0.35042	9105000	357	0.357793	1	-1.33448	-0.859064	P53814	357	P53814	P53814	Smoothelin	SMTN	PMAARLQDGTPQAALSPLTPARLLGPSLTST	LQDGT(0.001)PQAALS(0.902)PLT(0.098)PAR	1743	UID1712	1
20.2408	19.6658	22.4446	21.9077	17.927	23.488	20.4238	21.9097	21.6147	S	2	1335	___1			0.999915	0.000645364	97.965	33.125	91.584	-0.1241	32240000	301	0.215294	1	-0.532327	-0.553944	P53814	301	P53814	P53814	Smoothelin	SMTN	KRADVAGPRPCQRSLSVLSPRQPAQNRESTP	SLS(1)VLSPR	1744	UID1713	1
20.2648	15.9312	19.7439	21.1987	19.668	20.9555	20.2472	21.3488	18.0322	S	2	1335	___1			0.999991	0.00100169	90.108	27.285	90.108	-0.35221	5537300	304	0.297154	1	-1.22941	-0.732484	P53814	304	P53814	P53814	Smoothelin	SMTN	DVAGPRPCQRSLSVLSPRQPAQNRESTPLAS	SLSVLS(1)PR	1745	UID1714	1
23.5304	16.1525	22.4446	19.5664	21.6718	22.8991	23.2111	20.9494	18.6889	S	2	1335	___1			0.994702	2.98069e-07	94.023	81.976	94.023	0.095119	40722000	792	0.030646	1	-0.240649	-0.0910005	P53814	792	P53814	P53814	Smoothelin	SMTN	AGSPGGPRAAVQRSTSFGVPNANSIKQMLLD	S(0.003)T(0.003)S(0.995)FGVPNANSIK	1746	UID1715	1
22.6195	16.7479	21.7298	20.8781	21.0754	18.357	22.9473	21.9069	21.8463	S	2	1335	___1			0.999983	0.000182987	92.445	17.596	82.417	0.242	27922000	514	0.428878	1	-1.86777	-1.00328	P53814	514	P53814	P53814	Smoothelin	SMTN	LSTSSGGKSTITRVNSPGTLARLGSVTHVTS	VNS(1)PGTLAR	1748	UID1717	1
23.3423	17.4396	22.0101	23.7326	20.4147	21.7796	21.5343	20.1464	21.493	S	3	1336	___1			0.887377	8.53667e-08	62.684	49.646	52.169	0.27941	103860000	467	0.0230473	1	-0.127246	-0.0689814	P53985	467	P53985	P53985	Monocarboxylate transporter 1	SLC16A1	QKANEQKKESKEEETSIDVAGKPNEVTKAAE	EEET(0.112)S(0.887)IDVAGKPNEVTK	1749	UID1718	1
30.1783	16.3305	25.0146	29.6138	23.437	25.9426	28.1258	26.4746	28.1259	S	3	1339	___1			1	2.777e-115	165.47	160.32	165.47	-0.14251	3294800000	102	0.385531	1	-3.73426	-0.915787	P54105	102	P54105	P54105	Methylosome subunit pICln	CLNS1A	EEESKEPVADEEEEDSDDDVEPITEFRFVPS	FEEESKEPVADEEEEDS(1)DDDVEPITEFR	1750	UID1719	1
22.6102	16.4094	18.8387	20.3138	18.1204	19.6003	22.9839	20.2082	21.4363	S	2	1343	___1			0.999993	2.28123e-14	113.29	106.6	113.29	0.074546	39419000	34	0.499145	1	-2.25671	-1.14287	P54259	34	P54259	P54259	Atrophin-1	ATN1	EAPGPREELRSRGRASPGGVSTSSSDGKAEK	GRAS(1)PGGVSTSSSDGK	1753	UID1722	1
20.6158	15.6587	20.9654	22.1927	16.9418	17.6271	23.6149	20.5598	21.4413	S	2	1343	___1			0.999837	0.00298198	70.685	47.162	70.685	0.03491	27311000	645	0.651011	1	-2.79202	-1.43976	P54259	645	P54259	P54259	Atrophin-1	ATN1	TASPPGPPPYGKRAPSPGAYKTATPPGYKPG	RAPS(1)PGAYK	1754	UID1723	1
22.5311	16.824	18.7611	19.5622	19.649	17.8984	23.7085	17.5878	21.3716	S	2	1343	___1			0.936799	8.78979e-05	75.695	64.985	58.172	0.14396	24625000	632	0.245033	1	-1.51723	-0.620038	P54259	632	P54259	P54259	Atrophin-1	ATN1	VIATVASSPAGYKTASPPGPPPYGKRAPSPG	T(0.063)AS(0.937)PPGPPPYGK	1756	UID1725	1
23.2068	16.6173	22.2706	20.0482	19.9072	17.7599	23.0423	19.6823	19.1085	S	3	1343	___1			0.970416	2.93024e-05	62.684	54.396	62.684	1.0423	25280000	661	0.0120148	1	0.0872008	0.0363914	P54259	661	P54259	P54259	Atrophin-1	ATN1	PGAYKTATPPGYKPGSPPSFRTGTPPGYRGT	TAT(0.002)PPGY(0.001)KPGS(0.97)PPS(0.026)FR	1757	UID1726	1
22.2082	17.3246	19.4597	21.214	18.5714	20.8506	21.5237	20.9933	20.9577	S	3	1343	___1			0.830889	6.23545e-10	96.303	86.455	96.303	-0.03641	12719000	101	0.451401	1	-1.49407	-1.04828	P54259	101	P54259	P54259	Atrophin-1	ATN1	APKKTKTEQELPRPQSPSDLDSLDGRSLNDD	TEQELPRPQS(0.831)PS(0.168)DLDS(0.001)LDGR	1758	UID1727	1
24.064	19.3095	21.677	22.6678	20.7781	22.494	24.0777	22.2842	21.7416	S	2	1344	___1			0.999929	2.43652e-09	127.32	122.54	97.69	0.082681	64315000	11	0.263073	1	-1.01771	-0.659405	P54274	11	P54274	P54274	Telomeric repeat-binding factor 1	TERF1	_____MAEDVSSAAPSPRGCADGRDADPTEE	AEDVSSAAPS(1)PR	1759	UID1728	1
23.3017	16.734	21.6938	20.322	17.5462	21.2079	21.0642	19.9401	18.8321	S	2	1345	___1			1	8.91829e-05	92.428	33.078	61.161	-0.29025	30973000	445	0.109804	1	0.631073	0.30356	P54278;Q68D20	445;59	P54278	P54278	Mismatch repair endonuclease PMS2;Protein PMS2CL	PMS2;PMS2CL	TENKPHSPKTPEPRRSPLGQKRGMLSSSTSG	RS(1)PLGQK	1760	UID1729	1
20.4764	17.5736	23.9468	21.0263	21.7941	24.755	20.782	18.4657	18.2348	S	3	1352	___1			0.785249	1.21802e-33	106.3	106.3	106.3	-0.11568	54221000	160	0.304122	1	1.50476	0.747237	P54727	160	P54727	P54727	UV excision repair protein RAD23 homolog B	RAD23B	QEKPAEKPAETPVATSPTATDSTSGDSSRSN	QEKPAEKPAETPVAT(0.211)S(0.785)PT(0.004)ATDSTSGDSSR	1761	UID1730	1
20.4601	16.198	23.9348	27.4067	20.4888	17.83	23.5843	22.5929	24.6092	S	2	1359	___1			1	0.000670504	80.438	37.84	54.982	0.39054	302270000	7	0.666432	1	-3.39779	-1.46979	P55064	7	P55064	P55064	Aquaporin-5	AQP5	_________MKKEVCSVAFLKAVFAEFLATL	KEVCS(1)VAFLK	1764	UID1733	1
20.6646	17.0599	19.0746	20.4931	19.0619	18.4409	20.8593	20.9836	19.0611	S	3	1363	___1			0.845401	0.00010907	53.278	42.49	53.278	0.13855	3167800	1512	0.491197	1	-1.36834	-1.12719	P55196	1512	P55196	P55196	Afadin	MLLT4	YITVSKEELSSGDSLSPDPWKRDAKEKLEKQ	EELS(0.001)S(0.006)GDS(0.148)LS(0.845)PDPWKR	1767	UID1736	1
20.6646	16.9215	23.3802	20.7246	21.7817	18.2458	24.0453	17.93	17.9708	S	3	1363	___1			0.824778	3.68905e-43	105.24	96.179	105.24	-0.077102	36157000	1199	0.0419296	1	0.340094	0.123097	P55196	1199	P55196	P55196	Afadin	MLLT4	GGKSAYASGTTAKITSVSTGNLCTEEQTPPP	IT(0.152)S(0.825)VS(0.02)T(0.004)GNLCTEEQTPPPRPEAYPIPTQTYTR	1768	UID1737	1
20.1104	18.238	20.052	21.0961	18.0428	20.5877	20.349	20.2477	20.3432	S	2	1363	___1			0.982503	0.00035035	62.14	32.841	62.14	0.18395	4737500	424	0.617932	1	-0.846497	-1.37533	P55196	424	P55196	P55196	Afadin	MLLT4	GSDSRDKPKLYRLQLSVTEVGTEKLDDNSIQ	LQLS(0.983)VT(0.017)EVGTEK	1770	UID1739	1
22.8879	16.4032	19.3906	21.8771	17.4933	18.3775	24.6953	19.2672	20.4257	S	2	1363	___1			1	7.54458e-30	177.04	154.71	55.401	-0.30413	58391000	1275	0.310997	1	-1.90217	-0.761736	P55196	1275	P55196	P55196	Afadin	MLLT4	TDSNHSSIAIQRVTRSQEELREDKAYQLERH	S(1)QEELREDK	1772	UID1741	1
24.0061	16.1593	23.4554	21.2616	17.4024	22.9339	24.5355	23.0293	22.8043	S	2	1363	___1			1	9.68488e-11	107.34	99.939	107.34	0.19669	79835000	1182	0.362958	1	-2.24945	-0.869675	P55196	1182	P55196	P55196	Afadin	MLLT4	RADHRSSPNVANQPPSPGGKSAYASGTTAKI	SSPNVANQPPS(1)PGGK	1773	UID1742	1
22.7646	19.6856	21.6771	20.3376	21.1224	22.0271	22.6956	21.3244	20.817	S	2	1363	___1			0.999798	3.80285e-05	105.17	95.776	105.17	0.21891	30424000	1083	0.0785077	1	-0.236554	-0.222771	P55196	1083	P55196	P55196	Afadin	MLLT4	GLSQERAAELMTRTSSVVTLEVAKQGAIYHG	TSS(1)VVTLEVAK	1776	UID1745	1
22.7367	16.5498	18.8329	22.2138	17.7762	18.5402	23.4087	19.9718	17.9449	S	3	1364	___1			0.906938	5.17461e-06	64.547	61.21	64.547	0.10059	26681000	258	0.167282	1	-1.06866	-0.443513	P55198	258	P55198	P55198	Protein AF-17	MLLT6	KDKERLKQKHKKRPESPPSILTPPVVPTADK	KRPES(0.907)PPS(0.093)ILTPPVVPTADK	1777	UID1746	1
21.6037	16.9361	19.0198	22.3835	19.1462	21.6279	20.5098	18.9556	18.5856	S	2	1366	___1			0.999345	2.81102e-05	86.378	80.08	86.378	0.56406	15846000	69	0.0377175	1	-0.163802	-0.111197	P55209	69	P55209	P55209	Nucleosome assembly protein 1-like 1	NAP1L1	ERLDGLVETPTGYIESLPRVVKRRVNALKNL	LDGLVETPT(0.001)GYIES(0.999)LPR	1784	UID1753	1
22.7283	17.5092	21.0297	20.834	20.9277	17.8362	21.3078	17.7731	18.0013	S	2	1368	___1			0.530697	1.00305e-09	64.454	64.454	64.454	0.59496	12386000	599	0.295286	1	1.39497	0.728518	P55265	599	P55265	P55265	Double-stranded RNA-specific adenosine deaminase	ADAR	SSHYSTEKESEKTAESQTPTPSATSFFSGKS	T(0.023)AES(0.531)QT(0.445)PT(0.001)PSATSFFSGK	1785	UID1754
23.0744	16.9399	21.1093	20.08	17.7682	18.4223	22.5713	17.7694	19.2014	S	3	1370	___1			1	1.03139e-09	102.21	89.899	102.21	-0.2413	18878000	714	0.0808889	1	0.527164	0.229052	P55287	714	P55287	P55287	Cadherin-11	CDH11	EYQYMPRPGLRPAPNSVDVDDFINTRIQEAD	PGLRPAPNS(1)VDVDDFINTR	1788	UID1757	1
20.3832	16.9644	20.2705	21.1403	19.2124	20.1517	20.4454	20.0491	18.2719	S	2	1378	___1			1	0.000604294	49.929	44.964	45.79	0.58441	4122000	125	0.10573	1	-0.382787	-0.29325	P55884	125	P55884	P55884	Eukaryotic translation initiation factor 3 subunit B	EIF3B	EQARDERSDSRAQAVSEDAGGNEGRAAEAEP	AQAVS(1)EDAGGNEGR	1790	UID1759	1
20.5388	15.8113	22.889	20.2388	18.0694	22.2904	20.7542	22.7346	22.8059	S	3	1378	___1			0.499998	5.72916e-06	78.354	73.885	78.354	0.0071685	28665000	117	0.464999	1	-2.35185	-1.07532	P55884	117	P55884	P55884	Eukaryotic translation initiation factor 3 subunit B	EIF3B	PAQGEAPGEQARDERSDSRAQAVSEDAGGNE	S(0.5)DS(0.5)RAQAVSEDAGGNEGR	1792	UID1761	1
20.5792	17.2056	22.889	20.4454	17.7215	22.2904	20.6676	22.7346	22.8059	S	3	1378	___1			0.499998	5.72916e-06	78.354	73.885	78.354	0.0071685	28665000	119	0.441666	1	-1.84474	-1.02886	P55884	119	P55884	P55884	Eukaryotic translation initiation factor 3 subunit B	EIF3B	QGEAPGEQARDERSDSRAQAVSEDAGGNEGR	S(0.5)DS(0.5)RAQAVSEDAGGNEGR	1793	UID1762	1
19.8278	16.8704	18.5984	20.8416	24.8677	16.4931	24.5065	26.4909	18.2593	S	4	1378	___1			0.959822	6.87086e-65	93.516	93.516	93.516	-0.031105	148760000	85	0.821361	1	-4.65336	-1.77316	P55884	85	P55884	P55884	Eukaryotic translation initiation factor 3 subunit B	EIF3B	PAAEAEAASGPSESPSPPAAEELPGSHAEPP	TEPAAEAEAAS(0.001)GPS(0.019)ES(0.019)PS(0.96)PPAAEELPGS(0.001)HAEPPVPAQGEAPGEQAR	1797	UID1766	1
20.0608	15.7599	20.4287	19.6855	17.3998	18.6771	22.7186	17.9796	20.7807	S	3	1385	___1			0.577772	5.1615e-05	81.665	69.002	81.665	0.28534	10115000	228	0.356737	1	-1.74316	-0.856891	P56749	228	P56749	P56749	Claudin-12	CLDN12	HPPSMHTYSQPYSARSRLSAIEIDIPVVSHT	S(0.578)RLS(0.422)AIEIDIPVVSHTT	1800	UID1769	1
22.3138	15.8098	18.6553	21.0806	17.523	20.7546	21.4237	19.0409	18.6992	S	2	1386	___1			0.967475	3.94243e-05	66.965	55.86	42.317	0.012964	23419000	639	0.142506	1	-0.794979	-0.384365	P56945	639	P56945	P56945	Breast cancer anti-estrogen resistance protein 1	BCAR1	NPTDKTSSIQSRPLPSPPKFTSQDSPDGQYE	T(0.005)S(0.005)S(0.001)IQS(0.021)RPLPS(0.967)PPK	1803	UID1772	1
26.0008	16.1694	21.5383	25.0864	22.9865	23.1032	26.7268	23.0604	19.0503	S	2	1399	___1			1	0	313.59	264.11	313.59	0.020182	404040000	21	0.180454	1	-1.70963	-0.474322	P60174	21	P60174	P60174	Triosephosphate isomerase	TPI1	KFFVGGNWKMNGRKQSLGELIGTLNAAKVPA	KQS(1)LGELIGTLNAAK	1819	UID1788	1
27.6214	22.774	23.5739	25.3331	24.2631	23.486	28.1102	23.3573	22.5747	S	2	1410	___1			1	1.85609e-13	134.08	113.21	58.674	-0.2276	612160000	3	0.00346859	1	-0.0242856	-0.0106068	P60981	3	P60981	P60981	Destrin	DSTN	_____________MASGVQVADEVCRIFYDM	AS(1)GVQVADEVCR	1824	UID1793	1
20.7254	16.1411	18.7519	21.8587	17.9853	20.5312	20.588	20.2354	19.5049	S	2	1447	___1			0.999996	6.80944e-09	96.163	81.906	96.163	-0.30961	9979200	379	0.502662	1	-1.56995	-1.1498	P61978	379	P61978	P61978	Heterogeneous nuclear ribonucleoprotein K	HNRNPK	QGGSGYDYSYAGGRGSYGDLGGPIITTQVTI	GS(1)YGDLGGPIITTQVTIPK	1828	UID1797	1
21.7475	16.7542	18.5393	21.7345	17.6687	19.0171	22.1062	18.5816	18.2461	S	2	1447	___1			0.720602	1.6841e-09	117.92	96.665	116.84	-0.40364	13151000	214	0.120306	1	-0.630939	-0.329879	P61978	214	P61978	P61978	Heterogeneous nuclear ribonucleoprotein K	HNRNPK	PDRVVECIKIILDLISESPIKGRAQPYDPNF	IILDLIS(0.721)ES(0.279)PIKGR	1829	UID1798	1
19.6306	16.9947	18.9764	20.5355	18.8153	19.1854	19.6354	17.775	18.2846	S	3	1447	___1			0.996068	1.07193e-13	130.39	114.57	130.39	0.20413	25608000	216	0.0105981	1	-0.0311044	-0.0321505	P61978	216	P61978	P61978	Heterogeneous nuclear ribonucleoprotein K	HNRNPK	RVVECIKIILDLISESPIKGRAQPYDPNFYD	IILDLIS(0.004)ES(0.996)PIKGR	1830	UID1799	1
20.5306	16.3418	24.3639	28.2762	19.5758	23.6978	28.1004	24.4986	24.4653	S	4	1447	___1			0.95886	5.58786e-66	120.58	117.11	110.09	-0.19421	999440000	116	0.945059	1	-5.27598	-2.02009	P61978	116	P61978	P61978	Heterogeneous nuclear ribonucleoprotein K	HNRNPK	LKKIIPTLEEGLQLPSPTATSQLPLESDAVE	IIPT(0.009)LEEGLQLPS(0.959)PT(0.03)AT(0.001)SQLPLESDAVECLNYQHYK	1831	UID1800	1
24.7185	16.6875	23.8497	23.7904	21.924	23.8471	24.7882	24.0835	18.792	S	3	1449	___1			0.999434	7.79634e-08	99.86	94.2	76.704	-0.13354	278480000	186	0.0900953	1	-0.802655	-0.25312	P62070	186	P62070	P62070	Ras-related protein R-Ras2	RRAS2	LVRVIRKFQEQECPPSPEPTRKEKDKKGCHC	KFQEQECPPS(0.999)PEPT(0.001)RK	1833	UID1802	1
27.0751	15.6632	18.6806	24.4061	18.1912	20.2596	28.9161	19.0381	19.2523	S	2	1483	___1			0.999835	4.93296e-11	170.4	133.82	170.4	-0.15359	1077400000	236	0.152667	1	-1.92917	-0.408823	P62753	236	P62753	P62753	40S ribosomal protein S6	RPS6	KEKRQEQIAKRRRLSSLRASTSKSESSQK__	LSS(1)LRASTSK	1838	UID1807	1;2
24.2223	15.6873	22.2959	22.4439	19.8713	18.5064	25.8847	20.513	19.9229	S	2	1483	___1			0.952821	3.77706e-08	155.88	124.6	134.98	-0.21084	449230000	240	0.160674	1	-1.37171	-0.427896	P62753	240	P62753	P62753	40S ribosomal protein S6	RPS6	QEQIAKRRRLSSLRASTSKSESSQK______	LSS(0.011)LRAS(0.953)T(0.036)SK	1839	UID1808	1;2
23.4806	20.6438	23.2949	22.1638	21.0398	22.3157	21.1524	22.3889	22.2751	S	2	1507	___1			0.998998	3.6926e-18	172.13	172.13	145.28	0.19528	57167000	2	0.207151	1	0.534263	0.53556	P62995	2	P62995	P62995	Transformer-2 protein homolog beta	TRA2B	______________MSDSGEQNYGERESRSA	S(0.999)DS(0.001)GEQNYGER	1841	UID1810	1
27.1879	21.0042	24.8434	26.3213	23.3182	24.598	25.0283	23.2136	23.2894	S	2	1514	___1			1	3.19468e-74	206.43	206.43	206.43	0.21986	707970000	2	0.0944064	1	0.50142	0.264276	P63165	2	P63165	P63165	Small ubiquitin-related modifier 1	SUMO1	______________MSDQEAKPSTEDLGDKK	S(1)DQEAKPSTEDLGDK	1844	UID1813	1
20.3503	17.1068	18.5804	24.5739	17.8827	18.3212	25.5938	25.1069	25.2484	S	2	1525	___1			0.5	3.97485e-06	63.145	35.996	50.079	0.28109	151990000	313	2.65824	1	-6.63717	-6.99616	P67809	313	P67809	P67809	Nuclease-sensitive element-binding protein 1	YBX1	QDGKETKAADPPAENSSAPEAEQGGAE____	AADPPAENS(0.5)S(0.5)APEAEQGGAE	1845	UID1814	1
25.5822	15.6919	18.5465	24.5739	17.5768	18.282	25.5938	25.1069	25.2484	S	2	1525	___1			0.865433	3.21749e-06	82.543	54.693	82.543	-0.02372	202230000	314	0.84862	1	-5.37615	-1.8271	P67809	314	P67809	P67809	Nuclease-sensitive element-binding protein 1	YBX1	DGKETKAADPPAENSSAPEAEQGGAE_____	AADPPAENS(0.135)S(0.865)APEAEQGGAE	1846	UID1815	1
25.429	16.3284	26.3477	20.4378	22.8309	25.1336	20.747	25.1131	25.528	S	2	1525	___1			1	3.21499e-184	270.97	240.72	206.67	-0.062823	380130000	174	0.111857	1	-1.09431	-0.308735	P67809	174	P67809	P67809	Nuclease-sensitive element-binding protein 1	YBX1	QQNYQNSESGEKNEGSESAPEGQAQQRRPYR	NEGS(1)ESAPEGQAQQR	1847	UID1816	1
25.8601	22.1842	26.2644	25.1255	23.1087	25.1558	25.6093	17.6985	25.5523	S	2	1525	___1			0.99998	5.51667e-103	228.19	206.13	228.19	0.23735	373980000	176	0.244903	1	1.81624	0.619751	P67809	176	P67809	P67809	Nuclease-sensitive element-binding protein 1	YBX1	NYQNSESGEKNEGSESAPEGQAQQRRPYRRR	NEGSES(1)APEGQAQQR	1848	UID1817	1
25.1421	19.937	24.9829	24.7984	21.8377	23.6885	24.1845	24.1234	24.962	S	2	1525	___1			0.995028	6.68555e-137	244	225.68	244	0.053297	192180000	165	0.244101	1	-1.0693	-0.61799	P67809	165	P67809	P67809	Nuclease-sensitive element-binding protein 1	YBX1	RRRGPPRNYQQNYQNSESGEKNEGSESAPEG	NYQQNYQNS(0.995)ES(0.005)GEK	1849	UID1818	1
21.0334	16.7179	19.0036	19.8038	18.8073	18.5629	20.2074	18.1547	17.8045	S	2	1531;1532	___1			1	6.75834e-05	69.108	50.743	69.108	0.11587	4552400	340	0.0461095	1	0.196083	0.134814	P68363;P68366	340;340	P68363;P68366	P68363	Tubulin alpha-1B chain;Tubulin alpha-4A chain	TUBA1B;TUBA4A	PKDVNAAIAAIKTKRSIQFVDWCPTGFKVGI;PKDVNAAIATIKTKRSIQFVDWCPTGFKVGI	S(1)IQFVDWCPTGFK	1854	UID1823	1
22.1116	16.9354	21.1781	20.0927	19.2031	22.4505	23.0596	22.3879	17.7744	S	2	1537	___1			0.995172	3.65963e-07	125.54	102.62	125.54	0.013263	45164000	332	0.163272	1	-0.998913	-0.43405	P78310	332	P78310	P78310	Coxsackievirus and adenovirus receptor	CXADR	QYNQVPSEDFERTPQSPTLPPAKVAAPNLSR	TPQS(0.995)PT(0.005)LPPAK	1856	UID1825	1
20.1703	19.1016	21.8439	22.2606	17.668	21.9076	23.05	18.9341	21.6243	S	2	1538	___1			1	0.00018776	84.658	51.43	74.944	-0.55961	27997000	1144	0.224384	1	-0.83088	-0.574314	P78312	1144	P78312	P78312	Protein FAM193A	FAM193A	SPGEHQQNSKLVLAESPQPKGKNKKNKKKKG	LVLAES(1)PQPK	1858	UID1827	1
23.5397	17.5683	23.5126	22.086	21.9019	25.431	21.8634	26.1371	24.6735	S	2	1544	___1			1	5.32313e-11	177.64	109.12	113.69	0.022618	193590000	891	0.499194	1	-2.6845	-1.14296	P78332	891	P78332	P78332	RNA-binding protein 6	RBM6	DVFKKPLPPTVKKEESPPPPKVVNPLIGLLG	KEES(1)PPPPK	1860	UID1829	1
23.5666	16.4944	22.561	22.6035	20.9596	22.0861	20.8047	22.2309	21.7356	S	2	1544	___1			0.999988	0.000135283	119.27	102.6	119.27	0.24995	55852000	1025	0.115805	1	-0.716371	-0.318645	P78332	1025	P78332	P78332	RNA-binding protein 6	RBM6	KGRGNDRREKLQSFDSPERKRIKYSRETDSD	LQSFDS(1)PER	1861	UID1830	1
22.8853	16.6855	18.9258	20.3968	17.9629	21.2939	23.0577	18.237	18.2527	S	2	1550	___1			0.999954	0.00170907	72.922	52.781	72.922	0.17138	19049000	664	0.0496598	1	-0.350239	-0.144695	P78364	664	P78364	P78364	Polyhomeotic-like protein 1	PHC1	RDDVSTLGSMLPAKASPVAESPKVMDEKSSL	AS(1)PVAESPK	1868	UID1837	1
23.7542	17.0438	19.8487	19.1656	20.3734	20.2522	23.5873	20.1905	18.0037	S	2	1551	___1			0.873028	0.00270679	118.28	68.928	82.749	-0.19542	32426000	260	0.0512976	1	-0.378262	-0.149232	P78371	260	P78371	P78371	T-complex protein 1 subunit beta	CCT2	DTDKIKIFGSRVRVDSTAKVAEIEHAEKEKM	VRVDS(0.873)T(0.127)AK	1871	UID1840	1
22.2072	16.9691	20.8462	20.004	18.5423	18.2441	20.5983	19.3789	21.0515	S	2	1556	___1			0.999981	0.000128805	72.089	66.912	62.14	-0.37075	12713000	791	0.0713209	1	-0.335397	-0.20367	P78536	791	P78536	P78536	Disintegrin and metalloproteinase domain-containing protein 17	ADAM17	GFEKDPFPNSSTAAKSFEDLTDHPVTRSEKA	S(1)FEDLTDHPVTR	1874	UID1843	1
21.9475	17.3308	21.7855	19.6591	17.7137	17.9934	20.4199	20.4087	21.6834	S	4	1558	___1			0.692311	2.7794e-27	90.036	79.888	90.036	0.45848	27534000	1203	0.111309	1	-0.482751	-0.307354	P78559	1203	P78559	P78559	Microtubule-associated protein 1A;MAP1A heavy chain;MAP1 light chain LC2	MAP1A	EVSPEDTQSLSLSEESPSKETSLDVSSKQLS	DRWPEVSPEDTQSLS(0.001)LS(0.176)EES(0.692)PS(0.037)KET(0.046)S(0.046)LDVS(0.001)S(0.001)K	1881	UID1850	1
21.8088	15.7443	22.0884	23.1739	17.7246	21.007	21.6783	21.2793	19.39	S	4	1558	___1			1	9.14138e-54	116.94	110.28	116.94	-0.4655	57444000	1069	0.15421	1	-0.902028	-0.412511	P78559	1069	P78559	P78559	Microtubule-associated protein 1A;MAP1A heavy chain;MAP1 light chain LC2	MAP1A	EEGTLEKEEKVPPPRSPQAQEAPVNIDEGLT	VPPPRS(1)PQAQEAPVNIDEGLTGCTIQLLPAQDK	1882	UID1851	1
24.2831	16.98	18.9275	20.4119	18.3737	18.1662	23.5226	18.9815	21.0538	S	3	1558	___1			0.808854	3.90296e-43	147.35	134.87	147.35	-0.0085419	39923000	1675	0.166044	1	-1.12246	-0.440597	P78559	1675	P78559	P78559	Microtubule-associated protein 1A;MAP1A heavy chain;MAP1 light chain LC2	MAP1A	PAGEQKELAPAWEDTSPEQDNRYWRGREDVA	ELAPAWEDT(0.191)S(0.809)PEQDNRYWR	1883	UID1852	1
22.5268	18.4615	22.1593	22.7774	16.9917	21.8447	21.2112	19.9745	21.3709	S	2	1558	___1			0.99985	5.33293e-10	107.34	97.651	89.805	-0.21009	51352000	2022	0.049285	1	0.196971	0.143655	P78559	2022	P78559	P78559	Microtubule-associated protein 1A;MAP1A heavy chain;MAP1 light chain LC2	MAP1A	AGRNTSAEKELSSPISPKSLQSDTPTFSYAA	ELSSPIS(1)PK	1884	UID1853	1
23.3074	16.0393	22.7613	23.722	17.7774	21.9764	22.509	18.6844	18.5209	S	3	1558	___1			0.994017	2.26724e-12	80.342	75.588	80.342	-0.05756	42643000	2449	0.107682	1	0.79788	0.298196	P78559	2449	P78559	P78559	Microtubule-associated protein 1A;MAP1A heavy chain;MAP1 light chain LC2	MAP1A	PQGCATEPRPHRGELSPSFLNPPLPPSIDDR	GELS(0.994)PS(0.006)FLNPPLPPSIDDRDLSTEEVR	1885	UID1854	1
22.7258	16.3571	19.5475	20.9339	17.3762	17.2475	23.0026	19.4189	18.0343	S	3	1558	___1			1	0.000151141	79.633	67.575	57.434	0.11962	20755000	1600	0.091897	1	-0.608483	-0.257791	P78559	1600	P78559	P78559	Microtubule-associated protein 1A;MAP1A heavy chain;MAP1 light chain LC2	MAP1A	VQEDKTRKPKMLEEKSPEKVKAMEEKLEALL	MLEEKS(1)PEKVK	1887	UID1856	1
20.4565	17.0405	20.3819	23.7914	17.2981	22.1754	20.2319	21.9808	22.5325	S	3	1558	___1			0.750701	3.23115e-10	72.113	57.955	72.113	-0.051338	37474000	896	0.799586	1	-2.28873	-1.73023	P78559	896	P78559	P78559	Microtubule-associated protein 1A;MAP1A heavy chain;MAP1 light chain LC2	MAP1A	EATQGLDYVPSAGTISPTSSLEEDKGFKSPP	TEAT(0.001)QGLDY(0.001)VPS(0.035)AGT(0.159)IS(0.751)PT(0.035)S(0.008)S(0.009)LEEDKGFK	1890	UID1859	1
24.0825	20.2074	19.8377	23.0784	20.0148	21.9742	23.3757	21.342	18.2778	S	2	1558	___1			0.999342	8.90638e-06	83.633	60.947	68.83	0.2772	54487000	1818	0.0654025	1	0.377324	0.187772	P78559	1818	P78559	P78559	Microtubule-associated protein 1A;MAP1A heavy chain;MAP1 light chain LC2	MAP1A	PEMVGQRVPSAPGQESPIPDPKLMPHMKNEP	VPS(0.001)APGQES(0.999)PIPDPK	1891	UID1860	1
23.5894	20.5222	18.7574	20.5296	21.523	21.8311	22.8235	19.2715	21.6444	S	3	1559	___1			0.499972	1.7752e-07	63.008	60.423	63.008	-0.33688	31573000	399	0.0571039	1	-0.290124	-0.165212	P82094	399	P82094	P82094	TATA element modulatory factor	TMF1	LVIPTEEAEMEESGRSATPVNCEQPDILVSS	S(0.5)AT(0.5)PVNCEQPDILVSSTPINEGQTVLDK	1893	UID1862	1
23.0352	16.4711	20.2749	20.3196	17.884	19.3107	21.0266	18.7375	18.5668	S	2	1559	___1			0.999616	2.26146e-07	82.908	76.019	82.908	0.017986	10515000	344	0.0829636	1	0.483426	0.234505	P82094	344	P82094	P82094	TATA element modulatory factor	TMF1	FSVQSLDSRSVSEINSDDELSGKGYALVPII	SVSEINS(1)DDELSGK	1894	UID1863	1
28.1547	16.2685	22.3836	20.2518	18.3532	25.6336	23.5416	18.3068	18.16	S	2	1568	___1			0.999515	7.85951e-12	120.66	101.34	120.66	-0.029577	579450000	89	0.230029	1	2.26612	0.586889	P83916	89	P83916	P83916	Chromobox protein homolog 1	CBX1	AHETDKSEGGKRKADSDSEDKGEESKPKKKK	ADS(1)DSEDKGEESKPK	1896	UID1865	1
22.05	17.8199	18.4971	21.4832	17.7607	18.8619	23.3104	19.0795	18.4918	S	2	1572	___1			0.999974	3.09978e-08	154.36	123.07	154.36	-0.041128	22521000	189	0.156452	1	-0.838263	-0.41786	P84098	189	P84098	P84098	60S ribosomal protein L19	RPL19	EERLQAKKEEIIKTLSKEEETKK________	TLS(1)KEEETKK	1899	UID1868	1
25.274	16.2064	22.5766	20.7201	17.7158	17.6449	23.3542	21.5279	19.0592	S	2	1574	___1			1	0.0453389	58.916	25.103	58.916	0.33443	60575000	108	0.00425824	1	0.0385393	0.0130098	P84103	108	P84103	P84103	Serine/arginine-rich splicing factor 3	SRSF3	PPSWGRRPRDDYRRRSPPPRRRSPRRRSFSR	RRS(1)PPPR	1900	UID1869	1
20.9428	16.4112	19.5345	23.6626	17.922	19.3167	21.9438	22.2585	21.923	S	3	1576	___1			0.99954	1.22922e-09	69.873	57.266	64.488	-0.80004	65971000	213	1.07735	1	-3.07892	-2.29186	P85037	213	P85037	P85037	Forkhead box protein K1	FOXK1	KIQFTSLYHKEEAPASPLRPLYPQISPLKIH	EEAPAS(1)PLRPLYPQISPLK	1901	UID1870	1;2
23.6371	16.0055	18.6799	20.0812	19.2978	22.6952	23.7498	21.8194	21.2832	S	2	1576	___1			0.999999	3.0905e-07	76.759	68.539	76.759	0.35115	210030000	445	0.531211	1	-2.84331	-1.20592	P85037	445	P85037	P85037	Forkhead box protein K1	FOXK1	RSGGLQTPECLSREGSPIPHDPEFGSKLASV	EGS(1)PIPHDPEFGSK	1903	UID1872	1;2
21.603	16.3292	18.735	21.1052	17.7022	21.5439	22.7845	20.6533	19.2466	S	2	1576	___1			0.998172	3.0905e-07	109	96.729	109	-0.28859	109260000	441	0.472774	1	-2.00571	-1.09074	P85037	441	P85037	P85037	Forkhead box protein K1	FOXK1	LMSPRSGGLQTPECLSREGSPIPHDPEFGSK	SGGLQT(0.002)PECLS(0.998)R	1907	UID1876	1;2
21.3545	17.5576	21.279	22.5199	17.5892	23.1565	23.1572	19.4865	20.2818	S	2	1578	___1			1	9.7888e-06	88.552	79.338	88.552	-0.22137	32048000	401	0.210621	1	-0.911509	-0.54341	P98082	401	P98082	P98082	Disabled homolog 2	DAB2	QNGFSVKSSPNPFVGSPPKGLSIQNGVKQDL	SSPNPFVGS(1)PPK	1910	UID1879	1
22.6654	15.8237	18.0214	21.5241	17.4903	21.4178	23.5808	18.6491	19.3669	S	3	1579	___1			0.997317	4.51126e-07	91.128	80.87	91.128	0.076245	22677000	116	0.267244	1	-1.69543	-0.668436	P98174	116	P98174	P98174	FYVE, RhoGEF and PH domain-containing protein 1	FGD1	RPGLHQGNRILVKSLSLDPGQSLEPHPEGPQ	S(0.003)LS(0.997)LDPGQSLEPHPEGPQR	1913	UID1882	1
22.0213	17.1315	18.7438	22.0881	17.7881	20.809	21.994	20.7473	20.8195	S	2	1580	___1			1	8.20873e-07	106.3	87.242	53.448	-0.23413	25349000	797	0.560643	1	-1.8881	-1.26355	P98175	797	P98175	P98175	RNA-binding protein 10	RBM10	GLHKQNLEIHRRAHLSENELEALEKNDMEQM	AHLS(1)ENELEALEK	1914	UID1883	1
25.0469	21.794	24.3828	23.8193	17.7407	24.1983	24.4412	24.5174	23.9495	S	3	1580	___1			0.992989	1.86225e-11	147.62	129	108.59	-0.011361	198380000	718	0.216622	1	-0.561469	-0.55693	P98175	718	P98175	P98175	RNA-binding protein 10	RBM10	LAERQHTSMDLPKLASDDRPSPPRGLVAAYS	LAS(0.993)DDRPS(0.007)PPR	1916	UID1885	1
25.5408	21.8057	25.1015	24.9102	23.1309	24.7139	20.6896	20.4255	24.0747	S	2	1580	___1			0.999987	2.74044e-13	160.48	129.93	160.48	0.22758	196950000	723	0.65821	1	2.41938	1.45378	P98175	723	P98175	P98175	RNA-binding protein 10	RBM10	HTSMDLPKLASDDRPSPPRGLVAAYSGESDS	LASDDRPS(1)PPR	1917	UID1886	1
22.7451	15.4604	20.3161	19.209	21.0377	18.3036	19.82	18.7022	18.236	S	2	1585	___1			0.995308	6.21771e-08	89.541	73.142	89.541	-0.53779	38922000	31	0.0958914	1	0.58779	0.268102	Q00341	31	Q00341	Q00341	Vigilin	HDLBP	RSGLVPQQIKVATLNSEEESDPPTYKDAFPP	VAT(0.002)LNS(0.995)EEES(0.003)DPPTYK	1919	UID1888	1
21.3641	15.9086	18.9974	20.5079	16.974	20.2144	24.3114	18.0146	18.6538	S	2	1587	___1			0.999744	1.76063e-09	141.34	104.81	141.34	-0.20814	24735000	153	0.243127	1	-1.56992	-0.615846	Q00536	153	Q00536	Q00536	Cyclin-dependent kinase 16	CDK16	SPIFDKPLSRRLRRVSLSEIGFGKLETYIKL	RVS(1)LSEIGFGK	1922	UID1891	1
22.4773	16.3833	18.3751	23.5717	17.3967	18.696	22.409	18.6135	18.5067	S	3	1589	___1			0.99759	2.29679e-05	69.922	61.634	53.779	-0.030471	23876000	353	0.127042	1	-0.764454	-0.346571	Q00587	353	Q00587	Q00587	Cdc42 effector protein 1	CDC42EP1	QERVEVLPQARASWESLDEEWRAPQAGSRTP	AS(0.002)WES(0.998)LDEEWRAPQAGSR	1924	UID1893	1
21.5001	16.7261	18.8555	21.1557	16.7354	20.1749	22.3228	17.7944	18.2563	S	2	1589	___1			0.999681	0.00119157	45.879	40.914	45.879	0.13649	12534000	19	0.0759294	1	-0.430614	-0.215944	Q00587	19	Q00587	Q00587	Cdc42 effector protein 1	CDC42EP1	PQGGRGAATMSLGKLSPVGWVSSSQGKRRLT	LS(1)PVGWVSSSQGK	1929	UID1898	1
20.8737	16.1495	19.4642	22.0987	18.9978	20.416	23.714	20.1246	19.7976	S	2	1589	___1			1	5.13292e-53	149.47	134.08	149.47	0.41667	44672000	121	0.562673	1	-2.38294	-1.26752	Q00587	121	Q00587	Q00587	Cdc42 effector protein 1	CDC42EP1	SPAPPAISPIIKNAISLPQLNQAAYDSLVVG	NAIS(1)LPQLNQAAYDSLVVGK	1930	UID1899	1
20.7779	16.5944	17.9191	20.2134	17.1491	20.6831	22.3718	19.9129	18.8487	S	2	1589	___1			0.5	0.0113971	40.058	29.793	40.058	0.075367	8098100	302	0.530658	1	-1.94731	-1.20484	Q00587	302	Q00587	Q00587	Cdc42 effector protein 1	CDC42EP1	PNGVTAGLGPVAEVKSSPVGGGPRGPAGPAL	S(0.5)S(0.5)PVGGGPR	1932	UID1901	1
21.3869	16.7106	18.0708	20.0067	17.6743	20.6831	22.3718	19.9129	18.2552	S	2	1589	___1			0.5	0.0113971	40.058	29.793	40.058	0.075367	8098100	303	0.326945	1	-1.45725	-0.795161	Q00587	303	Q00587	Q00587	Cdc42 effector protein 1	CDC42EP1	NGVTAGLGPVAEVKSSPVGGGPRGPAGPALG	S(0.5)S(0.5)PVGGGPR	1933	UID1902	1
25.2032	16.2283	19.28	20.1318	18.0798	18.3077	24.9566	19.4409	21.4549	S	3	1591	___1			0.999974	6.17155e-79	173.55	158.24	173.55	-0.11257	111030000	363	0.215701	1	-1.71362	-0.554859	Q00613	363	Q00613	Q00613	Heat shock factor protein 1	HSF1	LTDARGHTDTEGRPPSPPPTSTPEKCLSVAC	GHTDTEGRPPS(1)PPPTSTPEK	1934	UID1903	1;2
20.8871	16.6159	20.4797	19.7868	18.1588	21.2603	22.8915	21.3677	17.802	S	3	1591	___1			0.995105	0.000598595	53.188	38.026	53.188	-0.12043	18531000	303	0.26761	1	-1.35948	-0.669228	Q00613	303	Q00613	Q00613	Heat shock factor protein 1	HSF1	PLSSSPLVRVKEEPPSPPQSPRVEEASPGRP	VKEEPPS(0.995)PPQS(0.005)PR	1935	UID1904	1
26.4916	17.5505	22.0168	26.7524	16.9703	19.6945	28.0311	21.5793	25.3906	S	4	1595	___1			0.999975	3.21374e-66	129.64	118.08	129.64	-0.48053	664480000	271	0.39486	1	-2.98071	-0.934726	Q00839	271	Q00839	Q00839	Heterogeneous nuclear ribonucleoprotein U	HNRNPU	GYFEYIEENKYSRAKSPQPPVEEEDEHFDDT	AKS(1)PQPPVEEEDEHFDDTVVCLDTYNCDLHFK	1938	UID1907	1
22.3539	17.2827	18.6707	19.9606	16.9829	17.8885	25.5124	19.0341	19.9097	S	2	1595	___1			1	0.00197728	93.166	31.573	93.166	0.026782	54710000	26	0.333935	1	-2.04966	-0.809724	Q00839	26	Q00839	Q00839	Heterogeneous nuclear ribonucleoprotein U	HNRNPU	LKVSELKEELKKRRLSDKGLKAELMERLQAA	RLS(1)DKGLK	1940	UID1909	1
28.9249	24.4726	27.9579	26.9343	26.2213	27.0444	29.7104	27.903	18.9186	S	2	1595	___1			0.992339	0.000206893	88.134	56.499	88.134	-0.3112	3949100000	4	0.168569	1	1.60781	0.446542	Q00839	4	Q00839	Q00839	Heterogeneous nuclear ribonucleoprotein U	HNRNPU	____________MSSSPVNVKKLKVSELKEE	SS(0.008)S(0.992)PVNVKK	1946	UID1915	1
26.9494	17.2439	23.4524	23.314	22.1615	23.2687	27.431	22.7058	22.7513	S	2	1599	___1			0.999993	3.27585e-67	226.51	163.08	226.51	0.034316	474260000	2102	0.20867	1	-1.74749	-0.539	Q01082	2102	Q01082	Q01082	Spectrin beta chain, non-erythrocytic 1	SPTBN1	VRRQQEEEERKRRPPSPEPSTKVSEEAESQQ	RPPS(1)PEPSTK	1954	UID1923	1
22.961	15.7577	22.2272	22.4569	16.9439	22.3886	24.3151	23.3669	23.2954	S	2	1601	___1			1	0.00029009	133.89	90.123	85.813	0.087909	76348000	7	0.654353	1	-3.34387	-1.44627	Q01105	7	Q01105	Q01105	Protein SET	SET	_________MAPKRQSPLPPQKKKPRPPPAL	RQS(1)PLPPQK	1955	UID1924	1
25.3865	16.5308	24.7777	21.1045	21.8565	19.005	24.833	25.4315	25.4195	S	2	1602	___1			0.943704	4.98953e-33	171.46	154.03	171.46	0.038196	455640000	26	0.450603	1	-2.99633	-1.04669	Q01130	26	Q01130	Q01130	Serine/arginine-rich splicing factor 2	SRSF2	EGMTSLKVDNLTYRTSPDTLRRVFEKYGRVG	VDNLTYRT(0.056)S(0.944)PDTLR	1956	UID1925	1
20.7621	15.4418	17.6917	19.998	18.3283	18.5799	21.181	19.3928	18.1781	S	4	1603	___1			0.928562	5.33951e-15	59.017	52.722	40.217	-0.049419	29566000	30	0.384548	1	-1.61875	-0.913788	Q01167	30	Q01167	Q01167	Forkhead box protein K2	FOXK2	PAGGGAGGGGAGGGGSPPGGWAVARLEGREF	AAAAAALS(0.037)GAGT(0.034)PPAGGGAGGGGAGGGGS(0.929)PPGGWAVAR	1957	UID1926	1
20.3164	16.3675	19.5868	20.2707	19.9685	17.8472	22.2701	20.1075	18.9952	S	2	1603	___1			0.892264	3.71134e-06	72.644	72.644	66.797	-0.1985	17327000	428	0.476771	1	-1.70067	-1.09866	Q01167	428	Q01167	Q01167	Forkhead box protein K2	FOXK2	LAVIQEARFAQSAPGSPLSSQPVLITVQRQL	FAQS(0.097)APGS(0.892)PLS(0.009)S(0.001)QPVLITVQR	1959	UID1928	1
24.2018	17.1337	19.6829	22.1929	16.6182	18.0168	25.4125	19.139	18.0307	S	3	1605	___1			1	1.59898e-07	97.32	74.22	97.32	0.20633	78772000	168	0.0583648	1	-0.52129	-0.16866	Q01433	168	Q01433	Q01433	AMP deaminase 2	AMPD2	IEQLEERRQRLERQISQDVKLEPDILLRAKQ	QIS(1)QDVKLEPDILLR	1965	UID1934	1
24.455	17.3348	18.8076	21.7318	21.3725	18.5785	23.9732	19.2428	18.5398	S	2	1605	___1			1	0.00117103	64.374	49.7	64.374	-0.0053722	45968000	100	0.047926	1	-0.386113	-0.139877	Q01433	100	Q01433	Q01433	AMP deaminase 2	AMPD2	EARGGLGAPPLQSARSLPGPAPCLKHFPLDL	S(1)LPGPAPCLK	1966	UID1935	1
28.7229	16.329	25.507	20.0693	23.0023	25.2251	29.5397	19.3881	24.7042	S	3	1607	___1			0.850515	5.19613e-42	145.13	145.13	145.13	-0.30572	1399800000	308	0.0761485	1	-1.02439	-0.216525	Q01518	308	Q01518	Q01518	Adenylyl cyclase-associated protein 1	CAP1	VRSGPKPFSAPKPQTSPSPKRATKKEPAVLE	SGPKPFSAPKPQT(0.145)S(0.851)PS(0.004)PK	1968	UID1937	1;2
22.384	16.9082	18.2153	20.6835	19.5942	20.4515	22.9592	20.7923	18.5021	S	2	1608	___1			1	4.78165e-09	107.14	101.04	44.511	-0.18418	18667000	4	0.308141	1	-1.58198	-0.755718	Q01581	4	Q01581	Q01581	Hydroxymethylglutaryl-CoA synthase, cytoplasmic	HMGCS1	____________MPGSLPLNAEACWPKDVGI	PGS(1)LPLNAEACWPK	1970	UID1939	1
26.7698	16.9356	23.5162	25.3587	17.0667	17.8735	27.8873	21.1447	25.1776	S	4	1608	___1			0.99986	7.32434e-83	151.4	145.84	147.16	-0.1556	539490000	495	0.266479	1	-2.32933	-0.666782	Q01581	495	Q01581	Q01581	Hydroxymethylglutaryl-CoA synthase, cytoplasmic	HMGCS1	GVGLVHSNIATEHIPSPAKKVPRLPATAAEP	RPTPNDDTLDEGVGLVHSNIATEHIPS(1)PAK	1971	UID1940	1
22.7323	16.3902	18.7775	19.4149	17.8294	18.9532	21.7017	18.6298	22.7227	S	2	1611	___1			0.574702	7.61042e-05	83.226	62.392	77.744	0.10327	17300000	123	0.31661	1	-1.71802	-0.773532	Q01664	123	Q01664	Q01664	Transcription factor AP-4	TFAP4	QQNTQLKRFIQELSGSSPKRRRAEDKDEGIG	FIQELS(0.122)GS(0.575)S(0.303)PK	1974	UID1943	1
21.9558	17.804	18.0861	19.7931	18.3319	19.8954	20.2488	20.3275	18.6344	S	2	1613	___1			0.999959	0.000301681	62.924	58.77	62.924	0.07347	6358700	443	0.113972	1	-0.454919	-0.314049	Q01804	443	Q01804	Q01804	OTU domain-containing protein 4	OTUD4	EDFDHTSRESNYFGLSPEERREKQAIEESRL	ESNYFGLS(1)PEER	1976	UID1945	1
19.1753	17.6598	22.1477	21.02	20.5834	22.657	23.051	21.7366	21.4447	S	2	1613	___1			0.976395	4.80478e-28	168.22	142.17	168.22	0.032647	28077000	546	0.792718	1	-2.41652	-1.71671	Q01804	546	Q01804	Q01804	OTU domain-containing protein 4	OTUD4	STLENITDDKYATVSSPSKSKKLECPSPAEQ	YATVS(0.009)S(0.976)PS(0.015)K	1978	UID1947	1
23.1636	15.9308	18.904	20.4695	19.4555	18.3683	23.0596	19.5272	20.6972	S	2	1613	___1			0.991187	4.03375e-05	79.652	67.506	79.652	0.21327	21059000	1006	0.306528	1	-1.76188	-0.752317	Q01804	1006	Q01804	Q01804	OTU domain-containing protein 4	OTUD4	KTEKVKDPKTAADVVSPGANSVDSRVQRPKE	TAADVVS(0.991)PGANS(0.006)VDS(0.003)R	1979	UID1948	1
24.4393	16.8851	21.4691	24.0051	17.3373	21.6789	21.3402	22.2986	21.1421	S	3	1615	___1			0.999911	4.04878e-23	119.32	106.83	119.32	-0.48887	74440000	94	0.107448	1	-0.662489	-0.297605	Q01831	94	Q01831	Q01831	DNA repair protein complementing XP-C cells	XPC	TVKSENLKVIKDEALSDGDDLRDFPSDLKKA	VIKDEALS(1)DGDDLRDFPSDLK	1981	UID1950	1
22.8215	19.8505	18.9692	20.6667	20.1097	22.1497	22.4161	22.3669	21.6171	S	2	1619	___1			1	4.7954e-05	91.961	82.373	66.262	0.13385	61012000	537	0.594117	1	-1.5863	-1.32891	Q02040	537	Q02040	Q02040	A-kinase anchor protein 17A	AKAP17A	CKEVQSSCRVVPEDGSPEKRCPGGVLSCIPD	VVPEDGS(1)PEKR	1985	UID1954	1
24.7168	16.0403	19.1128	21.5563	18.5804	21.2649	20.098	19.338	18.6402	S	2	1621	___1			1	0.000735783	79.148	63.519	41.117	-0.31437	33177000	58	0.0820935	1	0.597883	0.232221	Q02108	58	Q02108	Q02108	Guanylate cyclase soluble subunit alpha-3	GUCY1A3	TVPICQDIPEKNIQESLPQRKTSRSRVYLHT	NIQES(1)LPQR	1987	UID1956	1
20.4232	16.9787	22.8969	20.4208	22.4667	22.4505	20.4079	23.0626	19.1003	S	3	1624	___1			0.999951	6.32311e-26	65.736	61.251	65.736	-0.12732	43064000	73	0.13457	1	-0.757318	-0.365058	Q02447	73	Q02447	Q02447	Transcription factor Sp3	SP3	PLALLAATCSKIGPPSPGDDEEEAAAAAGAP	IGPPS(1)PGDDEEEAAAAAGAPAAAGATGDLASAQLGGAPNR	1990	UID1959	1
21.834	17.3401	19.2632	19.4379	18.1026	18.0271	20.2376	19.6016	19.0751	S	3	1626	___1			1	2.42307e-43	140.87	134.3	140.87	0.061841	22343000	71	0.0402253	1	-0.159039	-0.118293	Q02543	71	Q02543	Q02543	60S ribosomal protein L18a	RPL18A	KSSGEIVYCGQVFEKSPLRVKNFGIWLRYDS	SSGEIVYCGQVFEKS(1)PLRVK	1991	UID1960	1
20.1266	16.777	19.5817	23.0776	20.4099	22.0904	20.4686	22.4589	17.9156	S	2	1631	___1			0.999956	2.07585e-13	105.39	96.343	105.39	0.047548	50891000	1466	0.361762	1	-1.45262	-0.86722	Q02880	1466	Q02880	Q02880	DNA topoisomerase 2-beta	TOP2B	PSYSQKSEDDSAKFDSNEEDSASVFSPSFGL	FDS(1)NEEDSASVFSPSFGLK	1996	UID1965	1
21.9513	16.591	19.9508	21.0783	17.5126	18.3726	22.7782	20.5419	20.5613	S	3	1632	___1			0.999995	8.60736e-05	89.301	73.411	77.068	0.18135	50598000	612	0.446035	1	-1.79613	-1.03758	Q02952	612	Q02952	Q02952	A-kinase anchor protein 12	AKAP12	TSDGEKKREGVTPWASFKKMVTPKKRVRRPS	REGVTPWAS(1)FKK	2000	UID1969	1
20.7532	17.0314	20.2518	23.7289	19.6326	18.8068	20.4085	20.4829	18.5132	S	3	1632	___1			0.967223	5.48126e-05	49.618	42.587	42.791	0.059417	24799000	598	0.125325	1	-0.456086	-0.342331	Q02952	598	Q02952	Q02952	A-kinase anchor protein 12	AKAP12	LAEVQQDGEAEEGATSDGEKKREGVTPWASF	GLAEVQQDGEAEEGAT(0.033)S(0.967)DGEKK	2004	UID1973	1
24.1027	17.079	20.9252	23.7419	17.8185	22.3489	23.1021	22.7507	24.6296	S	4	1632	___1			0.998669	1.26068e-19	95.435	80.851	95.435	-0.16301	84298000	371	0.590858	1	-2.79182	-1.32255	Q02952	371	Q02952	Q02952	A-kinase anchor protein 12	AKAP12	AHPQEPAESAHEPRLSAEYEKVELPSEEQVS	LTASEQAHPQEPAES(0.001)AHEPRLS(0.999)AEYEK	2005	UID1974	1
20.516	19.9194	19.3527	20.6107	20.8638	21.3347	23.262	20.1744	22.977	S	2	1632	___1			0.81908	1.19065e-12	107.65	99.133	107.65	0.1373	29718000	286	0.995109	1	-2.20846	-2.12184	Q02952	286	Q02952	Q02952	A-kinase anchor protein 12	AKAP12	EKQEKEPSKSAESPTSPVTSETGSTFKKFFT	SAES(0.004)PT(0.148)S(0.819)PVT(0.001)S(0.027)ET(0.001)GSTFK	2008	UID1977	1
24.5321	21.2877	24.4479	23.1293	21.8599	23.8459	24.2581	24.1409	24.1819	S	2	1632	___1			0.999713	3.9718e-05	145.25	73.634	77.14	0.05259	157760000	1331	0.292128	1	-0.771069	-0.721803	Q02952	1331	Q02952	Q02952	A-kinase anchor protein 12	AKAP12	KDDALELQSHAKSPPSPVEREMVVQVEREKT	SPPS(1)PVER	2009	UID1978	1
20.9749	15.7514	22.453	20.5535	20.4504	21.5921	24.8628	22.9083	23.3237	S	2	1632	___1			1	0.00138442	107.21	67.138	87.806	0.17318	70267000	514	0.872874	1	-3.97181	-1.87531	Q02952	514	Q02952	Q02952	A-kinase anchor protein 12	AKAP12	EVEMLSSQERMKVQGSPLKKLFTSTGLKKLS	VQGS(1)PLKK	2011	UID1980	1
22.9312	16.553	21.1912	23.1252	18.2509	19.7053	25.2301	24.7437	24.5913	S	3	1635	___1			0.999978	6.0381e-31	180.49	145.44	180.49	-0.24597	313160000	292	1.13805	1	-4.62992	-2.41992	Q03111	292	Q03111	Q03111	Protein ENL	MLLT1	PPPPRASSKRPATADSPKPSAKKQKKSSSKG	RPATADS(1)PKPSAK	2015	UID1984	1
20.3752	16.3704	19.6807	22.1459	20.8956	22.1135	23.9277	18.1122	18.8695	S	3	1637	___1			0.968119	9.04394e-08	73.341	67.246	73.341	0.16494	30722000	1837	0.271648	1	-1.49437	-0.677945	Q03164	1837	Q03164	Q03164	Histone-lysine N-methyltransferase 2A;MLL cleavage product N320;MLL cleavage product C180	KMT2A	KIIPAPKPKGPGEPDSPTPLHPPTPPILSTD	GPGEPDS(0.968)PT(0.032)PLHPPTPPILSTDR	2019	UID1988	1
21.3822	16.1929	19.6786	20.5935	17.5433	17.6336	22.4185	18.7299	20.5588	S	2	1637	___1			0.781654	0.000358329	78.548	37.149	78.548	-0.2261	10723000	2201	0.328008	1	-1.48454	-0.797379	Q03164	2201	Q03164	Q03164	Histone-lysine N-methyltransferase 2A;MLL cleavage product N320;MLL cleavage product C180	KMT2A	GLRSIGSRRHSTSSLSPQRSKLRIMSPMRTG	HST(0.005)S(0.136)S(0.078)LS(0.782)PQR	2022	UID1991	1
22.4856	16.0567	22.2283	20.8549	19.8485	18.4186	23.0067	22.3603	17.4295	S	2	1637	___1			0.999778	5.33924e-27	147.12	134.24	147.12	0.25038	25543000	2098	0.0874719	1	-0.675317	-0.246296	Q03164	2098	Q03164	Q03164	Histone-lysine N-methyltransferase 2A;MLL cleavage product N320;MLL cleavage product C180	KMT2A	INSTVEHDENRTIAHSPTSFTESSSKESQNT	TIAHS(1)PTSFTESSSK	2025	UID1994	1
21.5405	16.4383	20.6807	20.313	19.6245	21.1958	21.7558	21.6613	21.7952	S	2	1637	___1			0.851202	0.00170279	66.595	23.288	66.595	0.070498	17416000	2151	0.622662	1	-2.18426	-1.38454	Q03164	2151	Q03164	Q03164	Histone-lysine N-methyltransferase 2A;MLL cleavage product N320;MLL cleavage product C180	KMT2A	YHVISKVPRIRTPSYSPTQRSPGCRPLPSAG	TPS(0.02)YS(0.851)PT(0.128)QR	2026	UID1995	1
23.0378	16.2506	21.2186	20.6805	17.4915	20.1089	22.908	21.6862	22.3823	S	2	1637	___1			1	0.00330413	107.55	65.206	107.55	0.25758	31499000	351	0.450933	1	-2.15649	-1.04735	Q03164	351	Q03164	Q03164	Histone-lysine N-methyltransferase 2A;MLL cleavage product N320;MLL cleavage product C180	KMT2A	GTPPLTKEDKTVVRQSPRRIKPVRIIPSSKR	TVVRQS(1)PR	2027	UID1996	1
23.5157	16.9115	18.6463	22.0425	17.8865	17.9114	22.7857	18.2261	18.9536	S	3	1638	___1			0.994768	2.37667e-60	112.23	112.23	112.23	0.088088	29673000	225	0.0416475	1	-0.297267	-0.122303	Q03188	225	Q03188	Q03188	Centromere protein C	CENPC	DDKVMLKKIEIDNKVSDEEDKTSEGQERKPS	IEIDNKVS(0.995)DEEDKT(0.005)S(0.001)EGQER	2029	UID1998	1
23.1648	17.1174	21.1705	22.1291	17.9016	18.9712	20.4498	20.4177	18.8563	S	2	1638	___1			0.999952	3.24422e-11	132.79	111.23	94.688	-0.0045595	18266000	538	0.112607	1	0.576277	0.31062	Q03188	538	Q03188	Q03188	Centromere protein C	CENPC	ISRRPSDWWVVKSEESPVYSNSSVRNELPMH	SEES(1)PVYSNSSVR	2030	UID1999	1
23.3596	19.7197	18.6525	23.0731	17.1717	22.5775	23.7426	18.224	22.0599	S	2	1638	___1			0.880939	5.09965e-06	85.42	73.265	85.42	-0.11757	47190000	177	0.129636	1	-0.764954	-0.352961	Q03188	177	Q03188	Q03188	Centromere protein C	CENPC	LLDAKTSVSQNVIPSSAQKRETYTFENSVNM	TSVSQNVIPS(0.119)S(0.881)AQK	2032	UID2001	1
23.4382	19.0065	21.4726	20.3503	17.522	21.4117	20.4953	18.7652	18.5819	S	2	1639	___1			0.879467	3.63474e-06	92.039	83.819	53.967	-0.05264	19066000	37	0.644195	1	2.02498	1.42648	Q03252	37	Q03252	Q03252	Lamin-B2	LMNB2	ATPLPGRAGGPATPLSPTRLSRLQEKEELRE	AGGPAT(0.002)PLS(0.879)PT(0.118)R	2033	UID2002	1
22.2019	19.1744	22.0378	20.7975	18.1365	20.4669	20.4974	20.4563	21.8779	S	2	1639	___1			0.787946	4.44673e-06	86.467	81.502	65.805	-0.55991	22709000	419	0.0619315	1	0.194131	0.178374	Q03252	419	Q03252	Q03252	Lamin-B2	LMNB2	LSPSPSSRVTVSRATSSSSGSLSATGRLGRS	AT(0.087)S(0.788)S(0.107)S(0.015)S(0.002)GSLSATGR	2034	UID2003	1
23.4933	16.4732	18.5206	20.8754	19.9072	17.8242	25.1962	22.1103	18.8241	S	2	1639	___1			0.971861	1.20851e-28	159.52	159.52	159.52	-0.031499	55762000	420	0.385857	1	-2.54787	-0.916449	Q03252	420	Q03252	Q03252	Lamin-B2	LMNB2	SPSPSSRVTVSRATSSSSGSLSATGRLGRSK	ATS(0.019)S(0.972)S(0.009)SGSLSATGR	2035	UID2004	1
20.3985	17.7804	19.0515	21.1688	17.3755	19.1662	23.3458	20.4701	18.7595	S	2	1639	___1			0.94967	1.28222e-10	120.92	97.805	120.92	-0.36061	12927000	424	0.507485	1	-1.78169	-1.1593	Q03252	424	Q03252	Q03252	Lamin-B2	LMNB2	SSRVTVSRATSSSSGSLSATGRLGRSKRKRL	ATSSSS(0.002)GS(0.95)LS(0.046)AT(0.002)GR	2038	UID2007	1
21.51	16.6476	20.8904	20.3287	18.9528	19.5578	20.7856	21.2304	20.7776	S	2	1641	___1			0.999433	3.12553e-07	116.19	116.19	116.19	-0.24432	10467000	158	0.335604	1	-1.24854	-0.813194	Q03468	158	Q03468	Q03468	DNA excision repair protein ERCC-6	ERCC6	CTTSLRQINKIIEQLSPQAATSRDINRKLDS	IIEQLS(0.999)PQAATSR	2040	UID2009	1
26.7595	17.1763	24.8835	26.8851	22.0428	24.4124	26.576	24.4775	24.5669	S	2	1646	___1			0.999927	2.16283e-22	191.55	150.44	191.55	-0.010338	762280000	1209	0.306796	1	-2.26705	-0.752881	Q04637	1209	Q04637	Q04637	Eukaryotic translation initiation factor 4 gamma 1	EIF4G1	SRERPSQPEGLRKAASLTEDRDRGRDAVKRE	AAS(1)LTEDRDR	2044	UID2013	1
25.3319	17.3053	23.5717	24.7875	21.1525	24.1406	25.3619	24.5019	24.3694	S	2	1646	___1			1	1.57232e-96	182.09	174	137.93	0.19292	383790000	1231	0.472027	1	-2.67474	-1.08926	Q04637	1231	Q04637	Q04637	Eukaryotic translation initiation factor 4 gamma 1	EIF4G1	RGRDAVKREAALPPVSPLKAALSEEELEKKS	REAALPPVS(1)PLK	2045	UID2014	1
22.7151	16.9558	21.6376	23.4065	17.3672	18.6281	20.5763	19.8146	20.3929	S	3	1646	___1			0.678463	3.6871e-05	50.178	43.674	50.178	0.32282	24540000	1077	0.0331255	1	0.174898	0.0981136	Q04637	1077	Q04637	Q04637	Eukaryotic translation initiation factor 4 gamma 1	EIF4G1	RPIDTSRLTKITKPGSIDSNNQLFAPGGRLS	IT(0.098)KPGS(0.678)IDS(0.224)NNQLFAPGGR	2047	UID2016	1
26.1773	16.4458	19.8066	24.6474	17.8892	20.9528	26.5975	18.977	18.4642	S	2	1646	___1			0.99995	0.000575547	122.7	85.143	120.77	-0.030708	232130000	1187	0.0473268	1	-0.536338	-0.138209	Q04637	1187	Q04637	Q04637	Eukaryotic translation initiation factor 4 gamma 1	EIF4G1	DRLDRARTPATKRSFSKEVEERSRERPSQPE	SFS(1)KEVEER	2050	UID2019	1
24.6932	16.8768	22.5399	20.6952	19.8172	21.9915	21.692	21.2637	22.0972	S	2	1646	___1			0.999973	0.000365361	101.89	63.014	87.639	0.0024718	223630000	1147	0.0458689	1	-0.314344	-0.134142	Q04637	1147	Q04637	Q04637	Eukaryotic translation initiation factor 4 gamma 1	EIF4G1	TESTDNRRVVQRSSLSRERGEKAGDRGDRLE	SSLS(1)RER	2052	UID2021	1
20.1205	16.437	19.5798	21.0896	18.1362	17.3878	21.2273	20.6919	20.4009	S	3	1647	___1			0.964894	3.71379e-05	42.582	37.773	42.582	-0.12493	7519800	2081	0.812732	1	-2.06096	-1.75613	Q04721	2081	Q04721	Q04721	Neurogenic locus notch homolog protein 2;Notch 2 extracellular truncation;Notch 2 intracellular domain	NOTCH2	NVTPSPPGTVLTSALSPVICGPNRSFLSLKH	LLDEY(0.002)NVT(0.002)PS(0.002)PPGT(0.004)VLT(0.004)S(0.021)ALS(0.965)PVICGPNR	2055	UID2024	1
24.13	19.611	18.4977	20.3122	21.2003	17.689	23.7813	17.5955	18.4369	S	2	1649	___1			0.92938	7.35953e-12	114.69	102.71	114.69	0.17189	40203000	203	0.113105	1	0.808325	0.311874	Q04726	203	Q04726	Q04726	Transducin-like enhancer protein 3	TLE3	ELDHRERESSANNSVSPSESLRASEKHRGSA	ES(0.002)SANNS(0.043)VS(0.929)PS(0.025)ES(0.001)LR	2059	UID2028	1
21.1725	16.4413	20.2835	22.8852	21.513	20.0906	20.5456	21.8462	21.6128	S	2	1657	___1			0.999999	1.13966e-20	133.66	124.62	133.66	0.15396	39833000	673	0.605859	1	-2.03576	-1.3518	Q05209	673	Q05209	Q05209	Tyrosine-protein phosphatase non-receptor type 12	PTPN12	TTHSGAEKDVDVSEDSPPPLPERTPESFVLA	DVDVSEDS(1)PPPLPER	2063	UID2032	1
23.1846	16.8299	18.6199	21.3561	17.5682	19.336	23.7994	18.6591	18.706	S	4	1657	___1			0.995906	4.75569e-35	107.04	97.664	50.88	-0.24344	27255000	332	0.120792	1	-0.843354	-0.33109	Q05209	332	Q05209	Q05209	Tyrosine-protein phosphatase non-receptor type 12	PTPN12	NTENMVSSIEPEKQDSPPPKPPRTRSCLVEG	IADGVNEINTENMVS(0.002)S(0.002)IEPEKQDS(0.996)PPPKPPR	2064	UID2033	1
24.7236	17.2108	21.5768	23.2815	21.2268	22.9935	24.3221	21.6325	20.7293	S	2	1657	___1			1	0.00283859	86.67	17.072	50.13	-0.013071	78949000	435	0.1637	1	-1.05758	-0.435063	Q05209	435	Q05209	Q05209	Tyrosine-protein phosphatase non-receptor type 12	PTPN12	ESTIEQIDKKLERNLSFEIKKVPLQEGPKSF	NLS(1)FEIKK	2065	UID2034	1
19.9986	16.4833	18.7166	20.1713	19.2988	20.3355	22.4169	19.806	19.6972	S	3	1657	___1			0.524503	3.44148e-06	53.475	46.982	53.475	0.31631	9334500	571	0.758419	1	-2.24052	-1.64939	Q05209	571	Q05209	Q05209	Tyrosine-protein phosphatase non-receptor type 12	PTPN12	SDINYQTRKTVSLTPSPTTQVETPDLVDHDN	T(0.016)VS(0.068)LT(0.068)PS(0.525)PT(0.159)T(0.159)QVET(0.005)PDLVDHDNTSPLFR	2067	UID2036	1
21.1049	19.816	19.9718	20.8347	17.9313	18.6276	23.428	21.7078	17.9088	S	3	1658	___1			0.999483	9.21416e-05	58.073	45.945	58.073	0.22305	15634000	910	0.160241	1	-0.717276	-0.426869	Q05397	910	Q05397	Q05397	Focal adhesion kinase 1	PTK2	ADSYNEGVKLQPQEISPPPTANLDRSNDKVY	LQPQEIS(0.999)PPPT(0.001)ANLDR	2070	UID2039	1
24.8108	17.0044	22.1433	23.5836	17.2025	21.696	20.086	19.7391	18.0957	S	3	1660	___1			0.999935	0.000224289	58.752	54.581	53.773	0.17623	86399000	434	0.352698	1	2.01253	0.848572	Q05519	434	Q05519	Q05519	Serine/arginine-rich splicing factor 11	SRSF11	KQVTRDYDEEEQGYDSEKEKKEEKKPIETGS	DYDEEEQGYDS(1)EKEK	2074	UID2043	1
27.3699	16.8558	26.2771	20.4207	23.0539	24.75	27.4137	26.8123	26.733	S	2	1660	___1			0.999994	1.32835e-16	185.37	127.48	185.37	-0.096953	755280000	449	0.448328	1	-3.48539	-1.04215	Q05519	449	Q05519	Q05519	Serine/arginine-rich splicing factor 11	SRSF11	SEKEKKEEKKPIETGSPKTKECSVEKGTGDS	KPIETGS(1)PK	2076	UID2045	1
23.3819	15.8057	21.9197	22.8251	17.6706	17.9784	24.1902	22.8718	22.6336	S	2	1660	___1			0.946792	2.18098e-18	134.49	121.87	134.49	-0.16377	91418000	207	0.532134	1	-2.86276	-1.20773	Q05519	207	Q05519	Q05519	Serine/arginine-rich splicing factor 11	SRSF11	STVDPKLNHVAAGLVSPSLKSDTSSKEIEEA	LNHVAAGLVS(0.947)PS(0.053)LK	2077	UID2046	1
24.7386	16.5627	24.8319	20.1254	17.9821	23.3906	24.7573	24.6383	24.8912	S	2	1663	___1			0.978285	1.39765e-05	101.39	77.712	53.965	0.25273	265860000	789	0.422867	1	-2.71786	-0.991218	Q05682	789	Q05682	Q05682	Caldesmon	CALD1	SKRNLWEKQSVDKVTSPTKV___________	VT(0.003)S(0.978)PT(0.019)KV	2084	UID2053	1
21.7752	16.2084	18.8118	20.1945	18.2212	17.9181	23.8818	18.6771	18.3639	S	3	1666	___1			0.999421	2.99561e-06	109.07	92.131	109.07	0.14502	20246000	181	0.223291	1	-1.37582	-0.571874	Q06190	181	Q06190	Q06190	Serine/threonine-protein phosphatase 2A regulatory subunit B'' subunit alpha	PPP2R3A	NNDGNAPSFGLLRSSSVEEKPLSHRNSLDTN	SS(0.001)S(0.999)VEEKPLSHR	2086	UID2055	1
28.1212	23.0122	19.0653	26.6975	18.277	18.5778	27.9022	18.9386	19.3774	S	2	1668	___1			0.976416	1.92329e-74	218.5	203.52	218.5	-0.028829	704210000	261	0.123696	1	1.32686	0.338298	Q06210	261	Q06210	Q06210	Glutamine--fructose-6-phosphate aminotransferase [isomerizing] 1	GFPT1	RGKDKKGSCNLSRVDSTTCLFPVEEKAVEYY	VDS(0.976)T(0.024)TCLFPVEEK	2088	UID2057	1
24.8672	21.1035	20.3416	24.6885	22.5413	24.0666	21.7489	22.9336	22.6524	S	2	1669	___1			0.998496	2.23796e-22	180.2	164.94	180.2	0.2327	113750000	306	0.0835549	1	-0.340832	-0.236057	Q06265	306	Q06265	Q06265	Exosome complex component RRP45	EXOSC9	QRITAFKMEKAPIDTSDVEEKAEEIIAEAEP	APIDT(0.002)S(0.998)DVEEK	2089	UID2058	1
24.1625	16.1997	18.3153	23.1641	17.4376	18.442	25.9524	24.2698	23.8944	S	3	1679	___1			0.983179	1.31769e-86	153.81	141.75	153.81	0.026995	128930000	1617	0.978849	1	-5.14635	-2.08865	Q07157	1617	Q07157	Q07157	Tight junction protein ZO-1	TJP1	YQINNISTVPKAIPVSPSAVEEDEDEDGHTV	AIPVS(0.983)PS(0.017)AVEEDEDEDGHTVVATAR	2095	UID2064	1
23.4162	15.7886	21.2817	23.4117	19.4504	21.8405	24.2964	21.1704	22.3347	S	2	1680	___1			0.999853	0.000783217	103.55	28.334	103.55	0.047989	62112000	92	0.425228	1	-2.43831	-0.995958	Q07352	92	Q07352	Q07352	Zinc finger protein 36, C3H1 type-like 1	ZFP36L1	PALSSRDSRFRDRSFSEGGERLLPTQKQPGG	SFS(1)EGGER	2103	UID2072	1
20.073	17.4128	18.496	21.5497	17.6072	19.2569	21.3956	19.295	19.968	S	3	1680	___1			0.96964	3.0003e-06	108.59	99.865	87.647	0.046151	42314000	334	0.720253	1	-1.55891	-1.57474	Q07352;P47974	334;490	Q07352	Q07352	Zinc finger protein 36, C3H1 type-like 1;Zinc finger protein 36, C3H1 type-like 2	ZFP36L1;ZFP36L2	PTLDNSRRLPIFSRLSISDD___________	RLPIFS(0.015)RLS(0.97)IS(0.015)DD	2105	UID2074	1
23.5198	16.2715	19.5344	20.9588	18.7915	21.1001	24.7155	18.9465	18.312	S	2	1680	___1			0.995291	5.51906e-06	138.42	93.559	134.18	-0.096207	74019000	54	0.109205	1	-0.882785	-0.302047	Q07352	54	Q07352	Q07352	Zinc finger protein 36, C3H1 type-like 1	ZFP36L1	KAVGTPAGGGFPRRHSVTLPSSKFHQNQLLS	RHS(0.995)VT(0.005)LPSSK	2106	UID2075	1
20.078	16.6183	24.3645	24.5828	17.6449	22.9188	26.0637	23.0555	18.4809	S	2	1687	___1			0.997755	1.3372e-06	124.07	67.945	64.55	-0.017279	275460000	199	0.278884	1	-2.17974	-0.693507	Q07955	199	Q07955	Q07955	Serine/arginine-rich splicing factor 1	SRSF1	EGETAYIRVKVDGPRSPSYGRSRSRSRSRSR	VDGPRS(0.998)PS(0.002)YGR	2113	UID2082	1
22.3532	16.3315	22.3151	20.7627	17.083	21.6939	19.9481	22.8593	22.345	S	2	1689;1784;1785	___1			0.5	0.000103129	135.8	81.729	91.549	-0.016764	30400000	118	0.250151	1	-1.38421	-0.631258	Q08170;Q13243;Q13247	112;116;118	Q08170;Q13243;Q13247	Q13247	Serine/arginine-rich splicing factor 4;Serine/arginine-rich splicing factor 5;Serine/arginine-rich splicing factor 6	SRSF4;SRSF5;SRSF6	APPVRTENRLIVENLSSRVSWQDLKDFMRQA;GPPTRTEYRLIVENLSSRCSWQDLKDYMRQA;GPPVRTEYRLIVENLSSRCSWQDLKDFMRQA	LIVENLS(0.5)S(0.5)R	2117	UID2086	1
22.3532	17.2123	22.3151	20.6514	17.3895	21.6939	20.3321	22.8593	22.345	S	2	1689;1784;1785	___1			0.5	0.000103129	135.8	81.729	91.549	-0.016764	30400000	119	0.258967	1	-1.21861	-0.65049	Q08170;Q13243;Q13247	113;117;119	Q08170;Q13243;Q13247	Q13247	Serine/arginine-rich splicing factor 4;Serine/arginine-rich splicing factor 5;Serine/arginine-rich splicing factor 6	SRSF4;SRSF5;SRSF6	PPTRTEYRLIVENLSSRCSWQDLKDYMRQAG;PPVRTENRLIVENLSSRVSWQDLKDFMRQAG;PPVRTEYRLIVENLSSRCSWQDLKDFMRQAG	LIVENLS(0.5)S(0.5)R	2118	UID2087	1
25.1156	16.0638	19.4876	25.2744	20.1904	21.2351	25.0009	21.7739	20.8905	S	3	1699	___1			1	1.32445e-86	166.75	163.16	166.75	-0.09759	151850000	444	0.328801	1	-2.33276	-0.799032	Q08945	444	Q08945	Q08945	FACT complex subunit SSRP1	SSRP1	GLKEGMNPSYDEYADSDEDQHDAYLERMKEE	EGMNPSYDEYADS(1)DEDQHDAYLER	2122	UID2091	1
20.6599	15.5819	21.7093	20.1772	18.2074	20.2545	21.0555	20.5475	21.0879	S	2	1699	___1			0.999812	0.000759211	130.01	82.162	85.67	0.081369	50582000	659	0.344442	1	-1.57992	-0.83152	Q08945	659	Q08945	Q08945	FACT complex subunit SSRP1	SSRP1	SRGSSSKSSSRQLSESFKSKEFVSSDESSSG	QLSES(1)FK	2123	UID2092	1
20.993	16.6939	18.4709	20.8219	17.5	20.559	22.425	20.3843	19.9118	S	2	1701	___1			0.880617	3.41872e-09	128.54	106.91	54.7	0.085786	12179000	1319	0.677797	1	-2.18773	-1.49193	Q08AD1	1319	Q08AD1	Q08AD1	Calmodulin-regulated spectrin-associated protein 2	CAMSAP2	SGKRTPRSESVEGFLSPSRCGSRNGEKDWEN	SES(0.003)VEGFLS(0.881)PS(0.117)R	2130	UID2099	1
23.4581	16.7553	18.9248	20.4855	18.0712	19.1038	23.8144	18.4225	21.3958	S	3	1701	___1			0.951223	1.78003e-05	65.808	51.646	65.808	0.067944	29035000	464	0.233883	1	-1.49815	-0.595441	Q08AD1	464	Q08AD1	Q08AD1	Calmodulin-regulated spectrin-associated protein 2	CAMSAP2	SVQRSTPNRGITRSISNEGLTLNNSHVSKHI	S(0.048)IS(0.951)NEGLTLNNSHVSK	2132	UID2101	1
23.2414	16.9923	18.9405	20.2586	19.252	21.4562	23.9576	19.1746	20.2048	S	3	1703	___1			0.999994	7.63005e-56	131.53	125.3	131.53	-0.14325	442130000	743	0.231695	1	-1.38761	-0.590589	Q08J23	743	Q08J23	Q08J23	tRNA (cytosine(34)-C(5))-methyltransferase	NSUN2	PDNDVTEGQRAGEPNSPDAEEANSPDVTAGC	AGEPNS(1)PDAEEANSPDVTAGCDPAGVHPPR	2137	UID2106	1;2
20.708	16.5012	18.5522	20.7078	17.4145	22.8305	23.1009	22.1997	18.5112	S	3	1703	___1			0.996668	5.3006e-10	97.352	87.595	97.352	0.11042	21272000	456	0.653972	1	-2.68352	-1.44552	Q08J23	456	Q08J23	Q08J23	tRNA (cytosine(34)-C(5))-methyltransferase	NSUN2	KLQGKSAETRESTQLSPADLTEGKPTDPSKL	ES(0.001)T(0.003)QLS(0.997)PADLTEGKPTDPSK	2140	UID2109	1
24.576	20.0979	23.0356	20.1864	20.8767	23.0236	23.5324	22.5746	23.4196	S	2	1707	___1			1	7.13558e-08	97.734	65.414	78.486	-0.32357	82972000	5110	0.169778	1	-0.605702	-0.449385	Q09666	5110	Q09666	Q09666	Neuroblast differentiation-associated protein AHNAK	AHNAK	FDIKSPKFKAEAPLPSPKLEGELQAPDLELS	FKAEAPLPS(1)PK	2144	UID2113	1
24.086	18.9741	21.0713	22.6106	18.1766	18.7356	24.4119	18.1233	18.3547	S	3	1707	___1			0.572127	2.11017e-08	99.407	94.777	63.225	0.092071	56941000	5749	0.159789	1	1.08049	0.425796	Q09666	5749	Q09666	Q09666	Neuroblast differentiation-associated protein AHNAK	AHNAK	ASISGSKGDLKSSKASLGSLEGEAEAEASSP	AS(0.572)LGS(0.428)LEGEAEAEASSPK	2146	UID2115	1
26.8097	21.168	17.29	25.4988	22.3258	18.2478	26.9108	18.714	23.1523	S	2	1707	___1			0.998864	4.355e-56	164.53	149.38	164.53	-0.14358	428480000	5752	0.116893	1	-1.1698	-0.321367	Q09666	5752	Q09666	Q09666	Neuroblast differentiation-associated protein AHNAK	AHNAK	SGSKGDLKSSKASLGSLEGEAEAEASSPKGK	AS(0.001)LGS(0.999)LEGEAEAEASSPK	2147	UID2116	1;2
25.4492	16.4016	19.2858	20.6725	20.1688	18.4779	27.1982	21.1284	20.3794	S	2	1707	___1			0.854166	4.79236e-70	165.32	154.82	146.76	0.066972	402730000	5763	0.298385	1	-2.52313	-0.735094	Q09666	5763	Q09666	Q09666	Neuroblast differentiation-associated protein AHNAK	AHNAK	ASLGSLEGEAEAEASSPKGKFSLFKSKKPRH	ASLGSLEGEAEAEAS(0.146)S(0.854)PK	2149	UID2118	1;2
19.895	19.1036	22.1491	20.535	23.1346	24.6357	21.5325	17.3409	19.1657	S	2	1707	___1			0.643704	7.96152e-06	116.01	76.094	104.52	0.16019	61691000	176	0.273795	1	1.0362	0.682568	Q09666	176	Q09666	Q09666	Neuroblast differentiation-associated protein AHNAK	AHNAK	TVDVTGREGAKDIDISSPEFKIKIPRHELTE	DIDIS(0.644)S(0.356)PEFK	2150	UID2119	1
24.403	19.1036	17.9952	24.1916	17.1314	18.3507	23.0198	23.3126	23.577	S	2	1707	___1			0.962982	2.25511e-32	167.61	142.92	120.77	0.096173	150990000	177	0.637138	1	-2.80256	-1.41274	Q09666	177	Q09666	Q09666	Neuroblast differentiation-associated protein AHNAK	AHNAK	VDVTGREGAKDIDISSPEFKIKIPRHELTEI	DIDIS(0.037)S(0.963)PEFK	2151	UID2120	1
23.3016	17.3644	19.4009	20.4931	17.6455	21.7464	20.4452	20.0949	20.2292	S	2	1707	___1			0.999987	1.80906e-05	107.93	99.064	74.944	-0.082469	34275000	5830	0.0458798	1	-0.234109	-0.134172	Q09666	5830	Q09666	Q09666	Neuroblast differentiation-associated protein AHNAK	AHNAK	GKHGKLKFGTFGGLGSKSKGHYEVTGSDDET	FGTFGGLGS(1)K	2154	UID2123	1
23.6396	16.4806	21.5762	22.9598	18.8708	20.5775	23.6438	20.3689	21.2893	S	2	1707	___1			0.999992	5.64249e-06	85.636	69.208	57.348	-0.25656	340480000	93	0.197476	1	-1.20188	-0.513545	Q09666	93	Q09666	Q09666	Neuroblast differentiation-associated protein AHNAK	AHNAK	GHHTVGLKLHRKGDRSPEPGQTWTREVFSSC	S(1)PEPGQTWTR	2155	UID2124	1
27.6653	22.1855	25.5883	25.857	23.4025	25.0102	27.9126	24.7156	24.7178	S	2	1707	___1			0.999999	5.91602e-103	227.91	182	191.63	-0.063734	766220000	5731	0.120785	1	-0.635625	-0.331071	Q09666	5731	Q09666	Q09666	Neuroblast differentiation-associated protein AHNAK	AHNAK	KFNFSKPKGKGGVTGSPEASISGSKGDLKSS	GGVTGS(1)PEASISGSK	2156	UID2125	1;2
22.3498	16.9618	20.7841	20.5767	18.3114	18.7457	21.0251	19.1455	18.0201	S	3	1707	___1			0.934045	2.90038e-20	119.28	107.59	116.45	-0.13022	79296000	5739	0.127636	1	0.635007	0.348038	Q09666	5739	Q09666	Q09666	Neuroblast differentiation-associated protein AHNAK	AHNAK	GKGGVTGSPEASISGSKGDLKSSKASLGSLE	GGVTGSPEAS(0.002)IS(0.064)GS(0.934)KGDLK	2158	UID2127	1
25.6638	16.2607	18.6867	24.5072	17.2332	18.0083	26.9345	18.0429	18.7825	S	4	1707	___1			0.998347	1.04946e-46	132.86	123.32	116.36	0.27673	372810000	5841	0.0934899	1	-1.04955	-0.26191	Q09666	5841	Q09666	Q09666	Neuroblast differentiation-associated protein AHNAK	AHNAK	GGLGSKSKGHYEVTGSDDETGKLQGSGVSLA	SKGHYEVT(0.002)GS(0.998)DDETGKLQGSGVSLASK	2159	UID2128	1
22.5186	15.8802	18.2687	22.5555	18.0516	18.9244	20.756	20.3512	18.9893	S	2	1707	___1			0.966519	4.82333e-05	90.861	55.208	64.104	-0.15738	14907000	5857	0.22141	1	-1.143	-0.567667	Q09666	5857	Q09666	Q09666	Neuroblast differentiation-associated protein AHNAK	AHNAK	DDETGKLQGSGVSLASKKSRLSSSSSNDSGN	LQGSGVS(0.033)LAS(0.967)K	2160	UID2129	1
23.8144	18.8084	21.3274	24.6715	17.6059	18.7335	24.944	18.0683	18.3277	S	2	1707	___1			1	2.93339e-10	118.13	105.5	43.084	0.15034	102670000	5448	0.118492	1	0.870026	0.32536	Q09666	5448	Q09666	Q09666	Neuroblast differentiation-associated protein AHNAK	AHNAK	LKGPGVDVNLKGPRISAPNVDFNLEGPKVKG	IS(1)APNVDFNLEGPK	2161	UID2130	1
22.0142	16.5893	21.0272	19.806	17.107	19.7251	21.2228	18.6455	20.3228	S	2	1707	___1			0.993522	8.70511e-06	50.194	50.194	50.194	0.030831	10092000	5782	0.0344878	1	-0.186803	-0.102007	Q09666	5782	Q09666	Q09666	Neuroblast differentiation-associated protein AHNAK	AHNAK	KFSLFKSKKPRHRSNSFSDEREFSGPSTPTG	S(0.003)NS(0.994)FS(0.004)DER	2163	UID2132	1
20.877	16.4279	19.0233	21.6334	16.8717	18.1744	20.6026	19.4798	18.1504	S	3	1707	___1			1	1.46996e-05	72.446	61.961	72.446	-0.17612	12473000	1452	0.162089	1	-0.634857	-0.43125	Q09666	1452	Q09666	Q09666	Neuroblast differentiation-associated protein AHNAK	AHNAK	PKFKMPEMSIKPQKISIPDVGLHLKGPKMKG	IS(1)IPDVGLHLKGPK	2169	UID2138	1
20.8017	16.0275	18.7913	20.8091	18.6936	20.8619	21.6035	20.6535	18.707	S	2	1707	___1			0.499986	0.00302269	46.408	32.201	46.408	-0.12694	5806900	508	0.475351	1	-1.78117	-1.09585	Q09666	508	Q09666	Q09666	Neuroblast differentiation-associated protein AHNAK	AHNAK	MIIQKPKISMQDVDLSLGSPKLKGDIKVSAP	ISMQDVDLS(0.5)LGS(0.5)PK	2172	UID2141	1
23.8756	19.1383	21.3304	23.1529	21.7345	22.3977	24.7196	22.1429	21.8609	S	2	1707	___1			0.999934	5.55252e-118	235.26	203.55	235.26	0.19918	82011000	511	0.372005	1	-1.45971	-0.888206	Q09666	511	Q09666	Q09666	Neuroblast differentiation-associated protein AHNAK	AHNAK	QKPKISMQDVDLSLGSPKLKGDIKVSAPGVQ	ISMQDVDLSLGS(1)PK	2173	UID2142	1
22.2064	17.9176	21.3078	19.5461	18.1466	17.8395	22.6484	19.0624	22.062	S	2	1707	___1			0.990079	1.78364e-27	124.86	118.3	93.058	0.13343	51839000	570	0.172256	1	-0.780326	-0.455198	Q09666	570	Q09666	Q09666	Neuroblast differentiation-associated protein AHNAK	AHNAK	PRLGSPSGKTGTCRISMSEVDLNVAAPKVKG	IS(0.99)MS(0.01)EVDLNVAAPK	2174	UID2143	1
21.3437	16.6406	19.7219	20.4763	17.9479	19.0516	20.906	18.646	18.0118	S	2	1707	___1			0.933994	5.16972e-05	64.297	56.193	64.297	-0.081202	8063700	572	0.00955668	1	0.0474612	0.0290247	Q09666	572	Q09666	Q09666	Neuroblast differentiation-associated protein AHNAK	AHNAK	LGSPSGKTGTCRISMSEVDLNVAAPKVKGGV	IS(0.066)MS(0.934)EVDLNVAAPK	2175	UID2144	1
26.0375	16.5848	24.341	24.9196	22.5515	24.6102	25.6615	23.5708	23.8636	S	2	1707	___1			1	1.00981e-85	192.6	143.3	192.6	0.14084	436740000	135	0.275149	1	-2.04421	-0.685482	Q09666	135	Q09666	Q09666	Neuroblast differentiation-associated protein AHNAK	AHNAK	EYQRIYTTKIKPRLKSEDGVEGDLGETQSRT	LKS(1)EDGVEGDLGETQSR	2177	UID2146	1
26.6875	22.762	25.6128	20.6469	23.2582	25.4286	26.8043	18.3935	19.0268	S	2	1707	___1			0.999171	2.18833e-152	241.79	218.42	241.79	0.058214	489360000	210	0.541382	1	3.61258	1.22586	Q09666	210	Q09666	Q09666	Neuroblast differentiation-associated protein AHNAK	AHNAK	VDVETQSGKTVIRLPSGSGAASPTGSAVDIR	LPS(0.999)GS(0.001)GAASPTGSAVDIR	2179	UID2148	1;2
20.6293	17.682	19.4023	26.1826	17.5745	18.0779	20.8661	25.1088	17.9425	S	3	1707	___1			0.684452	2.10509e-19	104.51	93.918	88.014	-0.05088	437870000	212	0.387334	1	-2.06798	-0.919452	Q09666	212	Q09666	Q09666	Neuroblast differentiation-associated protein AHNAK	AHNAK	VETQSGKTVIRLPSGSGAASPTGSAVDIRAG	TVIRLPS(0.315)GS(0.684)GAAS(0.991)PT(0.008)GSAVDIR	2180	UID2149	1;2
27.1434	23.5752	26.124	26.7326	17.9295	26.2923	26.9246	25.5253	25.7256	S	2	1707	___1			0.999722	5.22149e-150	236.16	212.79	236.16	-0.13214	903350000	216	0.143667	1	-0.444295	-0.387173	Q09666	216	Q09666	Q09666	Neuroblast differentiation-associated protein AHNAK	AHNAK	SGKTVIRLPSGSGAASPTGSAVDIRAGAISA	LPSGSGAAS(1)PTGSAVDIR	2181	UID2150	1;2
25.8816	17.4203	22.8605	25.0575	20.9606	23.2911	26.201	23.0923	23.4037	S	2	1707	___1			1	4.4171e-34	205.49	152.94	114.39	0.17276	235160000	5077	0.3375	1	-2.17819	-0.817132	Q09666	5077	Q09666	Q09666	Neuroblast differentiation-associated protein AHNAK	AHNAK	VNIAGPDAALKVDVKSPKTKKTMFGKMYFPD	VDVKS(1)PK	2192	UID2161	1
22.4453	15.9511	19.3129	20.9336	18.3169	17.9589	24.3424	19.2425	20.6699	S	3	1707	___1			1	5.62148e-33	165.74	148.67	165.74	0.061521	51779000	3426	0.379815	1	-2.18186	-0.904149	Q09666	3426	Q09666	Q09666	Neuroblast differentiation-associated protein AHNAK	AHNAK	SSPKVSMPDVELNLKSPKVKGDLDIAGPNLE	VSMPDVELNLKS(1)PK	2194	UID2163	1
22.8748	17.2336	19.4075	23.632	17.1657	20.5955	24.8244	18.2765	21.0998	S	3	1707	___1			0.94516	2.65696e-06	68.361	63.382	68.361	0.10943	55473000	5400	0.246135	1	-1.5616	-0.622458	Q09666	5400	Q09666	Q09666	Neuroblast differentiation-associated protein AHNAK	AHNAK	VSVGAPDLSLEASEGSIKLPKMKLPQFGIST	VSVGAPDLSLEAS(0.055)EGS(0.945)IKLPK	2196	UID2165	1
23.0279	15.6615	19.4572	19.7573	17.7529	18.8213	23.0578	17.8801	17.8428	S	2	1708	___1			0.999977	0.000237748	106.4	54.45	106.4	0.11997	18004000	403	0.0258209	1	-0.211365	-0.0770578	Q0JRZ9	403	Q0JRZ9	Q0JRZ9	F-BAR domain only protein 2	FCHO2	PAISRHSPVQMNRNLSNEELTKSKPSAPPNE	NLS(1)NEELTK	2197	UID2166	1
19.8609	16.7262	20.1459	20.4771	16.9069	18.381	21.0253	18.1504	19.755	S	2	1708	___1			0.954989	5.35261e-05	63.894	48.322	63.894	-0.54952	4722000	387	0.205829	1	-0.732537	-0.532565	Q0JRZ9	387	Q0JRZ9	Q0JRZ9	F-BAR domain only protein 2	FCHO2	ASLDELKVSIGNITLSPAISRHSPVQMNRNL	VSIGNIT(0.019)LS(0.955)PAIS(0.026)R	2198	UID2167	1
21.3408	16.6709	21.096	21.209	17.8108	21.1575	21.8285	19.1947	20.0659	S	2	1714	___1			1	1.32898e-07	98.353	89.165	98.353	-0.091058	15603000	226	0.143859	1	-0.660454	-0.387637	Q0ZGT2	226	Q0ZGT2	Q0ZGT2	Nexilin	NEXN	RYEEQRPSLKEAKCLSLVMDDEIESEAKKES	CLS(1)LVMDDEIESEAK	2201	UID2170	1
23.3881	20.3514	23.615	22.2964	18.0099	23.4611	22.2641	23.1137	22.6692	S	2	1714	___1			0.999942	5.56567e-14	160.22	121.35	160.22	0.23179	66440000	365	0.0750701	1	-0.230823	-0.213662	Q0ZGT2	365	Q0ZGT2	Q0ZGT2	Nexilin	NEXN	NMVVDDDSPEMYKTISQEFLTPGKLEINFEE	TIS(1)QEFLTPGK	2207	UID2176	1
20.8688	20.049	19.5852	20.4471	20.6805	21.355	20.9693	18.3627	18.1344	S	2	1723	___1			1	0.000691538	52.071	48.054	52.071	0.11907	6234300	851	0.441734	1	1.01221	1.029	Q12770	851	Q12770	Q12770	Sterol regulatory element-binding protein cleavage-activating protein	SCAP	RLSDGGKAGPEEPGDSPPLRHRPRGPPPPSL	AGPEEPGDS(1)PPLR	2211	UID2180	1
21.6293	17.2895	17.6886	19.7434	20.1258	21.1389	20.4063	20.634	18.3272	S	2	1725	___1			0.983975	2.86321e-05	66.246	59.207	66.246	0.24266	8324200	1068	0.230071	1	-0.91999	-0.586982	Q12789	1068	Q12789	Q12789	General transcription factor 3C polypeptide 1	GTF3C1	VRCPRVRKNSSTDQGSDEEGSLQKEQESAMD	NS(0.001)S(0.01)T(0.005)DQGS(0.984)DEEGSLQK	2213	UID2182	1
20.8104	16.5548	18.8321	20.283	18.6104	21.0308	23.4574	17.9425	20.9808	S	2	1729	___1			0.998837	2.88641e-38	154.69	136.36	154.69	-0.1757	15730000	983	0.439013	1	-2.06113	-1.02356	Q12802	983	Q12802	Q12802	A-kinase anchor protein 13	AKAP13	ISADCAKDKALQLSNSPGASSAFLKAETEHN	ALQLS(0.001)NS(0.999)PGASSAFLK	2215	UID2184	1
21.6971	16.1917	18.498	19.4156	17.0033	18.9762	21.654	18.792	18.6775	S	2	1729	___1			0.733047	8.75206e-05	82.505	61.558	82.505	-0.52999	7119200	1929	0.186312	1	-0.912238	-0.487895	Q12802	1929	Q12802	Q12802	A-kinase anchor protein 13	AKAP13	GNDENMSNTWKFLSHSTDSLNKISKVNESTE	FLS(0.026)HS(0.733)T(0.226)DS(0.015)LNK	2216	UID2185	1
22.1698	16.837	20.5777	20.9547	18.9724	19.1292	21.9796	21.7235	19.3516	S	2	1731	___1			0.871256	4.5576e-06	106.17	95.53	106.17	0.084763	15469000	1300	0.257283	1	-1.1567	-0.646826	Q12830	1300	Q12830	Q12830	Nucleosome-remodeling factor subunit BPTF	BPTF	KLYPKDRVLDDVSIRSPETKCPKQNSIENDI	VLDDVS(0.128)IRS(0.871)PETK	2229	UID2198	1
22.7618	17.4602	18.818	21.436	17.154	18.3374	20.5481	21.4025	19.3906	S	3	1738	___1			0.942342	4.4723e-06	54.253	38.747	43.233	-0.47312	12112000	713	0.171296	1	-0.767059	-0.452946	Q12873	713	Q12873	Q12873	Chromodomain-helicase-DNA-binding protein 3	CHD3	YKKKKKELQGDGPPSSPTNDPTVKYETQPRF	KELQGDGPPS(0.037)S(0.942)PT(0.015)NDPT(0.006)VK	2234	UID2203	1
23.3321	16.5691	19.1115	21.6031	17.5567	20.0605	24.1272	18.9427	18.3361	S	3	1740	___1			0.996497	5.82739e-26	107.29	100.02	107.29	0.26088	34233000	1430	0.106791	1	-0.79776	-0.295941	Q12888	1430	Q12888	Q12888	Tumor suppressor p53-binding protein 1	TP53BP1	AVPGPLGIEDISPNLSPDDKSFSRVVPRVPD	ETAVPGPLGIEDISPNLS(0.996)PDDKS(0.002)FS(0.002)R	2236	UID2205	1
21.8555	17.2256	19.694	20.0082	18.9703	18.1857	22.8034	20.9026	21.5767	S	2	1740	___1			0.994297	0.00317331	137.28	43.576	57.859	-0.24953	19645000	1656	0.680603	1	-2.16917	-1.4974	Q12888	1656	Q12888	Q12888	Tumor suppressor p53-binding protein 1	TP53BP1	ASSSSSTTPTRKITESPRASMGVLSGKRKLI	KIT(0.006)ES(0.994)PR	2238	UID2207	1
24.7137	16.2706	22.6621	23.4409	18.5663	22.896	24.1651	22.7074	22.5864	S	2	1740	___1			1	2.44242e-29	178.84	159.52	178.84	-0.43204	159410000	1678	0.304183	1	-1.93753	-0.747366	Q12888	1678	Q12888	Q12888	Tumor suppressor p53-binding protein 1	TP53BP1	VLSGKRKLITSEEERSPAKRGRKSATVKPGA	LITSEEERS(1)PAK	2240	UID2209	1
20.5091	16.5628	21.2754	20.9468	17.6588	21.2052	23.0567	18.5057	18.7912	S	3	1740	___1			0.845837	4.27456e-14	83.559	74.647	83.559	0.10141	13680000	1002	0.117385	1	-0.668765	-0.322597	Q12888	1002	Q12888	Q12888	Tumor suppressor p53-binding protein 1	TP53BP1	LRMKLVSPETEASEESLQFNLEKPATGERKN	LVSPETEAS(0.154)EES(0.846)LQFNLEKPATGER	2242	UID2211	1
23.2661	16.5336	18.6914	23.0683	20.1968	18.4744	23.3782	17.858	22.3948	S	2	1740	___1			0.999909	2.35747e-27	150.28	136.77	134.85	-0.0031224	41744000	1028	0.261315	1	-1.71329	-0.655592	Q12888	1028	Q12888	Q12888	Tumor suppressor p53-binding protein 1	TP53BP1	GERKNGSTAVAESVASPQKTMSVLSCICEAR	NGSTAVAESVAS(1)PQK	2245	UID2214	1
22.4217	17.9574	22.1078	22.5944	18.5934	22.5089	20.4351	18.7565	23.0768	S	2	1740	___1			1	2.29186e-15	117.67	108.66	117.67	-0.25094	275260000	500	0.0125951	1	0.0728455	0.0381247	Q12888	500	Q12888	Q12888	Tumor suppressor p53-binding protein 1	TP53BP1	LTVECSKTSEIEPKNSPEDLGLSLTGDSCKL	NS(1)PEDLGLSLTGDSCK	2246	UID2215	1
21.7715	17.4467	21.4221	20.1187	17.8848	18.2245	20.6058	18.9634	20.0132	S	2	1740	___1			0.904898	5.58303e-05	74.786	68.682	55.656	-0.16233	7448100	507	0.0851612	1	0.35266	0.240263	Q12888	507	Q12888	Q12888	Tumor suppressor p53-binding protein 1	TP53BP1	TSEIEPKNSPEDLGLSLTGDSCKLMLSTSEY	NSPEDLGLS(0.905)LT(0.086)GDS(0.009)CK	2247	UID2216	1
20.9716	21.5272	18.0392	24.3263	22.8448	18.2834	21.009	17.3627	18.7079	S	3	1740	___1			0.534028	2.5162e-11	70.616	58.764	54.389	-0.09603	47468000	1460	0.309908	1	1.15277	0.759443	Q12888	1460	Q12888	Q12888	Tumor suppressor p53-binding protein 1	TP53BP1	DSTRRTDVGAGALRRSDSPEIPFQAAAGPSD	RS(0.534)DS(0.466)PEIPFQAAAGPSDGLDASSPGNSFVGLR	2248	UID2217	1
20.3039	21.5272	18.8135	24.3263	22.8448	18.8592	20.5153	19.1998	18.268	S	3	1740	___1			0.499929	2.5162e-11	70.616	58.764	70.616	-0.012248	31591000	1462	0.362956	1	0.887163	0.869671	Q12888	1462	Q12888	Q12888	Tumor suppressor p53-binding protein 1	TP53BP1	TRRTDVGAGALRRSDSPEIPFQAAAGPSDGL	S(0.5)DS(0.5)PEIPFQAAAGPSDGLDASSPGNSFVGLR	2249	UID2218	1
20.7381	21.1689	19.8652	21.4187	21.9195	23.3229	24.3268	18.3937	18.68	S	3	1740	___1			0.705367	3.787e-08	81.317	81.317	80.102	-0.015182	37860000	831	0.0209715	1	0.123893	0.0629069	Q12888	831	Q12888	Q12888	Tumor suppressor p53-binding protein 1	TP53BP1	LKSGTAETEPVEQDSSQPSLPLVRADDPLRL	SGTAETEPVEQDS(0.246)S(0.705)QPS(0.048)LPLVR	2252	UID2221	1
23.6128	16.5847	22.4653	23.206	21.3992	18.7412	24.4634	18.4777	23.0462	S	2	1740	___1			1	1.93166e-63	146.89	129.03	146.89	-0.16209	96918000	366	0.145575	1	-1.10813	-0.391782	Q12888	366	Q12888	Q12888	Tumor suppressor p53-binding protein 1	TP53BP1	VQDSLSTNSSDLVAPSPDAFRSTPFIVPSSP	SLVQDSLSTNSSDLVAPS(1)PDAFR	2257	UID2226	1
20.2157	16.9171	19.0464	20.8549	17.5519	18.4262	21.646	18.875	21.1623	S	3	1740	___1			0.935526	6.1235e-05	45.395	41.847	45.395	0.41831	3179800	294	0.642344	1	-1.83466	-1.42288	Q12888	294	Q12888	Q12888	Tumor suppressor p53-binding protein 1	TP53BP1	LSAQELMESGLQIQKSPEPEVLSTQEDLFDQ	S(0.936)PEPEVLS(0.032)T(0.032)QEDLFDQSNK	2263	UID2232	1
24.9924	22.8322	19.5621	25.2139	17.7161	25.4598	23.8412	25.3281	25.615	S	2	1740	___1			0.993295	8.98582e-100	217.48	217.48	217.48	0.34861	258470000	380	0.669271	1	-2.4659	-1.47532	Q12888	380	Q12888	Q12888	Tumor suppressor p53-binding protein 1	TP53BP1	PSPDAFRSTPFIVPSSPTEQEGRQDKPMDTS	STPFIVPSS(0.993)PT(0.006)EQEGR	2264	UID2233	1
22.7065	16.7716	21.0662	21.9133	17.474	18.6425	20.5897	18.2927	18.3743	S	2	1740	___1			0.774613	2.13637e-05	66.335	56.382	66.335	-0.17686	13996000	1317	0.222431	1	1.0959	0.569951	Q12888	1317	Q12888	Q12888	Tumor suppressor p53-binding protein 1	TP53BP1	ISSFSSKASSLHRTSSGTSLSAMHSSGSSGK	T(0.051)S(0.051)S(0.775)GT(0.101)S(0.021)LS(0.001)AMHSSGSSGK	2266	UID2235	1
21.7259	17.2134	19.079	20.5216	19.1922	17.682	20.5034	18.3421	21.0473	S	2	1740	___1			1	5.79839e-05	70.332	47.799	70.332	0.41325	6234600	771	0.150503	1	-0.624837	-0.403636	Q12888	771	Q12888	Q12888	Tumor suppressor p53-binding protein 1	TP53BP1	VVIVDVKEPSPRVDVSCEPLEGVEKCSDSQS	VDVS(1)CEPLEGVEK	2268	UID2237	1
23.375	15.8112	18.505	20.8606	17.8606	18.6407	25.0794	19.041	19.8317	S	3	1745	___1			0.999217	9.38679e-60	199.41	181.26	186.98	-0.14536	62806000	382	0.289522	1	-2.08692	-0.716253	Q12906	382	Q12906	Q12906	Interleukin enhancer-binding factor 3	ILF3	ITPMKRPMEEDGEEKSPSKKKKKIQKKEEKA	RPMEEDGEEKS(0.999)PS(0.001)K	2271	UID2240	1
23.9767	15.9834	19.2337	23.3422	17.7877	21.4213	23.3476	21.5759	22.1878	S	2	1753	___1			0.999756	4.43284e-24	165.02	133.54	165.02	-0.005532	51683000	114	0.482358	1	-2.63922	-1.10972	Q12982	114	Q12982	Q12982	BCL2/adenovirus E1B 19 kDa protein-interacting protein 2	BNIP2	DDLPKPKTTEVIRKGSITEYTAAEEKEDGRR	KGS(1)ITEYTAAEEK	2278	UID2247	1
22.7432	18.8899	21.3193	20.6193	19.5763	21.1593	20.7279	18.9885	20.0305	S	2	1756	___1			0.865265	2.5385e-05	65.472	48.446	65.472	-3.2197e-05	14838000	1407	0.361375	1	1.06849	0.866426	Q13009	1407	Q13009	Q13009	T-lymphoma invasion and metastasis-inducing protein 1	TIAM1	SILRDKHRRQLLKTESLPSSQQYVPFGGKRL	T(0.133)ES(0.865)LPS(0.002)SQQYVPFGGK	2281	UID2250	1
20.3279	16.3601	21.9672	21.088	20.2518	21.906	20.0901	21.7315	18.8315	S	2	1759	___1			0.999772	0.00160088	67.704	53.708	67.704	-0.23638	12760000	643	0.131368	1	-0.665951	-0.357217	Q13029	643	Q13029	Q13029	PR domain zinc finger protein 2	PRDM2	PLGSTNSEAKKRRTASPPALPKIKAETDSDP	TAS(1)PPALPK	2285	UID2254	1
22.7091	16.6559	19.3108	22.1153	20.8364	21.4362	23.7169	22.3937	21.7039	S	2	1761	___1			0.984736	2.70386e-13	126.48	109.95	76.82	-0.25339	38824000	856	0.757616	1	-3.04624	-1.64781	Q13045	856	Q13045	Q13045	Protein flightless-1 homolog	FLII	VLTVDYTRNAEAVLQSPGLSGKVKRDAEKKD	NAEAVLQS(0.985)PGLS(0.015)GK	2287	UID2256	1
21.9739	16.1406	22.1036	21.6174	19.722	21.2755	20.4146	22.0087	22.2927	S	2	1765	___1			0.92307	8.24404e-06	147.28	61.55	147.28	-0.0039454	27769000	141	0.296393	1	-1.49933	-0.730868	Q13111	141	Q13111	Q13111	Chromatin assembly factor 1 subunit A	CHAF1A	QPDSLVDHNKLNSEASPSREAINGQREDTGD	LNSEAS(0.923)PS(0.077)R	2292	UID2261	1
20.1651	17.1471	18.4063	20.931	18.3568	23.0055	23.8592	23.3619	18.7328	S	3	1765	___1			0.718626	4.9378e-11	101.41	90.308	101.41	-0.14579	34418000	777	0.856208	1	-3.41179	-1.84216	Q13111	777	Q13111	Q13111	Chromatin assembly factor 1 subunit A	CHAF1A	RRGLLSNHTGSPRSPSTTYLHTPTPSEDAAI	S(0.101)PS(0.719)T(0.143)T(0.029)YLHT(0.009)PTPSEDAAIPSK	2293	UID2262	1
24.7213	17.1499	18.9863	23.8324	17.3364	17.4511	20.6728	18.5085	17.533	S	3	1766	___1			0.499991	7.8633e-05	58.159	45.993	56.339	0.0097756	43116000	409	0.218441	1	1.38108	0.561014	Q13112	409	Q13112	Q13112	Chromatin assembly factor 1 subunit B	CHAF1B	TPDTAKKTKSQTHRGSSPGPRPVEGTPASRT	GS(0.5)S(0.5)PGPRPVEGTPASR	2294	UID2263	1
24.7213	17.2272	23.0505	23.8324	21.602	22.7702	25.1715	17.8027	20.2803	S	3	1766	___1			0.766089	1.0168e-05	89.846	83.865	55.206	0.12828	102750000	410	0.0645013	1	0.581554	0.185337	Q13112	410	Q13112	Q13112	Chromatin assembly factor 1 subunit B	CHAF1B	PDTAKKTKSQTHRGSSPGPRPVEGTPASRTQ	GS(0.234)S(0.766)PGPRPVEGTPASR	2295	UID2264	1
21.1875	16.152	22.398	20.3074	19.9011	21.0992	21.2076	18.5922	18.3472	S	2	1769	___1			0.980789	0.000222398	44.567	30.148	44.567	0.31438	8752400	864	0.0889149	1	0.530162	0.250053	Q13127	864	Q13127	Q13127	RE1-silencing transcription factor	REST	WLLKESVSTEDLSPPSPPLPKENLREEASGD	ES(0.002)VSTEDLS(0.016)PPS(0.981)PPLPK	2296	UID2265	1
23.389	16.904	18.6638	20.8517	17.6095	18.7717	22.6197	21.1054	18.1003	S	2	1770	___1			0.999749	0.000463207	117.31	96.158	117.31	0.22594	19809000	496	0.152009	1	-0.956184	-0.407246	Q13131	496	Q13131	Q13131	5'-AMP-activated protein kinase catalytic subunit alpha-1	PRKAA1	ITEAKSGTATPQRSGSVSNYRSCQRSDSDAE	SGS(1)VSNYR	2298	UID2267	1
25.5294	16.7476	18.1991	24.6269	17.4474	20.2273	25.9653	21.0975	21.5271	S	4	1775	___1			0.99286	1.46468e-25	79.021	72.332	79.021	0.020448	148850000	174	0.360001	1	-2.70456	-0.863603	Q13153	174	Q13153	Q13153	Serine/threonine-protein kinase PAK 1	PAK1	LNVKAVSETPAVPPVSEDEDDDDDDATPPPV	AVSETPAVPPVS(0.993)EDEDDDDDDAT(0.007)PPPVIAPRPEHTK	2301	UID2270	1
20.5741	16.5428	20.6514	20.1912	17.6921	17.9665	20.7733	19.5505	19.1662	S	2	1778	___1			0.499994	0.000369723	46.408	35.353	46.408	0.33911	4464700	731	0.148294	1	-0.573901	-0.398332	Q13164	731	Q13164	Q13164	Mitogen-activated protein kinase 7	MAPK7	QLSKSQVEDPLPPVFSGTPKGSGAGYGVGFD	SQVEDPLPPVFS(0.5)GT(0.5)PK	2303	UID2272	1
22.4383	16.2162	18.9927	20.9057	18.4487	19.9827	22.1861	18.4988	17.662	S	2	1779	___1			0.981218	8.87647e-05	107.85	82.11	107.85	0.39697	12013000	58	0.0346879	1	-0.233238	-0.102578	Q13177	58	Q13177	Q13177	Serine/threonine-protein kinase PAK 2;PAK-2p27;PAK-2p34	PAK2	VPEEKKPRHKIISIFSGTEKGSKKKEKERPE	IISIFS(0.981)GT(0.019)EK	2304	UID2273	1
24.9128	16.0103	22.3377	22.3189	22.0863	23.0733	23.9583	22.2852	21.9429	S	2	1779	___1			0.999871	1.59035e-19	114.45	100.46	113.44	0.13809	252900000	141	0.237861	1	-1.64185	-0.60424	Q13177	141	Q13177	Q13177	Serine/threonine-protein kinase PAK 2;PAK-2p27;PAK-2p34	PAK2	VLKFYDSNTVKQKYLSFTPPEKDGFPSGTPA	YLS(1)FTPPEK	2306	UID2275	1
24.1583	16.6282	19.5061	20.4912	17.6666	20.6439	23.6083	19.0316	20.4833	S	2	1780	___1			0.945761	2.3946e-06	111.63	109.33	111.63	-0.16693	34615000	176	0.135061	1	-0.943499	-0.366259	Q13185	176	Q13185	Q13185	Chromobox protein homolog 3	CBX3	PQIVIAFYEERLTWHSCPEDEAQ________	LT(0.054)WHS(0.946)CPEDEAQ	2310	UID2279	1
24.6261	15.9666	23.2895	23.355	17.348	18.7549	24.8447	17.2043	19.0492	S	3	1781	___1			0.999995	3.74254e-14	84.942	77.245	68.461	0.12987	110070000	16	0.0935407	1	0.928025	0.262041	Q13200	16	Q13200	Q13200	26S proteasome non-ATPase regulatory subunit 2	PSMD2	MEEGGRDKAPVQPQQSPAAAPGGTDEKPSGK	APVQPQQS(1)PAAAPGGTDEKPSGK	2311	UID2280	1
22.7043	15.8351	19.5175	21.2685	17.2019	19.228	23.3494	17.697	21.9263	S	3	1782	___1			0.998534	1.43641e-05	70.942	64.465	70.942	0.17915	21506000	7	0.248404	1	-1.63856	-0.627433	Q13206	7	Q13206	Q13206	Probable ATP-dependent RNA helicase DDX10	DDX10	_________MGKTANSPGSGARPDPVRSFNR	TANS(0.999)PGS(0.001)GARPDPVR	2315	UID2284	1
21.4605	17.1245	19.299	20.0718	17.5518	18.1493	20.9343	18.5885	19.0565	S	2	1783	___1			0.999681	0.0068656	71.555	66.7	71.555	-0.59536	5283700	204	0.0554398	1	-0.231722	-0.160648	Q13242	204	Q13242	Q13242	Serine/arginine-rich splicing factor 9	SRSF9	SYGYSRSRSGSRGRDSPYQSRGSPHYFSPFR	GRDS(1)PYQSR	2316	UID2285	1
22.9574	16.2301	19.1764	20.3126	17.8962	17.9015	24.2145	17.6803	20.3907	S	2	1783	___1			1	7.96152e-06	116.01	105.07	116.01	0.086275	67373000	211	0.183366	1	-1.30719	-0.481079	Q13242	211	Q13242	Q13242	Serine/arginine-rich splicing factor 9	SRSF9	RSGSRGRDSPYQSRGSPHYFSPFRPY_____	GS(1)PHYFSPFRPY	2317	UID2286	1
22.2632	15.4978	21.0825	20.7853	17.2279	18.4805	20.707	17.8136	18.3287	S	2	1784	___1			0.998941	0.00134568	105.98	25.287	105.98	0.14267	7620200	250	0.10563	1	0.664719	0.292994	Q13243	250	Q13243	Q13243	Serine/arginine-rich splicing factor 5	SRSF5	VPEKSQKRGSSSRSKSPASVDRQRSRSRSRS	S(0.001)KS(0.999)PASVDR	2320	UID2289	1
22.0486	16.7767	21.7521	20.4494	19.5549	17.971	22.0355	21.5577	21.2578	S	2	1785	___1			1	0.00714304	49.715	30.984	41.448	-0.14819	21966000	316	0.341687	1	-1.4245	-0.825816	Q13247	316	Q13247	Q13247	Serine/arginine-rich splicing factor 6	SRSF6	SNSPLPVPPSKARSVSPPPKRATSRSRSRSR	S(1)VS(1)PPPK	2322	UID2291	1;2
24.7738	23.4411	25.1565	22.7931	23.3382	24.7156	24.8048	24.9053	24.2165	S	2	1785	___1			0.999969	5.47914e-23	181.9	150.59	160.48	0.32967	215350000	303	0.119923	1	-0.185032	-0.328927	Q13247	303	Q13247	Q13247	Serine/arginine-rich splicing factor 6	SRSF6	DIKSKSRSRSQSRSNSPLPVPPSKARSVSPP	SNS(1)PLPVPPSK	2323	UID2292	1
25.6617	16.5938	23.7387	23.7359	17.3207	19.0554	26.8146	24.7171	18.8265	S	3	1786	___1			0.997452	2.55423e-116	169.22	161.69	125.65	0.14098	298430000	19	0.148348	1	-1.45462	-0.398462	Q13263	19	Q13263	Q13263	Transcription intermediary factor 1-beta	TRIM28	SAAAASAAAASAASGSPGPGEGSAGGEKRST	AASAAAASAAAASAAS(0.002)GS(0.997)PGPGEGS(0.001)AGGEK	2326	UID2295	1
19.9857	15.6595	20.687	20.8373	18.5468	18.3424	23.6887	18.5355	20.627	S	4	1786	___1			0.704303	9.60693e-55	104.96	104.96	104.96	0.15556	16829000	594	0.427852	1	-2.17301	-1.00122	Q13263	594	Q13263	Q13263	Transcription intermediary factor 1-beta	TRIM28	MALAEGPGAEGPRLASPSGSTSSGLEVVAPE	LAS(0.704)PS(0.044)GS(0.049)T(0.062)S(0.07)S(0.07)GLEVVAPEGTSAPGGGPGTLDDSATICR	2327	UID2296	1
22.7509	16.8253	19.1979	22.1812	20.4055	20.2207	22.0829	18.8021	19.0751	S	2	1786	___1			0.999986	2.45206e-20	136.51	124.9	136.51	0.41154	20440000	501	0.0684453	1	-0.395323	-0.195965	Q13263	501	Q13263	Q13263	Transcription intermediary factor 1-beta	TRIM28	PRVSLERLDLDLTADSQPPVFKVFPGSTTED	LDLDLTADS(1)QPPVFK	2332	UID2301	1
29.9323	17.9796	27.8288	19.8777	26.7715	28.8407	29.3682	28.0154	27.3929	S	2	1788	___1			0.993126	1.17113e-100	207.92	196.15	207.92	-0.19699	3086400000	232	0.332871	1	-3.01192	-0.807511	Q13283	232	Q13283	Q13283	Ras GTPase-activating protein-binding protein 1	G3BP1	PVLEETAPEDAQKSSSPAPADIAQTVQEDLR	S(0.003)S(0.003)S(0.993)PAPADIAQTVQEDLR	2339	UID2308	1
20.5621	17.0783	25.3978	20.3424	25.5872	27.4245	20.6587	26.4629	26.4654	S	3	1788	___1			1	2.43863e-72	143.09	138.04	143.09	-0.14071	459910000	149	0.496195	1	-3.51629	-1.13705	Q13283	149	Q13283	Q13283	Ras GTPase-activating protein-binding protein 1	G3BP1	QDEVFGGFVTEPQEESEEEVEEPEERQQTPE	YQDEVFGGFVTEPQEES(1)EEEVEEPEER	2340	UID2309	1
23.8526	19.6054	18.6498	20.8966	21.8983	22.2064	23.9502	21.3915	17.845	S	2	1802	___1			1	2.71308e-06	110.31	78.147	54.7	-0.061883	45552000	95	0.0518459	1	-0.359589	-0.150748	Q13425	95	Q13425	Q13425	Beta-2-syntrophin	SNTB2	GDSLPGSPSRGLGPPSPPAPPRGPAGEAGAS	GLGPPS(1)PPAPPR	2349	UID2318	1
24.3669	16.812	18.8066	21.1291	17.9643	21.206	23.9533	20.5304	19.1304	S	3	1802	___1			1	8.68832e-14	130.21	115.54	100.23	0.22447	55646000	110	0.170884	1	-1.20954	-0.45198	Q13425	110	Q13425	Q13425	Beta-2-syntrophin	SNTB2	SPPAPPRGPAGEAGASPPVRRVRVVKQEAGG	GPAGEAGAS(1)PPVRR	2350	UID2319	1
22.4365	16.182	21.6627	21.1829	17.8216	19.772	23.4649	21.5028	21.4518	S	2	1803	___1			0.999972	2.73091e-21	175.01	137.29	147.24	0.060927	282280000	687	0.419806	1	-2.04611	-0.985068	Q13427	687	Q13427	Q13427	Peptidyl-prolyl cis-trans isomerase G	PPIG	NSSNNSREKKADRDQSPFSKIKQSSQDNELK	ADRDQS(1)PFSK	2353	UID2322	1
23.2517	15.8158	20.8228	22.8398	17.9472	19.6338	24.0957	25.2823	18.8507	S	3	1803	___1			0.71752	1.40696e-16	164.53	130.74	164.53	0.076452	169650000	716	0.398691	1	-2.77946	-0.942485	Q13427	716	Q13427	Q13427	Peptidyl-prolyl cis-trans isomerase G	PPIG	LKSSMLKNKEDEKIRSSVEKENQKSKGQEND	IRS(0.718)S(0.282)VEKENQK	2355	UID2324	1
24.016	16.3869	21.6379	23.2673	17.9046	19.1436	20.553	18.7342	18.9174	S	3	1803	___1			0.5	1.70135e-13	156.08	126.59	58.098	0.23486	49210000	717	0.213351	1	1.27872	0.54957	Q13427	717	Q13427	Q13427	Peptidyl-prolyl cis-trans isomerase G	PPIG	KSSMLKNKEDEKIRSSVEKENQKSKGQENDH	IRS(0.5)S(0.5)VEKENQK	2356	UID2325	1
25.8462	16.8164	23.912	25.0967	19.3793	23.0637	25.2512	23.7789	23.7601	S	3	1803	___1			1	3.02502e-27	149.95	107.04	136.35	0.065237	220760000	397	0.30205	1	-2.07187	-0.742856	Q13427	397	Q13427	Q13427	Peptidyl-prolyl cis-trans isomerase G	PPIG	KGDKSELNEIKENQRSPVRVKERKITDHRNV	SELNEIKENQRS(1)PVR	2358	UID2327	1
20.9419	16.6857	18.9317	20.3168	17.6144	19.0559	21.0825	19.8673	19.8285	S	2	1803	___1			0.999827	0.0430194	52.278	25.605	52.278	-0.034185	5618600	546	0.469763	1	-1.40629	-1.08477	Q13427	546	Q13427	Q13427	Peptidyl-prolyl cis-trans isomerase G	PPIG	DHSKSKEKDRRAQSRSRECDITKGKHSYNSR	S(1)RECDITK	2359	UID2328	1
26.5806	21.1129	25.1204	26.5951	22.9022	24.4702	27.0343	23.8305	25.2129	S	2	1804	___1			1	6.72081e-16	164.64	127.09	60.628	-0.43804	1006400000	906	0.226418	1	-1.08791	-0.578852	Q13428	906	Q13428	Q13428	Treacle protein	TCOF1	GKTHQIRAALAPAKESPRKGAAPTPPGKTGP	AALAPAKES(1)PRK	2360	UID2329	1
27.2189	20.2079	20.1876	26.3026	25.649	26.3822	27.7125	28.4325	26.4716	S	2	1804	___1			1	1.87366e-115	221.14	221.14	212.69	-0.079178	3148400000	381	0.972373	1	-5.00073	-2.07547	Q13428	381	Q13428	Q13428	Treacle protein	TCOF1	GKTSQVGAASAPAKESPRKGAAPAPPGKTGP	AASAPAKES(1)PR	2362	UID2331	1
23.4012	17.5739	21.6631	19.8149	21.0829	18.0097	23.8285	20.9977	20.8723	S	2	1804	___1			0.998329	1.6444e-47	199.38	150.19	89.231	0.1691	133680000	233	0.198356	1	-1.02008	-0.515556	Q13428	233	Q13428	Q13428	Treacle protein	TCOF1	VKPAQVKASSVSTKESPARKAAPAPGKVGDV	ASSVST(0.002)KES(0.998)PAR	2363	UID2332	1
27.506	24.4701	27.3852	26.494	25.2109	26.545	26.7878	26.7375	26.6442	S	2	1804	___1			0.99997	6.5312e-236	287.43	270.31	218.11	-0.01175	1435900000	1378	0.0971036	1	-0.26941	-0.27122	Q13428	1378	Q13428	Q13428	Treacle protein	TCOF1	KKKKLGAGEGGEASVSPEKTSTTSKGKAKRD	KLGAGEGGEASVS(1)PEK	2365	UID2334	1
26.0337	21.9853	25.6382	25.6688	23.5891	24.3813	26.3511	25.5843	25.2913	S	2	1804	___1			1	1.64147e-138	267.02	194.75	60.102	-0.066612	805050000	1350	0.376198	1	-1.18983	-0.896771	Q13428	1350	Q13428	Q13428	Treacle protein	TCOF1	KESSRKGWESRKRKLSGDQPAARTPRSKKKK	LS(1)GDQPAAR	2366	UID2335	1
25.6376	23.3776	21.7224	25.2106	23.4765	25.2792	25.2414	25.9022	25.5512	S	2	1804	___1			0.974777	5.11695e-15	132.86	132.86	124.07	-0.014974	347620000	1228	0.797309	1	-1.98573	-1.72574	Q13428	1228	Q13428	Q13428	Treacle protein	TCOF1	PANSQASKATPKLDSSPSVSSTLAAKDDPDG	LDS(0.025)S(0.975)PSVSSTLAAK	2370	UID2339	1
19.4262	15.2317	18.9287	25.315	21.722	20.1192	24.2274	18.4695	19.0828	S	2	1804	___1			0.637489	1.22377e-132	238.02	136.7	238.02	-0.088369	173090000	582	0.533937	1	-2.73104	-1.21127	Q13428	582	Q13428	Q13428	Treacle protein	TCOF1	AQEKSLGNILQAKPTSSPAKGPPQKAGPVAV	SLGNILQAKPT(0.123)S(0.637)S(0.24)PAK	2371	UID2340	1
20.6671	15.6646	18.9508	20.4533	17.367	19.1206	21.492	18.6203	20.2242	S	2	1804	___1			0.88559	2.01919e-90	186.62	172.99	67.153	-0.55028	87081000	583	0.426704	1	-1.68467	-0.998919	Q13428	583	Q13428	Q13428	Treacle protein	TCOF1	QEKSLGNILQAKPTSSPAKGPPQKAGPVAVQ	PT(0.011)S(0.104)S(0.886)PAKGPPQK	2372	UID2341	1
20.5717	18.6439	21.6847	20.566	18.2489	20.7333	21.1319	22.1594	18.2594	S	2	1804	___1			0.999997	4.80796e-06	83.418	83.418	83.418	0.23181	10208000	967	0.0507884	1	-0.216803	-0.147823	Q13428	967	Q13428	Q13428	Treacle protein	TCOF1	AQVIKPPLIFVDPNRSPAGPAATPAQAQAAS	S(1)PAGPAATPAQAQAASTPR	2373	UID2342	1
20.7121	15.8676	21.3982	20.2528	18.0794	17.8345	21.5945	21.1365	21.0624	S	3	1804	___1			0.5	1.82573e-09	101.39	84.987	85.805	-0.14312	24472000	982	0.481843	1	-1.9385	-1.1087	Q13428	982	Q13428	Q13428	Treacle protein	TCOF1	SPAGPAATPAQAQAASTPRKARASESTARSS	SPAGPAATPAQAQAAS(0.5)T(0.5)PR	2374	UID2343	1
20.4019	19.3463	25.8705	20.8587	24.0838	25.5951	26.2211	25.872	18.5496	S	3	1804	___1			0.837221	1.37211e-08	71.408	58.974	71.408	0.041068	271910000	1111	0.200615	1	-1.67465	-0.520709	Q13428	1111	Q13428	Q13428	Treacle protein	TCOF1	PSSGVDSAVGTLPATSPQSTSVQAKGTNKLR	TQPSSGVDSAVGT(0.002)LPAT(0.097)S(0.837)PQS(0.027)T(0.027)S(0.01)VQAK	2375	UID2344	1
24.3625	17.4426	22.7217	24.2736	19.923	23.2185	24.7245	23.294	22.8321	S	3	1804	___1			0.999459	1.43494e-18	149.86	125.38	149.86	0.16959	344790000	156	0.414359	1	-2.10791	-0.974112	Q13428	156	Q13428	Q13428	Treacle protein	TCOF1	HPATGKTVANLLSGKSPRKSAEPSANTTLVS	TVANLLS(0.001)GKS(0.999)PRK	2377	UID2346	1
21.4769	16.96	18.4744	20.7959	19.384	19.8048	21.9859	17.8708	18.6419	S	2	1807	___1			0.996888	0.00170279	66.595	46.834	66.595	0.0595	9036700	71	0.103976	1	-0.52911	-0.288791	Q13439	71	Q13439	Q13439	Golgin subfamily A member 4	GOLGA4	GDTQSFAQKLQLRVPSVESLFRSPIKESLFR	VPS(0.997)VES(0.003)LFR	2387	UID2356	1
24.0191	17.3046	18.8255	20.3619	16.9933	18.3778	23.9949	21.6567	18.2947	S	3	1811	___1			0.976653	5.0053e-08	78.913	68.302	78.913	0.0022059	38578000	1405	0.18417	1	-1.26569	-0.482941	Q13459	1405	Q13459	Q13459	Unconventional myosin-IXb	MYO9B	KKKPGDASSLPDAGLSPGSQVDSKSTFKRLF	KKPGDASSLPDAGLS(0.977)PGS(0.023)QVDS(0.001)K	2390	UID2359	1
24.7191	16.7074	19.1244	23.3003	20.3996	22.1279	24.5645	22.2773	22.7184	S	3	1811	___1			0.99995	3.45166e-15	114.88	103.03	114.88	-0.19271	121260000	1290	0.535286	1	-3.00311	-1.21391	Q13459	1290	Q13459	Q13459	Unconventional myosin-IXb	MYO9B	KSKPCGSPRVQEKPDSPGGSTQIQRYLDAER	VQEKPDS(1)PGGSTQIQR	2394	UID2363	1
24.4505	18.0857	19.1039	22.8784	22.5862	22.6955	24.5924	19.1105	18.772	S	2	1814	___1			0.999386	7.1174e-07	92.457	92.457	90.759	0.095196	69300000	272	0.0344581	1	-0.278275	-0.101922	Q13501	272	Q13501	Q13501	Sequestosome-1	SQSTM1	IDVEHGGKRSRLTPVSPESSSTEEKSSSQPS	LTPVS(0.999)PESSSTEEK	2402	UID2371	1
24.6161	17.0374	23.3995	23.6548	18.2345	18.1316	26.1829	22.5309	23.7467	S	2	1817	___1			1	0.000296486	117.09	66.884	116.54	0.1402	170930000	277	0.405248	1	-2.46918	-0.955742	Q13523	277	Q13523	Q13523	Serine/threonine-protein kinase PRP4 homolog	PRPF4B	KVKIEDKSKSKDRKKSPIINESRSRDRGKKS	KS(1)PIINESR	2406	UID2375	1
24.31	17.3243	22.8684	20.3788	17.3279	21.1573	24.947	23.4554	23.1985	S	2	1817	___1			0.999978	0.0118325	75.043	22.561	73.208	0.12512	91034000	387	0.465563	1	-2.36603	-1.07644	Q13523	387	Q13523	Q13523	Serine/threonine-protein kinase PRP4 homolog	PRPF4B	NDRRSKQSKSPSRTLSPGRRAKSRSLERKRR	TLS(1)PGRR	2407	UID2376	1
23.7296	16.5712	19.3283	21.2557	17.9943	18.0628	23.5017	18.6032	17.6214	S	2	1818	___1			0.999985	4.18401e-06	119.39	99.396	119.39	-0.38456	41734000	65	0.00382835	1	-0.0323728	-0.0117022	Q13541	65	Q13541	Q13541	Eukaryotic translation initiation factor 4E-binding protein 1	EIF4EBP1	TRIIYDRKFLMECRNSPVTKTPPRDLPTIPG	FLMECRNS(1)PVTK	2410	UID2379	1
21.4832	17.6259	18.2831	20.2274	17.5867	20.712	21.7657	17.9796	18.4006	S	3	1826	___1			1	9.14764e-05	71.527	66.726	71.527	0.079559	32257000	224	0.0511064	1	-0.251253	-0.148703	Q13573	224	Q13573	Q13573	SNW domain-containing protein 1	SNW1	PPRFKINKKIPRGPPSPPAPVMHSPSRKMTV	GPPS(1)PPAPVMHS(0.822)PS(0.178)R	2420	UID2389	1;2
20.294	15.648	19.4582	20.6883	17.3918	17.9014	20.3517	18.8627	19.0436	S	2	1829	___1			1	8.30519e-05	78.653	74.201	78.653	0.15225	4479500	2	0.250945	1	-0.952578	-0.632996	Q13595	2	Q13595	Q13595	Transformer-2 protein homolog alpha	TRA2A	______________MSDVEENNFEGRESRSQ	S(1)DVEENNFEGR	2424	UID2393	1
23.0421	16.7411	20.7673	19.9731	21.4168	20.3486	24.8912	19.4638	18.2518	S	2	1831	___1			0.99991	7.36239e-05	106.16	82.433	106.16	-0.24347	45673000	3	0.0886124	1	-0.685403	-0.249266	Q13601	3	Q13601	Q13601	KRR1 small subunit processome component homolog	KRR1	_____________MASPSLERPEKGAGKSEF	AS(1)PSLERPEK	2427	UID2396	1
21.3391	17.0404	19.5016	20.8816	19.2039	19.1619	22.467	19.4935	18.315	S	2	1833	___1			0.499994	1.62496e-05	70.272	44.836	70.272	-0.045761	9641100	630	0.172183	1	-0.798164	-0.455027	Q13614	630	Q13614	Q13614	Myotubularin-related protein 2	MTMR2	QREISNRSTSSSERASSPAQCVTPVQTVV__	AS(0.5)S(0.5)PAQCVTPVQTVV	2429	UID2398	1
21.3391	15.339	18.6951	20.6624	19.2039	19.1619	22.467	18.1465	18.0545	S	2	1833	___1			0.499994	1.62496e-05	70.272	44.836	70.272	-0.045761	9641100	631	0.184943	1	-1.09826	-0.484729	Q13614	631	Q13614	Q13614	Myotubularin-related protein 2	MTMR2	REISNRSTSSSERASSPAQCVTPVQTVV___	AS(0.5)S(0.5)PAQCVTPVQTVV	2430	UID2399	1
23.9516	17.3314	21.8304	23.471	20.2162	17.9728	23.2388	21.5622	21.0791	S	2	1838	___1			0.988541	0.00155975	103.08	59.313	81.525	-0.0069241	48009000	698	0.16919	1	-0.922226	-0.448003	Q13625	698	Q13625	Q13625	Apoptosis-stimulating of p53 protein 2	TP53BP2	SVQENHENERIPRPLSPTKLLPFLSNPYRNQ	IPRPLS(0.989)PT(0.011)K	2436	UID2405	1
20.4974	15.9799	19.1535	19.873	17.0592	17.9868	21.1396	17.7701	18.8274	S	2	1846	___1			0.982654	9.36801e-06	73.91	65.985	65.092	0.38702	16750000	351	0.157707	1	-0.702141	-0.420849	Q13671	351	Q13671	Q13671	Ras and Rab interactor 1	RIN1	TSPHLGRRRPLLRSMSAAFCSLLAPERQVGR	S(0.017)MS(0.983)AAFCSLLAPER	2442	UID2411	1
22.6909	16.4247	19.1414	19.9516	19.4973	18.8229	25.2444	18.8354	18.3761	S	3	1864	___1			0.99883	0	295.78	268.94	295.78	-0.056777	47260000	80	0.186619	1	-1.39965	-0.488603	Q14103	80	Q14103	Q14103	Heterogeneous nuclear ribonucleoprotein D0	HNRNPD	GAKIDASKNEEDEGHSNSSPRHSEAATAQRE	IDASKNEEDEGHS(0.999)NS(0.001)SPR	2449	UID2418	1
21.6679	16.7363	17.8776	20.5245	17.4016	20.6288	20.6692	18.7183	18.7734	S	2	1864	___1			0.981398	4.15677e-05	66.533	51.56	66.533	-0.019478	5384500	190	0.143201	1	-0.626408	-0.386046	Q14103	190	Q14103	Q14103	Heterogeneous nuclear ribonucleoprotein D0	HNRNPD	MKTKEPVKKIFVGGLSPDTPEEKIREYFGGF	IFVGGLS(0.981)PDT(0.019)PEEK	2452	UID2421	1
23.6608	16.9643	18.6618	21.8777	18.0563	19.4087	21.6963	18.1795	22.3182	S	2	1874	___1			0.754414	8.01471e-06	95.094	86.63	72.34	0.29659	22345000	194	0.15145	1	-0.969079	-0.405907	Q14151	194	Q14151	Q14151	Scaffold attachment factor B2	SAFB2	EHAVDGEGFKNTLETSSLNFKVTPDIEESLL	NTLET(0.077)S(0.754)S(0.169)LNFK	2458	UID2427	1
24.237	16.7048	18.6293	20.902	21.7295	18.0655	23.9193	17.8861	23.8064	S	3	1874;2011	___1			0.825447	1.2509e-34	115.92	104.5	115.92	-0.090212	53784000	234	0.267237	1	-2.01357	-0.668421	Q14151;Q15424	233;234	Q14151;Q15424	Q15424	Scaffold attachment factor B2;Scaffold attachment factor B1	SAFB2;SAFB	DILGETCKSEPVKEESSELEQPFAQDTSSVG	S(0.001)EPVKEES(0.825)S(0.174)ELEQPFAQDTSSVGPDR	2462	UID2431	1
23.8796	17.3854	22.6521	23.0235	21.8153	22.6462	23.0551	23.3983	18.2555	S	2	1874	___1			1	6.14662e-12	110.77	110.77	110.77	-0.2842	60577000	207	0.0344157	1	-0.263966	-0.101801	Q14151	207	Q14151	Q14151	Scaffold attachment factor B2	SAFB2	ETSSLNFKVTPDIEESLLEPENEKILDILGE	VTPDIEES(1)LLEPENEK	2467	UID2436	1
23.0027	15.7557	18.2918	20.715	17.573	18.0166	25.6583	19.4589	18.5018	S	2	1874;2011	___1			0.999605	2.18385e-11	146.67	106.66	146.67	0.20197	62082000	443	0.286087	1	-2.18959	-0.708925	Q14151;Q15424	444;443	Q14151;Q15424	Q15424	Scaffold attachment factor B2;Scaffold attachment factor B1	SAFB2;SAFB	KYGKVVGAKVVTNARSPGARCYGFVTMSTAE;KYGKVVGAKVVTNARSPGARCYGFVTMSTSD	VVTNARS(1)PGAR	2468	UID2437	1
21.3477	15.739	21.3817	19.9302	17.7029	20.0958	21.281	20.9648	17.4369	S	2	1875	___1			1	0.000559904	108.43	47.645	85.731	-0.14402	12819000	584	0.0626741	1	-0.404756	-0.18039	Q14152	584	Q14152	Q14152	Eukaryotic translation initiation factor 3 subunit A	EIF3A	LARRQTIEERKERLESLNIQREKEELEQREA	LES(1)LNIQR	2470	UID2439	1
22.0974	15.5798	21.6146	20.3207	19.7469	21.5005	23.2103	22.7271	17.8355	S	2	1875	___1			0.850446	0.000534318	106.4	56.359	70.028	0.028696	76591000	881	0.214073	1	-1.49368	-0.551196	Q14152	881	Q14152	Q14152	Eukaryotic translation initiation factor 3 subunit A	EIF3A	EERERRREEERRLGDSSLSRKDSRWGDRDSE	LGDS(0.85)S(0.149)LS(0.001)R	2471	UID2440	1
22.8584	18.1973	18.1825	20.726	17.5155	17.7136	20.6996	19.2802	22.5811	S	2	1875	___1			0.815031	0.00204619	76.143	54.457	76.143	0.19556	25866000	882	0.23886	1	-1.10759	-0.606445	Q14152	882	Q14152	Q14152	Eukaryotic translation initiation factor 3 subunit A	EIF3A	ERERRREEERRLGDSSLSRKDSRWGDRDSEG	LGDS(0.154)S(0.815)LS(0.031)RK	2472	UID2441	1
23.5537	17.2728	21.529	20.2802	20.8724	17.6403	22.7855	19.7989	19.6866	S	2	1876	___1			0.999996	0.00839413	68.536	54.727	68.536	0.40658	27223000	249	0.0043733	1	0.0281995	0.0133597	Q14155	249	Q14155	Q14155	Rho guanine nucleotide exchange factor 7	ARHGEF7	PSNYVREVKASEKPVSPKSGTLKSPPKGFDT	ASEKPVS(1)PK	2474	UID2443	1
22.7965	16.5508	18.9654	21.2919	17.3153	19.245	23.3764	19.3498	18.3804	S	3	1877	___1			0.802379	0.000230758	44.089	37.319	44.089	0.035712	19463000	694	0.145636	1	-0.931281	-0.39193	Q14156	694	Q14156	Q14156	Protein EFR3 homolog A	EFR3A	LSVPYVPQVTDEDRLSRRKSIVDTVSIQVDI	LSVPYVPQVT(0.197)DEDRLS(0.802)R	2476	UID2445	1
19.4364	16.5558	19.6581	20.5994	16.7457	17.4633	22.8642	23.6869	20.5405	S	3	1878	___1			0.502052	2.58328e-16	100.67	93.049	57.293	0.093523	22664000	608	1.3013	1	-3.81378	-2.77705	Q14157	608	Q14157	Q14157	Ubiquitin-associated protein 2-like	UBAP2L	EQRSTQTRRYPSSISSSPQKDLTQAKNGFSS	RYPS(0.002)S(0.006)IS(0.095)S(0.502)S(0.395)PQKDLTQAK	2480	UID2449	1
19.7576	17.5497	24.8417	24.9534	22.0823	24.0565	24.0958	25.2482	25.1383	S	2	1878	___1			0.998799	2.39047e-50	177.81	136.41	177.81	0.073734	528630000	609	0.873861	1	-4.11108	-1.87727	Q14157	609	Q14157	Q14157	Ubiquitin-associated protein 2-like	UBAP2L	QRSTQTRRYPSSISSSPQKDLTQAKNGFSSV	RYPSSISS(0.001)S(0.999)PQK	2481	UID2450	1;2
19.635	15.9324	19.3603	20.0633	20.0403	18.2865	26.6266	22.3081	18.7268	S	2	1878	___1			0.630979	9.24219e-118	211.06	186.72	160.55	0.070874	198580000	453	0.757673	1	-4.24459	-1.64792	Q14157	453	Q14157	Q14157	Ubiquitin-associated protein 2-like	UBAP2L	KSPAVATSTAAPPPPSSPLPSKSTSAPQMSP	SPAVATSTAAPPPPS(0.631)S(0.35)PLPS(0.019)K	2482	UID2451	1
24.8065	16.6603	18.1557	24.1393	22.6689	17.8769	20.5278	18.7096	25.2684	S	3	1878	___1			0.77466	9.24219e-118	211.06	186.72	100.44	-0.0020235	94904000	454	0.196989	1	-1.62775	-0.512432	Q14157	454	Q14157	Q14157	Ubiquitin-associated protein 2-like	UBAP2L	SPAVATSTAAPPPPSSPLPSKSTSAPQMSPG	SPAVATSTAAPPPPS(0.213)S(0.775)PLPS(0.012)K	2483	UID2452	1
20.4263	16.8263	19.4549	21.1156	17.5767	20.5261	20.5447	18.6252	18.0622	S	2	1879	___1			1	1.64877e-05	87.618	68.295	87.618	-0.3674	6321000	708	0.0455634	1	-0.174853	-0.133288	Q14160	708	Q14160	Q14160	Protein scribble homolog	SCRIB	DKEGAVVSAPSVKGVSFDQANNLLIEPARIE	GVS(1)FDQANNLLIEPAR	2487	UID2456	1
25.0474	16.1619	19.0787	24.6989	18.98	17.2514	24.5332	18.5339	18.4082	S	4	1879	___1			0.972194	1.31186e-144	166.88	158.75	166.88	0.63777	116220000	1566	0.0407409	1	-0.395762	-0.119748	Q14160	1566	Q14160	Q14160	Protein scribble homolog	SCRIB	VEDLGPQTSTSPGRLSPDFAEELRSLEPSPS	LAEAPSPAPTPSPTPVEDLGPQTST(0.001)S(0.026)PGRLS(0.972)PDFAEELR	2489	UID2458	1;2
23.8174	16.6959	21.1886	23.8535	21.7413	22.7068	23.8073	22.6771	21.7904	S	2	1879	___1			1	4.9666e-25	170.66	82.217	64.55	0.13899	70207000	853	0.434514	1	-2.19096	-1.01456	Q14160	853	Q14160	Q14160	Protein scribble homolog	SCRIB	ERRGGGLRLPLLPPESPGPLRQRHVACLARS	LPLLPPES(1)PGPLR	2490	UID2459	1
23.8055	14.9486	19.4143	20.4809	18.4823	20.4965	23.4087	17.4632	20.6089	S	2	1879	___1			1	0.000332841	62.338	50.113	56.122	-0.032145	59992000	1475	0.131887	1	-1.10414	-0.358491	Q14160	1475	Q14160	Q14160	Protein scribble homolog	SCRIB	TAKAERRHQERLRVQSPEPPAPERALSPAEL	VQS(1)PEPPAPER	2491	UID2460	1
23.9653	19.577	21.4626	24.1212	21.7395	18.4894	24.3745	22.6053	21.871	S	2	1879	___1			0.99992	8.19634e-11	94.461	82.595	94.461	0.086799	73766000	1448	0.363501	1	-1.28198	-0.870789	Q14160	1448	Q14160	Q14160	Protein scribble homolog	SCRIB	PPWASPSPTSRQSPASPPPLGGGAPVRTAKA	QSPAS(1)PPPLGGGAPVR	2495	UID2464	1
24.3176	17.1776	19.0138	19.8039	20.619	18.5889	23.9213	21.497	17.9358	S	3	1879	___1			0.877735	5.53904e-06	73.212	66.337	47.099	-0.46281	53784000	504	0.125965	1	-0.948338	-0.343913	Q14160	504	Q14160	Q14160	Protein scribble homolog	SCRIB	EGRRSEACPCQPDSGSPLPAEEEKRLSAESG	RSEACPCQPDS(0.122)GS(0.878)PLPAEEEK	2497	UID2466	1
21.0386	16.322	19.2759	24.737	17.3574	21.2549	21.1124	21.2871	18.6702	S	3	1879	___1			1	0.000315596	63.31	45.885	63.31	0.14998	33024000	1378	0.385278	1	-1.47773	-0.915271	Q14160	1378	Q14160	Q14160	Protein scribble homolog	SCRIB	LEVRVPQAEGPPKRVSLVGADDLRKMQEEEA	RVS(1)LVGADDLRK	2498	UID2467	1
22.3499	16.6913	18.5093	20.0042	17.2886	18.5333	22.325	19.8025	18.496	S	3	1882	___1			0.999632	3.08089e-06	82.177	77.627	82.177	-0.17655	11942000	141	0.195635	1	-1.02435	-0.509333	Q14181	141	Q14181	Q14181	DNA polymerase alpha subunit B	POLA2	STPETPLTKRSVSTRSPHQLLSPSSFSPSAT	S(1)PHQLLSPSSFSPSATPSQK	2504	UID2473	1
27.1296	16.1409	20.1858	23.9732	22.2151	23.3949	20.9276	18.7179	21.9852	S	3	1887	___1			0.999954	6.17008e-06	112.44	97.449	112.44	-0.10856	301950000	522	0.063138	1	0.608518	0.181647	Q14195	522	Q14195	Q14195	Dihydropyrimidinase-related protein 3	DPYSL3	TTTPKGGTPAGSARGSPTRPNPPVRNLHQSG	GS(1)PTRPNPPVR	2510	UID2479	1
23.0414	16.1793	21.4321	20.7589	18.0386	17.826	23.355	21.616	18.5984	S	3	1888	___1			0.984419	1.32717e-07	94.856	89.716	94.856	-0.031031	36005000	464	0.144713	1	-0.972208	-0.389703	Q14202	464	Q14202	Q14202	Zinc finger MYM-type protein 3	ZMYM3	NCCDQCGAYIYTKTGSPGPELLFHEGQQKRF	T(0.016)GS(0.984)PGPELLFHEGQQK	2512	UID2481	1
24.3477	16.176	18.1368	22.2017	17.9029	18.2416	23.6654	20.3002	20.5098	S	3	1890	___1			0.862486	4.71013e-05	73.466	58.78	71.692	-0.073869	63964000	4368	0.291185	1	-1.93828	-0.719798	Q14204	4368	Q14204	Q14204	Cytoplasmic dynein 1 heavy chain 1	DYNC1H1	DDLAYAETEKKTRTDSTSDGRPAWMRTLHTT	T(0.001)DS(0.862)T(0.118)S(0.019)DGRPAWMR	2514	UID2483	1
21.0418	16.2692	17.7121	20.4941	17.0695	18.7389	22.9866	19.7354	20.3514	S	2	1892	___1			0.999595	0.000253256	110.66	87.233	110.66	0.057811	14599000	1296	0.708391	1	-2.68345	-1.55159	Q14207	1296	Q14207	Q14207	Protein NPAT	NPAT	EEPIDIIKAPSSRRFSEDSSTSKVMVPPVTP	RFS(1)EDSSTSK	2515	UID2484	1
23.9157	15.8491	22.3855	21.7316	18.9897	21.7189	20.2321	20.866	18.7807	S	2	1895	___1			0.999998	0.00155657	107.69	107.69	107.69	0.068803	32529000	151	0.107205	1	0.757157	0.29699	Q14241	151	Q14241	Q14241	Transcription elongation factor B polypeptide 3	TCEB3	GDYQETWKATGSRSYSPDHRQKKHRKLSELE	SYS(1)PDHR	2520	UID2489	1
25.1995	23.9121	26.3159	24.9054	25.4177	26.3179	23.5992	26.2121	18.2688	S	2	1896	___1			0.998604	1.11528e-206	275.66	258.26	275.66	0.2259	391630000	418	0.429458	1	2.44914	1.00444	Q14247	418	Q14247	Q14247	Src substrate cortactin	CTTN	PVSPAPQPTEERLPSSPVYEDAASFKAELSY	LPS(0.001)S(0.999)PVYEDAASFK	2523	UID2492	1
28.557	23.3425	26.407	27.7216	25.0608	27.7005	29.7991	27.7487	26.987	S	2	1900	___1			1	5.62019e-06	157.38	101.12	152.54	-0.27276	2365700000	2233	0.528089	1	-2.07613	-1.19979	Q14315	2233	Q14315	Q14315	Filamin-C	FLNC	FPAVFGDFLGRERLGSFGSITRQQEGEASSQ	LGS(1)FGSITR	2526	UID2495	1
23.0041	16.683	21.5022	21.254	17.9631	18.6269	20.3978	22.0298	18.352	S	2	1900	___1			0.937937	0.00272824	58.743	37.197	58.743	-0.0028173	17046000	2624	0.0208529	1	0.136594	0.0625591	Q14315	2624	Q14315	Q14315	Filamin-C	FLNC	VLVETVTKSSSSRGSSYSSIPKFSSDASKVV	GS(0.002)S(0.938)Y(0.003)S(0.028)S(0.029)IPK	2529	UID2498	1
27.5116	20.5958	26.0781	26.8358	23.3774	25.0505	26.7462	26.3083	26.4308	S	3	1906	___1			1	4.13573e-170	242.05	224.26	242.05	0.0043044	841730000	136	0.346939	1	-1.7666	-0.836684	Q14498	136	Q14498	Q14498	RNA-binding protein 39	RBM39	SRRRSRSKSPFRKDKSPVREPIDNLTPEERD	DKS(1)PVREPIDNLTPEER	2534	UID2503	1
25.5807	17.3368	24.4107	25.1707	18.2527	23.8907	26.7104	23.6162	23.9678	S	2	1906	___1			0.999908	4.15815e-05	145.46	118.49	112.83	-0.12492	322910000	97	0.349976	1	-2.32208	-0.842957	Q14498	97	Q14498	Q14498	RNA-binding protein 39	RBM39	SRSRSRDRRFRGRYRSPYSGPKFNSAIRGKI	YRS(1)PYSGPK	2535	UID2504	1
23.6166	16.5038	18.6428	20.4354	17.1374	20.308	23.5051	20.3272	18.1407	S	3	1909	___1			1	1.0879e-34	119.22	108.89	119.22	-0.56546	27380000	13	0.152472	1	-1.0699	-0.408354	Q14566	13	Q14566	Q14566	DNA replication licensing factor MCM6	MCM6	___MDLAAAAEPGAGSQHLEVRDEVAEKCQK	MDLAAAAEPGAGS(1)QHLEVRDEVAEK	2537	UID2506	1
22.7703	17.7262	18.6348	20.1851	18.3905	18.2563	23.0037	20.807	17.9958	S	2	1910	___1			0.996775	1.40955e-05	77.593	55.119	77.593	0.39149	17615000	1832	0.157312	1	-0.891738	-0.419909	Q14573	1832	Q14573	Q14573	Inositol 1,4,5-trisphosphate receptor type 3	ITPR3	EDREPVDPTTKGRVASFSIPGSSSRYSLGPS	VAS(0.997)FS(0.003)IPGSSSR	2540	UID2509	1
23.7006	21.4425	23.5937	22.9055	18.5408	23.4192	22.9833	23.4598	23.0172	S	3	1914	___1			0.998461	1.09951e-06	112.42	86.299	78.69	0.21147	224930000	312	0.116728	1	-0.241158	-0.320955	Q14669	312	Q14669	Q14669	E3 ubiquitin-protein ligase TRIP12	TRIP12	AKLASLRKSTKKRSESPPAELPSLRRSTRQK	S(0.002)ES(0.998)PPAELPSLRR	2549	UID2518	1
21.5203	15.6923	19.7968	20.2641	17.2756	17.8213	21.9849	19.6305	19.0664	S	2	1914	___1			0.990703	0.00336524	66.299	57.969	66.299	0.15563	11619000	77	0.249151	1	-1.22414	-0.629069	Q14669	77	Q14669	Q14669	E3 ubiquitin-protein ligase TRIP12	TRIP12	QVPKKDNSRGVKRSASPDYNRTNSPSSAKKP	S(0.009)AS(0.991)PDYNR	2550	UID2519	1
24.5305	16.2212	20.565	19.6735	17.5004	17.5606	24.5414	20.909	21.0507	S	3	1914	___1			0.924925	0.00026878	53.536	46.478	44.587	0.06285	59770000	1016	0.256641	1	-1.7281	-0.645428	Q14669	1016	Q14669	Q14669	E3 ubiquitin-protein ligase TRIP12	TRIP12	KRKRLPKRGPRRPKYSPPRDDDKVDNQAKSP	Y(0.075)S(0.925)PPRDDDKVDNQAK	2551	UID2520	1
22.8423	16.6884	19.3729	23.4914	18.0863	22.1413	24.1472	18.8226	16.9678	S	2	1915	___1			0.998564	7.96749e-13	133.48	100.21	70.622	-0.1767	90200000	709	0.042036	1	-0.344685	-0.123396	Q14671	709	Q14671	Q14671	Pumilio homolog 1	PUM1	TAVANSNTGSGSRRDSLTGSSDLYKRTSSSL	RDS(0.999)LT(0.001)GSSDLYKR	2552	UID2521	1
23.1535	16.497	19.0134	20.5565	17.6749	18.384	24.8758	17.4911	22.9611	S	3	1917	___1			0.999733	1.75012e-21	92.343	86.048	92.343	-0.20081	48283000	1775	0.307705	1	-2.22137	-0.7548	Q14676	1775	Q14676	Q14676	Mediator of DNA damage checkpoint protein 1	MDC1	AVRAAESLTAIPEPASPQLLETPIHASQIQK	AAESLTAIPEPAS(1)PQLLETPIHASQIQK	2560	UID2529	1
21.0486	16.3979	18.6874	23.1193	17.9327	18.7078	23.4105	20.1909	18.3685	S	3	1917	___1			0.999999	9.66279e-20	101.86	92.573	101.86	-0.20318	21458000	780	0.415138	1	-1.94533	-0.975679	Q14676	780	Q14676	Q14676	Mediator of DNA damage checkpoint protein 1	MDC1	TQPFDTHLEAYGPCLSPPRAIPGDQHPESPV	ESEDSETQPFDTHLEAYGPCLS(1)PPR	2561	UID2530	1
19.894	16.6506	18.1017	20.7967	18.2058	20.1944	20.8302	20.5216	20.3311	S	2	1917	___1			0.99994	0.0138747	55.461	14.738	53.756	-0.10395	9853400	998	1.16197	1	-2.34555	-2.47103	Q14676	998	Q14676	Q14676	Mediator of DNA damage checkpoint protein 1	MDC1	PVPSGSQSGGRGSPVSPRRHQKGLLNCKMPP	GSPVS(1)PR	2563	UID2532	1
22.9984	16.1876	21.6832	21.5337	20.465	21.3646	22.6649	22.931	23.2985	S	2	1917	___1			1	9.23691e-57	171.67	154.24	171.67	0.12388	63194000	168	0.567773	1	-2.67506	-1.27749	Q14676	168	Q14676	Q14676	Mediator of DNA damage checkpoint protein 1	MDC1	VQGETQPQRLLLAEDSEEEVDFLSERRMVKK	LLLAEDS(1)EEEVDFLSER	2564	UID2533	1
25.8435	16.4089	18.5058	23.9408	18.0606	18.0377	26.7847	17.6953	22.4717	S	4	1918	___1			0.987052	2.0382e-99	159.78	140.41	159.78	-0.13511	200600000	299	0.205486	1	-2.06448	-0.531786	Q14677	299	Q14677	Q14677	Clathrin interactor 1	CLINT1	TIDLGAAAHYTGDKASPDQNASTHTPQSSVK	TIDLGAAAHYT(0.012)GDKAS(0.987)PDQNAS(0.001)THTPQSSVK	2577	UID2546	1
22.1792	16.0762	21.1375	20.6986	17.7704	20.9457	20.7915	20.9368	19.1412	S	2	1922	___1			0.995614	3.89793e-05	105.46	75.717	87.184	0.16643	11083000	513	0.0888043	1	-0.49225	-0.249765	Q14684	513	Q14684	Q14684	Ribosomal RNA processing protein 1 homolog B	RRP1B	SQSGPSGSHPQGPRGSPTGGAQLLKRKRKLG	GS(0.996)PT(0.004)GGAQLLK	2582	UID2551	1
22.3996	16.0233	19.1253	20.6611	17.2261	20.7062	22.7072	21.2517	20.3003	S	2	1922	___1			0.978145	6.12247e-05	86.772	55.175	86.772	-0.94531	17879000	706	0.495591	1	-2.23702	-1.13586	Q14684	706	Q14684	Q14684	Ribosomal RNA processing protein 1 homolog B	RRP1B	NMTAEFKKTDKSILVSPTGPSRVAFDPEQKP	SILVS(0.978)PT(0.021)GPS(0.001)R	2583	UID2552	1
24.0872	17.2159	18.789	22.5124	17.4595	22.089	24.7223	17.6093	18.283	S	2	1922	___1			0.904843	1.67414e-28	158.31	117.83	158.31	0.7498	55946000	732	0.0188388	1	-0.174201	-0.0566385	Q14684	732	Q14684	Q14684	Ribosomal RNA processing protein 1 homolog B	RRP1B	PEQKPLHGVLKTPTSSPASSPLVAKKPLTTT	TPTS(0.095)S(0.905)PASSPLVAK	2585	UID2554	1
24.3104	16.9364	19.4163	19.991	18.4012	18.4784	24.8271	21.3679	20.8048	S	3	1922	___1			0.999995	1.51704e-15	109.08	96.996	109.08	-0.23729	55107000	245	0.350122	1	-2.11227	-0.843259	Q14684	245	Q14684	Q14684	Ribosomal RNA processing protein 1 homolog B	RRP1B	ETMEEQKTKVGDGDLSAEEIPENEVSLRRAV	VGDGDLS(1)AEEIPENEVSLRR	2588	UID2557	1
23.5803	16.199	21.5378	21.5902	17.8177	21.3924	24.3494	19.8296	20.8963	S	3	1924	___1			0.99998	1.15157e-11	76.151	64.235	66.045	-0.24192	59836000	552	0.184575	1	-1.25274	-0.483877	Q14692	552	Q14692	Q14692	Ribosome biogenesis protein BMS1 homolog	BMS1	ISGSKAAGEGSKAGLSPANCQSDRVNLEKSL	AGLS(1)PANCQSDRVNLEK	2589	UID2558	1
24.1479	16.971	19.0439	25.1676	18.5023	18.6289	23.3534	18.3468	20.0182	S	4	1924	___1			0.5	2.63018e-27	94.642	85.341	94.642	0.3977	71215000	639	0.0700028	1	-0.518567	-0.200143	Q14692	639	Q14692	Q14692	Ribosome biogenesis protein BMS1 homolog	BMS1	SSGQKLGPQNFIDETSDIENLLKEEEDYKEE	LGPQNFIDET(0.5)S(0.5)DIENLLKEEEDYKEENNDSK	2590	UID2559	1
24.632	16.7113	19.6541	23.8112	17.8554	18.313	24.2543	20.2346	19.0835	S	3	1926	___1			1	3.45321e-87	158.77	151.82	158.77	-0.017321	64883000	576	0.111302	1	-0.858339	-0.307338	Q14694	576	Q14694	Q14694	Ubiquitin carboxyl-terminal hydrolase 10	USP10	NHSVNEEEQEEQGEGSEDEWEQVGPRNKTSV	NHSVNEEEQEEQGEGS(1)EDEWEQVGPR	2593	UID2562	1
20.3262	16.086	21.4129	21.2349	17.9018	21.1843	20.9725	21.2829	21.0849	S	2	1926	___1			0.929452	0.000342569	58.487	51.461	58.487	-0.33259	10972000	365	0.492369	1	-1.8384	-1.1295	Q14694	365	Q14694	Q14694	Ubiquitin carboxyl-terminal hydrolase 10	USP10	KPSSSSPVAYVETKYSPPAISPLVSEKQVEV	Y(0.071)S(0.929)PPAISPLVSEK	2596	UID2565	1
21.8498	16.214	18.8837	20.4389	17.7745	17.0673	22.0355	17.9595	20.2664	S	2	1926	___1			0.994078	6.97582e-05	68.83	54.623	68.83	0.29471	9339500	370	0.213296	1	-1.10461	-0.549445	Q14694	370	Q14694	Q14694	Ubiquitin carboxyl-terminal hydrolase 10	USP10	SPVAYVETKYSPPAISPLVSEKQVEVKEGLV	YSPPAIS(0.994)PLVS(0.006)EK	2597	UID2566	1
21.7593	16.898	21.9469	20.5567	18.3883	21.0048	22.2425	22.4482	22.1492	S	2	1929	___1			0.999997	4.0338e-05	93.345	79.138	91.961	-0.14827	25032000	220	0.55678	1	-2.07861	-1.256	Q14699	220	Q14699	Q14699	Raftlin	RFTN1	PGTGDVCSAPAGRNQSPEPSSGPRGEVPLAK	NQS(1)PEPSSGPR	2598	UID2567	1
24.6154	16.7623	18.8653	20.073	18.1177	19.0886	25.956	18.1599	20.683	S	2	1931	___1			1	4.51562e-24	167.88	132.15	167.88	-0.18584	117020000	573	0.175359	1	-1.51864	-0.462456	Q14738	573	Q14738	Q14738	Serine/threonine-protein phosphatase 2A 56 kDa regulatory subunit delta isoform	PPP2R5D	MLKDIKKEKVLLRRKSELPQDVYTIKALEAH	RKS(1)ELPQDVYTIK	2599	UID2568	1
27.0783	16.3197	26.0193	25.3231	23.5106	19.0087	27.8406	25.3289	24.7461	S	3	1932	___1			0.999758	4.64235e-63	214.61	158.8	155.92	0.13194	782270000	99	0.328012	1	-2.83277	-0.797386	Q14739	99	Q14739	Q14739	Lamin-B receptor	LBR	SRSPGRPPKSARRSASASHQADIKEARREVE	SAS(1)ASHQADIKEAR	2601	UID2570	1
23.144	15.9543	20.006	20.6231	20.7182	18.6685	23.9393	18.1804	21.4801	S	3	1933	___1			0.510123	1.0194e-05	41.432	38.8	41.432	0.50368	30005000	876	0.2188	1	-1.4985	-0.56182	Q14764	876	Q14764	Q14764	Major vault protein	MVP	RVASGPSPGEGISPQSAQAPQAPGDNHVVPV	VAS(0.027)GPS(0.018)PGEGIS(0.445)PQS(0.51)AQAPQAPGDNHVVPVLR	2603	UID2572	1
20.8533	17.0324	20.1383	21.089	17.9984	19.6754	20.567	18.0683	19.1524	S	2	1935	___1			0.999957	0.000105872	64.224	49.779	64.224	-0.35844	3885800	55	0.0190202	1	0.0787824	0.0571729	Q147X3	55	Q147X3	Q147X3	N-alpha-acetyltransferase 30	NAA30	EDEEDDEEHEGGGSRSPAGGESATVAAKGHP	S(1)PAGGESATVAAK	2605	UID2574	1
23.6858	18.5163	22.1678	23.2929	20.0205	18.4765	24.8164	18.6659	21.8192	S	2	1938	___1			0.982573	1.87067e-05	125.97	106.99	118.9	0.020708	66755000	1535	0.0452208	1	-0.310525	-0.13233	Q14839	1535	Q14839	Q14839	Chromodomain-helicase-DNA-binding protein 4	CHD4	ELAEVEENKKMSQPGSPSPKTPTPSTPGDTQ	MSQPGS(0.983)PS(0.017)PK	2608	UID2577	1
21.8802	15.8352	18.4888	20.4013	17.5538	17.1528	20.9723	18.149	19.4551	S	2	1939	___1			0.999904	0.00020398	95.417	49.502	95.417	-0.014703	7769700	146	0.153018	1	-0.790752	-0.409662	Q14847	146	Q14847	Q14847	LIM and SH3 domain protein 1	LASP1	MGPSGGEGMEPERRDSQDGSSYRRPLEQQQP	RDS(1)QDGSSYR	2609	UID2578	1
22.5461	16.3938	19.879	20.9524	18.8904	18.6687	22.8033	18.0545	18.5483	S	3	1941	___1			0.99873	1.29491e-05	58.812	58.812	58.812	-0.16137	14919000	289	0.0281704	1	-0.195693	-0.0838636	Q14934	289	Q14934	Q14934	Nuclear factor of activated T-cells, cytoplasmic 4	NFATC4	SGTPSSASPALSRRGSLGEEGSEPPPPPPLP	RGS(0.999)LGEEGS(0.001)EPPPPPPLPLAR	2610	UID2579	1
24.5527	20.6497	23.6595	23.3766	21.7795	23.4765	24.7976	23.7225	23.4415	S	2	1943	___1			0.978427	0.000559904	108.43	74.26	108.43	0.023559	138770000	1401	0.341795	1	-1.03325	-0.82604	Q14966	1401	Q14966	Q14966	Zinc finger protein 638	ZNF638	DVSSSKPSIKAVIVSSPKAKATVSKTENQKS	AVIVS(0.022)S(0.978)PK	2612	UID2581	1
23.0373	16.3116	18.7741	21.9037	18.288	18.3385	23.3084	19.027	18.6453	S	4	1943	___1			1	1.47963e-13	97.128	85.744	42.454	-0.45045	64382000	1100	0.143126	1	-0.95256	-0.385865	Q14966	1100	Q14966	Q14966	Zinc finger protein 638	ZNF638	LPEVQIEHDPELEKESPGLKNSPIDESEVQT	IDLPEVQIEHDPELEKES(1)PGLK	2614	UID2583	1
20.1895	16.4495	21.3189	23.224	17.9067	18.9654	24.1773	18.5408	21.7337	S	2	1943	___1			1	0.00694147	83.438	63.134	52.725	-0.2095	37137000	552	0.419821	1	-2.16463	-0.985099	Q14966	552	Q14966	Q14966	Zinc finger protein 638	ZNF638	SRSRSPYRIRNPFRGSPKCFRSVSPERMSRR	NPFRGS(1)PK	2615	UID2584	1
26.8974	15.9066	19.1729	20.3468	21.7104	23.5048	26.8141	18.7817	24.8318	S	2	1945	___1			0.999313	0.0034737	98.904	27.413	98.904	-0.17973	346440000	623	0.279311	1	-2.81688	-0.694422	Q14978	623	Q14978	Q14978	Nucleolar and coiled-body phosphoprotein 1	NOLC1	PNTFPKRKKGEKRASSPFRRVREEEIEVDSR	AS(0.001)S(0.999)PFRR	2618	UID2587	1
26.8653	15.7456	26.6955	20.1696	22.8808	24.9242	21.2459	25.9725	25.5773	S	2	1945	___1			1	0.00213402	76.85	47.076	76.85	-0.014876	435980000	538	0.105391	1	-1.1631	-0.292388	Q14978	538	Q14978	Q14978	Nucleolar and coiled-body phosphoprotein 1	NOLC1	DDSSEEEEEKLKGKGSPRPQAPKANGTSALT	GS(1)PRPQAPK	2621	UID2590	1
21.7045	16.8688	18.948	20.8446	17.6543	18.8771	20.5322	20.8538	21.7201	S	2	1945	___1			1	0.00346482	96.015	71.092	46.706	0.00087086	12072000	397	0.573439	1	-1.8616	-1.28856	Q14978	397	Q14978	Q14978	Nucleolar and coiled-body phosphoprotein 1	NOLC1	GTTKNSSNKPAVTTKSPAVKPAAAPKQPVGG	S(1)PAVKPAAAPK	2622	UID2591	1
23.878	17.4886	23.1729	22.0491	21.4702	22.5656	22.7289	22.1957	22.2307	S	2	1945	___1			1	0.000545817	82.417	63.634	77.379	-0.0038007	60488000	643	0.161364	1	-0.87189	-0.429533	Q14978	643	Q14978	Q14978	Nucleolar and coiled-body phosphoprotein 1	NOLC1	VREEEIEVDSRVADNSFDAKRGAAGDWGERA	VADNS(1)FDAK	2623	UID2592	1
23.3012	15.8079	22.233	21.4285	19.8971	17.9451	23.1959	22.9414	22.7503	S	2	1945	___1			0.998577	3.42342e-18	140.49	124.6	140.49	-0.34623	47980000	508	0.463914	1	-2.51517	-1.07317	Q14978	508	Q14978	Q14978	Nucleolar and coiled-body phosphoprotein 1	NOLC1	KPQKVAGGAAPSKPASAKKGKAESSNSSSSD	VAGGAAPS(0.001)KPAS(0.999)AK	2624	UID2593	1
25.1998	16.3314	18.6405	19.8018	17.8206	18.4246	27.0346	18.1261	21.7762	S	3	1946	___1			0.989783	5.21488e-20	108.44	95.205	108.44	-0.034811	196880000	169	0.239721	1	-2.25508	-0.608346	Q14980	169	Q14980	Q14980	Nuclear mitotic apparatus protein 1	NUMA1	APVPSTCSSTFPEELSPPSHQAKREIRFLEL	APVPSTCSSTFPEELS(0.99)PPS(0.01)HQAK	2625	UID2594	1
21.6943	16.478	18.5777	20.0005	20.7682	20.2066	22.4993	18.1448	17.5797	S	2	1946	___1			0.778861	0.000187433	84.687	75.942	77.379	0.31135	12607000	1853	0.0798515	1	-0.491273	-0.226319	Q14980	1853	Q14980	Q14980	Nuclear mitotic apparatus protein 1	NUMA1	TRSAPASQASLRATSSTQSLARLGSPDYGNS	ATS(0.11)S(0.779)T(0.11)QSLAR	2626	UID2595	1
25.3513	17.2909	18.1061	22.691	18.198	19.01	25.5238	22.8652	22.2189	S	3	1946	___1			0.993989	1.6092e-95	175.07	166.07	175.07	0.043605	223730000	1757	0.524775	1	-3.28652	-1.19329	Q14980	1757	Q14980	Q14980	Nuclear mitotic apparatus protein 1	NUMA1	PRTQPDGTSVPGEPASPISQRLPPKVESLES	TQPDGTSVPGEPAS(0.994)PIS(0.006)QRLPPK	2630	UID2599	1
20.6	16.4931	19.1244	20.5449	17.0192	17.6173	21.2445	19.1856	18.0218	S	2	1946	___1			0.996487	1.94126e-05	69.108	61.563	69.108	-0.047037	5815700	1769	0.18631	1	-0.744804	-0.48789	Q14980	1769	Q14980	Q14980	Nuclear mitotic apparatus protein 1	NUMA1	EPASPISQRLPPKVESLESLYFTPIPARSQA	VES(0.996)LES(0.003)LYFTPIPAR	2631	UID2600	1;2
24.0867	16.1668	18.7533	21.2915	17.8705	18.3187	23.973	18.7571	20.174	S	2	1949	___1			0.987978	5.6278e-05	101.38	88.805	69.92	-0.22193	47581000	902	0.175736	1	-1.29911	-0.463335	Q14C86	902	Q14C86	Q14C86	GTPase-activating protein and VPS9 domain-containing protein 1	GAPVD1	FKQRHSYPERLVRSRSSDIVSSVRRPMSDPS	S(0.002)RS(0.988)S(0.01)DIVSSVR	2639	UID2608	1
23.5369	16.7558	18.4616	20.8068	19.3987	18.2242	23.67	21.5837	21.0153	S	2	1952	___1			0.995024	0.000647681	91.658	25.36	91.658	-0.22482	33238000	87	0.499452	1	-2.50488	-1.14347	Q15003	87	Q15003	Q15003	Condensin complex subunit 2	NCAPH	VFDLQFSTDSPRLLASPSSRSIDISATIPKF	LLAS(0.995)PS(0.004)S(0.001)R	2643	UID2612	1
28.2891	16.4257	21.6762	27.1819	16.5174	22.2018	29.0231	23.0195	23.8853	S	3	1957	___1			1	2.04697e-79	179.5	165.42	179.5	-0.028712	1274900000	218	0.335495	1	-3.17894	-0.812966	Q15019	218	Q15019	Q15019	Septin-2	2002-09-01	IEEHNIKIYHLPDAESDEDEDFKEQTRLLKA	IYHLPDAES(1)DEDEDFKEQTR	2647	UID2616	1
21.9287	15.8472	21.0846	22.0191	17.2117	22.2726	23.854	21.5483	20.6135	S	2	1958	___1			0.990472	2.8096e-33	144.68	118.14	123.29	0.066102	35366000	8	0.486899	1	-2.38506	-1.1187	Q15020	8	Q15020	Q15020	Squamous cell carcinoma antigen recognized by T-cells 3	SART3	________MATAAETSASEPEAESKAGPKAD	ATAAET(0.005)S(0.99)AS(0.005)EPEAESK	2648	UID2617	1
22.6419	16.1042	19.3739	21.6779	16.3325	17.4298	24.2934	19.5921	19.8772	S	2	1959	___1			0.88871	5.66131e-14	111.06	111.06	111.06	-0.18527	32981000	1330	0.317706	1	-1.88091	-0.775832	Q15021	1330	Q15021	Q15021	Condensin complex subunit 1	NCAPD2	SAKKPSTGSRYQPLASTASDNDFVTPEPRRT	YQPLAS(0.889)T(0.109)AS(0.002)DNDFVTPEPR	2649	UID2618	1
23.2224	17.2755	18.4821	20.5667	20.224	20.2084	23.2936	18.3025	18.9077	S	2	1959	___1			0.979235	8.95698e-07	91.457	84.255	91.457	0.079749	22505000	1333	0.074259	1	-0.507923	-0.211506	Q15021	1333	Q15021	Q15021	Condensin complex subunit 1	NCAPD2	KPSTGSRYQPLASTASDNDFVTPEPRRTTRR	YQPLAS(0.003)T(0.018)AS(0.979)DNDFVTPEPR	2650	UID2619	1
23.302	16.8244	20.9158	22.505	17.7477	21.2322	23.1046	19.0567	18.9024	S	3	1960	___1			0.999792	1.28712e-23	74.206	66.76	71.535	0.50993	29755000	177	0.00100028	1	-0.00717417	-0.00306746	Q15024	177	Q15024	Q15024	Exosome complex component RRP42	EXOSC7	NTRIPRVRVLEDEEGSKDIELSDDPYDCIRL	VLEDEEGS(1)KDIELSDDPYDCIR	2651	UID2620	1
23.5364	16.6396	21.7698	21.1718	17.699	21.3979	22.4639	18.7035	18.5789	S	2	1963	___1			0.99033	4.34604e-06	103.14	85.316	103.14	0.093642	26652000	381	0.109091	1	0.733162	0.301761	Q15032	381	Q15032	Q15032	R3H domain-containing protein 1	R3HDM1	DSSLRNLKPAVTKASSFSGISVLTRGDSSGS	AS(0.009)S(0.99)FS(0.001)GISVLTR	2653	UID2622	1
22.7749	16.9062	21.7066	22.014	17.1722	18.7733	23.7411	22.023	21.9324	S	2	1969	___1			0.99954	9.29095e-06	72.819	68.38	66.285	0.024766	44439000	1066	0.481415	1	-2.10294	-1.10785	Q15047	1066	Q15047	Q15047	Histone-lysine N-methyltransferase SETDB1	SETDB1	MSVVTESSRNYGYNPSPVKPEGLRRPPSKTS	NYGYNPS(1)PVKPEGLR	2663	UID2632	1
20.2715	16.5553	19.5126	20.4698	17.3808	18.0228	19.9414	17.7946	18.982	S	2	1971	___1			0.998523	0.000279987	81.017	73.449	81.017	0.1392	2184300	458	0.0329544	1	-0.126179	-0.0976239	Q15054	458	Q15054	Q15054	DNA polymerase delta subunit 3	POLD3	PKKGTAALGKANRQVSITGFFQRK_______	QVS(0.999)IT(0.001)GFFQR	2664	UID2633	1
20.3347	16.0027	21.8837	19.9173	17.0933	21.5244	20.4236	18.3417	20	S	2	1971	___1			0.973024	0.0051105	50.292	22.963	50.292	-0.18445	8611700	307	0.0327269	1	-0.181442	-0.0969724	Q15054	307	Q15054	Q15054	DNA polymerase delta subunit 3	POLD3	KVLQKEKKRGKRVALSDDETKETENMRKKRR	VALS(0.973)DDET(0.027)K	2665	UID2634	1
20.4174	20.8427	23.2432	23.2825	18.2642	18.0417	24.6608	18.5882	18.5761	S	2	1973	___1			0.99759	0.000211135	74.698	55.923	74.698	0.37303	48537000	263	0.150714	1	0.892722	0.404144	Q15059	263	Q15059	Q15059	Bromodomain-containing protein 3	BRD3	TTTPTTSAITASRSESPPPLSDPKQAKVVAR	S(0.002)ES(0.998)PPPLSDPK	2667	UID2636	1
26.4975	16.9167	21.9716	23.6321	23.3346	18.1417	27.4119	22.1603	20.1447	S	2	1974	___1			1	3.97834e-59	227.72	155.45	71.888	0.3664	393450000	77	0.153502	1	-1.44366	-0.410819	Q15061	77	Q15061	Q15061	WD repeat-containing protein 43	WDR43	CTCLAWAPARLQAKESPQRKKRKSEAVGMSN	LQAKES(1)PQRK	2668	UID2637	1
27.3634	15.3765	18.5724	23.9858	17.8566	25.5718	24.7708	17.6194	18.408	S	2	1975	___1			1	7.97736e-26	112.32	101.22	107.33	0.15764	396380000	428	0.0133717	1	0.171426	0.0404409	Q15084	428	Q15084	Q15084	Protein disulfide-isomerase A6	PDIA6	DGRDGELPVEDDIDLSDVELDDLGKDEL___	DGELPVEDDIDLS(1)DVELDDLGKDEL	2670	UID2639	1
25.0079	17.0625	21.6453	22.7824	20.3828	22.6823	27.1769	21.6237	20.6745	S	2	1977	___1			1	2.08651e-11	117.92	91.792	52.49	-0.041609	598640000	116	0.247613	1	-1.91984	-0.6257	Q15121	116	Q15121	Q15121	Astrocytic phosphoprotein PEA-15	PEA15	RIPSAKKYKDIIRQPSEEEIIKLAPPPKKA_	QPS(1)EEEIIK	2671	UID2640	1
21.2406	15.7404	19.5965	20.6796	17.0999	18.6998	21.7248	19.8633	19.2244	S	2	1981	___1			1	0.00717622	70.942	38.527	70.942	0.029516	6369300	910	0.322921	1	-1.41166	-0.786754	Q15139	910	Q15139	Q15139	Serine/threonine-protein kinase D1	PRKD1	PETEETEMKALGERVSIL_____________	ALGERVS(1)IL	2674	UID2643	1
26.7016	21.8941	24.5781	24.3629	17.7633	23.9116	27.2509	24.2301	24.2283	S	2	1982	___1			1	1.88986e-13	154.36	118.7	68.044	0.051475	435420000	1435	0.188145	1	-0.84514	-0.492124	Q15149	1435	Q15149	Q15149	Plectin	PLEC	ELQLVTYKAQLEPVASPAKKPKVQSGSESVI	AQLEPVAS(1)PAKKPK	2679	UID2648	1
24.2211	20.258	18.4797	22.711	22.2974	22.1477	24.8623	22.1256	22.3637	S	3	1982	___1			0.995147	9.74389e-13	151.55	137.31	58.688	0.034609	141010000	720	0.485552	1	-2.1309	-1.11603	Q15149	720	Q15149	Q15149	Plectin	PLEC	FRAKIERARSDEGQLSPATRGAYRDCLGRLD	ARSDEGQLS(0.995)PAT(0.005)R	2680	UID2649	1
25.9907	16.2675	22.4246	24.6859	19.6301	21.0038	28.7116	23.6063	24.2193	S	2	1982	___1			1	0.00320591	122.57	72.855	110.88	0.1881	583030000	1721	0.533567	1	-3.95144	-1.21054	Q15149	1721	Q15149	Q15149	Plectin	PLEC	TAQRSAEAELQSKRASFAEKTAQLERSLQEE	RAS(1)FAEK	2687	UID2656	1
24.7037	16.2211	22.5046	21.9389	21.3003	22.5959	24.9527	22.1804	22.29	S	2	1982	___1			1	3.36167e-09	103.13	103.13	103.13	0.057777	136630000	125	0.300903	1	-1.99795	-0.740428	Q15149	125	Q15149	Q15149	Plectin	PLEC	ARRTPHVQAVQGPLGSPPKRGPLPTEEQRVY	TPHVQAVQGPLGS(1)PPK	2689	UID2658	1
30.0864	25.0875	21.4872	28.5609	26.8042	28.4688	30.8608	28.0876	18.1039	S	2	1982	___1			0.994947	1.52699e-64	178.12	165	159.81	0.1045	4430500000	4386	0.00931663	1	-0.130386	-0.0283032	Q15149	4386	Q15149	Q15149	Plectin	PLEC	DMLSGNAGGFRSRSSSVGSSSSYPISPAVSR	S(0.003)S(0.003)S(0.995)VGSSSSYPISPAVSR	2692	UID2661	1;2
20.0745	16.338	22.5848	22.3093	18.3954	22.8949	21.0436	19.1427	18.593	S	2	1982	___1			0.972986	1.96022e-41	144.92	133.05	144.92	0.020572	93484000	4396	0.0122436	1	0.0726973	0.0370749	Q15149	4396	Q15149	Q15149	Plectin	PLEC	RSRSSSVGSSSSYPISPAVSRTQLASWSDPT	S(0.286)S(0.357)S(0.357)VGSSSSYPIS(0.973)PAVS(0.027)R	2697	UID2666	1;2
22.0225	16.8979	18.1816	20.7628	17.5131	18.8284	22.6109	17.727	17.4468	S	2	1982	___1			0.997229	0.00137064	82.287	58.315	82.287	-0.30586	11428000	1047	0.0337785	1	-0.227577	-0.0999811	Q15149	1047	Q15149	Q15149	Plectin	PLEC	AWQSLRRDVQLIRSWSLATFRTLKPEEQRQA	S(0.002)WS(0.997)LAT(0.001)FR	2698	UID2667	1
24.6604	16.2703	19.6492	22.6616	20.8044	17.6953	24.8049	22.1693	19.3124	S	3	1982	___1			0.769467	2.32438e-08	69.873	63.899	63.033	0.29323	69009000	4406	0.260664	1	-1.90223	-0.654177	Q15149	4406	Q15149	Q15149	Plectin	PLEC	SSYPISPAVSRTQLASWSDPTEETGPVAGIL	T(0.033)QLAS(0.769)WS(0.166)DPT(0.016)EET(0.016)GPVAGILDTETLEK	2699	UID2668	1
20.7952	15.9586	18.8496	20.875	17.0195	18.8919	22.3686	18.1474	20.1358	S	2	1983	___1			0.98209	0.000386025	77.185	39.84	70.089	-0.48924	8386900	1283	0.380036	1	-1.68282	-0.9046	Q15154	1283	Q15154	Q15154	Pericentriolar material 1 protein	PCM1	VDPTTVTKTFKTRKASAQASLASKDKTPKSK	KAS(0.982)AQAS(0.018)LASK	2700	UID2669	1
22.1158	16.5741	18.5498	21.5788	18.2039	18.5466	21.002	17.6135	18.1563	S	3	1983	___1			0.5	0.0022239	43.69	20.21	43.69	0.12947	7969200	384	0.0270779	1	0.15594	0.080703	Q15154	384	Q15154	Q15154	Pericentriolar material 1 protein	PCM1	ESLSLTREVSQSRKPSASERLPDEKVELFSK	KPS(0.5)AS(0.5)ERLPDEK	2701	UID2670	1
22.1158	18.0079	19.5609	21.5788	17.1986	18.6291	20.8267	18.4421	18.1563	S	3	1983	___1			0.5	0.0022239	43.69	20.21	43.69	0.12947	7969200	386	0.197489	1	0.753176	0.513574	Q15154	386	Q15154	Q15154	Pericentriolar material 1 protein	PCM1	LSLTREVSQSRKPSASERLPDEKVELFSKMR	KPS(0.5)AS(0.5)ERLPDEK	2702	UID2671	1
22.1238	16.9957	21.0869	21.8368	20.2829	21.3723	20.5247	20.5016	21.7656	S	2	1983	___1			0.998175	3.05452e-11	111.74	98.078	111.74	0.039018	41083000	65	0.205561	1	-0.861862	-0.531956	Q15154	65	Q15154	Q15154	Pericentriolar material 1 protein	PCM1	KKFGVESDKRVTNDISPESSPGVGRRRTKTP	VTNDIS(0.998)PES(0.002)SPGVGR	2704	UID2673	1
20.8181	17.6493	20.8346	21.0244	18.8147	18.8014	20.8742	20.634	19.3134	S	2	1996	___1			0.983338	3.14052e-06	137.16	56.179	137.16	0.0058457	4634400	463	0.163596	1	-0.50651	-0.434816	Q15311	463	Q15311	Q15311	RalA-binding protein 1	RALBP1	RQECETKIAQEIASLSKEDVSKEEMNENEEV	IAQEIAS(0.017)LS(0.983)K	2710	UID2679	1
22.7069	16.0211	18.6435	22.3011	17.1575	19.9948	23.2282	18.2868	17.8216	S	2	1996	___1			0.991194	1.3232e-25	126.16	115.84	126.16	-0.3004	81983000	29	0.0895302	1	-0.65503	-0.251652	Q15311	29	Q15311	Q15311	RalA-binding protein 1	RALBP1	EHRRVEHGSGLTRTPSSEEISPTKFPGLYRT	T(0.004)PS(0.991)S(0.004)EEISPTKFPGLYR	2713	UID2682	1;2
19.7033	17.1982	18.8481	20.1393	18.2907	18.3954	22.7731	18.8673	18.9541	S	2	1999	___1			0.739734	3.74613e-50	160.48	146.32	160.48	-0.24796	9521200	171	0.471961	1	-1.61499	-1.08913	Q15365	171	Q15365	Q15365	Poly(rC)-binding protein 1	PCBP1	TECVKQICLVMLETLSQSPQGRVMTIPYQPM	QICLVMLET(0.001)LS(0.74)QS(0.259)PQGR	2719	UID2688	1
20.045	16.8302	18.2592	19.6102	17.5391	18.8821	23.3588	18.1193	18.6114	S	2	1999	___1			1	5.87957e-87	199.15	187.67	199.15	-0.13072	17111000	173	0.360142	1	-1.6517	-0.863892	Q15365	173	Q15365	Q15365	Poly(rC)-binding protein 1	PCBP1	CVKQICLVMLETLSQSPQGRVMTIPYQPMPA	QICLVMLETLSQS(1)PQGR	2720	UID2689	1
22.0218	15.835	19.0913	20.7686	17.5716	17.6582	22.6189	18.9475	18.1999	S	3	2010	___1			0.995992	1.99567e-10	103.02	99.025	100.97	-0.357	34008000	221	0.156396	1	-0.939422	-0.417727	Q15418;P51812;Q9UK32	221;227;232	Q15418	Q15418	Ribosomal protein S6 kinase alpha-1;Ribosomal protein S6 kinase alpha-3;Ribosomal protein S6 kinase alpha-6	RPS6KA1;RPS6KA3;RPS6KA6	FGLSKEAIDHEKKAYSFCGTVEYMAPEVVNR	KAYS(0.996)FCGT(0.004)VEYMAPEVVNR	2727	UID2696	1
19.9561	16.6564	18.7382	21.7654	20.1012	22.099	23.217	20.5475	18.5571	S	3	2010	___1			0.999971	3.07139e-06	69.522	57.162	63.918	0.051642	26051000	363	0.631136	1	-2.32361	-1.40105	Q15418	363	Q15418	Q15418	Ribosomal protein S6 kinase alpha-1	RPS6KA1	TFYFDTEFTSRTPKDSPGIPPSAGAHQLFRG	DS(1)PGIPPSAGAHQLFR	2728	UID2697	1
23.776	16.1262	24.0518	22.6723	20.6554	22.6075	22.8546	24.0623	23.8072	S	2	2011	___1			1	1.41736e-06	135.16	59.964	135.16	0.23846	373080000	604	0.35842	1	-2.25671	-0.860353	Q15424	604	Q15424	Q15424	Scaffold attachment factor B1	SAFB	SQDRKSASREKRSVVSFDKVKEPRKSRDSES	SVVS(1)FDKVK	2736	UID2705	1
24.9453	16.2237	21.2716	23.0159	18.3158	22.0431	24.2476	22.0088	21.1568	S	2	2019	___1			0.993226	0.000405483	77.062	55.69	77.062	0.041437	76349000	256	0.243185	1	-1.65752	-0.615976	Q15477	256	Q15477	Q15477	Helicase SKI2W	SKIV2L	TVSASPCSAPLARASSLEDLVLKEASTAVST	AS(0.007)S(0.993)LEDLVLK	2741	UID2710	1
25.2526	16.3056	19.3138	22.8248	17.7406	18.5701	25.4155	18.6205	18.3999	S	2	2020	___1			1	7.67265e-21	132.84	122.31	132.84	0.21496	105200000	365	0.0512836	1	-0.521356	-0.149194	Q15554	365	Q15554	Q15554	Telomeric repeat-binding factor 2	TERF2	LDQKDLVLPTQALPASPALKNKRPRKDENES	DLVLPTQALPAS(1)PALK	2743	UID2712	1
22.7803	16.7024	18.3782	21.4219	17.2575	19.7751	22.3535	18.7402	17.8887	S	2	2023	___1			1	0.00159397	105.17	44.255	105.17	-0.74258	13898000	736	0.056883	1	-0.373842	-0.164606	Q15596	736	Q15596	Q15596	Nuclear receptor coactivator 2	NCOA2	STAPGSEVTIKQEPVSPKKKENALLRYLLDK	QEPVS(1)PKK	2748	UID2717	1
24.9498	16.9557	18.6201	22.9626	18.7772	21.733	23.8306	19.8851	20.6381	S	3	2026	___1			0.994725	9.88899e-34	139.98	128.94	139.98	-0.066957	97943000	296	0.178298	1	-1.27602	-0.46931	Q15642	296	Q15642	Q15642	Cdc42-interacting protein 4	TRIP10	DVEFEDFSQPMNRAPSDSSLGTPSDGRPELR	APS(0.995)DS(0.005)S(0.001)LGTPSDGRPELR	2751	UID2720	1;2
21.2913	17.6209	18.7768	20.1861	17.1011	17.704	19.924	20.567	19.9326	S	2	2029	___1			0.965682	0.000436286	84.882	65.048	84.882	-0.065703	5120500	1401	0.34154	1	-0.911523	-0.82551	Q15648	1401	Q15648	Q15648	Mediator of RNA polymerase II transcription subunit 1	MED1	STGVAKIIISKHDGGSPSIKAKVTLQKPGES	HDGGS(0.966)PS(0.034)IK	2755	UID2724	1
20.1617	16.4055	20.4708	20.7233	18.7506	17.4569	23.9776	21.422	22.3458	S	3	2029	___1			0.617756	2.25481e-52	182.35	182.35	104.84	0.048929	44301000	1155	1.11513	1	-3.56915	-2.37129	Q15648	1155	Q15648	Q15648	Mediator of RNA polymerase II transcription subunit 1	MED1	SSQSKNSSQSGGKPGSSPITKHGLSSGSSST	NSSQS(0.002)GGKPGS(0.618)S(0.368)PIT(0.012)K	2756	UID2725	1
20.4221	16.1035	20.4708	19.8783	17.6653	18.4459	23.9776	21.422	22.3458	S	2	2029	___1			0.499971	2.25481e-52	182.35	182.35	182.35	-0.078459	29801000	1156	1.03281	1	-3.583	-2.19932	Q15648	1156	Q15648	Q15648	Mediator of RNA polymerase II transcription subunit 1	MED1	SQSKNSSQSGGKPGSSPITKHGLSSGSSSTK	NSSQSGGKPGS(0.5)S(0.5)PITK	2757	UID2726	1
20.3343	15.9234	19.4873	20.7696	17.3144	18.3675	23.0238	20.2695	18.5275	S	2	2030	___1			0.726719	3.295e-05	102.03	79.343	102.03	-0.19654	10527000	943	0.465579	1	-2.02525	-1.07647	Q15652	943	Q15652	Q15652	Probable JmjC domain-containing histone demethylation protein 2C	JMJD1C	SSAEPHRPLKITAHSSPPLTKTLVDHHKEEL	ITAHS(0.273)S(0.727)PPLTK	2764	UID2733	1
22.5885	17.1417	18.3747	20.4815	19.1321	18.938	23.7456	21.7035	21.7261	S	2	2030	___1			0.999015	0.000132926	122.51	90.874	122.51	-0.21115	30337000	652	0.782257	1	-3.02343	-1.69615	Q15652	652	Q15652	Q15652	Probable JmjC domain-containing histone demethylation protein 2C	JMJD1C	KSSPSPEVVKPKITHSPDSVKSKATYVNSQA	ITHS(0.999)PDS(0.001)VK	2765	UID2734	1
21.955	15.3823	20.2793	20.4371	18.4897	20.4453	21.7702	21.3573	21.2962	S	2	2030	___1			1	0.000303534	118.9	39.246	118.9	0.30339	15910000	617	0.501464	1	-2.26905	-1.14744	Q15652	617	Q15652	Q15652	Probable JmjC domain-containing histone demethylation protein 2C	JMJD1C	PLSAVSVMEDKLHKRSPPPETIKSKLNTSVD	RS(1)PPPETIK	2766	UID2735	1
24.0854	16.6137	21.246	20.1963	19.1878	18.6408	21.6133	18.2422	17.8992	S	2	2032	___1			0.602874	3.42286e-09	107.5	74.188	41.54	-0.048651	20884000	312	0.219524	1	1.39681	0.563444	Q15678	312	Q15678	Q15678	Tyrosine-protein phosphatase non-receptor type 14	PTPN14	TRHKFYKQNKICTEQSNSPPPIRRQPTWSRS	ICT(0.006)EQS(0.603)NS(0.391)PPPIR	2767	UID2736	1
20.4949	18.9538	18.0036	20.3315	19.1153	18.4682	22.9791	18.771	19.7986	S	2	2032	___1			0.989914	8.09595e-13	133.16	103.83	133.16	-0.061104	31139000	314	0.39513	1	-1.36541	-0.935272	Q15678	314	Q15678	Q15678	Tyrosine-protein phosphatase non-receptor type 14	PTPN14	HKFYKQNKICTEQSNSPPPIRRQPTWSRSSL	ICTEQS(0.01)NS(0.99)PPPIR	2768	UID2737	1
23.0397	16.5688	21.7978	20.7702	18.3785	19.9969	22.8448	20.4065	19.4156	S	2	2032	___1			0.997179	5.21141e-25	172.11	134.93	172.11	-0.075254	36577000	578	0.0656739	1	-0.420204	-0.188504	Q15678	578	Q15678	Q15678	Tyrosine-protein phosphatase non-receptor type 14	PTPN14	LFRPPPPYPRPRPATSTPDLASHRHKYVSGS	PAT(0.002)S(0.997)TPDLASHR	2769	UID2738	1
22.1385	16.4322	18.1491	21.5184	18.3898	18.1915	22.9578	17.8151	19.5941	S	3	2032	___1			0.935704	0.000191596	41.133	41.133	40.544	-1.7161	23623000	809	0.207664	1	-1.21573	-0.536722	Q15678	809	Q15678	Q15678	Tyrosine-protein phosphatase non-receptor type 14	PTPN14	TDPPAVNGASLGPSISEPDLTSVKERVKKEP	TDPPAVNGAS(0.002)LGPS(0.019)IS(0.936)EPDLT(0.021)S(0.023)VK	2770	UID2739	1
20.391	18.4811	20.672	20.6443	20.7524	20.692	23.2871	21.8063	21.0243	S	2	2032	___1			0.838648	4.13154e-06	76.326	60.938	72.496	0.36227	25739000	593	1.07742	1	-2.19122	-2.29201	Q15678	593	Q15678	Q15678	Tyrosine-protein phosphatase non-receptor type 14	PTPN14	STPDLASHRHKYVSGSSPDLVTRKVQLSVKT	YVS(0.023)GS(0.839)S(0.138)PDLVTR	2774	UID2743	1
20.059	19.6373	22.3325	20.5268	17.8986	21.2352	20.0963	20.5107	21.5952	S	2	2032	___1			0.785799	8.4037e-05	72.958	65.578	63.181	0.23347	16088000	594	0.0203004	1	-0.05782	-0.0609374	Q15678	594	Q15678	Q15678	Tyrosine-protein phosphatase non-receptor type 14	PTPN14	TPDLASHRHKYVSGSSPDLVTRKVQLSVKTF	YVS(0.001)GS(0.194)S(0.786)PDLVT(0.019)R	2775	UID2744	1
22.0222	15.2288	18.1546	20.6293	19.9346	18.4541	22.411	18.4729	19.5424	S	3	2038	___1			0.994551	3.43278e-06	92.575	92.575	55.33	-0.44061	15561000	6	0.296085	1	-1.67358	-0.730214	Q15742	6	Q15742	Q15742	NGFI-A-binding protein 2	NAB2	__________MHRAPSPTAEQPPGGGDSARR	APS(0.995)PT(0.005)AEQPPGGGDSARR	2780	UID2749	1
20.2802	16.8078	18.0457	20.2212	20.919	20.7305	21.1977	20.7039	19.5294	S	2	2038	___1			1	0.000528299	51.135	42.131	51.135	-0.0011362	5430500	171	0.863893	1	-2.09914	-1.85743	Q15742	171	Q15742	Q15742	NGFI-A-binding protein 2	NAB2	RSFSPKSPLELGEKLSPLPGGPGAGDPRIWP	LS(1)PLPGGPGAGDPR	2781	UID2750	1
23.2259	16.0704	18.8688	21.674	18.014	18.029	21.7909	18.5148	19.6845	S	3	2040	___1			0.994611	4.16174e-05	54.672	46.484	54.672	0.01696	13999000	2720	0.0948568	1	-0.608362	-0.265437	Q15751	2720	Q15751	Q15751	Probable E3 ubiquitin-protein ligase HERC1	HERC1	SSLPTSPSDEVGRRQSLTSPDSQSARPANRT	RQS(0.995)LT(0.003)S(0.002)PDSQSARPANR	2784	UID2753	1
21.7621	17.2334	18.515	20.2755	18.0611	20.3461	20.9108	18.9464	18.0199	S	2	2040	___1			0.999507	0.000400248	85.958	54.672	85.958	-0.047428	5043700	1491	0.0256737	1	-0.122196	-0.0766301	Q15751	1491	Q15751	Q15751	Probable E3 ubiquitin-protein ligase HERC1	HERC1	STSASEGGGLMTRSESLTAESRLVHTSPNYR	SES(1)LTAESR	2786	UID2755	1
19.7712	17.1931	19.2553	19.9678	17.6733	19.8844	20.4035	19.7735	18.1127	S	2	2041	___1			0.850246	0.00106786	51.841	40.308	51.841	-0.17802	2013900	535	0.264187	1	-0.690058	-0.66182	Q15758	535	Q15758	Q15758	Neutral amino acid transporter B(0)	SLC1A5	LLKHYRGPAGDATVASEKESVM_________	GPAGDAT(0.15)VAS(0.85)EK	2787	UID2756	1
21.2349	16.8183	18.1568	20.393	20.5881	18.7256	20.7238	21.4187	20.8743	S	2	2041	___1			0.5	0.000172967	85.958	77.045	41.54	0.14255	6301800	493	0.790904	1	-2.26896	-1.71314	Q15758	493	Q15758	Q15758	Neutral amino acid transporter B(0)	SLC1A5	GAGLLQNYVDRTESRSTEPELIQVKSELPLD	S(0.5)T(0.5)EPELIQVK	2788	UID2757	1
24.3718	16.8135	21.1627	23.4955	17.8215	22.3093	24.205	18.4286	20.043	S	2	2043	___1			0.873965	6.55436e-09	124.47	95.17	45.257	0.34855	61499000	238	0.0129952	1	-0.109512	-0.0393185	Q15773	238	Q15773	Q15773	Myeloid leukemia factor 2	MLF2	RAEGPPRLAIQGPEDSPSRQSRRYDW_____	LAIQGPEDS(0.874)PS(0.126)R	2794	UID2763	1
22.1336	16.4053	19.8573	19.6139	18.7873	20.3549	22.357	19.1469	18.4289	S	2	2049	___1			0.941615	0.000387918	53.034	38.827	53.034	-0.061551	12264000	11	0.0885113	1	-0.512191	-0.249003	Q15836	11	Q15836	Q15836	Vesicle-associated membrane protein 3	VAMP3	_____MSTGPTAATGSNRRLQQTQNQVDEVV	STGPT(0.016)AAT(0.042)GS(0.942)NRR	2798	UID2767	1
21.0192	18.8469	19.2195	21.2715	19.8192	18.1093	22.9034	18.2678	18.1053	S	2	2054	___1			0.594812	4.42533e-19	119.45	106.33	119.45	0.1106	9242000	425	0.012292	1	-0.0636457	-0.0372196	Q15911	425	Q15911	Q15911	Zinc finger homeobox protein 3	ZFHX3	VLKTPITSVPLGPLASSPTKSSEGKDSGAAE	TPITSVPLGPLAS(0.595)S(0.304)PT(0.101)K	2800	UID2769	1
23.6987	16.3414	18.4197	20.3362	17.4023	18.1867	24.7361	18.8997	22.6315	S	2	2055	___1			1	2.24696e-05	85.493	69.356	85.493	0.14828	60140000	281	0.396195	1	-2.60255	-0.937431	Q15942	281	Q15942	Q15942	Zyxin	ZYX	FSPVTPKFTPVASKFSPGAPGGSGSQPNQKL	FS(1)PGAPGGSGSQPNQK	2802	UID2771	1
23.7881	16.3936	21.3551	20.3431	17.795	21.962	25.257	22.1204	21.4272	S	2	2055	___1			0.999764	0.00526494	75.043	54.183	75.043	-0.26609	68728000	267	0.416838	1	-2.42259	-0.9791	Q15942	267	Q15942	Q15942	Zyxin	ZYX	PRGPPASSPAPAPKFSPVTPKFTPVASKFSP	FS(1)PVTPK	2803	UID2772	1
22.8811	15.7886	20.9084	19.9328	17.6232	22.4297	20.5108	22.4902	17.9883	S	2	2055	___1			0.913733	4.36465e-06	103.44	86.209	86.772	-0.045554	22981000	259	0.0660302	1	-0.470399	-0.189465	Q15942	259	Q15942	Q15942	Zyxin	ZYX	PVSLANTQPRGPPASSPAPAPKFSPVTPKFT	GPPAS(0.086)S(0.914)PAPAPK	2806	UID2775	1
22.4611	16.5711	19.1706	19.7308	17.7496	23.1182	19.7167	22.6162	22.5124	S	2	2055	___1			1	9.67861e-05	81.92	66.33	75.479	0.046936	31062000	344	0.495113	1	-2.21416	-1.13491	Q15942	344	Q15942	Q15942	Zyxin	ZYX	QHPVPPPAQNQNQVRSPGAPGPLTLKEVEEL	S(1)PGAPGPLTLK	2807	UID2776	1
20.404	17.4889	22.3327	20.692	20.1713	22.4701	21.0135	22.2326	18.2675	S	2	2059	___1			1	3.08132e-05	89.911	81.048	89.911	0.0064799	56674000	244	0.0828958	1	-0.429348	-0.234328	Q16204	244	Q16204	Q16204	Coiled-coil domain-containing protein 6	CCDC6	RILQEKLDQPVSAPPSPRDISMEIDSPENMM	LDQPVS(1)APPS(1)PR	2811	UID2780	1;2
23.0521	16.0033	19.4031	21.2207	18.0551	18.1142	20.9356	20.4042	20.9727	S	2	2059	___1			0.5	0.00743995	63.408	43.646	42.336	0.13892	16832000	417	0.248951	1	-1.28462	-0.628631	Q16204	417	Q16204	Q16204	Coiled-coil domain-containing protein 6	CCDC6	HMGTSHGITRPSPRRSNSPDKFKRPTPPPSP	RS(0.5)NS(0.5)PDKFK	2812	UID2781	1
21.9193	15.8457	19.8688	19.9489	18.1842	18.6	21.9556	21.6355	21.8157	S	2	2059	___1			0.997845	0.00337296	63.408	43.646	62.005	-0.024666	51000000	419	0.656528	1	-2.59098	-1.4505	Q16204	419	Q16204	Q16204	Coiled-coil domain-containing protein 6	CCDC6	GTSHGITRPSPRRSNSPDKFKRPTPPPSPNT	S(0.002)NS(0.998)PDKFK	2813	UID2782	1
22.6395	15.2387	20.0933	22.8157	21.2687	22.3436	22.1883	21.4575	21.2371	S	2	2063	___1			0.94224	6.13251e-08	98.592	83.561	98.592	-0.18947	33717000	583	0.453317	1	-2.30381	-1.05209	Q16513	583	Q16513	Q16513	Serine/threonine-protein kinase N2	PKN2	FDLEPEPPPAPPRASSLGEIDESSELRVLDI	AS(0.058)S(0.942)LGEIDESSELR	2817	UID2786	1
25.8277	15.3348	17.9777	21.6564	18.2131	19.4351	26.4057	20.9984	22.6401	S	3	2067	___1			0.999959	3.20796e-176	202.54	191.98	202.54	-0.21665	175060000	13	0.441463	1	-3.63471	-1.02846	Q16543	13	Q16543	Q16543	Hsp90 co-chaperone Cdc37;Hsp90 co-chaperone Cdc37, N-terminally processed	CDC37	___MVDYSVWDHIEVSDDEDETHPNIDTASL	VDYSVWDHIEVS(1)DDEDETHPNIDTASLFR	2820	UID2789	1
25.8954	15.7849	21.1868	23.2411	16.2896	20.9711	27.9297	17.3893	18.0539	S	3	2068	___1			0.5	6.42376e-05	83.397	74.361	69.721	-0.28553	665010000	522	0.0124068	1	-0.1686	-0.0375622	Q16555	522	Q16555	Q16555	Dihydropyrimidinase-related protein 2	DPYSL2	SVTPKTVTPASSAKTSPAKQQAPPVRNLHQS	T(0.5)S(0.5)PAKQQAPPVR	2823	UID2792	1
22.2474	16.7555	21.4638	20.6176	19.0122	20.3273	20.9664	20.8813	21.0018	S	2	2074	___1			0.99206	0.00233621	90.601	77.612	90.601	-0.21521	14968000	192	0.175598	1	-0.794249	-0.463014	Q16629	192	Q16629	Q16629	Serine/arginine-rich splicing factor 7	SRSF7	RRSRSGSIKGSRYFQSPSRSRSRSRSISRPR	YFQS(0.992)PS(0.008)R	2824	UID2793	1
29.2454	22.4415	27.6868	27.703	23.9723	25.9355	29.4414	26.7367	27.3796	S	2	2077	___1			0.999995	1.48382e-05	169.21	116.34	138.98	-0.44898	2295700000	142	0.249574	1	-1.39467	-0.629996	Q16643	142	Q16643	Q16643	Drebrin	DBN1	GAIGQRLSNGLARLSSPVLHRLRLREDENAE	LSS(1)PVLHR	2826	UID2795	1
20.2546	19.0128	18.9047	23.6147	16.9344	20.0356	23.2022	23.7403	24.2279	S	2	2077	___1			0.899077	5.76099e-53	141	124.34	141	0.23135	59993000	337	2.93057	1	-4.33272	-8.25759	Q16643	337	Q16643	Q16643	Drebrin	DBN1	LDSHRRMAPTPIPTRSPSDSSTASTPVAEQI	S(0.899)PS(0.101)DSSTASTPVAEQIER	2827	UID2796	1
19.818	16.0489	24.2964	20.0232	17.5396	23.6785	20.3225	23.7403	18.4263	S	2	2077	___1			0.936266	5.54621e-44	152.68	136.01	152.68	0.09178	48042000	339	0.097563	1	-0.775253	-0.2724	Q16643	339	Q16643	Q16643	Drebrin	DBN1	SHRRMAPTPIPTRSPSDSSTASTPVAEQIER	S(0.064)PS(0.936)DSSTASTPVAEQIER	2828	UID2797	1
20.3405	16.6008	18.9845	22.0131	17.6223	19.1874	21.0735	19.441	18.1955	S	3	2078	___1			0.850501	9.33593e-06	67.364	59.561	67.364	-0.0085863	8056900	136	0.270379	1	-0.928059	-0.675207	Q16656	136	Q16656	Q16656	Nuclear respiratory factor 1	NRF1	EYTTRVGQQAIVLCISPSKPNPVFKVFGAAP	VGQQAIVLCIS(0.851)PS(0.149)KPNPVFK	2831	UID2800	1
22.4286	16.1886	21.96	21.746	19.6466	19.8133	20.9038	21.6356	21.0107	S	2	2080	___1			0.958302	0.000220045	74.772	62.558	74.772	0.084476	21899000	106	0.187526	1	-0.990913	-0.490697	Q16666	106	Q16666	Q16666	Gamma-interferon-inducible protein 16	IFI16	GPALSRKRKKEVDATSPAPSTSSTVKTEGAE	KEVDAT(0.034)S(0.958)PAPS(0.001)T(0.001)S(0.002)S(0.002)T(0.002)VK	2834	UID2803	1
21.9137	17.116	19.0323	20.7504	17.5332	18.446	22.8949	18.1639	19.1	S	2	2083	___1			0.986005	0.00523791	61.344	34.455	61.344	-0.27396	12312000	44	0.12758	1	-0.698948	-0.3479	Q16760;Q86XP1	44;56	Q16760	Q16760	Diacylglycerol kinase delta;Diacylglycerol kinase eta	DGKD;DGKH	PEAEPGSPQKLIRKVSTSGQIRQKTIIKEGM	KVS(0.986)T(0.01)S(0.004)GQIR	2835	UID2804	1
20.8578	16.3413	19.0738	20.6432	18.486	20.2642	20.5155	20.8155	20.3075	S	2	2085	___1			0.999861	1.1888e-05	87.363	79.423	87.363	0.018749	5302100	492	0.60664	1	-1.78855	-1.35332	Q16825	492	Q16825	Q16825	Tyrosine-protein phosphatase non-receptor type 21	PTPN21	IGSSYAYSRPAALVYSQPEIREHAQLPSPAA	PAALVYS(1)QPEIR	2839	UID2808	1
21.7309	16.8511	18.7931	22.5797	17.731	17.8289	24.7559	18.1263	20.4744	S	3	2085	___1			1	2.91851e-12	103.84	96.307	103.84	-0.039382	39538000	637	0.34344	1	-1.99384	-0.829446	Q16825	637	Q16825	Q16825	Tyrosine-protein phosphatase non-receptor type 21	PTPN21	EPLTAARHAQLHKRNSIEVAGLSHGLEGLRL	RNS(1)IEVAGLSHGLEGLR	2840	UID2809	1
26.5213	16.0656	22.2394	25.0027	17.8219	21.8423	23.3049	19.8513	21.3904	S	2	2093	___1			0.99997	1.22381e-23	88.517	77.31	86.291	-0.081596	223850000	161	0.00961081	1	0.0932509	0.0291874	Q1KMD3	161	Q1KMD3	Q1KMD3	Heterogeneous nuclear ribonucleoprotein U-like protein 2	HNRNPUL2	EQGLGKREEDEPEERSGDETPGSEVPGDKAA	S(1)GDETPGSEVPGDK	2844	UID2813	1
22.8589	20.8758	24.64	20.1578	19.4921	23.1408	22.3381	24.0949	23.6317	S	2	2093	___1			0.999062	3.99642e-19	155.66	127.49	136.83	-0.040727	158640000	228	0.1771	1	-0.563361	-0.466518	Q1KMD3	228	Q1KMD3	Q1KMD3	Heterogeneous nuclear ribonucleoprotein U-like protein 2	HNRNPUL2	AYYEFREEAYHSRSKSPLPPEEEAKDEEEDQ	S(0.001)KS(0.999)PLPPEEEAK	2847	UID2816	1
22.3984	16.5688	20.2815	21.0258	20.5477	21.2117	24.3507	18.7571	20.9768	S	2	2096	___1			1	1.1581e-07	94.487	79.515	92.977	-0.093874	41215000	1305	0.27466	1	-1.61199	-0.68443	Q29RF7	1305	Q29RF7	Q29RF7	Sister chromatid cohesion protein PDS5 homolog A	PDS5A	KPINKGRKRAAVGQESPGGLEAGNAKAPKLQ	RAAVGQES(1)PGGLEAGNAK	2851	UID2820	1
20.0367	16.8232	18.9303	19.525	19.3577	20.6906	22.047	20.5454	20.5141	S	2	2097	___1			0.9985	2.36682e-07	94.487	81.932	94.487	0.56032	10225000	1081	1.0716	1	-2.43877	-2.27985	Q2KHR2	1081	Q2KHR2	Q2KHR2	DNA-binding protein RFX7	RFX7	RCRSVSPAVHRQRNLSGSTLYPVSNIPRSNV	NLS(0.998)GS(0.001)TLYPVSNIPR	2853	UID2822	1
20.3842	17.262	18.7667	20.5882	17.4039	20.3823	21.3689	19.2694	20.1472	S	2	2097	___1			0.664048	7.60061e-05	68.033	57.802	68.033	-0.19005	7362700	358	0.599738	1	-1.45751	-1.33987	Q2KHR2	358	Q2KHR2	Q2KHR2	DNA-binding protein RFX7	RFX7	SALTIRSPTTVLFTSSPIKTAVVPASHMSSL	SPTTVLFT(0.113)S(0.223)S(0.664)PIK	2854	UID2823	1
22.5275	17.375	18.6138	21.7504	17.968	18.4846	21.2347	18.9354	20.9122	S	3	2098	___1			0.499999	1.6833e-05	56.766	52.863	56.766	-0.054916	14015000	613	0.191514	1	-0.855329	-0.499881	Q2KHR3	613	Q2KHR3	Q2KHR3	Glutamine and serine-rich protein 1	QSER1	KVSKADDRYSQSVIRSNSRLEDQVIGVALQA	S(0.5)NS(0.5)RLEDQVIGVALQASK	2855	UID2824	1
22.5275	16.9143	19.3002	21.7504	17.5226	18.1095	21.2347	18.5153	20.9122	S	3	2098	___1			0.499999	1.6833e-05	56.766	52.863	56.766	-0.054916	14015000	615	0.127655	1	-0.640056	-0.348084	Q2KHR3	615	Q2KHR3	Q2KHR3	Glutamine and serine-rich protein 1	QSER1	SKADDRYSQSVIRSNSRLEDQVIGVALQASK	S(0.5)NS(0.5)RLEDQVIGVALQASK	2856	UID2825	1
22.7121	16.8382	18.947	21.6173	17.7702	19.3337	24.4969	20.0478	20.3193	S	2	2099	___1			0.920293	8.13335e-06	136.27	114.28	51.841	0.12566	37384000	863	0.400798	1	-2.12224	-0.946747	Q2KHT3	863	Q2KHT3	Q2KHT3	Protein CLEC16A	CLEC16A	TQHLPFRFYDQGRRGSSDPTVQRSVFASVDK	RGS(0.92)S(0.069)DPT(0.01)VQR	2857	UID2826	1
23.5316	15.3185	19.1607	23.9309	17.9745	18.6715	23.4406	18.9865	17.6525	S	2	2101	___1			0.999457	3.46394e-100	205.68	184.82	205.68	0.70385	68802000	637	0.0827384	1	-0.689603	-0.233914	Q2M2I8	637	Q2M2I8	Q2M2I8	AP2-associated protein kinase 1	AAK1	PSSPKTQRAGHRRILSDVTHSAVFGVPASKS	ILS(0.999)DVT(0.001)HSAVFGVPASK	2860	UID2829	1
23.7762	18.4103	21.6949	20.6071	17.6765	21.9054	23.4191	21.3889	21.0253	S	2	2103	___1			1	1.70682e-05	112.11	45.756	41.117	0.09897	48783000	1069	0.139057	1	-0.650617	-0.375998	Q2NKX8	1069	Q2NKX8	Q2NKX8	DNA excision repair protein ERCC-6-like	ERCC6L	SSVKQFDASTPKNDISPPGRFFSSQIPSSVN	NDIS(1)PPGR	2868	UID2837	1
23.631	16.1404	19.4654	22.4396	18.561	17.1783	22.5198	17.723	19.4264	S	3	2109	___1			0.876538	3.98916e-06	73.546	63.427	73.546	-0.55889	24693000	479	0.0185642	1	-0.14415	-0.0558294	Q2TBE0	479	Q2TBE0	Q2TBE0	CWF19-like protein 2	CWF19L2	PKKEHLRDTKSTFAGSPERESIHILSVDEKN	S(0.001)T(0.001)FAGS(0.877)PERES(0.121)IHILSVDEK	2873	UID2842	1
24.2102	19.1512	18.813	21.1361	21.4899	18.2734	21.1257	18.0277	18.6483	S	2	2111	___1			0.726361	1.012e-06	91.62	73.181	91.62	0.050088	32858000	713	0.297916	1	1.45755	0.7341	Q32MZ4	713	Q32MZ4	Q32MZ4	Leucine-rich repeat flightless-interacting protein 1	LRRFIP1	EGVAKDNAKIDGATQSSPAEPKSEDADRCTL	IDGAT(0.026)QS(0.726)S(0.247)PAEPK	2876	UID2845	1
20.6324	16.4055	18.6703	22.8476	18.5398	18.6343	24.8378	18.3223	23.7616	S	2	2111	___1			0.891823	6.74089e-07	100.31	74.966	100.31	-1.6992	51755000	714	0.725761	1	-3.73785	-1.5855	Q32MZ4	714	Q32MZ4	Q32MZ4	Leucine-rich repeat flightless-interacting protein 1	LRRFIP1	GVAKDNAKIDGATQSSPAEPKSEDADRCTLP	IDGAT(0.003)QS(0.105)S(0.892)PAEPK	2877	UID2846	1
23.4676	20.3382	23.2849	20.2693	21.6489	23.6296	23.1744	22.8969	22.7244	S	2	2113	___1			0.99693	4.03348e-05	121.36	75.993	88.681	0.20287	140710000	176	0.21613	1	-0.568324	-0.555824	Q32P44	176	Q32P44	Q32P44	Echinoderm microtubule-associated protein-like 3	EML3	SPSERPRQKLSRKAISSANLLVRSGSTESRG	AIS(0.997)S(0.003)ANLLVR	2882	UID2851	1
22.5391	17.0669	22.2318	20.0309	17.9439	18.1336	22.185	18.5031	21.0701	S	2	2116	___1			0.97857	3.63325e-05	82.55	62.246	82.55	-0.093529	17990000	452	0.00417413	1	0.0265675	0.0127541	Q3KQU3	452	Q3KQU3	Q3KQU3	MAP7 domain-containing protein 1	MAP7D1	LKKRQSLPASPRARLSASTASELSPKSKARP	ARLS(0.979)AS(0.007)T(0.007)AS(0.007)ELSPK	2886	UID2855	1
23.9044	17.2917	24.275	24.1129	17.6914	24.6376	24.9231	24.195	24.1177	S	2	2116	___1			0.999993	2.00123e-122	242.07	158.67	205.62	-0.052996	149630000	460	0.494502	1	-2.58824	-1.13371	Q3KQU3	460	Q3KQU3	Q3KQU3	MAP7 domain-containing protein 1	MAP7D1	ASPRARLSASTASELSPKSKARPSSPSTSWH	LSASTASELS(1)PK	2888	UID2857	1
22.0817	15.7047	18.8489	20.5768	18.4141	20.4362	21.216	18.4304	18.5908	S	2	2116	___1			0.999979	0.000112974	110.84	85.364	110.84	0.020416	6206700	254	0.0929086	1	-0.533958	-0.260408	Q3KQU3	254	Q3KQU3	Q3KQU3	MAP7 domain-containing protein 1	MAP7D1	HSSPGHKTSGSRCSVSAVNLPKHVDSIINKR	CSVS(1)AVNLPK	2890	UID2859	1
21.9608	16.7445	19.3621	23.0592	21.7733	18.6784	22.7709	22.7431	18.5677	S	2	2116	___1			0.991289	6.24488e-06	62.582	58.476	51.348	0.32239	59135000	544	0.41539	1	-2.00475	-0.976187	Q3KQU3	544	Q3KQU3	Q3KQU3	MAP7 domain-containing protein 1	MAP7D1	SKRRASNEKESAAPASPAPSPAPSPTPAPPQ	ES(0.007)AAPAS(0.991)PAPS(0.001)PAPSPTPAPPQK	2893	UID2862	1
21.8356	17.3372	18.976	22.0001	18.0787	18.0985	23.8699	19.1581	21.2421	S	3	2116	___1			1	4.52485e-07	114.29	96.48	80.387	-0.33328	39933000	399	0.466114	1	-2.04048	-1.07753	Q3KQU3	399	Q3KQU3	Q3KQU3	MAP7 domain-containing protein 1	MAP7D1	PAGERGERRKPNAGGSPAPVRRRPEASPVQK	RKPNAGGS(1)PAPVR	2895	UID2864	1
24.062	16.4669	18.3757	20.4606	20.6746	23.4977	25.0003	18.5671	18.1305	S	2	2116	___1			0.864987	4.07556e-16	83.054	73.339	42.001	0.015103	104680000	86	0.105425	1	-0.931115	-0.292474	Q3KQU3	86	Q3KQU3	Q3KQU3	MAP7 domain-containing protein 1	MAP7D1	PSGQVGPRPAPPQEESPSSEAKSRGPTPPAM	PAPPQEES(0.865)PS(0.115)S(0.02)EAK	2896	UID2865	1
21.5681	19.777	19.4366	22.1902	17.7931	18.5525	19.9214	22.8881	17.9349	S	2	2116	___1			0.90995	2.55684e-05	63.037	53.849	47.201	0.39356	16555000	70	0.00256593	1	0.0124397	0.00785457	Q3KQU3	70	Q3KQU3	Q3KQU3	MAP7 domain-containing protein 1	MAP7D1	MKNATSSKQLPLEPESPSGQVGPRPAPPQEE	QLPLEPES(0.91)PS(0.09)GQVGPR	2897	UID2866	1
21.4827	16.3731	19.8532	21.3643	18.5791	18.7129	22.5762	18.3065	19.0701	S	2	2116	___1			0.999807	0.000700941	88.596	58.853	88.596	0.03317	13666000	442	0.138253	1	-0.747976	-0.374041	Q3KQU3	442	Q3KQU3	Q3KQU3	MAP7 domain-containing protein 1	MAP7D1	EKSALARERSLKKRQSLPASPRARLSASTAS	RQS(1)LPASPR	2899	UID2868	1
22.4002	15.7104	21.1749	20.7675	23.3991	18.7156	23.1146	21.8784	22.6699	S	2	2116	___1			1	1.58744e-05	144.17	77.604	132.69	-0.0059104	82770000	410	0.598508	1	-2.79251	-1.33747	Q3KQU3	410	Q3KQU3	Q3KQU3	MAP7 domain-containing protein 1	MAP7D1	NAGGSPAPVRRRPEASPVQKKEKKDKERENE	RRPEAS(1)PVQK	2901	UID2870	1
20.0742	16.597	20.4725	20.6636	19.5711	23.9087	21.0075	22.8577	18.1245	S	2	2116	___1			0.783287	5.89779e-14	110.26	104.5	41.348	0.18958	38793000	113	0.365344	1	-1.61536	-0.874569	Q3KQU3	113	Q3KQU3	Q3KQU3	MAP7 domain-containing protein 1	MAP7D1	PPAMGPRDARPPRRSSQPSPTAVPASDSPPT	RS(0.189)S(0.783)QPS(0.013)PT(0.013)AVPASDSPPTK	2903	UID2872	1
20.6798	19.833	20.1054	20.6311	17.3709	20.5431	19.952	21.3829	19.0068	S	2	2116	___1			0.767879	6.23635e-05	44.816	44.816	42.338	0.64856	5196300	116	0.0427742	1	0.0921453	0.125472	Q3KQU3	116	Q3KQU3	Q3KQU3	MAP7 domain-containing protein 1	MAP7D1	MGPRDARPPRRSSQPSPTAVPASDSPPTKQE	S(0.045)S(0.045)QPS(0.768)PT(0.139)AVPAS(0.001)DS(0.001)PPTK	2904	UID2873	1
22.0325	16.552	18.6634	20.2648	17.5096	20.2557	20.4175	18.6677	19.993	S	2	2116	___1			0.499957	2.98177e-09	137.01	125.41	137.01	0.14404	6953100	273	0.133739	1	-0.610122	-0.363026	Q3KQU3	273	Q3KQU3	Q3KQU3	MAP7 domain-containing protein 1	MAP7D1	LPKHVDSIINKRLSKSSATLWNSPSRNRSLQ	S(0.5)S(0.5)ATLWNSPSR	2908	UID2877	1
22.0325	16.3152	18.0065	20.1344	18.5246	20.2557	20.8862	18.2689	19.993	S	2	2116	___1			0.499957	2.98177e-09	137.01	125.41	137.01	0.14404	6953100	274	0.191696	1	-0.931333	-0.500299	Q3KQU3	274	Q3KQU3	Q3KQU3	MAP7 domain-containing protein 1	MAP7D1	PKHVDSIINKRLSKSSATLWNSPSRNRSLQL	S(0.5)S(0.5)ATLWNSPSR	2909	UID2878	1
19.6789	16.101	18.0114	20.9925	19.318	20.7487	21.8812	20.8607	19.1931	S	2	2120	___1			0.777445	4.64043e-05	77.746	63.84	77.746	0.70378	8182400	1255	0.980978	1	-2.71459	-2.09299	Q3T8J9;Q9H869	1255;711	Q3T8J9	Q3T8J9	GON-4-like protein;YY1-associated protein 1	GON4L;YY1AP1	NAFQGLEPKLEPQELSPLSATVFPKVEHSPG	LEPQELS(0.777)PLS(0.168)AT(0.055)VFPK	2912	UID2881	1
20.9366	16.8994	18.4554	21.0657	16.9219	20.689	23.2261	20.3875	18.8731	S	3	2120	___1			1	7.53032e-13	83.245	79.513	83.245	0.023723	14812000	1268	0.523284	1	-2.06512	-1.19036	Q3T8J9	1268	Q3T8J9	Q3T8J9	GON-4-like protein	GON4L	ELSPLSATVFPKVEHSPGPPLADAECQEGLS	VEHS(1)PGPPLADAECQEGLSENSACR	2913	UID2882	1
22.0389	17.1038	20.4512	20.3609	17.4733	17.9018	22.0479	17.8762	18.6081	S	2	2121	___1			0.999991	0.00647696	54.416	43.543	54.416	-0.20912	10078000	1387	0.0633688	1	0.35389	0.182272	Q3V6T2	1387	Q3V6T2	Q3V6T2	Girdin	CCDC88A	KLEEKIMDQYKFYDPSPPRRRGNWITLKMRK	FYDPS(1)PPR	2914	UID2883	1
23.5447	17.1777	18.3375	20.5474	18.5467	18.2255	23.4886	18.3021	21.0967	S	2	2121	___1			0.5	0.0087984	50.966	28.325	50.966	0.2127	27639000	1652	0.199181	1	-1.27583	-0.51744	Q3V6T2	1652	Q3V6T2	Q3V6T2	Girdin	CCDC88A	SSGSSPIQYLKRQTRSSPVLQHKISETLESR	S(0.5)S(0.5)PVLQHK	2916	UID2885	1
23.5447	15.2059	18.4917	20.363	17.8749	18.0857	23.4886	18.6147	21.0967	S	2	2121	___1			0.5	0.0087984	50.966	28.325	50.966	0.2127	27639000	1653	0.285785	1	-1.98588	-0.70828	Q3V6T2	1653	Q3V6T2	Q3V6T2	Girdin	CCDC88A	SGSSPIQYLKRQTRSSPVLQHKISETLESRH	S(0.5)S(0.5)PVLQHK	2917	UID2886	1
22.2073	16.6587	21.452	20.0567	17.475	21.1421	20.7948	20.7407	18.8148	S	2	2122	___1			0.946283	0.00127312	41.092	35.12	41.092	-0.17594	11778000	492	0.00189631	1	-0.0107784	-0.00580922	Q3YEC7	492	Q3YEC7	Q3YEC7	Rab-like protein 6	RABL6	VAAPTKGPAPAPQQCSEPETKWSSIPASKPR	GPAPAPQQCS(0.946)EPET(0.054)K	2922	UID2891	1
21.791	16.4355	18.6398	19.9887	17.4451	18.7053	22.698	18.6523	18.56	S	2	2127	___1			1	0.00654768	57.532	24.303	45.077	0.078858	10819000	798	0.187522	1	-1.01467	-0.490686	Q49A88	798	Q49A88	Q49A88	Coiled-coil domain-containing protein 14	CCDC14	ARSTPEKKSPLSKRLSPQPQIRAATTQLVSN	RLS(1)PQPQIR	2923	UID2892	1
23.0117	18.7521	21.9371	22.942	17.8417	22.4055	24.1042	18.3339	19.612	S	2	2129	___1			0.995087	3.46855e-30	156.57	142.1	156.57	0.25264	44562000	1017	0.0903882	1	0.550244	0.25388	Q4ADV7	1017	Q4ADV7	Q4ADV7	RAB6A-GEF complex partner protein 1	RIC1	PSSSGGFEFFRNRSISLSQSAENVPASKFSL	S(0.005)IS(0.995)LSQSAENVPASK	2925	UID2894	1
23.5556	15.6785	21.8152	22.3321	17.258	18.1854	22.9934	19.0975	21.2845	S	2	2131	___1			0.903153	3.24852e-07	107.97	99.453	71.879	0.37603	40123000	298	0.10584	1	-0.775421	-0.293527	Q4G0J3	298	Q4G0J3	Q4G0J3	La-related protein 7	LARP7	EASSLPEVRTGKRKRSSSEDAESLAPRSKVK	RS(0.903)S(0.094)S(0.003)EDAESLAPR	2927	UID2896	1
24.1771	16.8431	18.4691	23.6546	20.1828	18.7243	23.4636	21.3479	19.324	S	3	2131	___1			0.982612	5.22491e-19	122.31	103.06	92.098	0.10078	82661000	261	0.242053	1	-1.54877	-0.613483	Q4G0J3	261	Q4G0J3	Q4G0J3	La-related protein 7	LARP7	TSISKMKRSRPTSEGSDIESTEPQKQCSKKK	SRPT(0.004)S(0.013)EGS(0.983)DIESTEPQK	2931	UID2900	1
24.3754	20.9434	23.4285	21.0479	22.3302	23.6682	25.0765	23.301	22.5953	S	3	2133	___1			1	3.29612e-08	122.39	108.58	71.344	-0.25701	127500000	678	0.230501	1	-0.741838	-0.587938	Q4KMP7	678	Q4KMP7	Q4KMP7	TBC1 domain family member 10B	TBC1D10B	PGLKSRGSRAAGGAPSPPPPVRRASAGPAPG	AAGGAPS(1)PPPPVRR	2932	UID2901	1
21.1831	16.4884	21.9778	21.7982	19.6977	21.29	21.3899	21.5197	21.4989	S	2	2133	___1			1	2.45027e-69	132.99	114.52	97.911	-0.040923	45136000	132	0.390532	1	-1.58637	-0.925947	Q4KMP7	132	Q4KMP7	Q4KMP7	TBC1 domain family member 10B	TBC1D10B	VAGVETSRALAAGADSPKTEEARPSPAPGPG	ALAAGADS(1)PK	2933	UID2902	1
22.896	16.1233	22.3962	23.9042	17.7607	18.1943	24.3919	20.9753	23.0705	S	4	2133	___1			1	3.24843e-130	167.58	159.84	167.58	0.29162	67679000	687	0.415901	1	-2.34075	-0.977216	Q4KMP7	687	Q4KMP7	Q4KMP7	TBC1 domain family member 10B	TBC1D10B	AAGGAPSPPPPVRRASAGPAPGPVVTAEGLH	RAS(1)AGPAPGPVVTAEGLHPSLPSPTGNSTPLGSSK	2937	UID2906	1;2
24.549	17.0942	22.6455	22.3476	18.2441	19.5161	19.9821	18.8812	16.6046	S	2	2141	___1			0.977977	1.05542e-85	213.67	196.73	213.67	0.041028	48281000	357	0.528894	1	2.94026	1.20138	Q52LW3	357	Q52LW3	Q52LW3	Rho GTPase-activating protein 29	ARHGAP29	AKSSMFRAEEEHLSSSGGLAKNLNKQLEKKR	AEEEHLSS(0.022)S(0.978)GGLAK	2949	UID2918	1
23.8808	17.5247	19.4543	22.0291	17.5845	19.7177	25.1111	19.0016	18.7941	S	2	2141	___1			0.999468	2.61913e-05	129.69	90.538	129.69	0.34071	58533000	949	0.0865164	1	-0.682339	-0.243804	Q52LW3	949	Q52LW3	Q52LW3	Rho GTPase-activating protein 29	ARHGAP29	IHTSESESKIFERATSFEESERKQNALGKCD	AT(0.001)S(0.999)FEESERK	2950	UID2919	1
24.2507	15.9316	18.6658	22.6824	17.9235	18.6382	24.618	20.9906	19.1747	S	3	2141	___1			0.953431	2.1046e-20	120.32	111.83	120.32	-0.13813	54524000	519	0.270971	1	-1.97845	-0.676484	Q52LW3	519	Q52LW3	Q52LW3	Rho GTPase-activating protein 29	ARHGAP29	VRLPDSSNKIEEDRCSNSADITGPSFIRSWT	IEEDRCS(0.953)NS(0.047)ADITGPSFIR	2952	UID2921	1
23.7828	17.0701	19.5592	21.5685	19.7261	18.3255	23.8345	18.6459	17.3472	S	2	2142	___1			1	0.000986116	74.841	62.314	63.408	0.0016247	40427000	457	0.0233673	1	0.194836	0.0699156	Q53EL6	457	Q53EL6	Q53EL6	Programmed cell death protein 4	PDCD4	QLRDLCPSRGRKRFVSEGDGGRLKPESY___	RFVS(1)EGDGGR	2960	UID2929	1
23.5835	17.4217	20.9804	20.5944	22.1242	22.416	23.2908	21.1853	18.2468	S	2	2142	___1			0.953527	9.00447e-06	94.688	72.642	94.688	-0.43739	78057000	94	0.0360544	1	-0.245782	-0.106472	Q53EL6	94	Q53EL6	Q53EL6	Programmed cell death protein 4	PDCD4	DSGSDALRSGLTVPTSPKGRLLDRRSRSGKG	SGLTVPT(0.046)S(0.954)PKGR	2961	UID2930	1
23.2846	20.0143	22.6121	21.2259	22.5835	23.5679	21.4945	23.0091	21.8411	S	2	2145	___1			0.999963	2.78979e-12	99.752	73.15	99.752	0.039584	71847000	68	0.0450122	1	-0.144569	-0.131747	Q53EU6	68	Q53EU6	Q53EU6	Glycerol-3-phosphate acyltransferase 3	AGPAT9	IEKGTPKESILKNSASVGIIQRDESPMEKGL	NSAS(1)VGIIQR	2966	UID2935	1
23.0843	16.9045	19.0732	19.584	18.142	17.6498	23.969	18.2936	19.9989	S	4	2147	___1			0.998236	1.55921e-67	111.01	104.86	111.01	-0.53007	31059000	25	0.162282	1	-1.06654	-0.431707	Q53F19	25	Q53F19	Q53F19	Uncharacterized protein C17orf85	C17orf85	SVKAEAPAGPALGLPSPEAESGVDRGEPEPM	AEAPAGPALGLPS(0.998)PEAES(0.002)GVDRGEPEPMEVEEGELEIVPVRR	2968	UID2937	1
20.9968	15.2489	19.846	19.8939	17.3018	20.7397	20.647	19.3862	19.1292	S	3	2150	___1			1	2.28486e-07	95.814	89.846	56.599	-0.028657	78300000	82	0.219415	1	-1.02358	-0.563198	Q53GS9	82	Q53GS9	Q53GS9	U4/U6.U5 tri-snRNP-associated protein 2	USP39	VPFVRVKREREVDEDSEPEREVRAKNGRVDS	EVDEDS(1)EPEREVR	2975	UID2944	1
23.095	17.3671	20.868	20.2233	18.5602	18.6459	23.6828	17.6554	18.6547	S	2	2160	___1			0.999999	5.08101e-18	115.5	93.944	115.5	0.068099	34797000	75	0.0618573	1	0.445698	0.178173	Q56NI9	75	Q56NI9	Q56NI9	N-acetyltransferase ESCO2	ESCO2	LKTTEINRLPSANQGSPFKSALSTVSFYNQN	TTEINRLPSANQGS(1)PFK	2980	UID2949	1
22.835	19.7356	19.1478	20.5129	19.3241	17.8792	23.2474	18.4893	21.1956	S	2	2160	___1			0.983842	2.67301e-33	135.09	125.51	114.59	-0.12452	22576000	512	0.0797131	1	-0.404622	-0.225954	Q56NI9	512	Q56NI9	Q56NI9	N-acetyltransferase ESCO2	ESCO2	IKQAFRVLSEPIGPESPSSTECPRAWQCSDV	VLSEPIGPES(0.984)PS(0.014)S(0.002)TECPR	2981	UID2950	1
26.0576	16.1075	19.2478	24.3786	22.5131	23.3539	26.5428	22.9444	22.4119	S	2	2163	___1			0.998573	3.81115e-07	169.52	69.703	169.52	0.12909	229620000	270	0.47176	1	-3.49543	-1.08873	Q5BKZ1	270	Q5BKZ1	Q5BKZ1	DBIRD complex subunit ZNF326	ZNF326	KPKLAKPMEKISLSKSPTKTDPKNEEEEKRR	ISLS(0.001)KS(0.999)PT(0.001)K	2982	UID2951	1
19.8499	17.0114	20.6851	21.9607	17.1555	21.2538	20.7936	17.9743	17.9189	S	2	2166	___1			1	0.00411119	79.07	58.766	47.894	-0.59208	8268000	256	0.0684673	1	0.286558	0.196024	Q5FBB7	256	Q5FBB7	Q5FBB7	Shugoshin-like 1	SGOL1	VQHNACQWSKDQVNLSPKLIQPGTFTKTKED	DQVNLS(1)PK	2984	UID2953	1
21.071	16.7138	19.5543	20.528	18.1497	18.8312	21.6873	19.8479	17.3586	S	2	2169	___1			0.82992	1.11393e-06	91.812	84.447	91.812	0.26069	7293700	1476	0.104257	1	-0.518213	-0.289506	Q5H9F3	1476	Q5H9F3	Q5H9F3	BCL-6 corepressor-like protein 1	BCORL1	TPSKSRSASSEEASESPTARQIPPEARRLIV	SASSEEAS(0.007)ES(0.83)PT(0.163)AR	2986	UID2955	1
24.9603	19.9117	18.7139	24.3502	17.7694	20.2838	23.3372	18.4682	23.7776	S	3	2170	___1			1	1.87293e-115	166.88	158.68	49.463	0.050322	186730000	617	0.0927328	1	-0.665666	-0.259953	Q5H9R7	617	Q5H9R7	Q5H9R7	Serine/threonine-protein phosphatase 6 regulatory subunit 3	PPP6R3	EACCKERIQQFDDGGSDEEDIWEEKHIAFTP	IQQFDDGGS(1)DEEDIWEEK	2990	UID2959	1
24.9725	15.9539	22.9977	23.4297	20.9958	23.0439	24.5694	22.3167	18.3564	S	2	2171	___1			1	7.85428e-26	151.54	151.54	151.54	-0.030077	93454000	193	0.045738	1	-0.439418	-0.133776	Q5HYJ3	193	Q5HYJ3	Q5HYJ3	Protein FAM76B	FAM76B	HHHRHSSSHHKISNLSPEEEQGLWKQSHKSS	ISNLS(1)PEEEQGLWK	2991	UID2960	1
19.5883	17.2302	25.3482	20.1107	21.4114	26.7242	21.3034	18.7965	18.2516	S	3	2174	___1			0.722926	3.69888e-55	131.06	119.98	131.06	-0.052209	177670000	11	0.187856	1	1.27176	0.491457	Q5JRK9	11	Q5JRK9	Q5JRK9	Putative G antigen family E member 3	PAGE2B	_____MSEHVRTRSQSSERGNDQESSQPVGS	S(0.228)QS(0.723)S(0.049)ERGNDQESSQPVGSVIVQEPTEEK	2995	UID2964	1
22.3495	16.8848	21.4603	21.5685	17.7587	21.5991	20.7663	21.1962	20.7683	S	2	2175	___1			1	0.000211148	97.813	50.108	97.813	0.051596	19932000	262	0.148773	1	-0.678712	-0.399483	Q5JSH3	262	Q5JSH3	Q5JSH3	WD repeat-containing protein 44	WDR44	PPPPSRPAPPPRKRKSELEFETLKTPDIDVP	S(1)ELEFETLK	3001	UID2970	1
22.7433	19.2295	22.2388	22.037	20.3942	21.3497	20.9956	21.5903	21.7858	S	2	2175	___1			1	3.48505e-05	114.83	82.825	114.83	-0.16066	32710000	50	0.0157624	1	-0.0533644	-0.0475471	Q5JSH3	50	Q5JSH3	Q5JSH3	WD repeat-containing protein 44	WDR44	TFKETENTAYKVGNESPVQELKQDVSKKIIE	VGNES(1)PVQELK	3002	UID2971	1
22.696	18.6185	18.8917	22.1694	20.4598	18.746	20.8237	21.4381	21.2295	S	2	2176	___1			1	0.00396019	49.189	32.895	44.349	-0.1477	19495000	613	0.341005	1	-1.09505	-0.824401	Q5JSZ5	613	Q5JSZ5	Q5JSZ5	Protein PRRC2B	PRRC2B	VAQSNSSEEEAREAGSPAQEFKYQKSLPPRF	EAGS(1)PAQEFK	3004	UID2973	1
24.1293	15.4718	21.1713	20.7724	18.5725	19.643	20.8627	21.0722	18.4836	S	3	2176	___1			0.98165	0.000122213	46.783	39.387	46.783	0.016532	22916000	1395	0.0146049	1	0.117901	0.044111	Q5JSZ5	1395	Q5JSZ5	Q5JSZ5	Protein PRRC2B	PRRC2B	SSDFSERRERREGPGSEPDSQVDGGLSGASL	REGPGS(0.982)EPDS(0.018)QVDGGLSGASLGEK	3005	UID2974	1
22.8042	16.4017	18.0349	19.8035	20.2088	18.9609	20.7771	18.1453	21.5201	S	2	2176	___1			0.904124	0.00101584	66.56	41.666	46.592	-0.0085499	13826000	556	0.18737	1	-1.06725	-0.490337	Q5JSZ5	556	Q5JSZ5	Q5JSZ5	Protein PRRC2B	PRRC2B	KAGEARKQAEKEVPWSPSAEKASPQENGPAV	EVPWS(0.904)PS(0.096)AEK	3007	UID2976	1
23.0704	17.0284	19.1475	20.2827	18.3177	21.5817	23.5818	20.8683	19.065	S	2	2176	___1			0.800878	7.96554e-76	191.93	185.49	191.93	0.44121	35723000	226	0.256784	1	-1.42292	-0.645738	Q5JSZ5	226	Q5JSZ5	Q5JSZ5	Protein PRRC2B	PRRC2B	EGGGRHIISATSLSTSPTELGSRNSSTGDGA	HIISATSLS(0.033)T(0.163)S(0.801)PT(0.002)ELGSR	3010	UID2979	1
23.2381	16.5235	18.0471	23.6974	17.7345	20.6008	20.8268	21.7025	21.3701	S	3	2176	___1			1	7.67927e-18	137.52	122.14	48.704	0.15096	37057000	388	0.42282	1	-2.03021	-0.991124	Q5JSZ5	388	Q5JSZ5	Q5JSZ5	Protein PRRC2B	PRRC2B	AGLHEEVDYSEKLKFSDDEEEEEVVKDGRPK	LKFS(1)DDEEEEEVVK	3011	UID2980	1
20.4048	16.7531	18.8917	19.9756	17.8923	17.4945	20.847	19.1276	19.5297	S	2	2176	___1			0.976668	1.276e-05	80.522	74.139	80.522	0.0050094	5996100	168	0.415366	1	-1.15156	-0.976138	Q5JSZ5	168	Q5JSZ5	Q5JSZ5	Protein PRRC2B	PRRC2B	GHEGGLRGSSRLLSFSPEEFPTLKAAGGQDK	LLS(0.023)FS(0.977)PEEFPTLK	3012	UID2981	1
23.1174	16.3784	18.2674	22.7519	18.5119	17.8448	23.7741	18.4822	21.1464	S	3	2176	___1			1	9.43983e-06	77.221	63.191	62.891	0.049019	35280000	480	0.303205	1	-1.87983	-0.745298	Q5JSZ5	480	Q5JSZ5	Q5JSZ5	Protein PRRC2B	PRRC2B	PDYQKSSMGSMFRQQSIEDKEDKPPPRQKFI	QQS(1)IEDKEDKPPPR	3013	UID2982	1
19.2414	16.5896	18.7358	21.436	17.484	19.0646	21.2982	19.5038	17.7361	S	2	2177	___1			0.499999	7.98891e-05	62.891	53.937	62.891	0.30266	4659700	867	0.432187	1	-1.32377	-1.00991	Q5JTC6	867	Q5JTC6	Q5JTC6	APC membrane recruitment protein 1	AMER1	NNYHSRFYQGLPWGVSSLPRYLGLPGLHPRP	FYQGLPWGVS(0.5)S(0.5)LPR	3015	UID2984	1
20.271	16.5849	18.0342	19.8311	17.748	19.0646	21.2982	19.5038	19.1373	S	2	2177	___1			0.499999	7.98891e-05	62.891	53.937	62.891	0.30266	4659700	868	0.595981	1	-1.68304	-1.33254	Q5JTC6	868	Q5JTC6	Q5JTC6	APC membrane recruitment protein 1	AMER1	NYHSRFYQGLPWGVSSLPRYLGLPGLHPRPP	FYQGLPWGVS(0.5)S(0.5)LPR	3016	UID2985	1
23.827	16.9219	18.736	20.0076	20.7203	18.5677	24.6758	19.3859	19.3777	S	2	2178	___1			0.987556	1.35795e-28	152.71	134.57	152.71	0.14539	66688000	545	0.185076	1	-1.31817	-0.485037	Q5JTD0	545	Q5JTD0	Q5JTD0	Tight junction-associated protein 1	TJAP1	RSPKRMGVHHLHRKDSLTQAQEQGNLLN___	KDS(0.988)LT(0.012)QAQEQGNLLN	3018	UID2987	1
23.5861	16.6047	20.95	22.0757	20.5059	19.0409	22.5873	21.1641	18.4248	S	2	2178	___1			1	5.17154e-09	106.58	100.28	97.551	-0.55538	30371000	300	0.0499157	1	-0.34516	-0.145405	Q5JTD0	300	Q5JTD0	Q5JTD0	Tight junction-associated protein 1	TJAP1	PQPNGECHSLGTARGSPEEELPLPAFEKLNP	GS(1)PEEELPLPAFEK	3019	UID2988	1
23.2905	16.834	18.9059	22.7685	21.3403	22.3127	21.3973	18.5159	18.2113	S	3	2179	___1			0.999988	1.41833e-50	138.11	130.75	138.11	0.13626	56776000	1080	0.0479722	1	0.301997	0.140006	Q5JTH9	1080	Q5JTH9	Q5JTH9	RRP12-like protein	RRP12	PAQGKGDSIEEILADSEDEEDNEEEERSRGK	GDSIEEILADS(1)EDEEDNEEEERSR	3021	UID2990	1
23.8783	17.1527	18.1406	23.1302	17.5694	17.4449	24.5634	18.2039	18.8019	S	3	2182	___1			0.999994	2.53485e-07	71.528	63.34	71.528	-0.010127	49393000	108	0.0981901	1	-0.799196	-0.274009	Q5JVS0	108	Q5JVS0	Q5JVS0	Intracellular hyaluronan-binding protein 4	HABP4	KERKSLPAPVAQRPDSPGGGLQAPGQKRTPR	SLPAPVAQRPDS(1)PGGGLQAPGQK	3025	UID2994	1
21.2308	16.4796	18.5817	20.7542	17.862	18.4796	20.8876	18.2607	21.0255	S	3	2188	___1			0.950207	7.9277e-06	58.92	52.625	56.72	-0.20625	9894600	141	0.323348	1	-1.29389	-0.787645	Q5QJE6	141	Q5QJE6	Q5QJE6	Deoxynucleotidyltransferase terminal-interacting protein 2	DNTTIP2	PKVTPTKESYTEEIVSEAESHVSGISRIVLP	ES(0.001)YT(0.002)EEIVS(0.95)EAES(0.046)HVS(0.001)GIS(0.001)R	3033	UID3002	1
24.321	18.7614	22.9706	23.2453	22.388	23.8224	24.3175	23.6635	23.3855	S	2	2188	___1			0.976843	6.44773e-10	109.22	96.594	109.22	-0.12491	111360000	117	0.44917	1	-1.77116	-1.04383	Q5QJE6	117	Q5QJE6	Q5QJE6	Deoxynucleotidyltransferase terminal-interacting protein 2	DNTTIP2	TILRVTRRRQILIACSPVSSVRKKPKVTPTK	QILIACS(0.977)PVS(0.012)S(0.012)VR	3037	UID3006	1
20.7234	17.6362	17.8252	20.3761	16.8695	20.7569	21.3689	19.3585	21.218	S	2	2189	___1			0.999986	0.000599137	72.705	57.444	72.705	0.035428	16293000	619	0.740179	1	-1.92021	-1.61368	Q5R3F8	619	Q5R3F8	Q5R3F8	Protein phosphatase 1 regulatory subunit 29	ELFN2	PPYKESSHHPLQRQLSADAAVTRKTCSVSSS	QLS(1)ADAAVTRK	3042	UID3011	1
20.4776	19.4359	21.3154	20.8472	21.7822	22.2746	24.5804	21.5653	19.0406	S	2	2194	___1			0.818816	3.92062e-06	88.561	75.935	88.561	0.26757	40188000	1709	0.319734	1	-1.31914	-0.780082	Q5SRE5	1709	Q5SRE5	Q5SRE5	Nucleoporin NUP188 homolog	NUP188	LLSSLSRYFRRGAPSSPATGVLPSPQGKSTS	GAPS(0.177)S(0.819)PAT(0.004)GVLPSPQGK	3047	UID3016	1
23.0413	18.6414	21.7314	22.4398	17.6609	21.0649	20.3818	17.4629	18.8115	S	2	2196	___1			0.985623	4.93295e-10	114.74	93.111	93.823	0.11814	20406000	1112	0.656398	1	2.25266	1.45025	Q5SW79	1112	Q5SW79	Q5SW79	Centrosomal protein of 170 kDa	CEP170	PTRTSLLRRARLGEASDSELADADKASVASE	LGEAS(0.986)DS(0.014)ELADADK	3050	UID3019	1
21.4004	16.0631	19.1502	21.2069	17.2948	20.2454	20.2155	18.9706	18.652	S	2	2196	___1			0.760951	2.71251e-05	57.288	57.288	57.288	-0.17304	7649000	881	0.0897021	1	-0.408128	-0.252099	Q5SW79	881	Q5SW79	Q5SW79	Centrosomal protein of 170 kDa	CEP170	SLALTSASRIRERSESLDPDSSMDTTLILKD	S(0.239)ES(0.761)LDPDSSMDTTLILK	3055	UID3024	1
24.0153	17.608	20.4959	20.3263	18.1046	19.3739	23.9472	17.8772	17.9864	S	2	2202	___1			0.999888	4.91524e-06	122.55	115.91	104.59	-0.11345	34609000	295	0.101255	1	0.769506	0.281855	Q5T0N5	295	Q5T0N5	Q5T0N5	Formin-binding protein 1-like	FNBP1L	DFPFEDYSQHIYRTISDGTISASKQESGKMD	TIS(1)DGTISASK	3061	UID3030	1
24.0459	17.2152	22.9479	23.9901	19.2779	18.5396	24.5783	18.9368	17.9076	S	3	2204	___1			0.999792	1.7016e-103	195.94	184.56	181.96	-0.047284	67121000	956	0.113699	1	0.928745	0.313364	Q5T1M5	956	Q5T1M5	Q5T1M5	FK506-binding protein 15	FKBP15	SEEEEEKAEERPRRPSQEQSASASSGQPQAP	RPS(1)QEQSASASSGQPQAPLNR	3063	UID3032	1
22.7228	17.3447	20.9581	20.8868	18.8413	20.2698	20.8813	17.2964	18.8731	S	2	2204	___1			0.781609	1.03274e-05	60.307	52.937	60.307	0.17202	10693000	356	0.281971	1	1.32495	0.700122	Q5T1M5	356	Q5T1M5	Q5T1M5	FK506-binding protein 15	FKBP15	RTKSNSLSEQLAINTSPDAVKAKLISRMAKM	SNSLSEQLAINT(0.218)S(0.782)PDAVK	3066	UID3035	1
22.5048	15.9681	22.2909	20.5708	19.5861	21.3741	22.457	22.8064	22.8756	S	2	2205	___1			0.5	0.00461777	77.379	40.794	77.379	0.026791	39952000	642	0.499957	1	-2.45837	-1.14447	Q5T200	642	Q5T200	Q5T200	Zinc finger CCCH domain-containing protein 13	ZC3H13	GERDRRDNRERDQRPSSPIRHQGRNDELERD	DQRPS(0.5)S(0.5)PIR	3068	UID3037	1
22.5048	16.9736	22.2909	20.4136	19.5861	21.3741	22.457	22.8064	22.8756	S	2	2205	___1			0.5	0.00461777	77.379	40.794	77.379	0.026791	39952000	643	0.51323	1	-2.12323	-1.1706	Q5T200	643	Q5T200	Q5T200	Zinc finger CCCH domain-containing protein 13	ZC3H13	ERDRRDNRERDQRPSSPIRHQGRNDELERDE	DQRPS(0.5)S(0.5)PIR	3069	UID3038	1
24.262	20.1155	22.9823	23.3886	21.5242	22.6562	23.8763	22.8589	22.1335	S	2	2205	___1			1	0.00061939	102.52	7.8315	102.52	0.090214	97624000	198	0.140431	1	-0.502987	-0.379335	Q5T200	198	Q5T200	Q5T200	Zinc finger CCCH domain-containing protein 13	ZC3H13	ENMEKREEIIIKKEVSPEVVRSKLSPSPSLR	KEVS(1)PEVVR	3071	UID3040	1
23.0844	18.022	22.7511	22.4447	17.564	23.0227	24.076	23.4233	19.4795	S	2	2205	___1			1	2.44527e-34	152.37	138.02	152.37	-0.016981	67199000	993	0.182123	1	-1.04045	-0.478197	Q5T200	993	Q5T200	Q5T200	Zinc finger CCCH domain-containing protein 13	ZC3H13	ERGNIETTSEDGQVFSPKKGQKKKSIEKKRK	GNIETTSEDGQVFS(1)PK	3073	UID3042	1
21.6529	16.2586	18.4957	21.2826	17.409	21.43	20.5286	17.7173	21.2511	S	2	2205	___1			0.999471	0.00647696	54.416	8.2583	54.416	-0.18649	10270000	207	0.210019	1	-1.02993	-0.54205	Q5T200	207	Q5T200	Q5T200	Zinc finger CCCH domain-containing protein 13	ZC3H13	IIKKEVSPEVVRSKLSPSPSLRKSSKSPKRK	LS(0.999)PS(0.001)PSLR	3076	UID3045	1
24.0737	16.0199	23.2683	23.2926	18.4567	25.279	24.2651	19.1161	19.4609	S	2	2205	___1			0.952469	1.21989e-50	211.67	125.85	195.77	-0.25334	103260000	110	0.0188801	1	0.173283	0.0567601	Q5T200	110	Q5T200	Q5T200	Zinc finger CCCH domain-containing protein 13	ZC3H13	DVDTEPQKRNTEESSSPVRKESSRGRHREKE	NTEESS(0.047)S(0.952)PVRK	3077	UID3046	1
24.4081	15.9537	23.2202	22.8876	20.8641	23.523	24.4827	24.0379	23.487	S	2	2205	___1			0.999938	2.90443e-09	137.16	115.1	137.16	-0.18875	112230000	877	0.455572	1	-2.80854	-1.05658	Q5T200	877	Q5T200	Q5T200	Zinc finger CCCH domain-containing protein 13	ZC3H13	RLLSQVVRPQESRSLSPSHLTEDRQGRWKEE	SLS(1)PSHLTEDR	3079	UID3048	1
20.6572	16.1111	23.132	23.6509	18.5757	21.966	22.9554	22.8759	22.2586	S	2	2205	___1			0.999951	0.00118722	83.045	67.843	83.045	0.0081862	51826000	77	0.589668	1	-2.72988	-1.32023	Q5T200	77	Q5T200	Q5T200	Zinc finger CCCH domain-containing protein 13	ZC3H13	GPSPRGKGYSSNYRRSPERPTGDLRERMKNK	S(1)PERPTGDLR	3080	UID3049	1
23.5066	20.8721	18.8592	20.8703	17.7001	17.7309	24.4164	19.4531	22.9509	S	2	2205	___1			0.976911	5.17162e-07	96.734	76.703	96.734	0.23419	44958000	242	0.235363	1	-1.19417	-0.598718	Q5T200	242	Q5T200	Q5T200	Zinc finger CCCH domain-containing protein 13	ZC3H13	SSSASKKDRKTSAVSSPLLDQQRNSKTNQSK	TSAVS(0.023)S(0.977)PLLDQQR	3082	UID3051	1
23.3016	19.3013	22.6561	21.4648	17.9387	21.9974	24.1468	22.899	21.8194	S	3	2209	___1			0.5	7.37194e-40	108.25	99.304	47.016	0.12373	93088000	619	0.354462	1	-1.20208	-0.852207	Q5T4S7	619	Q5T4S7	Q5T4S7	E3 ubiquitin-protein ligase UBR4	UBR4	EKAAPPPPPPPPPLESSPRVKSPSKQAPGEK	AAPPPPPPPPPLES(0.5)S(0.5)PR	3085	UID3054	1
23.3016	19.3013	22.6561	21.4648	17.5678	21.9974	24.1468	22.899	21.8194	S	3	2209	___1			0.5	7.37194e-40	108.25	99.304	47.016	0.12373	93088000	620	0.354462	1	-1.20208	-0.852207	Q5T4S7	620	Q5T4S7	Q5T4S7	E3 ubiquitin-protein ligase UBR4	UBR4	KAAPPPPPPPPPLESSPRVKSPSKQAPGEKG	AAPPPPPPPPPLES(0.5)S(0.5)PR	3086	UID3055	1
25.1592	16.4031	19.1986	20.8932	18.4076	23.5156	20.1693	18.2069	22.8376	S	2	2209	___1			0.499998	3.91528e-05	140.49	110.74	140.49	-0.14904	59252000	2718	0.0172219	1	-0.150935	-0.0518676	Q5T4S7	2718	Q5T4S7	Q5T4S7	E3 ubiquitin-protein ligase UBR4	UBR4	RVLRPRNKRRHVTLPSSPRSNTPMGDKDDDD	HVTLPS(0.5)S(0.5)PR	3087	UID3056	1
25.1592	16.542	23.6049	23.9559	18.4076	23.5156	21.6715	23.1727	22.8376	S	2	2209	___1			0.979273	1.39931e-06	161.51	131.74	161.51	0.18732	102020000	2719	0.106161	1	-0.791877	-0.294343	Q5T4S7	2719	Q5T4S7	Q5T4S7	E3 ubiquitin-protein ligase UBR4	UBR4	VLRPRNKRRHVTLPSSPRSNTPMGDKDDDDD	HVTLPS(0.021)S(0.979)PR	3088	UID3057	1
23.25	16.3316	21.4912	20.6554	17.2676	21.4004	21.9437	18.5261	20.6766	S	3	2209	___1			0.964641	1.19363e-05	57.578	44.123	50.827	-0.24894	21401000	178	0.00348044	1	-0.0245132	-0.0106429	Q5T4S7	178	Q5T4S7	Q5T4S7	E3 ubiquitin-protein ligase UBR4	UBR4	TVKTLSDVEDQKELASPVSPELRQKEVQMNF	TLS(0.019)DVEDQKELAS(0.965)PVS(0.017)PELR	3089	UID3058	1
20.8589	16.8982	21.0031	21.1509	19.0787	18.2452	22.1185	21.3072	18.169	S	2	2215	___1			0.991626	0.00189272	76.827	49.345	44.57	0.75399	15799000	518	0.201778	1	-0.944827	-0.523358	Q5T8P6	518	Q5T8P6	Q5T8P6	RNA-binding protein 26	RBM26	TKKTWFDKPNFNRTNSPGFQKKVQFGNENTK	T(0.008)NS(0.992)PGFQKK	3104	UID3073	1
19.5006	16.5967	19.8421	23.1717	18.2774	18.4385	21.2102	18.9101	18.663	S	2	2217	___1			0.717726	0.0099777	48.423	48.423	48.423	-0.61706	12616000	740	0.292824	1	-0.947985	-0.723284	Q5TAH2	740	Q5TAH2	Q5TAH2	Sodium/hydrogen exchanger 11	SLC9C2	PILIRIADVQIKKRLSLMYSITKGYIKSQED	KRLS(0.718)LMY(0.122)S(0.159)IT(0.001)K	3105	UID3074	1
23.241	17.7664	21.9266	20.7121	18.0414	21.2563	21.152	21.2177	18.5357	S	2	2220	___1			0.999991	9.27832e-11	116.96	103.61	116.96	-0.90394	19067000	1038	0.133036	1	0.6762	0.361305	Q5TCZ1	1038	Q5TCZ1	Q5TCZ1	SH3 and PX domain-containing protein 2A	SH3PXD2A	SAAAEAKGRLAERAASQGSDSPLLPAQRNSI	AAS(1)QGSDSPLLPAQR	3110	UID3079	1
20.0195	16.2842	22.7621	21.9084	18.0989	21.9165	23.6394	21.5394	21.8071	S	2	2220	___1			0.957135	0.00104159	73.887	45.874	73.887	-0.84628	36864000	421	0.592991	1	-2.64004	-1.32671	Q5TCZ1	421	Q5TCZ1	Q5TCZ1	SH3 and PX domain-containing protein 2A	SH3PXD2A	SPAVARIAPQRAQISSPNLRTRPPPRRESSL	AQIS(0.043)S(0.957)PNLR	3112	UID3081	1
21.1819	17.0094	17.8893	20.4224	20.4018	18.4005	22.8417	18.124	17.8475	S	2	2220	___1			0.979905	1.66283e-05	89.261	83.021	89.261	0.17203	11277000	547	0.166818	1	-0.910878	-0.442421	Q5TCZ1	547	Q5TCZ1	Q5TCZ1	SH3 and PX domain-containing protein 2A	SH3PXD2A	KEAEEGPTGASESQDSPRKLKYEEPEYDIPA	EAEEGPTGAS(0.001)ES(0.019)QDS(0.98)PR	3114	UID3083	1
22.2538	16.4885	20.8431	20.3843	17.3293	17.3759	20.9798	21.353	18.8376	S	2	2220	___1			1	0.00165245	60.691	26.815	56.548	-0.048452	9560800	406	0.0995465	1	-0.528308	-0.277486	Q5TCZ1	406	Q5TCZ1	Q5TCZ1	SH3 and PX domain-containing protein 2A	SH3PXD2A	AVGVPDRTVSRLAQGSPAVARIAPQRAQISS	LAQGS(1)PAVAR	3115	UID3084	1
21.4069	16.0983	20.0834	19.7458	17.7611	19.0296	20.7757	19.5269	18.9961	S	2	2220	___1			0.870612	0.0038616	63.426	47.987	63.426	-0.012659	5182000	1017	0.12408	1	-0.570038	-0.33925	Q5TCZ1	1017	Q5TCZ1	Q5TCZ1	SH3 and PX domain-containing protein 2A	SH3PXD2A	SLTATDGLRGVRRNSSFSTARSAAAEAKGRL	NS(0.127)S(0.871)FS(0.002)T(0.001)AR	3117	UID3086	1
19.7424	16.0822	18.6145	20.9587	18.325	18.2613	20.7988	18.877	18.1719	S	3	2223	___1			0.982667	4.19143e-07	64.315	60.821	64.315	-0.1626	2578700	1549	0.353326	1	-1.13619	-0.849866	Q5TGY3	1549	Q5TGY3	Q5TGY3	AT-hook DNA-binding motif-containing protein 1	AHDC1	AAAGYGCPLLSDLTLSPVPRDSLLPLQDTAY	GPAAAAAGYGCPLLSDLT(0.017)LS(0.983)PVPR	3124	UID3093	1
23.5223	17.4285	21.6328	22.56	17.5285	17.9955	22.2333	21.012	20.5934	S	2	2226	___1			0.999998	2.535e-13	130.27	100.29	130.27	-0.0081372	32618000	1688	0.0790063	1	-0.418356	-0.224088	Q5UIP0	1688	Q5UIP0	Q5UIP0	Telomere-associated protein RIF1	RIF1	NLRTRNAIKRLHKRDSFDNCSLGESSKIGIS	RDS(1)FDNCSLGESSK	3127	UID3096	1
21.8263	16.7851	18.7454	21.681	18.038	18.3129	22.449	18.8067	18.465	S	3	2226	___1			0.999607	5.12669e-05	49.638	45.834	41.763	0.06561	12807000	2205	0.151237	1	-0.787975	-0.405397	Q5UIP0	2205	Q5UIP0	Q5UIP0	Telomere-associated protein RIF1	RIF1	QEDEISSPVNKVRRVSFADPIYQAGLADDID	RVS(1)FADPIYQAGLADDIDRR	3128	UID3097	1
23.4608	20.0422	23.5181	22.8482	21.5096	22.2564	19.9512	19.5886	17.7278	S	2	2226	___1			0.999783	2.34855e-17	133.16	115.35	126.09	0.048707	42352000	1579	1.14121	1	3.25115	2.42664	Q5UIP0	1579	Q5UIP0	Q5UIP0	Telomere-associated protein RIF1	RIF1	SRKKRSGKWKNKSNESVDIQDQEEKVVKQEC	SNES(1)VDIQDQEEK	3131	UID3100	1
24.8161	19.4464	17.979	22.7193	17.8676	18.9836	25.2985	21.8617	18.2413	S	2	2227	___1			0.999804	1.76994e-05	88.992	88.992	88.992	-0.081015	114350000	335	0.133291	1	-1.05332	-0.361929	Q5VSL9	335	Q5VSL9	Q5VSL9	Striatin-interacting protein 1	STRIP1	LPEDSIKVIRNMRAASPPASASDLIEQQQKR	AAS(1)PPASASDLIEQQQK	3134	UID3103	1
23.8789	16.445	20.8794	21.2155	20.5821	21.7415	24.0092	21.4889	18.2909	S	2	2229	___1			0.999924	2.8408e-63	158.65	146.09	158.65	-0.22195	42259000	593	0.115081	1	-0.861872	-0.316831	Q5VT52	593	Q5VT52	Q5VT52	Regulation of nuclear pre-mRNA domain-containing protein 2	RPRD2	LPSSAQPFIPKSFNYSPNSSTSEVSSTSASK	SFNYS(1)PNSSTSEVSSTSASK	3142	UID3111	1
23.4442	16.0847	23.0113	20.4268	18.0394	18.7672	23.7173	22.1508	21.7221	S	2	2230	___1			0.998832	7.82788e-10	141.34	111.54	141.34	0.32984	52073000	529	0.274567	1	-1.68334	-0.684232	Q5VTL8	529	Q5VTL8	Q5VTL8	Pre-mRNA-splicing factor 38B	PRPF38B	DSKDQSDKHDRRRSQSIEQESQEKQHKNKDE	S(0.001)QS(0.999)IEQESQEK	3143	UID3112	1
21.5428	19.6225	20.3518	23.138	19.9268	19.7757	20.3315	21.4371	20.6865	S	3	2231	___1			0.592698	3.82435e-06	63.709	53.099	47.808	-0.12475	44951000	136	0.184117	1	-0.312694	-0.482817	Q5VTR2	136	Q5VTR2	Q5VTR2	E3 ubiquitin-protein ligase BRE1A	RNF20	LTERKALVVPEPEPDSDSNQERKDDRERGEG	ALVVPEPEPDS(0.593)DS(0.407)NQERK	3145	UID3114	1
23.9131	19.6388	20.3518	23.138	19.9268	19.7757	22.956	21.4371	20.6865	S	2	2231	___1			0.986156	1.7775e-12	108.89	103.23	108.89	-0.093957	62390000	138	0.094569	1	-0.392018	-0.264695	Q5VTR2	138	Q5VTR2	Q5VTR2	E3 ubiquitin-protein ligase BRE1A	RNF20	ERKALVVPEPEPDSDSNQERKDDRERGEGQE	ALVVPEPEPDS(0.014)DS(0.986)NQER	3146	UID3115	1
22.1973	17.084	19.4331	21.8996	18.2691	19.4706	22.8226	18.3759	18.0861	S	2	2233	___1			0.996884	6.69236e-05	71.781	58.377	65.092	0.67121	17573000	2189	0.0300368	1	-0.190017	-0.0892474	Q5VUA4	2189	Q5VUA4	Q5VUA4	Zinc finger protein 318	ZNF318	DFVTRTSGVQKDKLCSPLSEPGDPSKCSSLE	DKLCS(0.997)PLS(0.003)EPGDPSK	3153	UID3122	1
21.012	16.5254	19.7951	20.1514	17.6469	18.1524	19.5726	19.057	20.0482	S	2	2233	___1			0.836284	0.000217388	56.121	45.082	49.31	0.046934	13446000	40	0.119286	1	-0.448406	-0.327341	Q5VUA4	40	Q5VUA4	Q5VUA4	Zinc finger protein 318	ZNF318	SGRSSGSSSGPARRSSPPPPPSGSSSRTPAR	RS(0.163)S(0.836)PPPPPSGSSSR	3156	UID3125	1
21.4702	16.6231	18.1254	20.3992	17.8418	18.6377	21.7917	19.502	19.1163	S	2	2236	___1			1	6.37836e-05	65.805	58.024	65.805	0.32325	11440000	183	0.349793	1	-1.39707	-0.842578	Q5VWG9	183	Q5VWG9	Q5VWG9	Transcription initiation factor TFIID subunit 3	TAF3	EIINDENFLGKRPLDSPEAEELPAMKRPRLL	RPLDS(1)PEAEELPAMK	3162	UID3131	1
20.5423	17.2052	18.9434	23.0861	17.9079	18.3081	24.7334	18.1648	23.1617	S	2	2237	___1			0.999983	0.035665	54.416	14.415	53.756	0.37789	52488000	444	0.639882	1	-3.12301	-1.41808	Q5VWN6	444	Q5VWN6	Q5VWN6	Protein FAM208B	FAM208B	VPVPTNAKRARKQEKSPVKTVPRAKPPVKKS	S(1)PVKTVPR	3166	UID3135	1
22.2203	16.9915	19.0412	20.4006	17.9185	18.7758	23.8223	18.6844	21.6213	S	3	2237	___1			0.999997	1.41199e-50	136.89	126.37	136.89	0.22971	39805000	1025	0.387725	1	-1.95833	-0.920246	Q5VWN6	1025	Q5VWN6	Q5VWN6	Protein FAM208B	FAM208B	VQTKTGTLQDLIQHGSPINNECHPSLERKDD	TGTLQDLIQHGS(1)PINNECHPSLER	3168	UID3137	1
21.8175	17.0675	21.5591	20.9838	18.1457	19.8722	23.0673	17.6673	18.219	S	3	2242	___1			0.999967	6.35165e-10	96.303	83.455	78.976	-0.33339	21079000	880	0.0757159	1	0.496806	0.215377	Q5VZK9	880	Q5VZK9	Q5VZK9	Leucine-rich repeat-containing protein 16A	LRRC16A	ADHFSRRGKTLPQQESLEIELAEEKPVKRSI	TLPQQES(1)LEIELAEEKPVKR	3179	UID3148	1
21.4923	15.3066	20.0982	20.2309	17.3833	18.986	20.6305	20.0607	19.2952	S	2	2243	___1			0.99673	0.00695159	63.408	38.485	63.408	-0.095902	5166000	162	0.208381	1	-1.02975	-0.538347	Q5VZL5	162	Q5VZL5	Q5VZL5	Zinc finger MYM-type protein 4	ZMYM4	VFKSIRKDFSLVRENSKETFSGKEKNRDLTY	ENS(0.997)KET(0.003)FSGK	3184	UID3153	1
22.4332	16.8282	21.5538	20.2658	17.9801	21.4791	21.5084	19.9572	18.1658	S	2	2243	___1			0.99794	1.08967e-07	97.836	89.659	97.836	0.2797	11665000	242	0.0692955	1	0.394583	0.198247	Q5VZL5	242	Q5VZL5	Q5VZL5	Zinc finger MYM-type protein 4	ZMYM4	YPFANKESIGSELGNSFASNIRIKEEPLDDE	ESIGSELGNS(0.998)FAS(0.002)NIR	3185	UID3154	1
21.82	16.5535	18.5297	21.4581	17.8473	17.867	22.408	18.7837	19.8403	S	2	2243	___1			1	0.00366376	67.385	40.056	40.496	-0.62662	13087000	1181	0.297784	1	-1.37625	-0.73382	Q5VZL5	1181	Q5VZL5	Q5VZL5	Zinc finger MYM-type protein 4	ZMYM4	HRDGFPQPRRRGRKKSIVAVEPRSLIQGAFQ	KS(1)IVAVEPR	3186	UID3155	1
22.8412	16.5103	18.5495	19.9302	17.9708	19.8121	22.7453	19.1996	20.2227	S	3	2243	___1			0.993271	5.93931e-50	153.82	142.83	153.82	0.34693	21938000	122	0.265071	1	-1.42217	-0.663734	Q5VZL5	122	Q5VZL5	Q5VZL5	Zinc finger MYM-type protein 4	ZMYM4	TDDSLEVERRVTQHESDNENEIQIQNKLKKD	RVT(0.007)QHES(0.993)DNENEIQIQNK	3187	UID3156	1
22.5363	17.2664	18.4326	21.5926	17.306	18.7327	21.7721	21.0971	20.3041	S	2	2246	___1			0.743548	3.77908e-05	107.97	93.731	96.229	-0.13758	13202000	675	0.424977	1	-1.64597	-0.995454	Q5XPI4	675	Q5XPI4	Q5XPI4	E3 ubiquitin-protein ligase RNF123	RNF123	AVGGPLPLPRPGWLSSPTLGRANRFLSTAAV	PGWLS(0.128)S(0.744)PT(0.128)LGR	3194	UID3163	1
23.8882	16.7917	22.9832	22.8642	17.3741	18.9505	20.5947	18.8011	21.0757	S	2	2248	___1			0.984868	3.44189e-06	98.253	92.76	78.763	0.15317	35093000	525	0.172448	1	1.06391	0.455646	Q5ZPR3	525	Q5ZPR3	Q5ZPR3	CD276 antigen	CD276	GEGSKTALQPLKHSDSKEDDGQEIA______	HS(0.015)DS(0.985)KEDDGQEIA	3196	UID3165	1
22.5627	16.3705	20.6094	20.4919	17.5852	18.5045	22.8708	18.4351	18.9571	S	3	2252	___1			1	3.44937e-05	63.691	48.536	42.338	-0.037124	15974000	375	0.0352966	1	-0.240138	-0.104314	Q63ZY3	375	Q63ZY3	Q63ZY3	KN motif and ankyrin repeat domain-containing protein 2	KANK2	YGTGLRALAMPGRPESPPVFRSQEVVETMCP	ALAMPGRPES(1)PPVFR	3200	UID3169	1
24.5665	16.269	18.6513	23.2653	17.722	17.9078	25.4622	18.0937	18.6124	S	4	2252	___1			1	2.43643e-07	89.297	77.556	81.553	0.73272	109420000	540	0.0931686	1	-0.893874	-0.26108	Q63ZY3	540	Q63ZY3	Q63ZY3	KN motif and ankyrin repeat domain-containing protein 2	KANK2	DSTENEAPEPRERVPSVAEAPQLRPAGTAAA	ERVPS(1)VAEAPQLRPAGTAAAK	3201	UID3170	1
23.7894	16.2602	18.5741	20.2688	18.6821	18.7536	24.0341	21.6426	18.1583	S	3	2252	___1			0.923138	3.71399e-14	94.73	86.334	94.73	0.061001	36952000	323	0.24468	1	-1.73705	-0.619261	Q63ZY3	323	Q63ZY3	Q63ZY3	KN motif and ankyrin repeat domain-containing protein 2	KANK2	ARQADPQPQAWPPPDSPVRVDTVRVVEGPRE	QADPQPQAWPPPDS(0.923)PVRVDT(0.077)VR	3202	UID3171	1
21.6509	18.2497	18.7551	20.2151	17.7634	21.3397	20.3518	18.0882	18.7095	S	2	2254	___1			0.999993	8.75028e-06	90.367	83.513	90.367	0.077116	6258500	498	0.148811	1	0.502044	0.399573	Q641Q2;Q9Y4E1	498;498	Q641Q2	Q641Q2	WASH complex subunit FAM21A;WASH complex subunit FAM21C	FAM21A;FAM21C	FGDEEGDLFKEKAVASPEATVSQTDENKARA	AVAS(1)PEATVSQTDENK	3204	UID3173	1
[truncated: 1,835 more rows]
